# Supplementary material for: Widespread regulation of the maternal transcriptome by Nanos in Drosophila
Source: PLoS Biol. 2024 Oct 14;22(10):e3002840. doi: 10.1371/journal.pbio.3002840 (PMC11501031; doi:10.1371/journal.pbio.3002840)
Supplement: S2 Data — (XLSX) [file pbio.3002840.s012.xlsx]

## Sheet: RNAseq sample reads 
Upf1-Nos S2 Data
Data for Fig 2
Summary of RNAseq reads for each sample
ID	Total Reads	Mapped Reads	%	Unmapped	%
wt-B	16648424	15998306	0.96095	650121	0.03905
wt-C	15528265	15063571	0.970074	464694	0.0299257
wt-D	22856095	22034442	0.964051	821658	0.0359492
Upf1-B	15167222	14704063	0.969463	463160	0.0305369
Upf1-C	18490655	18067371	0.977108	423286	0.0228919
Upf1-D	17261281	16843449	0.975794	417834	0.0242064
Nos-A	19512200	18907285	0.968998	604916	0.0310019
Nos-B	21537105	20755061	0.963689	782048	0.0363117
Nos-C	18753630	17955547	0.957444	798083	0.0425562
Upf1-Nos-G	15055492	14676303	0.974814	379189	0.0251861
Upf1-Nos-K	14381418	14045990	0.976676	335429	0.0233238
Upf1-Nos-L	14744201	14429161	0.978633	315041	0.0213671
Upf1-Nos[L7]-A	16761375	16132158	0.96246	629231	0.0375405
Upf1-Nos[L7]-B	16019448	15322253	0.956478	697202	0.0435222
Upf1-Nos[L7]-C	17297555	16853545	0.974331	444011	0.025669

## Sheet: RNAseq correction factors genes
Upf1-Nos S2 Data
Data for Fig 2
Calculation of correction factors
to account for over-sampling in
Upf1-Nos samples
FBgnID	GeneName	Mean CPM in wt	ratio UpfNos_G	ratio UpfNos_K	ratio UpfNos_L
FBgn0284245	eEF1alpha1	9763.69	1.514	1.394	1.548
FBgn0017545	RpS3A	5356.41	1.238	1.531	1.303
FBgn0000559	eEF2	4479.4	2.01	1.702	1.931
FBgn0064225	RpL5	4304.87	1.155	1.426	1.221
FBgn0266599	Hsc70-4	4010.07	1.242	1.157	1.22
FBgn0024733	RpL10	3879.55	1.191	1.512	1.273
FBgn0066084	RpL41	3826.5	1.169	1.64	1.27
FBgn0037874	Tctp	3157.86	1.247	1.553	1.328
FBgn0032987	RpL21	3120.06	1.046	1.369	1.131
FBgn0285952	eEF5	2998.88	1.121	1.461	1.189
FBgn0033912	RpS23	2890.08	1.088	1.415	1.203
FBgn0014026	RpL7A	2863.59	1.147	1.344	1.242
FBgn0285948	RpL27A	2786.93	1.036	1.334	1.175
FBgn0000042	Act5C	2684.2	1.76	1.632	1.719
FBgn0028697	RpL15	2655.39	1.212	1.577	1.3
FBgn0003942	RpS27A	2623.23	1.236	1.602	1.378
FBgn0003360	sesB	2537.09	1.371	1.553	1.381
FBgn0034138	RpS15	2518.58	1.085	1.379	1.163
FBgn0011284	RpS4	2497.62	1.252	1.402	1.331
FBgn0010411	RpS18	2203.29	1.125	1.471	1.263
	Average Correction Factor:		1.26225	1.4727	1.32845

## Sheet: RNAseq correction factors mRNAs
Upf1-Nos S2 Data
Data for Fig 2
Calculation of correction factors
to account for over-sampling in
Upf1-Nos samples
Transcript ID	Mean CPM in wt	ratio UpfNos_G	ratio UpfNos_K	ratio UpfNos_L	FBgnID	GeneName
FBtr0088035	9331.32	1.511	1.38	1.563	FBgn0284245	eEF1alpha1
FBtr0089175	5307.54	1.233	1.524	1.297	FBgn0017545	RpS3A
FBtr0111132	3973.54	1.182	1.468	1.247	FBgn0064225	RpL5
FBtr0083057	3965.07	1.242	1.159	1.219	FBgn0266599	Hsc70-4
FBtr0100231	3831.05	1.169	1.64	1.27	FBgn0066084	RpL41
FBtr0332966	3823.58	1.743	1.973	2.082	FBgn0000559	eEF2
FBtr0299869	3329.35	1.184	1.474	1.255	FBgn0024733	RpL10
FBtr0082344	3147.68	1.248	1.554	1.33	FBgn0037874	Tctp
FBtr0085961	3077.72	1.048	1.372	1.134	FBgn0032987	RpL21
FBtr0072173	2910.01	1.114	1.455	1.181	FBgn0285952	eEF5
FBtr0339970	2797.15	1.082	1.4	1.196	FBgn0033912	RpS23
FBtr0077452	2658.8	1.036	1.339	1.173	FBgn0285948	RpL27A
FBtr0080016	2626.41	1.236	1.602	1.378	FBgn0003942	RpS27A
FBtr0087123	2518.86	1.086	1.379	1.163	FBgn0034138	RpS15
FBtr0113742	2396.89	1.041	1.37	1.123	FBgn0028697	RpL15
FBtr0079946	2368.15	1.034	1.232	1.146	FBgn0005593	RpL7
FBtr0075884	2359.58	1.283	1.433	1.354	FBgn0011284	RpS4
FBtr0073421	2338.95	1.388	1.57	1.378	FBgn0003360	sesB
FBtr0088007	2269.11	1.088	1.378	1.181	FBgn0033699	RpS11
FBtr0079905	2074.5	1.139	1.483	1.363	FBgn0004867	RpS2
FBtr0085919	2009.9	1.928	2.153	1.904	FBgn0022893	Df31
	Average Correction Factor:	1.23881	1.49229	1.33033

## Sheet: Fig 2C targeted by Upf1-Nos
Upf1-Nos S2 Data
Data for Fig 2C
Results in support of Fig 2C	Clusters with at least one Category with Benjamini adjust p-value < 0.05
DAVID analysis of genes targeted by Upf1-Nos
Annotation Cluster 1	Enrichment Score: 3.124731689485346
Category	Term	Count	%	PValue	Genes	List Total	Pop Hits	Pop Total	Fold Enrichment	Bonferroni	Benjamini	FDR
KEGG_PATHWAY	dme03030:DNA replication	24	0.936768	0.00024815	FBGN0010173, FBGN0014861, FBGN0262619, FBGN0017577, FBGN0263600, FBGN0027903, FBGN0284442, FBGN0264326, FBGN0025832, FBGN0004913, FBGN0283467, FBGN0260985, FBGN0266421, FBGN0005696, FBGN0015929, FBGN0032906, FBGN0030871, FBGN0035644, FBGN0032244, FBGN0259113, FBGN0011762, FBGN0010438, FBGN0259676, FBGN0034726	838	33	2176	1.88848	0.0329494	0.00837506	0.00775469
KEGG_PATHWAY	dme03430:Mismatch repair	16	0.624512	0.000369104	FBGN0010173, FBGN0015553, FBGN0262619, FBGN0036486, FBGN0263600, FBGN0027903, FBGN0004913, FBGN0283467, FBGN0260985, FBGN0266421, FBGN0032906, FBGN0030871, FBGN0032244, FBGN0010438, FBGN0011659, FBGN0015546	838	19	2176	2.18666	0.0486167	0.00996581	0.00922761
KEGG_PATHWAY	dme03420:Nucleotide excision repair	23	0.897736	0.00461255	FBGN0010173, FBGN0261109, FBGN0262619, FBGN0022936, FBGN0002707, FBGN0263600, FBGN0261850, FBGN0027903, FBGN0264326, FBGN0004913, FBGN0283467, FBGN0260985, FBGN0002887, FBGN0024956, FBGN0004832, FBGN0266421, FBGN0028434, FBGN0032906, FBGN0033929, FBGN0030871, FBGN0035644, FBGN0032244, FBGN0034726	838	36	2176	1.65898	0.464276	0.0691883	0.0640633
Annotation Cluster 2	Enrichment Score: 2.495675653913864
Category	Term	Count	%	PValue	Genes	List Total	Pop Hits	Pop Total	Fold Enrichment	Bonferroni	Benjamini	FDR
UP_KW_CELLULAR_COMPONENT	KW-0496~Mitochondrion	146	5.69867	0.000385096	FBGN0039003, FBGN0036774, FBGN0039360, FBGN0030037, FBGN0030311, FBGN0034919, FBGN0051133, FBGN0283494, FBGN0029158, FBGN0038319, FBGN0037901, FBGN0039802, FBGN0011476, FBGN0042094, FBGN0038683, FBGN0033672, FBGN0052174, FBGN0038681, FBGN0031814, FBGN0033717, FBGN0263133, FBGN0259152, FBGN0027088, FBGN0029783, FBGN0047038, FBGN0031771, FBGN0027360, FBGN0052857, FBGN0030966, FBGN0035064, FBGN00378…	1256	320	3444	1.25105	0.0179401	0.00904977	0.00904977
UP_KW_DOMAIN	KW-0809~Transit peptide	82	3.20062	0.0082401	FBGN0283658, FBGN0038233, FBGN0036691, FBGN0036774, FBGN0039689, FBGN0014023, FBGN0023537, FBGN0034390, FBGN0028426, FBGN0022160, FBGN0037709, FBGN0051133, FBGN0030352, FBGN0038319, FBGN0010222, FBGN0024182, FBGN0035529, FBGN0027291, FBGN0275436, FBGN0261439, FBGN0015582, FBGN0033672, FBGN0020653, FBGN0038681, FBGN0034727, FBGN0027088, FBGN0029783, FBGN0284252, FBGN0031771, FBGN0010213, FBGN00332…	1342	170	3479	1.25045	0.200209	0.222483	0.222483
UP_SEQ_FEATURE	TRANSIT:Mitochondrion	63	2.45902	0.0102677	FBGN0038233, FBGN0036691, FBGN0036774, FBGN0039689, FBGN0023537, FBGN0034390, FBGN0028426, FBGN0051133, FBGN0030352, FBGN0038319, FBGN0010222, FBGN0024182, FBGN0035529, FBGN0027291, FBGN0275436, FBGN0261439, FBGN0015582, FBGN0033672, FBGN0020653, FBGN0038681, FBGN0027088, FBGN0029783, FBGN0284252, FBGN0010213, FBGN0031971, FBGN0010217, FBGN0052857, FBGN0030966, FBGN0035064, FBGN0032393, FBGN00330…	2309	129	6108	1.29189	1	1	1
Annotation Cluster 3	Enrichment Score: 2.0858596684264876
Category	Term	Count	%	PValue	Genes	List Total	Pop Hits	Pop Total	Fold Enrichment	Bonferroni	Benjamini	FDR
UP_KW_CELLULAR_COMPONENT	KW-0472~Membrane	614	23.9657	1.35912e-05	FBGN0259705, FBGN0039640, FBGN0039882, FBGN0036493, FBGN0040512, FBGN0015797, FBGN0037105, FBGN0085423, FBGN0039886, FBGN0038312, FBGN0037580, FBGN0027538, FBGN0028500, FBGN0023172, FBGN0265140, FBGN0264294, FBGN0037108, FBGN0038318, FBGN0039405, FBGN0015663, FBGN0259834, FBGN0035173, FBGN0036144, FBGN0038683, FBGN0037110, FBGN0062413, FBGN0038681, FBGN0026315, FBGN0037592, FBGN0034083, FBGN00251…	1256	1519	3444	1.10837	0.000638586	0.000638786	0.000638786
GOTERM_CC_DIRECT	GO:0016021~integral component of membrane	460	17.9547	0.00310449	FBGN0259705, FBGN0039640, FBGN0036493, FBGN0037105, FBGN0085423, FBGN0039886, FBGN0038312, FBGN0037580, FBGN0027538, FBGN0028500, FBGN0265140, FBGN0264294, FBGN0037108, FBGN0038318, FBGN0039405, FBGN0015663, FBGN0259834, FBGN0035173, FBGN0036144, FBGN0037110, FBGN0062413, FBGN0026315, FBGN0037592, FBGN0003218, FBGN0025109, FBGN0051522, FBGN0031815, FBGN0031818, FBGN0038569, FBGN0052736, FBGN00516…	2243	1107	5930	1.09859	0.892739	0.743008	0.743008
UP_SEQ_FEATURE	TRANSMEM:Helical	465	18.1499	0.0278034	FBGN0259705, FBGN0039640, FBGN0039882, FBGN0036493, FBGN0037105, FBGN0085423, FBGN0039886, FBGN0038312, FBGN0037580, FBGN0028500, FBGN0265140, FBGN0264294, FBGN0038318, FBGN0039405, FBGN0015663, FBGN0259834, FBGN0035173, FBGN0036144, FBGN0037110, FBGN0062413, FBGN0026315, FBGN0037592, FBGN0034083, FBGN0025109, FBGN0051522, FBGN0031815, FBGN0031818, FBGN0038569, FBGN0052736, FBGN0051648, FBGN00157…	2309	1151	6108	1.06869	1	1	1
UP_KW_DOMAIN	KW-0812~Transmembrane	455	17.7596	0.0949641	FBGN0259705, FBGN0039640, FBGN0036493, FBGN0037105, FBGN0085423, FBGN0039886, FBGN0038312, FBGN0037580, FBGN0027538, FBGN0028500, FBGN0265140, FBGN0264294, FBGN0038318, FBGN0039405, FBGN0015663, FBGN0259834, FBGN0035173, FBGN0036144, FBGN0037110, FBGN0026315, FBGN0037592, FBGN0034083, FBGN0025109, FBGN0051522, FBGN0031815, FBGN0031818, FBGN0038569, FBGN0052736, FBGN0051648, FBGN0015776, FBGN00372…	1342	1131	3479	1.04292	0.932395	1	1
UP_KW_DOMAIN	KW-1133~Transmembrane helix	357	13.9344	0.334038	FBGN0039640, FBGN0085423, FBGN0039886, FBGN0021795, FBGN0037580, FBGN0027538, FBGN0033309, FBGN0028500, FBGN0010309, FBGN0030037, FBGN0031126, FBGN0014906, FBGN0053155, FBGN0264294, FBGN0038318, FBGN0037901, FBGN0035965, FBGN0034999, FBGN0015663, FBGN0259834, FBGN0035173, FBGN0036144, FBGN0037110, FBGN0033672, FBGN0031011, FBGN0262567, FBGN0026315, FBGN0002921, FBGN0034083, FBGN0025109, FBGN02603…	1342	908	3479	1.01926	0.999983	1	1
Annotation Cluster 4	Enrichment Score: 1.3403264375285933
Category	Term	Count	%	PValue	Genes	List Total	Pop Hits	Pop Total	Fold Enrichment	Bonferroni	Benjamini	FDR
INTERPRO	IPR001412:Aminoacyl-tRNA synthetase, class I, conserved site	13	0.507416	0.00121825	FBGN0035064, FBGN0027090, FBGN0036763, FBGN0010803, FBGN0005674, FBGN0284253, FBGN0027079, FBGN0037526, FBGN0036569, FBGN0034401, FBGN0027085, FBGN0035942, FBGN0027093	2327	15	6072	2.26145	0.967383	1	1
KEGG_PATHWAY	dme00970:Aminoacyl-tRNA biosynthesis	27	1.05386	0.00161057	FBGN0035064, FBGN0021750, FBGN0031041, FBGN0028962, FBGN0010803, FBGN0051133, FBGN0027079, FBGN0037526, FBGN0035942, FBGN0027091, FBGN0027093, FBGN0275436, FBGN0027094, FBGN0086443, FBGN0027090, FBGN0036763, FBGN0039175, FBGN0039153, FBGN0002069, FBGN0030007, FBGN0005674, FBGN0027088, FBGN0031497, FBGN0284253, FBGN0036569, FBGN0034401, FBGN0027085	838	42	2176	1.66928	0.195554	0.0310609	0.0287601
INTERPRO	IPR009080:Aminoacyl-tRNA synthetase, class 1a, anticodon-binding	10	0.39032	0.0237032	FBGN0284253, FBGN0027079, FBGN0030660, FBGN0037526, FBGN0036569, FBGN0034401, FBGN0027085, FBGN0035942, FBGN0027091, FBGN0027093	2327	13	6072	2.00721	1	1	1
GOTERM_MF_DIRECT	GO:0002161~aminoacyl-tRNA editing activity	8	0.312256	0.0426705	FBGN0028962, FBGN0284253, FBGN0027079, FBGN0036569, FBGN0027085, FBGN0035942, FBGN0039175, FBGN0027094	1992	10	5206	2.09076	1	1	1
UP_SEQ_FEATURE	DOMAIN:Anticodon_1	5	0.19516	0.149913	FBGN0284253, FBGN0027079, FBGN0036569, FBGN0027085, FBGN0035942	2309	6	6108	2.20442	1	1	1
UP_SEQ_FEATURE	DOMAIN:tRNA-synt_1	5	0.19516	0.149913	FBGN0284253, FBGN0027079, FBGN0036569, FBGN0027085, FBGN0035942	2309	6	6108	2.20442	1	1	1
INTERPRO	IPR002300:Aminoacyl-tRNA synthetase, class Ia	5	0.19516	0.156514	FBGN0284253, FBGN0027079, FBGN0036569, FBGN0027085, FBGN0035942	2327	6	6072	2.17447	1	1	1
INTERPRO	IPR013155:Valyl/Leucyl/Isoleucyl-tRNA synthetase, class I, anticodon-binding	5	0.19516	0.156514	FBGN0284253, FBGN0027079, FBGN0036569, FBGN0027085, FBGN0035942	2327	6	6072	2.17447	1	1	1
INTERPRO	IPR009008:Valyl/Leucyl/Isoleucyl-tRNA synthetase, class Ia, editing domain	5	0.19516	0.156514	FBGN0284253, FBGN0027079, FBGN0036569, FBGN0027085, FBGN0035942	2327	6	6072	2.17447	1	1	1
INTERPRO	IPR014729:Rossmann-like alpha/beta/alpha sandwich fold	17	0.663544	0.231075	FBGN0035064, FBGN0039254, FBGN0027090, FBGN0036763, FBGN0020389, FBGN0010803, FBGN0005674, FBGN0030431, FBGN0027079, FBGN0037526, FBGN0036569, FBGN0034401, FBGN0027085, FBGN0035632, FBGN0003082, FBGN0035942, FBGN0027093	2327	35	6072	1.26741	1	1	1

## Sheet: Fig 2C not targeted
Upf1-Nos S2 Data
Data for Fig 2C
Results in support of Fig 2C	Clusters with at least one Category with Benjamini adjust p-value < 0.05
DAVID analysis of genes not targeted by Upf1-Nos
Annotation Cluster 1	Enrichment Score: 20.710251309398142
Category	Term	Count	%	PValue	Genes	List Total	Pop Hits	Pop Total	Fold Enrichment	Bonferroni	Benjamini	FDR
UP_KW_MOLECULAR_FUNCTION	KW-0687~Ribonucleoprotein	155	5.16839	5.62777e-28	FBGN0017579, FBGN0038277, FBGN0038678, FBGN0010265, FBGN0034232, FBGN0032053, FBGN0039765, FBGN0285950, FBGN0003449, FBGN0030433, FBGN0002593, FBGN0040907, FBGN0036932, FBGN0002590, FBGN0039406, FBGN0038834, FBGN0023170, FBGN0033548, FBGN0086472, FBGN0285947, FBGN0285948, FBGN0037351, FBGN0034361, FBGN0034001, FBGN0020618, FBGN0285949, FBGN0261597, FBGN0262601, FBGN0040007, FBGN0261599, FBGN00001…	1334	188	3013	1.86216	4.38966e-26	4.38966e-26	4.33338e-26
GOTERM_CC_DIRECT	GO:0022626~cytosolic ribosome	77	2.56752	1.32828e-25	FBGN0017579, FBGN0011272, FBGN0014026, FBGN0036213, FBGN0010265, FBGN0086710, FBGN0285950, FBGN0002593, FBGN0002590, FBGN0039406, FBGN0015756, FBGN0016726, FBGN0086472, FBGN0285947, FBGN0285948, FBGN0037351, FBGN0285949, FBGN0261597, FBGN0261596, FBGN0024733, FBGN0004867, FBGN0040007, FBGN0261599, FBGN0000100, FBGN0261592, FBGN0028697, FBGN0029785, FBGN0005593, FBGN0010412, FBGN0010411, FBGN00398…	2678	77	5930	2.21434	1.09184e-22	1.09184e-22	1.07192e-22
GOTERM_MF_DIRECT	GO:0003735~structural constituent of ribosome	139	4.63488	5.99522e-25	FBGN0017579, FBGN0038277, FBGN0038678, FBGN0010265, FBGN0032053, FBGN0039765, FBGN0285950, FBGN0030433, FBGN0002593, FBGN0040907, FBGN0036932, FBGN0002590, FBGN0039406, FBGN0038834, FBGN0023170, FBGN0086472, FBGN0285947, FBGN0285948, FBGN0037351, FBGN0034361, FBGN0034001, FBGN0285949, FBGN0261597, FBGN0261596, FBGN0040007, FBGN0261599, FBGN0000100, FBGN0261592, FBGN0028697, FBGN0029785, FBGN00055…	2319	167	5206	1.86854	7.57796e-22	7.57796e-22	7.55998e-22
GOTERM_BP_DIRECT	GO:0002181~cytoplasmic translation	89	2.96766	1.66564e-24	FBGN0017579, FBGN0011272, FBGN0038277, FBGN0014026, FBGN0036213, FBGN0010265, FBGN0086710, FBGN0285950, FBGN0038471, FBGN0039163, FBGN0002593, FBGN0002590, FBGN0039406, FBGN0038834, FBGN0023170, FBGN0015756, FBGN0016726, FBGN0086472, FBGN0285947, FBGN0285948, FBGN0037351, FBGN0285949, FBGN0261597, FBGN0261596, FBGN0024733, FBGN0004867, FBGN0040007, FBGN0261599, FBGN0026879, FBGN0000100, FBGN02615…	2567	94	5748	2.12008	5.22679e-21	5.22679e-21	5.21513e-21
KEGG_PATHWAY	dme03010:Ribosome	115	3.83461	5.19276e-23	FBGN0017579, FBGN0038277, FBGN0010265, FBGN0039765, FBGN0285950, FBGN0002593, FBGN0040907, FBGN0002590, FBGN0039406, FBGN0038834, FBGN0023170, FBGN0086472, FBGN0285947, FBGN0285948, FBGN0037351, FBGN0285949, FBGN0261597, FBGN0261596, FBGN0040007, FBGN0261599, FBGN0000100, FBGN0261592, FBGN0028697, FBGN0029785, FBGN0005593, FBGN0010412, FBGN0035335, FBGN0031651, FBGN0010411, FBGN0033555, FBGN00329…	1067	128	2176	1.83224	6.49095e-21	6.49095e-21	6.28324e-21
UP_KW_MOLECULAR_FUNCTION	KW-0689~Ribosomal protein	115	3.83461	1.87725e-22	FBGN0017579, FBGN0038277, FBGN0038678, FBGN0010265, FBGN0032053, FBGN0285950, FBGN0030433, FBGN0002593, FBGN0040907, FBGN0036932, FBGN0002590, FBGN0039406, FBGN0038834, FBGN0023170, FBGN0086472, FBGN0285947, FBGN0285948, FBGN0037351, FBGN0034361, FBGN0034001, FBGN0020618, FBGN0285949, FBGN0261597, FBGN0040007, FBGN0261599, FBGN0000100, FBGN0261592, FBGN0028697, FBGN0029785, FBGN0005593, FBGN00104…	1334	136	3013	1.90986	1.46426e-20	7.32128e-21	7.22742e-21
GOTERM_BP_DIRECT	GO:0006412~translation	116	3.86796	6.38132e-22	FBGN0017579, FBGN0038277, FBGN0038678, FBGN0010265, FBGN0032053, FBGN0037347, FBGN0039765, FBGN0285950, FBGN0023213, FBGN0030433, FBGN0040907, FBGN0036932, FBGN0002590, FBGN0039406, FBGN0038834, FBGN0023170, FBGN0285948, FBGN0037351, FBGN0034001, FBGN0261597, FBGN0261596, FBGN0040007, FBGN0261599, FBGN0261592, FBGN0028697, FBGN0029785, FBGN0010412, FBGN0035335, FBGN0031651, FBGN0010411, FBGN00335…	2567	137	5748	1.89596	2.00246e-18	1.00123e-18	9.98995e-19
GOTERM_CC_DIRECT	GO:0022625~cytosolic large ribosomal subunit	53	1.76726	2.43828e-17	FBGN0017579, FBGN0032050, FBGN0011272, FBGN0014026, FBGN0036213, FBGN0086710, FBGN0285950, FBGN0002593, FBGN0039406, FBGN0023170, FBGN0015756, FBGN0016726, FBGN0285948, FBGN0037351, FBGN0285949, FBGN0024733, FBGN0040007, FBGN0000100, FBGN0028697, FBGN0029785, FBGN0005593, FBGN0039857, FBGN0013325, FBGN0034968, FBGN0032987, FBGN0036825, FBGN0261602, FBGN0037566, FBGN0261608, FBGN0033485, FBGN00354…	2678	53	5930	2.21434	2.00427e-14	1.00213e-14	9.83846e-15
GOTERM_CC_DIRECT	GO:0005840~ribosome	62	2.06736	2.72109e-16	FBGN0017579, FBGN0011272, FBGN0038277, FBGN0010265, FBGN0030433, FBGN0002593, FBGN0036932, FBGN0002590, FBGN0023170, FBGN0015756, FBGN0016726, FBGN0086472, FBGN0285947, FBGN0037351, FBGN0020618, FBGN0261597, FBGN0024733, FBGN0040007, FBGN0261599, FBGN0000100, FBGN0261592, FBGN0028697, FBGN0029785, FBGN0035534, FBGN0010412, FBGN0035335, FBGN0010411, FBGN0013325, FBGN0034968, FBGN0033912, FBGN02616…	2678	66	5930	2.08014	1.82521e-13	7.45577e-14	7.31972e-14
GOTERM_CC_DIRECT	GO:0022627~cytosolic small ribosomal subunit	38	1.26709	2.56341e-10	FBGN0038277, FBGN0039300, FBGN0038474, FBGN0010265, FBGN0003941, FBGN0003942, FBGN0010408, FBGN0030136, FBGN0002590, FBGN0038834, FBGN0034138, FBGN0019936, FBGN0086472, FBGN0015521, FBGN0285947, FBGN0011284, FBGN0017545, FBGN0010198, FBGN0037135, FBGN0261597, FBGN0261596, FBGN0003517, FBGN0286213, FBGN0004867, FBGN0261599, FBGN0004404, FBGN0002622, FBGN0004403, FBGN0005533, FBGN0261592, FBGN00104…	2678	40	5930	2.10362	2.10712e-07	3.01017e-08	2.95524e-08
Annotation Cluster 2	Enrichment Score: 9.234597361396835
Category	Term	Count	%	PValue	Genes	List Total	Pop Hits	Pop Total	Fold Enrichment	Bonferroni	Benjamini	FDR
GOTERM_BP_DIRECT	GO:0000398~mRNA splicing, via spliceosome	145	4.83494	1.138e-14	FBGN0039488, FBGN0041721, FBGN0040235, FBGN0035162, FBGN0014189, FBGN0037220, FBGN0017457, FBGN0266917, FBGN0037466, FBGN0285954, FBGN0003449, FBGN0266599, FBGN0024542, FBGN0034598, FBGN0031883, FBGN0036018, FBGN0260944, FBGN0035294, FBGN0034084, FBGN0261119, FBGN0035692, FBGN0034000, FBGN0262601, FBGN0031493, FBGN0031492, FBGN0028577, FBGN0029941, FBGN0023167, FBGN0010774, FBGN0033556, FBGN00344…	2567	203	5748	1.59942	3.5884e-11	1.19034e-11	1.18769e-11
GOTERM_CC_DIRECT	GO:0071011~precatalytic spliceosome	107	3.56786	1.72644e-14	FBGN0040235, FBGN0035162, FBGN0037220, FBGN0017457, FBGN0266917, FBGN0037466, FBGN0003449, FBGN0266599, FBGN0024542, FBGN0031883, FBGN0035294, FBGN0261119, FBGN0035692, FBGN0034000, FBGN0262601, FBGN0031493, FBGN0031492, FBGN0028577, FBGN0029941, FBGN0023167, FBGN0010774, FBGN0033556, FBGN0030969, FBGN0024491, FBGN0033160, FBGN0040534, FBGN0036277, FBGN0024887, FBGN0002736, FBGN0021895, FBGN00229…	2678	138	5930	1.71692	1.42366e-11	2.83827e-12	2.78647e-12
GOTERM_CC_DIRECT	GO:0071013~catalytic step 2 spliceosome	96	3.20107	2.26128e-13	FBGN0039488, FBGN0040235, FBGN0035162, FBGN0033062, FBGN0037660, FBGN0261789, FBGN0037220, FBGN0266917, FBGN0037466, FBGN0039566, FBGN0027617, FBGN0285954, FBGN0003449, FBGN0004856, FBGN0000377, FBGN0001986, FBGN0266599, FBGN0030915, FBGN0031883, FBGN0022959, FBGN0035294, FBGN0261119, FBGN0035253, FBGN0037550, FBGN0036340, FBGN0035692, FBGN0034000, FBGN0000426, FBGN0031493, FBGN0262601, FBGN00001…	2678	123	5930	1.72826	1.85897e-10	3.09795e-11	3.04142e-11
UP_KW_BIOLOGICAL_PROCESS	KW-0507~mRNA processing	83	2.76759	3.23266e-09	FBGN0040235, FBGN0035162, FBGN0014189, FBGN0017457, FBGN0261789, FBGN0037220, FBGN0266917, FBGN0036850, FBGN0039566, FBGN0003449, FBGN0000377, FBGN0027616, FBGN0031601, FBGN0029079, FBGN0026086, FBGN0032016, FBGN0086683, FBGN0034084, FBGN0260944, FBGN0035294, FBGN0261119, FBGN0041775, FBGN0036340, FBGN0035692, FBGN0033352, FBGN0000426, FBGN0262601, FBGN0260780, FBGN0024698, FBGN0028577, FBGN00006…	983	109	2037	1.57793	4.20246e-07	4.20246e-07	4.20246e-07
KEGG_PATHWAY	dme03040:Spliceosome	85	2.83428	7.56305e-09	FBGN0040235, FBGN0035162, FBGN0014189, FBGN0017457, FBGN0261789, FBGN0037220, FBGN0266917, FBGN0039566, FBGN0035520, FBGN0037382, FBGN0285954, FBGN0003449, FBGN0004856, FBGN0000377, FBGN0266599, FBGN0031601, FBGN0035720, FBGN0086683, FBGN0261119, FBGN0037550, FBGN0035692, FBGN0036104, FBGN0039732, FBGN0000426, FBGN0031493, FBGN0262601, FBGN0261792, FBGN0031492, FBGN0028577, FBGN0004587, FBGN00231…	1067	112	2176	1.54773	9.45381e-07	4.72691e-07	4.57565e-07
UP_KW_BIOLOGICAL_PROCESS	KW-0508~mRNA splicing	65	2.16739	3.78611e-08	FBGN0040235, FBGN0035162, FBGN0014189, FBGN0017457, FBGN0261789, FBGN0037220, FBGN0266917, FBGN0036850, FBGN0039566, FBGN0003449, FBGN0000377, FBGN0027616, FBGN0031601, FBGN0029079, FBGN0032016, FBGN0086683, FBGN0034084, FBGN0260944, FBGN0035294, FBGN0261119, FBGN0041775, FBGN0035692, FBGN0000426, FBGN0262601, FBGN0028577, FBGN0000662, FBGN0004587, FBGN0023167, FBGN0261791, FBGN0261790, FBGN00323…	983	83	2037	1.62283	4.92193e-06	2.46097e-06	2.46097e-06
UP_KW_CELLULAR_COMPONENT	KW-0747~Spliceosome	39	1.30043	3.49109e-06	FBGN0014366, FBGN0035162, FBGN0014189, FBGN0040534, FBGN0261789, FBGN0037220, FBGN0086895, FBGN0266917, FBGN0036277, FBGN0036850, FBGN0039566, FBGN0003449, FBGN0050342, FBGN0051950, FBGN0025571, FBGN0031266, FBGN0036314, FBGN0039626, FBGN0033688, FBGN0086683, FBGN0035294, FBGN0261119, FBGN0041775, FBGN0033450, FBGN0261933, FBGN0035675, FBGN0036641, FBGN0036487, FBGN0000426, FBGN0051184, FBGN02626…	1607	48	3444	1.74129	0.000167558	8.37861e-05	8.0295e-05
GOTERM_CC_DIRECT	GO:0005681~spliceosomal complex	40	1.33378	9.25047e-05	FBGN0033160, FBGN0014366, FBGN0014189, FBGN0261789, FBGN0086895, FBGN0017457, FBGN0036277, FBGN0036850, FBGN0035520, FBGN0003449, FBGN0004856, FBGN0022943, FBGN0031601, FBGN0025571, FBGN0029079, FBGN0039626, FBGN0033688, FBGN0036915, FBGN0261119, FBGN0036340, FBGN0261933, FBGN0035254, FBGN0035675, FBGN0036641, FBGN0036487, FBGN0000426, FBGN0024998, FBGN0262601, FBGN0086707, FBGN0030468, FBGN00054…	2678	55	5930	1.61043	0.0732231	0.00633657	0.00622094
Annotation Cluster 3	Enrichment Score: 4.394494990974215
Category	Term	Count	%	PValue	Genes	List Total	Pop Hits	Pop Total	Fold Enrichment	Bonferroni	Benjamini	FDR
GOTERM_MF_DIRECT	GO:0003729~mRNA binding	114	3.80127	1.13568e-07	FBGN0038277, FBGN0037220, FBGN0017457, FBGN0003607, FBGN0004419, FBGN0023213, FBGN0285954, FBGN0003449, FBGN0022361, FBGN0284220, FBGN0034598, FBGN0002590, FBGN0030959, FBGN0031883, FBGN0034237, FBGN0036018, FBGN0030956, FBGN0260944, FBGN0037351, FBGN0035692, FBGN0261597, FBGN0016070, FBGN0029785, FBGN0010774, FBGN0011224, FBGN0032620, FBGN0034921, FBGN0034802, FBGN0034923, FBGN0035063, FBGN00399…	2319	177	5206	1.44589	0.00014354	4.785e-05	4.77364e-05
INTERPRO	IPR012677:Nucleotide-binding, alpha-beta plait	78	2.60087	4.69435e-05	FBGN0017457, FBGN0037220, FBGN0027617, FBGN0024987, FBGN0285954, FBGN0260456, FBGN0003449, FBGN0030479, FBGN0003321, FBGN0024542, FBGN0020660, FBGN0034598, FBGN0031883, FBGN0030959, FBGN0036018, FBGN0052708, FBGN0031607, FBGN0034237, FBGN0031764, FBGN0037707, FBGN0030956, FBGN0039730, FBGN0086683, FBGN0039972, FBGN0260944, FBGN0035692, FBGN0064117, FBGN0029629, FBGN0004227, FBGN0028577, FBGN00278…	2723	123	6072	1.41408	0.138594	0.0372966	0.0372966
UP_SEQ_FEATURE	DOMAIN:RRM	66	2.20073	0.000211956	FBGN0017457, FBGN0037220, FBGN0027617, FBGN0024987, FBGN0285954, FBGN0260456, FBGN0030479, FBGN0003321, FBGN0024542, FBGN0020660, FBGN0034598, FBGN0031883, FBGN0030959, FBGN0036018, FBGN0052708, FBGN0031607, FBGN0034237, FBGN0037707, FBGN0030956, FBGN0039730, FBGN0086683, FBGN0260944, FBGN0035692, FBGN0064117, FBGN0029629, FBGN0004227, FBGN0028577, FBGN0027841, FBGN0004587, FBGN0002044, FBGN00107…	2685	106	6108	1.41642	0.424198	0.551934	0.551934
SMART	SM00360:RRM	62	2.06736	0.000223845	FBGN0037220, FBGN0027617, FBGN0024987, FBGN0285954, FBGN0260456, FBGN0003449, FBGN0030479, FBGN0024542, FBGN0020660, FBGN0034598, FBGN0031883, FBGN0030959, FBGN0036018, FBGN0031607, FBGN0034237, FBGN0037707, FBGN0030956, FBGN0039730, FBGN0260944, FBGN0035692, FBGN0064117, FBGN0029629, FBGN0004227, FBGN0028577, FBGN0027841, FBGN0004587, FBGN0010774, FBGN0011224, FBGN0032620, FBGN0011305, FBGN00328…	1220	100	2813	1.42956	0.109094	0.0385013	0.0385013
INTERPRO	IPR000504:RNA recognition motif domain	66	2.20073	0.000421212	FBGN0017457, FBGN0037220, FBGN0027617, FBGN0024987, FBGN0285954, FBGN0260456, FBGN0003449, FBGN0030479, FBGN0024542, FBGN0020660, FBGN0034598, FBGN0031883, FBGN0030959, FBGN0036018, FBGN0052708, FBGN0031607, FBGN0034237, FBGN0037707, FBGN0030956, FBGN0039730, FBGN0086683, FBGN0260944, FBGN0035692, FBGN0064117, FBGN0029629, FBGN0004227, FBGN0028577, FBGN0027841, FBGN0004587, FBGN0010774, FBGN00112…	2723	106	6072	1.38842	0.737865	0.223102	0.223102
Annotation Cluster 4	Enrichment Score: 4.281688435187124
Category	Term	Count	%	PValue	Genes	List Total	Pop Hits	Pop Total	Fold Enrichment	Bonferroni	Benjamini	FDR
KEGG_PATHWAY	dme00190:Oxidative phosphorylation	70	2.33411	8.64256e-08	FBGN0035046, FBGN0262515, FBGN0085468, FBGN0016120, FBGN0262512, FBGN0015031, FBGN0058002, FBGN0001989, FBGN0285910, FBGN0027779, FBGN0283535, FBGN0028662, FBGN0028342, FBGN0028664, FBGN0028663, FBGN0035600, FBGN0030718, FBGN0031684, FBGN0014028, FBGN0034877, FBGN0019957, FBGN0017566, FBGN0019624, FBGN0017567, FBGN0021906, FBGN0037873, FBGN0040529, FBGN0029868, FBGN0032222, FBGN0034645, FBGN00306…	1067	91	2176	1.56874	1.08031e-05	3.60107e-06	3.48583e-06
UP_KW_LIGAND	KW-0830~Ubiquinone	30	1.00033	3.76938e-07	FBGN0037001, FBGN0035046, FBGN0085468, FBGN0031021, FBGN0058002, FBGN0001989, FBGN0031228, FBGN0039909, FBGN0029971, FBGN0034576, FBGN0031684, FBGN0033961, FBGN0030718, FBGN0011455, FBGN0032511, FBGN0031505, FBGN0019957, FBGN0021967, FBGN0017566, FBGN0017567, FBGN0033570, FBGN0052230, FBGN0029868, FBGN0031436, FBGN0029888, FBGN0266582, FBGN0034645, FBGN0030605, FBGN0036728	748	35	1820	2.08556	1.58313e-05	1.58314e-05	1.58314e-05
GOTERM_CC_DIRECT	GO:0005747~mitochondrial respiratory chain complex I	30	1.00033	4.77418e-06	FBGN0037001, FBGN0035046, FBGN0085468, FBGN0031021, FBGN0058002, FBGN0001989, FBGN0030292, FBGN0031228, FBGN0039909, FBGN0029971, FBGN0034576, FBGN0031684, FBGN0033961, FBGN0030718, FBGN0011455, FBGN0032511, FBGN0031505, FBGN0019957, FBGN0021967, FBGN0017566, FBGN0017567, FBGN0033570, FBGN0029868, FBGN0027785, FBGN0031436, FBGN0029888, FBGN0266582, FBGN0034645, FBGN0030605	2678	35	5930	1.898	0.00391669	0.000356761	0.000350251
UP_KW_BIOLOGICAL_PROCESS	KW-0679~Respiratory chain	20	0.666889	0.000219899	FBGN0021967, FBGN0260008, FBGN0017566, FBGN0033570, FBGN0021906, FBGN0035046, FBGN0085468, FBGN0031021, FBGN0284248, FBGN0030733, FBGN0031228, FBGN0031436, FBGN0029888, FBGN0266582, FBGN0034645, FBGN0032511, FBGN0030605, FBGN0031505, FBGN0011227, FBGN0019957	983	22	2037	1.88384	0.0281851	0.00714671	0.00714671
GOTERM_BP_DIRECT	GO:0032981~mitochondrial respiratory chain complex I assembly	22	0.733578	0.0134218	FBGN0037001, FBGN0021967, FBGN0017567, FBGN0033570, FBGN0035046, FBGN0033891, FBGN0031021, FBGN0029868, FBGN0031228, FBGN0031436, FBGN0029888, FBGN0029971, FBGN0263051, FBGN0033961, FBGN0034576, FBGN0030718, FBGN0011455, FBGN0034645, FBGN0032511, FBGN0030605, FBGN0032986, FBGN0031505	2567	32	5748	1.53944	1	1	0.998087
UP_KW_BIOLOGICAL_PROCESS	KW-0249~Electron transport	25	0.833611	0.0444655	FBGN0035046, FBGN0085468, FBGN0031021, FBGN0284248, FBGN0030733, FBGN0031228, FBGN0032511, FBGN0014028, FBGN0031505, FBGN0019957, FBGN0039697, FBGN0021967, FBGN0260008, FBGN0017566, FBGN0039112, FBGN0017567, FBGN0033570, FBGN0021906, FBGN0031436, FBGN0010516, FBGN0029888, FBGN0266582, FBGN0034645, FBGN0030605, FBGN0011227	983	38	2037	1.36331	0.997296	0.825788	0.825788
Annotation Cluster 5	Enrichment Score: 3.9193267084472274
Category	Term	Count	%	PValue	Genes	List Total	Pop Hits	Pop Total	Fold Enrichment	Bonferroni	Benjamini	FDR
GOTERM_CC_DIRECT	GO:0000228~nuclear chromosome	41	1.36712	5.00147e-08	FBGN0013981, FBGN0040465, FBGN0261602, FBGN0010265, FBGN0037093, FBGN0005617, FBGN0002626, FBGN0002579, FBGN0004867, FBGN0002775, FBGN0010408, FBGN0034939, FBGN0011715, FBGN0010411, FBGN0002590, FBGN0033699, FBGN0034138, FBGN0066084, FBGN0013325	2678	48	5930	1.89141	4.11113e-05	5.13901e-06	5.04524e-06
SMART	SM00803:TAF	24	0.800267	5.57333e-08	FBGN0013981, FBGN0010417	1220	24	2813	2.30574	2.8758e-05	2.87584e-05	2.87584e-05
SMART	SM00417:H4	23	0.766922	1.24659e-07	FBGN0013981	1220	23	2813	2.30574	6.43222e-05	3.21621e-05	3.21621e-05
INTERPRO	IPR004823:TATA box binding protein associated factor (TAF)	24	0.800267	1.26284e-07	FBGN0013981, FBGN0010417	2723	24	6072	2.22989	0.00040125	0.000287631	0.000287631
GOTERM_CC_DIRECT	GO:0035059~RCAF complex	24	0.800267	1.47466e-07	FBGN0013981, FBGN0029094	2678	24	5930	2.21434	0.00012121	1.34686e-05	1.32228e-05
INTERPRO	IPR001951:Histone H4	23	0.766922	2.71521e-07	FBGN0013981	2723	23	6072	2.22989	0.000862522	0.000287631	0.000287631
INTERPRO	IPR019809:Histone H4, conserved site	23	0.766922	2.71521e-07	FBGN0013981	2723	23	6072	2.22989	0.000862522	0.000287631	0.000287631
UP_KW_PTM	KW-0007~Acetylation	44	1.46716	1.13609e-06	FBGN0260439, FBGN0013981, FBGN0004828, FBGN0262734, FBGN0000146, FBGN0039252, FBGN0002525, FBGN0000412, FBGN0003884, FBGN0000253, FBGN0000043, FBGN0003885, FBGN0000150, FBGN0029882, FBGN0001197, FBGN0000042, FBGN0000064, FBGN0024188, FBGN0014857, FBGN0011224, FBGN0033699, FBGN0026080	599	56	1314	1.72359	2.49936e-05	2.613e-05	2.613e-05
GOTERM_BP_DIRECT	GO:0006352~DNA-templated transcription, initiation	30	1.00033	3.62022e-06	FBGN0013981, FBGN0011836, FBGN0010287, FBGN0000617, FBGN0004915, FBGN0261793, FBGN0263757, FBGN0011290	2567	35	5748	1.91931	0.011296	0.00227205	0.00226698
GOTERM_CC_DIRECT	GO:0005694~chromosome	55	1.83394	0.00215997	FBGN0039740, FBGN0011474, FBGN0017430, FBGN0002715, FBGN0260397, FBGN0015391, FBGN0260991, FBGN0003607, FBGN0032979, FBGN0278608, FBGN0028980, FBGN0284220, FBGN0051453, FBGN0027553, FBGN0010247, FBGN0031820, FBGN0013981, FBGN0037377, FBGN0021761, FBGN0005617, FBGN0004924, FBGN0263510, FBGN0040208, FBGN0020238, FBGN0031977, FBGN0004401, FBGN0266420, FBGN0027783, FBGN0001197, FBGN0004362, FBGN00322…	2678	89	5930	1.36841	0.830925	0.100563	0.0987283
GOTERM_MF_DIRECT	GO:0042393~histone binding	53	1.76726	0.0028197	FBGN0262519, FBGN0016685, FBGN0030054, FBGN0003607, FBGN0000212, FBGN0039680, FBGN0027574, FBGN0028982, FBGN0032475, FBGN0010247, FBGN0037624, FBGN0029094, FBGN0026080, FBGN0031820, FBGN0015268, FBGN0013981, FBGN0037376, FBGN0034282, FBGN0040066, FBGN0044324, FBGN0263979, FBGN0037377, FBGN0261238, FBGN0026533, FBGN0032925, FBGN0002783, FBGN0022893, FBGN0033015, FBGN0016917, FBGN0014879, FBGN00318…	2319	87	5206	1.3676	0.97182	0.509157	0.507949
INTERPRO	IPR009072:Histone-fold	37	1.23374	0.133174	FBGN0013981, FBGN0037981, FBGN0000617, FBGN0043002, FBGN0004828, FBGN0011291, FBGN0011290, FBGN0032847, FBGN0030874, FBGN0010417, FBGN0032816, FBGN0001197, FBGN0014857, FBGN0043001, FBGN0026262	2723	69	6072	1.19574	1	1	1
UP_KW_CELLULAR_COMPONENT	KW-0544~Nucleosome core	26	0.866956	0.36677	FBGN0013981, FBGN0001197, FBGN0004828, FBGN0014857	1607	50	3444	1.11442	1	1	0.978723
GOTERM_MF_DIRECT	GO:0046982~protein heterodimerization activity	56	1.86729	0.485578	FBGN0037981, FBGN0017578, FBGN0000617, FBGN0043002, FBGN0022764, FBGN0011291, FBGN0011290, FBGN0000575, FBGN0043903, FBGN0000611, FBGN0004657, FBGN0030874, FBGN0032816, FBGN0024245, FBGN0028683, FBGN0264075, FBGN0043001, FBGN0040273, FBGN0026262, FBGN0034534, FBGN0013981, FBGN0037670, FBGN0004907, FBGN0013263, FBGN0004828, FBGN0020238, FBGN0001078, FBGN0032847, FBGN0010417, FBGN0027783, FBGN00011…	2319	122	5206	1.03046	1	1	0.998416
GOTERM_BP_DIRECT	GO:0006334~nucleosome assembly	34	1.13371	0.88477	FBGN0015268, FBGN0013981, FBGN0022893, FBGN0263979, FBGN0027574, FBGN0004828, FBGN0030054, FBGN0014857, FBGN0014879, FBGN0029094, FBGN0011604, FBGN0031820	2567	85	5748	0.895676	1	1	0.998087
GOTERM_MF_DIRECT	GO:0030527~structural constituent of chromatin	27	0.9003	0.961466	FBGN0013981, FBGN0001197, FBGN0004828, FBGN0014857, FBGN0029094	2319	74	5206	0.819097	1	1	0.998416
GOTERM_CC_DIRECT	GO:0000786~nucleosome	27	0.9003	0.975498	FBGN0013981, FBGN0001197, FBGN0004828, FBGN0014857, FBGN0000412	2678	75	5930	0.797162	1	1	0.982948
Annotation Cluster 6	Enrichment Score: 2.2663823144219353
Category	Term	Count	%	PValue	Genes	List Total	Pop Hits	Pop Total	Fold Enrichment	Bonferroni	Benjamini	FDR
GOTERM_BP_DIRECT	GO:0006366~transcription from RNA polymerase II promoter	32	1.06702	5.24376e-05	FBGN0010282, FBGN0037981, FBGN0037121, FBGN0010287, FBGN0262955, FBGN0000617, FBGN0038675, FBGN0037202, FBGN0030373, FBGN0265968, FBGN0262954, FBGN0004855, FBGN0011836, FBGN0051155, FBGN0028982, FBGN0010421, FBGN0031309, FBGN0032634, FBGN0033571, FBGN0263237, FBGN0037093, FBGN0261793, FBGN0263757, FBGN0032847, FBGN0001179, FBGN0003277, FBGN0010417, FBGN0026373, FBGN0003275, FBGN0011289, FBGN00392…	2567	41	5748	1.74766	0.151728	0.0274248	0.0273637
GOTERM_BP_DIRECT	GO:0006367~transcription initiation from RNA polymerase II promoter	27	0.9003	0.0117595	FBGN0010282, FBGN0010287, FBGN0000617, FBGN0024909, FBGN0037202, FBGN0004915, FBGN0285954, FBGN0011291, FBGN0011290, FBGN0004855, FBGN0026324, FBGN0011836, FBGN0026441, FBGN0051155, FBGN0010421, FBGN0031309, FBGN0261793, FBGN0263757, FBGN0032847, FBGN0001179, FBGN0010417, FBGN0028398, FBGN0015829, FBGN0010356, FBGN0011289, FBGN0031873, FBGN0013347	2567	41	5748	1.47459	1	1	0.998087
GOTERM_CC_DIRECT	GO:0005669~transcription factor TFIID complex	17	0.566856	0.0275859	FBGN0010287, FBGN0000617, FBGN0024909, FBGN0265968, FBGN0261793, FBGN0285954, FBGN0011291, FBGN0011290, FBGN0032847, FBGN0026324, FBGN0010417, FBGN0011836, FBGN0028398, FBGN0026441, FBGN0010356, FBGN0026262, FBGN0031873	2678	24	5930	1.56849	1	0.545605	0.535649
KEGG_PATHWAY	dme03022:Basal transcription factors	24	0.800267	0.0505535	FBGN0010282, FBGN0010287, FBGN0000617, FBGN0024909, FBGN0037202, FBGN0263237, FBGN0004915, FBGN0265968, FBGN0261793, FBGN0011291, FBGN0011290, FBGN0032847, FBGN0001179, FBGN0026324, FBGN0010417, FBGN0011836, FBGN0028398, FBGN0015829, FBGN0010356, FBGN0010421, FBGN0026262, FBGN0011289, FBGN0031309, FBGN0013347	1067	36	2176	1.35958	0.998473	0.789898	0.764621
Annotation Cluster 7	Enrichment Score: 1.9585745605811524
Category	Term	Count	%	PValue	Genes	List Total	Pop Hits	Pop Total	Fold Enrichment	Bonferroni	Benjamini	FDR
KEGG_PATHWAY	dme03013:Nucleocytoplasmic transport	60	2.00067	0.000229572	FBGN0039004, FBGN0014189, FBGN0024509, FBGN0010660, FBGN0033264, FBGN0042177, FBGN0037382, FBGN0027338, FBGN0038274, FBGN0039120, FBGN0027537, FBGN0026207, FBGN0003321, FBGN0037707, FBGN0034118, FBGN0087013, FBGN0036340, FBGN0036263, FBGN0038722, FBGN0262647, FBGN0020255, FBGN0020497, FBGN0053180, FBGN0031456, FBGN0028411, FBGN0030122, FBGN0010774, FBGN0024491, FBGN0033316, FBGN0034646, FBGN00349…	1067	87	2176	1.40646	0.0282918	0.00717411	0.00694454
GOTERM_CC_DIRECT	GO:0005643~nuclear pore	23	0.766922	0.00161786	FBGN0038722, FBGN0262647, FBGN0033264, FBGN0010660, FBGN0039302, FBGN0000618, FBGN0020497, FBGN0021761, FBGN0038274, FBGN0039110, FBGN0039120, FBGN0053180, FBGN0027603, FBGN0027537, FBGN0026207, FBGN0033737, FBGN0030122, FBGN0266580, FBGN0036804, FBGN0033316, FBGN0034646, FBGN0037924, FBGN0013756	2678	30	5930	1.69766	0.735777	0.0831178	0.081601
GOTERM_BP_DIRECT	GO:0006606~protein import into nucleus	28	0.933645	0.00162958	FBGN0039004, FBGN0024509, FBGN0033264, FBGN0010660, FBGN0035243, FBGN0042177, FBGN0039302, FBGN0024921, FBGN0027338, FBGN0038274, FBGN0039120, FBGN0027537, FBGN0026207, FBGN0031145, FBGN0034118, FBGN0037924, FBGN0013756, FBGN0087013, FBGN0262647, FBGN0037894, FBGN0020255, FBGN0021761, FBGN0261532, FBGN0033737, FBGN0031456, FBGN0028411, FBGN0266580, FBGN0032189	2567	39	5748	1.60762	0.994011	0.300801	0.30013
UP_KW_BIOLOGICAL_PROCESS	KW-0509~mRNA transport	30	1.00033	0.00797386	FBGN0039004, FBGN0024509, FBGN0033264, FBGN0010660, FBGN0000618, FBGN0039302, FBGN0002736, FBGN0038274, FBGN0039120, FBGN0027537, FBGN0026207, FBGN0003321, FBGN0034118, FBGN0013756, FBGN0037573, FBGN0038722, FBGN0262647, FBGN0036640, FBGN0020497, FBGN0021761, FBGN0036184, FBGN0033737, FBGN0002044, FBGN0028411, FBGN0030122, FBGN0266580, FBGN0033378, FBGN0036804, FBGN0033316, FBGN0030943	983	43	2037	1.44574	0.646813	0.172767	0.172767
UP_KW_CELLULAR_COMPONENT	KW-0906~Nuclear pore complex	19	0.633545	0.0283734	FBGN0039004, FBGN0024509, FBGN0038722, FBGN0262647, FBGN0033264, FBGN0010660, FBGN0039302, FBGN0021761, FBGN0038274, FBGN0039120, FBGN0027537, FBGN0026207, FBGN0033737, FBGN0030122, FBGN0266580, FBGN0033316, FBGN0034118, FBGN0013756, FBGN0030943	1607	27	3444	1.50812	0.748828	0.272384	0.261035
GOTERM_MF_DIRECT	GO:0017056~structural constituent of nuclear pore	14	0.466822	0.0528422	FBGN0039004, FBGN0038722, FBGN0262647, FBGN0010660, FBGN0021761, FBGN0038274, FBGN0039120, FBGN0027537, FBGN0026207, FBGN0033737, FBGN0034118, FBGN0037924, FBGN0013756, FBGN0030943	2319	20	5206	1.57145	1	1	0.998416
GOTERM_BP_DIRECT	GO:0051028~mRNA transport	24	0.800267	0.121553	FBGN0021825, FBGN0037573, FBGN0024509, FBGN0038722, FBGN0033264, FBGN0010660, FBGN0036640, FBGN0039302, FBGN0020497, FBGN0002924, FBGN0021761, FBGN0002736, FBGN0039120, FBGN0027537, FBGN0022942, FBGN0033737, FBGN0003321, FBGN0000183, FBGN0002044, FBGN0030122, FBGN0266580, FBGN0033378, FBGN0034118, FBGN0030943	2567	42	5748	1.27954	1	1	0.998087
UP_KW_BIOLOGICAL_PROCESS	KW-0811~Translocation	26	0.866956	0.24386	FBGN0039004, FBGN0024509, FBGN0033264, FBGN0010660, FBGN0000618, FBGN0039302, FBGN0038274, FBGN0039120, FBGN0027537, FBGN0026207, FBGN0031708, FBGN0034118, FBGN0013756, FBGN0033691, FBGN0038722, FBGN0262647, FBGN0021761, FBGN0030480, FBGN0033737, FBGN0047135, FBGN0030122, FBGN0266580, FBGN0036804, FBGN0033316, FBGN0051229, FBGN0030943	983	46	2037	1.17126	1	1	1
Annotation Cluster 8	Enrichment Score: 1.941644577343925
Category	Term	Count	%	PValue	Genes	List Total	Pop Hits	Pop Total	Fold Enrichment	Bonferroni	Benjamini	FDR
GOTERM_BP_DIRECT	GO:0010498~proteasomal protein catabolic process	15	0.500167	0.000107341	FBGN0010590, FBGN0086134, FBGN0016697, FBGN0023174, FBGN0023175, FBGN0263121, FBGN0003410, FBGN0250746, FBGN0261394, FBGN0029134, FBGN0004066, FBGN0002284, FBGN0026380, FBGN0032596, FBGN0250843	2567	15	5748	2.23919	0.285987	0.0421045	0.0420106
INTERPRO	IPR001353:Proteasome, subunit alpha/beta	15	0.500167	0.000113596	FBGN0010590, FBGN0086134, FBGN0016697, FBGN0050382, FBGN0023174, FBGN0023175, FBGN0263121, FBGN0250746, FBGN0261394, FBGN0029134, FBGN0004066, FBGN0002284, FBGN0026380, FBGN0032596, FBGN0250843	2723	15	6072	2.22989	0.30304	0.0722014	0.0722014
GOTERM_CC_DIRECT	GO:0005839~proteasome core complex	15	0.500167	0.000124629	FBGN0010590, FBGN0086134, FBGN0016697, FBGN0050382, FBGN0023174, FBGN0023175, FBGN0263121, FBGN0250746, FBGN0261394, FBGN0029134, FBGN0004066, FBGN0002284, FBGN0026380, FBGN0032596, FBGN0250843	2678	15	5930	2.21434	0.0973777	0.00788037	0.00773656
GOTERM_BP_DIRECT	GO:0010499~proteasomal ubiquitin-independent protein catabolic process	15	0.500167	0.000503094	FBGN0010590, FBGN0086134, FBGN0016697, FBGN0050382, FBGN0023174, FBGN0023175, FBGN0263121, FBGN0250746, FBGN0261394, FBGN0029134, FBGN0004066, FBGN0002284, FBGN0026380, FBGN0032596, FBGN0250843	2567	16	5748	2.09924	0.793841	0.152556	0.152216
GOTERM_MF_DIRECT	GO:0004175~endopeptidase activity	19	0.633545	0.00102166	FBGN0010590, FBGN0086134, FBGN0016697, FBGN0032242, FBGN0263602, FBGN0284421, FBGN0050382, FBGN0026404, FBGN0023174, FBGN0023175, FBGN0263121, FBGN0250746, FBGN0261394, FBGN0029134, FBGN0004066, FBGN0002284, FBGN0026380, FBGN0032596, FBGN0250843	2319	23	5206	1.85451	0.725289	0.215229	0.214719
GOTERM_MF_DIRECT	GO:0004298~threonine-type endopeptidase activity	9	0.3001	0.00835488	FBGN0023174, FBGN0010590, FBGN0250746, FBGN0261394, FBGN0029134, FBGN0002284, FBGN0026380, FBGN0032596, FBGN0263602	2319	9	5206	2.24493	0.999975	0.960052	0.957773
SMART	SM00948:SM00948	8	0.266756	0.014142	FBGN0023175, FBGN0086134, FBGN0263121, FBGN0016697, FBGN0261394, FBGN0004066, FBGN0250843, FBGN0050382	1220	8	2813	2.30574	0.999357	1	1
INTERPRO	IPR016050:Proteasome, beta-type subunit, conserved site	8	0.266756	0.0176301	FBGN0023174, FBGN0010590, FBGN0250746, FBGN0261394, FBGN0029134, FBGN0002284, FBGN0026380, FBGN0032596	2723	8	6072	2.22989	1	1	1
INTERPRO	IPR000426:Proteasome, alpha-subunit, N-terminal domain	8	0.266756	0.0176301	FBGN0023175, FBGN0086134, FBGN0263121, FBGN0016697, FBGN0261394, FBGN0004066, FBGN0250843, FBGN0050382	2723	8	6072	2.22989	1	1	1
INTERPRO	IPR023332:Proteasome A-type subunit	8	0.266756	0.0176301	FBGN0023175, FBGN0086134, FBGN0263121, FBGN0016697, FBGN0261394, FBGN0004066, FBGN0250843, FBGN0050382	2723	8	6072	2.22989	1	1	1
GOTERM_CC_DIRECT	GO:0019773~proteasome core complex, alpha-subunit complex	8	0.266756	0.0184304	FBGN0023175, FBGN0086134, FBGN0263121, FBGN0016697, FBGN0261394, FBGN0004066, FBGN0250843, FBGN0050382	2678	8	5930	2.21434	1	0.452183	0.443931
INTERPRO	IPR023333:Proteasome B-type subunit	7	0.233411	0.0349021	FBGN0023174, FBGN0010590, FBGN0250746, FBGN0029134, FBGN0002284, FBGN0026380, FBGN0032596	2723	7	6072	2.22989	1	1	1
GOTERM_CC_DIRECT	GO:0019774~proteasome core complex, beta-subunit complex	7	0.233411	0.0362378	FBGN0023174, FBGN0010590, FBGN0250746, FBGN0029134, FBGN0002284, FBGN0026380, FBGN0032596	2678	7	5930	2.21434	1	0.647554	0.635737
GOTERM_CC_DIRECT	GO:0000502~proteasome complex	21	0.700233	0.104025	FBGN0010590, FBGN0086134, FBGN0016697, FBGN0015282, FBGN0050382, FBGN0023174, FBGN0023175, FBGN0263121, FBGN0028689, FBGN0250746, FBGN0261394, FBGN0029134, FBGN0004066, FBGN0002284, FBGN0026380, FBGN0032596, FBGN0028693, FBGN0032884, FBGN0250843, FBGN0033669, FBGN0011327	2678	35	5930	1.3286	1	1	0.982948
UP_KW_CELLULAR_COMPONENT	KW-0647~Proteasome	22	0.733578	0.227311	FBGN0010590, FBGN0086134, FBGN0016697, FBGN0015282, FBGN0050382, FBGN0023174, FBGN0023175, FBGN0263121, FBGN0028689, FBGN0250746, FBGN0261394, FBGN0029134, FBGN0004066, FBGN0028685, FBGN0002284, FBGN0026380, FBGN0032596, FBGN0028693, FBGN0029133, FBGN0250843, FBGN0033669, FBGN0011327	1607	39	3444	1.20894	0.999996	0.909245	0.87136
GOTERM_BP_DIRECT	GO:0043161~proteasome-mediated ubiquitin-dependent protein catabolic process	41	1.36712	0.292294	FBGN0037980, FBGN0086134, FBGN0050382, FBGN0261268, FBGN0004436, FBGN0023174, FBGN0023175, FBGN0029911, FBGN0263121, FBGN0051357, FBGN0025394, FBGN0028689, FBGN0029134, FBGN0028685, FBGN0026380, FBGN0032596, FBGN0027052, FBGN0033544, FBGN0010590, FBGN0016697, FBGN0015321, FBGN0015282, FBGN0061469, FBGN0263933, FBGN0026777, FBGN0026238, FBGN0260962, FBGN0037094, FBGN0032208, FBGN0029006, FBGN00034…	2567	83	5748	1.10611	1	1	0.998087
KEGG_PATHWAY	dme03050:Proteasome	22	0.733578	0.326083	FBGN0010590, FBGN0086134, FBGN0016697, FBGN0015282, FBGN0050382, FBGN0023174, FBGN0023175, FBGN0263121, FBGN0028689, FBGN0250746, FBGN0261394, FBGN0029134, FBGN0004066, FBGN0028685, FBGN0002284, FBGN0026380, FBGN0032596, FBGN0028693, FBGN0032884, FBGN0029133, FBGN0250843, FBGN0033669	1067	39	2176	1.15041	1	1	0.975806
INTERPRO	IPR000243:Peptidase T1A, proteasome beta-subunit	3	0.100033	0.422695	FBGN0023174, FBGN0010590, FBGN0029134	2723	3	6072	2.22989	1	1	1

## Sheet: Fig 2D DNA replication & repair
Upf1-Nos S2 Data
Data for Fig 2D
DNA replication and repair genes highlighted in Fig. 2D
FB geneID	GeneName	log (avg TPM)	logFC Upf1-Nos vs wt	p-Value	FDR	sigFDR
FBgn0000927	fs(1)Ya	5.6884	-5.04721	1.65132e-139	2.13643e-137	TRUE
FBgn0002183	dre4	6.38805	-2.81023	5.27596e-46	3.11068e-45	TRUE
FBgn0002707	mei-9	3.72145	-1.33983	5.65309e-13	1.62325e-12	TRUE
FBgn0002878	mus101	3.43251	-4.44649	1.265e-57	9.53196e-57	TRUE
FBgn0002887	mus201	3.39433	-2.40751	3.34754e-24	1.22357e-23	TRUE
FBgn0002891	mus205	1.60881	-1.32365	3.34713e-06	7.55721e-06	TRUE
FBgn0002905	mus308	-0.503623	-5.15316	1.0971e-28	4.39675e-28	TRUE
FBgn0002906	Blm	4.33471	-1.3308	2.59681e-07	6.12954e-07	TRUE
FBgn0003227	rec	0.619178	-4.13054	5.49931e-32	2.38663e-31	TRUE
FBgn0003479	spn-A	5.92927	-1.00582	2.18682e-13	6.32969e-13	TRUE
FBgn0003480	spn-B	5.3723	-1.27266	1.03481e-15	3.15927e-15	TRUE
FBgn0004087	Dhfr	5.75644	-5.03453	1.61048e-68	1.60045e-67	TRUE
FBgn0004832	Xpac	2.41864	-4.47699	4.39064e-41	2.31234e-40	TRUE
FBgn0004913	Gnf1	5.80564	-3.75983	2.04904e-67	1.95414e-66	TRUE
FBgn0005654	Orc3	5.75028	-1.75149	6.03776e-32	2.617e-31	TRUE
FBgn0005696	DNApol-alpha73	5.52342	-4.9672	5.29774e-125	3.86453e-123	TRUE
FBgn0010173	RpA-70	7.6817	-4.51596	6.71328e-121	4.00286e-119	TRUE
FBgn0010278	Ssrp	6.3501	-3.99895	2.47739e-67	2.35283e-66	TRUE
FBgn0010438	mtSSB	8.07022	-3.97745	2.01551e-84	3.00442e-83	TRUE
FBgn0011659	Mlh1	4.02591	-4.10905	1.10263e-99	2.82118e-98	TRUE
FBgn0011703	RnrL	7.94256	-1.90401	1.49691e-32	6.57549e-32	TRUE
FBgn0011704	RnrS	7.9245	-5.21674	5.93608e-171	2.9074e-168	TRUE
FBgn0011762	DNApol-alpha50	6.1343	-1.25843	1.37936e-18	4.519e-18	TRUE
FBgn0011774	Irbp	5.66249	-3.49155	2.72584e-83	3.91846e-82	TRUE
FBgn0014861	Mcm2	6.66929	-1.63819	1.6647e-24	6.12386e-24	TRUE
FBgn0015270	Orc2	5.26721	-5.46631	1.13231e-142	1.72539e-140	TRUE
FBgn0015271	Orc5	5.93212	-2.49315	1.2249e-52	8.27502e-52	TRUE
FBgn0015553	tos	6.0998	-3.15081	4.81961e-78	5.96536e-77	TRUE
FBgn0015929	dpa	6.67195	-2.03195	4.46412e-41	2.34563e-40	TRUE
FBgn0017577	Mcm5	7.63777	-1.78843	6.86905e-36	3.28459e-35	TRUE
FBgn0022772	Orc1	6.27282	-1.48281	6.37681e-18	2.06351e-17	TRUE
FBgn0022936	CycH	6.88526	-1.28575	3.18622e-17	1.01101e-16	TRUE
FBgn0023181	Orc4	5.77642	-4.82793	4.92003e-115	2.23422e-113	TRUE
FBgn0024956	Mat1	6.27854	-3.73874	1.47052e-98	3.65339e-97	TRUE
FBgn0025832	Fen1	4.95413	-4.44343	3.28769e-94	6.83142e-93	TRUE
FBgn0026143	CDC45L	6.77802	-5.52728	2.51592e-162	8.62582e-160	TRUE
FBgn0027375	RecQ5	5.24853	-1.99657	2.78303e-30	1.16149e-29	TRUE
FBgn0027868	Nup107	5.13939	-1.62347	9.8807e-20	3.3228e-19	TRUE
FBgn0027903	CG12018	5.77062	-3.93219	3.54004e-86	5.60602e-85	TRUE
FBgn0028360	Cdc7	5.18134	-3.07728	4.69753e-45	2.69548e-44	TRUE
FBgn0028434	Ercc1	5.86786	-1.18123	2.17693e-10	5.74343e-10	TRUE
FBgn0028515	EndoGI	5.55988	-1.90403	5.15655e-31	2.18802e-30	TRUE
FBgn0030170	CG2990	4.27848	-4.19455	1.65572e-60	1.32632e-59	TRUE
FBgn0030196	Psf3	5.96683	-2.67802	5.81289e-55	4.10917e-54	TRUE
FBgn0030506	DNAlig4	3.32327	-4.69072	1.85622e-104	5.53394e-103	TRUE
FBgn0030871	CG8142	5.95195	-3.30234	4.16171e-88	6.97722e-87	TRUE
FBgn0030931	Xrcc2	3.79888	-8.59815	2.0997e-79	2.71142e-78	TRUE
FBgn0031875	CG3430	6.02581	-4.03833	8.73071e-112	3.52156e-110	TRUE
FBgn0032154	mtDNA-helicase	4.76327	-3.30746	2.17997e-57	1.62479e-56	TRUE
FBgn0032244	RfC3	5.39021	-5.34742	2.20339e-98	5.41528e-97	TRUE
FBgn0032906	RPA2	8.22493	-1.54513	6.25001e-29	2.5269e-28	TRUE
FBgn0033389	Rad51D	0.937093	-1.43991	2.45329e-05	5.26516e-05	TRUE
FBgn0033690	EndoG	4.40758	-4.22132	1.19307e-66	1.11003e-65	TRUE
FBgn0033929	Tfb1	6.53203	-1.71396	3.21138e-30	1.33782e-29	TRUE
FBgn0034728	rad50	3.5832	-3.00715	6.98241e-34	3.17285e-33	TRUE
FBgn0035644	DNApol-epsilon58	4.95801	-3.03652	5.84434e-72	6.18435e-71	TRUE
FBgn0036486	Msh6	5.30592	-3.6655	2.10877e-60	1.68726e-59	TRUE
FBgn0037141	DNApol-eta	1.7866	-1.21137	8.77412e-11	2.3465e-10	TRUE
FBgn0037338	Snm1	5.55195	-2.5069	1.63423e-45	9.46443e-45	TRUE
FBgn0037384	dgrn	6.51243	-2.61646	4.07519e-64	3.55969e-63	TRUE
FBgn0039065	Rad60	5.53916	-3.80358	5.14442e-85	7.76988e-84	TRUE
FBgn0040268	Top3alpha	3.31769	-3.0954	3.74602e-32	1.63089e-31	TRUE
FBgn0040290	RecQ4	3.93364	-2.56399	1.67927e-26	6.42207e-26	TRUE
FBgn0041627	Ku80	4.35722	-2.80437	1.34994e-64	1.18979e-63	TRUE
FBgn0050169	Brca2	2.2081	-4.66278	7.04655e-61	5.68449e-60	TRUE
FBgn0052438	SMC5	5.52688	-1.94139	3.94011e-32	1.7143e-31	TRUE
FBgn0259113	DNApol-alpha180	3.66607	-3.11826	7.92378e-34	3.58873e-33	TRUE
FBgn0259676	DNApol-alpha60	4.87224	-6.33231	3.01106e-145	5.03581e-143	TRUE
FBgn0260985	RfC4	7.16324	-3.7786	4.14494e-83	5.946e-82	TRUE
FBgn0261109	mrn	4.78586	-2.13942	3.18007e-38	1.5767e-37	TRUE
FBgn0261530	nbs	4.62722	-4.43129	1.57224e-104	4.7078e-103	TRUE
FBgn0261850	Xpd	5.27531	-2.21877	2.86023e-34	1.31452e-33	TRUE
FBgn0262619	DNAlig1	5.68768	-2.9561	2.56853e-60	2.04795e-59	TRUE
FBgn0263600	DNApol-delta	3.84358	-6.33921	6.48942e-125	4.66793e-123	TRUE
FBgn0264326	DNApol-epsilon255	2.44396	-2.5985	3.96195e-17	1.25194e-16	TRUE
FBgn0266282	jnj	2.75859	-4.91603	2.1153e-80	2.80553e-79	TRUE
FBgn0266421	RPA3	8.42087	-1.13078	2.34534e-11	6.38428e-11	TRUE
FBgn0266666	Sem1	9.37547	-3.85607	3.41237e-96	7.49957e-95	TRUE
FBgn0283467	Pol32	6.56586	-4.30051	2.12812e-128	1.84716e-126	TRUE

## Sheet: Fig 2D splicesome
Upf1-Nos S2 Data
Data for Fig 2D
splicesome genes highlighted in Fig. 2D
FB geneID	GeneName	log (avg TPM)	logFC Upf1-Nos vs wt	p-Value	FDR	sig FDR
FBgn0000146	aub	5.65484	-0.175658	0.35274	0.421383	FALSE
FBgn0000377	crn	5.29695	0.500636	0.00173866	0.00317244	TRUE
FBgn0000426	SmF	8.95413	0.00688759	0.971052	0.979768	FALSE
FBgn0001491	l(1)10Bb	7.41645	0.260812	0.0618682	0.0880511	FALSE
FBgn0001986	Mtr4	5.0027	0.57762	0.00413952	0.0072024	TRUE
FBgn0002736	mago	8.27539	-0.118155	0.373083	0.441608	FALSE
FBgn0002780	mod	9.62872	0.304589	0.0459657	0.0670411	FALSE
FBgn0003261	Rm62	7.75967	0.392354	0.0292782	0.0444357	TRUE
FBgn0003449	snf	8.56817	-0.0564909	0.704853	0.757195	FALSE
FBgn0003741	tra	5.21917	0.0355997	0.854724	0.888006	FALSE
FBgn0004227	nonA	5.18737	0.320324	0.163196	0.212865	FALSE
FBgn0004401	Pep	7.37367	0.617924	0.00100198	0.0018809	TRUE
FBgn0004587	B52	8.04737	0.0426864	0.750079	0.796668	FALSE
FBgn0004856	Bx42	6.9528	0.414288	0.00457948	0.0079097	TRUE
FBgn0005411	U2af50	8.2714	-0.0313359	0.793488	0.835398	FALSE
FBgn0005648	Pabp2	6.82896	-0.0308473	0.809133	0.849224	FALSE
FBgn0005649	Rox8	7.42139	0.12871	0.443076	0.511947	FALSE
FBgn0010774	Ref1	8.40092	0.307894	0.0240111	0.0371238	TRUE
FBgn0011305	Rsf1	6.00844	0.20766	0.144186	0.189839	FALSE
FBgn0011640	lark	6.86957	-0.00261622	0.986628	0.991108	FALSE
FBgn0013435	Cdc2rk	5.00132	-0.101132	0.504777	0.569848	FALSE
FBgn0014189	Hel25E	9.11394	0.253444	0.0549603	0.0789737	FALSE
FBgn0014366	noi	6.29835	0.341907	0.0275575	0.0420174	TRUE
FBgn0015520	nonA-l	5.71803	0.244996	0.173623	0.224714	FALSE
FBgn0015818	Spx	5.71896	0.280795	0.0349326	0.0521398	FALSE
FBgn0016978	snRNP-U1-70K	6.41669	-0.810199	3.26608e-10	8.58065e-10	TRUE
FBgn0017457	U2af38	7.29996	0.197819	0.204882	0.260984	FALSE
FBgn0021895	ytr	6.65047	0.437989	0.000708888	0.00135437	TRUE
FBgn0022224	ubl	8.01283	0.105165	0.600275	0.661112	FALSE
FBgn0022942	Cbp80	5.80106	0.65375	0.000675482	0.00129235	TRUE
FBgn0022943	Cbp20	8.05633	-0.356175	0.0312871	0.0471921	TRUE
FBgn0022959	yps	7.38002	-0.801186	3.99994e-10	1.04725e-09	TRUE
FBgn0022986	qkr58E-1	5.54883	0.20795	0.199013	0.254216	FALSE
FBgn0023167	SmD3	7.72046	-0.76678	3.67606e-07	8.60298e-07	TRUE
FBgn0024285	Srp54	6.43432	0.493975	0.00155547	0.00285565	TRUE
FBgn0024491	Bin1	8.28782	-0.0521267	0.740688	0.788649	FALSE
FBgn0024542	Neos	7.02361	-0.0556398	0.664156	0.719571	FALSE
FBgn0024887	kin17	6.21878	0.198791	0.134145	0.177918	FALSE
FBgn0024998	CG2685	4.96984	-0.0998483	0.521133	0.585901	FALSE
FBgn0025571	SF1	6.06771	0.283342	0.0766081	0.107117	FALSE
FBgn0027548	nito	6.08626	-0.667742	0.000355827	0.000701526	TRUE
FBgn0027587	CG7028	5.6744	0.497696	0.00730029	0.0122272	TRUE
FBgn0027616	Ythdc1	5.49535	-0.152636	0.251141	0.312479	FALSE
FBgn0027617	CG5808	5.50946	-0.176304	0.209993	0.26675	FALSE
FBgn0027784	Prp18	6.29621	-0.149751	0.308356	0.373873	FALSE
FBgn0028474	CG4119	4.93923	0.258243	0.193607	0.248018	FALSE
FBgn0028554	x16	7.75313	0.0460023	0.721621	0.771582	FALSE
FBgn0028577	hfp	6.0375	0.383738	0.0356913	0.0531802	FALSE
FBgn0028897	CG4935	5.31078	-0.633448	0.000277285	0.000554004	TRUE
FBgn0028919	CG16865	6.82104	-0.623676	1.10615e-05	2.42637e-05	TRUE
FBgn0029133	REG	8.47423	-0.558335	3.09952e-06	7.0097e-06	TRUE
FBgn0029941	CG1677	6.72935	0.505552	0.00827255	0.0137448	TRUE
FBgn0030365	Tango4	6.59009	-0.0477228	0.745684	0.792737	FALSE
FBgn0030468	CG1622	7.58241	-0.310634	0.0101808	0.016701	TRUE
FBgn0030479	Rbp1-like	5.05693	-0.800664	4.43192e-05	9.35067e-05	TRUE
FBgn0030655	CG9213	5.27538	-0.217985	0.118764	0.159335	FALSE
FBgn0030915	CG6179	5.98623	0.365095	0.0096644	0.0159071	TRUE
FBgn0030969	Usp39	6.58736	0.105945	0.4191	0.488736	FALSE
FBgn0031114	cactin	5.07813	0.310235	0.0758689	0.106213	FALSE
FBgn0031229	CG3436	7.73423	-0.228337	0.0705544	0.0993004	FALSE
FBgn0031266	Sf3b1	4.81977	0.659601	0.00436709	0.00757146	TRUE
FBgn0031452	Cwc25	6.01788	0.308866	0.073534	0.103176	FALSE
FBgn0031492	CG3542	5.23917	0.262492	0.174392	0.225582	FALSE
FBgn0031493	Sf3b2	6.21097	0.279664	0.0859576	0.118785	FALSE
FBgn0031601	Dim1	7.23875	-0.0395198	0.788771	0.831325	FALSE
FBgn0031822	Phf5a	8.62027	0.00952676	0.957027	0.970124	FALSE
FBgn0031883	Caper	5.74181	-0.255852	0.0812287	0.113002	FALSE
FBgn0032248	Bug22	7.23835	-0.0117706	0.935315	0.952965	FALSE
FBgn0032388	CG6686	5.23894	0.366664	0.0651221	0.0922608	FALSE
FBgn0032822	CG10466	6.62049	0.00239009	0.997517	0.999558	FALSE
FBgn0033062	Ars2	6.7392	0.43828	0.024474	0.0377713	TRUE
FBgn0033160	Dhx15	6.01109	0.295873	0.0536879	0.0773408	FALSE
FBgn0033378	tsu	8.56403	-0.0356333	0.810101	0.849608	FALSE
FBgn0033556	CG12343	6.96745	-0.0150858	0.913568	0.935255	FALSE
FBgn0033615	CG7741	5.72126	-0.0792257	0.581739	0.643177	FALSE
FBgn0033688	Prp8	5.0316	-0.0340885	0.901746	0.926549	FALSE
FBgn0034000	CG11808	6.27308	0.102661	0.493999	0.559338	FALSE
FBgn0034084	CG8435	6.94941	0.181608	0.148151	0.194724	FALSE
FBgn0034109	CG7747	5.58646	-0.0128076	0.923498	0.943308	FALSE
FBgn0034402	CG15084	5.42062	-0.978839	5.5902e-10	1.45694e-09	TRUE
FBgn0034598	CG4266	4.93404	0.506227	0.0205276	0.0321292	TRUE
FBgn0035141	Cypl	6.66696	-0.0817113	0.559561	0.622774	FALSE
FBgn0035162	Sf3b3	5.78569	1.03466	1.20378e-05	2.63548e-05	TRUE
FBgn0035253	CG7971	5.45503	0.385181	0.0594795	0.0848805	FALSE
FBgn0035254	CG7974	5.95668	-0.128657	0.362591	0.430824	FALSE
FBgn0035271	CG2021	8.07409	-0.0995313	0.610708	0.669567	FALSE
FBgn0035294	Mfap1	5.52095	0.338565	0.0217304	0.0338376	TRUE
FBgn0035520	CG11586	6.73731	-0.0686031	0.6077	0.667254	FALSE
FBgn0035675	CG6610	7.76877	-0.321189	0.078816	0.109913	FALSE
FBgn0035692	Sf3b6	8.4211	-0.109101	0.435936	0.50565	FALSE
FBgn0035838	ldbr	5.22856	-0.268788	0.0928885	0.12754	FALSE
FBgn0036018	CG3335	5.28177	0.343111	0.0518862	0.0749334	FALSE
FBgn0036207	CG10907	5.29087	0.192838	0.178739	0.230682	FALSE
FBgn0036277	CG10418	7.58689	-0.469854	0.016228	0.0257642	TRUE
FBgn0036314	Sf3a2	6.71949	0.273321	0.0512773	0.0741165	FALSE
FBgn0036340	SRm160	5.07048	0.489602	0.0205656	0.0321813	TRUE
FBgn0036487	Prp31	5.93821	0.503912	0.00023275	0.000468024	TRUE
FBgn0036641	Smn	8.21731	-0.198662	0.138075	0.182318	FALSE
FBgn0036734	CG7564	4.96618	0.191273	0.223043	0.2814	FALSE
FBgn0036915	Prp3	6.13158	-0.461863	0.000580357	0.00111784	TRUE
FBgn0037220	CG14641	7.4445	0.249759	0.042884	0.0628996	FALSE
FBgn0037466	CG1965	4.98826	0.448815	0.00564691	0.00961292	TRUE
FBgn0037550	CG9667	6.25183	-0.165152	0.265208	0.328136	FALSE
FBgn0037573	CG7483	7.86247	0.360313	0.00806065	0.0134122	TRUE
FBgn0037660	beag	5.48586	0.110656	0.448251	0.516705	FALSE
FBgn0037707	RnpS1	6.75465	-0.179271	0.198403	0.253578	FALSE
FBgn0037737	Pnn	7.37203	0.0158186	0.904789	0.929042	FALSE
FBgn0038666	Smu1	4.92489	-0.0186799	0.911417	0.933331	FALSE
FBgn0038704	CG5316	5.12074	0.276498	0.0775795	0.108343	FALSE
FBgn0038772	mdlc	7.27141	-0.601253	2.12123e-06	4.82429e-06	TRUE
FBgn0038927	CG6015	5.41727	-0.036867	0.802771	0.843642	FALSE
FBgn0039270	PQBP1	6.56487	-0.101518	0.462385	0.529754	FALSE
FBgn0039488	CG6066	6.19142	-0.0107605	0.942323	0.958965	FALSE
FBgn0039558	BCAS2	6.88036	0.234991	0.120105	0.160946	FALSE
FBgn0039566	CG4849	5.10425	0.583188	0.000738912	0.00140821	TRUE
FBgn0039581	Moca-cyp	5.27267	0.547064	0.00752388	0.012571	TRUE
FBgn0039626	Slu7	5.24864	0.257177	0.0933029	0.128007	FALSE
FBgn0039977	CG17454	8.56538	0.0694457	0.618713	0.67651	FALSE
FBgn0040235	c12.1	6.4351	0.335882	0.0150047	0.0239607	TRUE
FBgn0040534	Sf3b5	9.08555	-0.379023	0.0140649	0.0226073	TRUE
FBgn0041721	snRNA:U12	7.90531	-0.861869	0.000798347	0.00151432	TRUE
FBgn0043455	CG5986	7.44163	-0.0138168	0.917295	0.93851	FALSE
FBgn0050122	CG30122	5.39931	0.619797	0.0113862	0.0185584	TRUE
FBgn0050342	Prp38	6.26421	-0.0410842	0.767221	0.811606	FALSE
FBgn0051184	LSm3	8.30163	0.0584436	0.735152	0.783728	FALSE
FBgn0086683	Spf45	7.82093	0.000657015	0.996604	0.999081	FALSE
FBgn0086707	ncm	5.7508	0.824891	0.000416871	0.000815312	TRUE
FBgn0086895	pea	5.42425	0.428484	0.0476802	0.0692529	FALSE
FBgn0260944	Rbp1	8.1256	-0.167301	0.287286	0.351835	FALSE
FBgn0261119	Prp19	6.96022	0.331534	0.0236594	0.0366379	TRUE
FBgn0261789	SmD2	8.84869	-0.160946	0.285234	0.349877	FALSE
FBgn0261790	SmE	9.67532	-0.132814	0.395685	0.464671	FALSE
FBgn0261791	SNRPG	9.40698	-0.345341	0.0344353	0.0514653	FALSE
FBgn0261792	snRNP-U1-C	7.23946	0.0100647	0.957108	0.970124	FALSE
FBgn0261933	SmD1	7.95401	-0.553703	0.000844365	0.00159763	TRUE
FBgn0262601	SmB	8.30502	-0.258237	0.177192	0.228857	FALSE
FBgn0263198	Acn	6.21702	0.109276	0.48186	0.547492	FALSE
FBgn0263396	sqd	8.16137	0.536087	0.00444739	0.00770095	TRUE
FBgn0265297	pAbp	8.68963	-0.157238	0.358556	0.426844	FALSE
FBgn0265298	SC35	6.8589	-0.555371	0.000547338	0.00105721	TRUE
FBgn0265574	Cdc5	5.1407	0.381719	0.0520835	0.0751708	FALSE
FBgn0266599	Hsc70-4	11.0199	-0.0879529	0.490367	0.555956	FALSE
FBgn0266917	Sf3a1	5.6084	-0.0148226	0.93308	0.951112	FALSE
FBgn0283477	SF2	8.49968	0.248994	0.0387308	0.0572705	FALSE
FBgn0285954	caz	6.31144	0.784943	0.000195901	0.000396486	TRUE

## Sheet: Fig 2A Gene TPM per genotype
Upf1-Nos S2 Data
Data for Fig 2A
Gene-binned Transcripts per Million reads (TPM) for each genotype
Each entry is the average of 3 independent samples
avg TPM = average across all genotypes
FB geneID	GeneName	TPM in Upf1	TPM in Nos	TPM in Upf1-Nos	TPM in Upf1-Nos[L7]	TPM in wt	avg TPM	log (avg TPM)
FBgn0000003	7SLRNA:CR32864	13.9567	44.5167	31.1433	26.05	30.4233	29.218	4.87371
FBgn0000008	a	9.61	8.21667	2.39667	3.5	7.77	6.29867	2.67777
FBgn0000017	Abl	19.7867	5.59667	25.7333	5.77667	13.0767	13.994	3.81701
FBgn0000018	abo	24.38	30.8	16.4267	22.9467	30.84	25.0787	4.65413
FBgn0000032	Acph-1	174.537	185.5	139.83	148.933	165.68	162.896	7.34869
FBgn0000042	Act5C	1681.42	1866.28	2420.36	1215.11	1485.54	1733.74	10.7598
FBgn0000043	Act42A	232.74	263.097	327.203	185.577	222.843	246.292	7.94481
FBgn0000052	Pfas	23.0333	20.8733	5.00667	10.7267	15.42	15.012	3.91762
FBgn0000053	Gart	28.02	34.44	29.9567	24.4633	11.6233	25.7007	4.68934
FBgn0000055	Adh	252.923	353.79	23.57	350.137	510.137	298.111	8.22019
FBgn0000056	Adhr	0.533333	0.713333	0.42	1.19	1.13667	0.798667	-0.154142
FBgn0000057	adp	41.06	45.36	23.6367	30.1067	37.63	35.5587	5.15618
FBgn0000063	Mps1	48.5133	57.7867	6.15	38.6633	50.3567	40.294	5.33607
FBgn0000064	Ald	187.563	168.433	229.513	140.837	149.42	175.153	7.4533
FBgn0000077	amx	60.18	70.06	32.61	56.1633	65.64	56.9307	5.83367
FBgn0000083	AnxB9	123.533	179.767	150.62	128.593	96.1133	135.725	7.08561
FBgn0000084	AnxB10	53.46	54.74	5.41333	53.5467	53.44	44.12	5.46663
FBgn0000097	aop	29.5233	24.28	18.2467	13.5267	24.45	22.0053	4.46632
FBgn0000100	RpLP0	2141.02	1627.26	2711.87	2117.28	1674.04	2054.29	11.0045
FBgn0000109	Aprt	62.7667	73.1867	71.9467	70.7133	70.38	69.7987	6.12719
FBgn0000114	bru1	429.98	485.77	27.8	303.507	403.763	330.164	8.36748
FBgn0000115	Arl1	178.033	203.26	204.92	191.2	191.403	193.763	7.5989
FBgn0000116	Argk	63.7167	79.0067	4.02333	34.4033	42.1567	44.6613	5.48418
FBgn0000117	arm	219.937	199.28	288.867	136.783	163.277	201.629	7.65627
FBgn0000119	arr	13.3633	7.33	13.0233	4.77	9.16	9.52933	3.26744
FBgn0000139	ash2	59.8667	58.86	76.2533	47.3633	56.23	59.7147	5.90243
FBgn0000140	asp	62.6167	42.6567	29.4133	22.9	36.9733	38.912	5.28585
FBgn0000146	aub	49.9367	55.23	52.7067	45.0167	48.52	50.282	5.65484
FBgn0000147	aurA	150.343	197.703	136.013	161.127	163.81	161.799	7.33895
FBgn0000150	awd	3854.74	3538.39	2274.37	4300.84	3372.04	3468.08	11.76
FBgn0000152	Axs	20.89	24.75	8.39	18.3867	17.7067	18.0247	4.17988
FBgn0000158	bam	73.5567	67.7967	39.9333	49.1	57.8867	57.6547	5.85187
FBgn0000163	baz	14.6033	5.30333	14.0833	4.49333	9.54667	9.606	3.27888
FBgn0000166	bcd	134.94	161.937	4.34667	113.543	113.737	105.701	6.7252
FBgn0000173	ben	578.933	707.637	776.45	600.317	597.717	652.211	9.34942
FBgn0000181	bic	1547.89	1791.23	920.623	1545.6	1611.16	1483.3	10.5347
FBgn0000182	BicC	141.257	128.353	2.53333	59.06	88.7667	83.994	6.39393
FBgn0000183	BicD	81.3233	63.0967	59.9533	47.44	69.39	64.2407	6.00766
FBgn0000212	brm	47.4767	15.94	63.5567	12.6033	25.09	32.9333	5.04585
FBgn0000216	Brd	7.00333	9.06333	6.33333	12.4733	17.5067	10.476	3.40272
FBgn0000221	brn	22.15	22.6367	17.8533	18.61	20.2433	20.2987	4.3504
FBgn0000227	Bsg25A	0.803333	8.52333	1.11667	1.34667	2.14	2.786	1.52907
FBgn0000228	Bsg25D	46.88	38.8067	53.8267	20.33	34.77	38.9227	5.28624
FBgn0000229	bsk	21.29	28.21	4.02667	25.68	27.4067	21.3227	4.42107
FBgn0000239	bur	172.327	152.78	178.627	106.607	145.64	151.196	7.24123
FBgn0000244	by	3.31333	4.54	5.57333	3.66333	2.99333	4.01667	2.04148
FBgn0000246	c(3)G	15.7867	17.1767	36.7133	18.91	54.6233	28.642	4.84509
FBgn0000247	ca	8.33	4.51333	1.05667	2.47667	5.09667	4.29467	2.13575
FBgn0000250	cact	352.267	400.953	442.127	277.657	327.63	360.127	8.49276
FBgn0000251	cad	140.997	141.337	122.353	104.01	117.863	125.312	6.97053
FBgn0000253	Cam	895.123	907.787	1198.81	668.647	743.697	882.812	9.78613
FBgn0000256	capu	9.75333	4.93667	1.68	5.27	9.13333	6.15467	2.64493
FBgn0000257	car	24.7833	25.4733	11.4433	19.6833	22.16	20.7087	4.37911
FBgn0000259	CkIIbeta	230.487	263.373	33.1333	182.44	257.717	193.43	7.59641
FBgn0000261	Cat	38.2467	52.4333	61.9667	35.4467	42.7167	46.162	5.53176
FBgn0000273	Pka-C1	37.0133	29.5633	49.5067	18.6733	29.6967	32.8907	5.04399
FBgn0000274	Pka-C2	0.96	1.25	2.56	1.87667	1.01333	1.532	0.706641
FBgn0000283	Cp190	141.727	83.06	198.62	65.8767	94.7833	116.813	6.8693
FBgn0000286	Cf2	15.79	9.61	0.413333	7.53	13.31	9.33067	3.23736
FBgn0000289	cg	96.09	101.433	78.27	63.35	79.0133	83.6313	6.3877
FBgn0000307	chif	44.66	18.05	60.36	12.1867	29.25	32.9013	5.04445
FBgn0000308	chic	853.593	1035.3	1054.51	828.243	852.393	924.807	9.85316
FBgn0000316	cin	129.637	137.99	176.727	117.853	111.193	134.68	7.07446
FBgn0000317	ck	23.9567	11.94	32.55	7.64333	13.3833	17.8947	4.1695
FBgn0000318	cl	489.307	436.677	558.237	581.057	566.403	526.336	9.04011
FBgn0000319	Chc	58.51	53.0067	87.12	30.24	45.79	54.9333	5.78223
FBgn0000326	clt	33.11	35.0133	46.7833	31.6533	30.4267	35.3973	5.14964
FBgn0000330	cm	63.73	82.4867	93.95	65	61.7833	73.39	6.19948
FBgn0000339	cni	188.93	202.31	233	216.51	210.753	210.301	7.717
FBgn0000346	comt	3.56667	4.71333	6.39	3.34667	6.68	4.93933	2.33323
FBgn0000351	cort	19.0167	22.89	0.833333	15.4433	24.8967	16.616	4.06316
FBgn0000352	cos	35.07	24.24	47.5367	17.4067	25.2267	29.896	4.9067
FBgn0000370	crc	248.153	190.003	354.71	240.297	240.807	254.794	7.99375
FBgn0000376	crm	52.7033	36.8833	52.1167	28.78	44.41	42.9787	5.4289
FBgn0000377	crn	36.9433	43.3333	55.84	27.8567	32.0933	39.2133	5.29695
FBgn0000382	csw	33.3767	16.6967	32.53	11.7567	20.3467	22.9413	4.52615
FBgn0000384	cta	198.22	206.253	271.597	175.363	194.99	209.285	7.71001
FBgn0000392	cup	97.8833	92.86	41.58	44.3633	72.8133	69.9	6.12928
FBgn0000394	cv	10.3967	16.78	2.85	12.3033	15.7233	11.6107	3.54975
FBgn0000404	CycA	1026.82	872.033	724.597	755.173	761.41	828.007	9.69367
FBgn0000405	CycB	2044.1	1902.35	2105.2	1523.53	1621.1	1839.26	10.845
FBgn0000412	D1	285.017	311.143	378.04	241.603	240.2	291.201	8.18637
FBgn0000414	Dab	11.5833	3.19333	11.0267	2.65333	7.5	7.19133	2.86618
FBgn0000416	Sap-r	216.287	160.14	272.82	121.357	163.107	186.742	7.54567
FBgn0000426	SmF	433.593	466.447	573.457	550.06	455.837	495.879	8.95413
FBgn0000447	Dhod	97.9933	105.653	118.613	78.4067	83.3267	96.7987	6.5984
FBgn0000454	Dip-B	148.587	166.65	12.0367	105.65	129.5	112.485	6.81487
FBgn0000455	Dip-C	30.95	42.3133	42.1367	32.79	35.9467	36.8273	5.20662
FBgn0000463	Dl	27.8433	12.66	25.5167	9.12333	17.5433	18.5373	4.22012
FBgn0000464	Lar	7.37667	2.20333	10.05	2.22333	4.84667	5.34	2.44361
FBgn0000479	dnc	19.9767	14.1467	12.86	8.98667	14.76	14.146	3.83248
FBgn0000482	dor	14.4167	16.1867	22.47	11.0367	11.3067	15.0833	3.92442
FBgn0000499	dsh	50.0967	52.6667	59.5467	36.6833	46.3433	49.0673	5.61963
FBgn0000520	dwg	32.62	39.7467	19.34	22.3633	29.02	28.618	4.84388
FBgn0000524	dx	52.7467	44.7933	9.11333	30.14	44	36.1587	5.18025
FBgn0000533	ea	68.1033	88.76	79.81	66.6233	78.2167	76.3027	6.25555
FBgn0000536	eas	65.33	79.3467	63.8633	67.21	71.3033	69.4107	6.11916
FBgn0000541	E(bx)	64.5667	30.4633	67.36	19.0567	40.66	44.4213	5.47642
FBgn0000543	ecd	34.1733	42.34	14.61	24.02	28.89	28.8067	4.85333
FBgn0000546	EcR	32.1867	20.5133	34.4533	13.7533	22.0467	24.5907	4.62589
FBgn0000547	ed	42.8367	16.0833	56.3833	13.74	27.0533	31.2193	4.96898
FBgn0000559	eEF2	2165.66	2107.7	3081.87	1511.35	1715.23	2116.36	11.0474
FBgn0000562	egl	37.3733	31.3967	4.27667	14.89	23.1267	22.2127	4.47979
FBgn0000565	Eip71CD	11.3867	16.0267	0.676667	10.9767	18.3633	11.486	3.53431
FBgn0000566	Eip55E	175.277	209.383	188.55	161.357	162.393	179.392	7.48778
FBgn0000568	Eip75B	1.24667	0.53	0.0866667	0.25	1.74	0.770667	-0.199808
FBgn0000575	emc	48.2133	49.7367	30.2567	40.93	46.2233	43.072	5.43202
FBgn0000578	ena	21.99	11.53	24.7167	7.54667	16.24	16.4047	4.0448
FBgn0000579	Eno	1261.19	1149.31	213.767	1080.62	1156.24	972.225	9.9253
FBgn0000581	E(Pc)	29.54	9.31	17.11	5.6	17.2367	15.7593	3.98726
FBgn0000588	esc	91.4067	116.923	27.3933	76.8567	109.39	84.394	6.40078
FBgn0000611	exd	119.677	120.357	168.887	81.7933	94.38	117.019	6.87183
FBgn0000615	exu	209.07	231.903	15.26	136.353	234.98	165.513	7.37168
FBgn0000617	e(y)1	63.2967	69.72	78.55	63.0633	75.73	70.072	6.13282
FBgn0000618	e(y)2	139.57	143.34	168.77	168.583	154.43	154.939	7.27648
FBgn0000629	E(z)	19.8533	27.1133	0.52	11.5633	13.9733	14.6047	3.8782
FBgn0000662	fl(2)d	80.5367	87.23	99.3833	57.7067	63.18	77.6073	6.27998
FBgn0000667	Actn	51.0333	59.7267	31.0633	31.07	42.73	43.1247	5.43378
FBgn0000709	fliI	28.1867	22.1733	15.0933	13.7833	21.8133	20.21	4.34412
FBgn0000711	flw	40.0567	38.5433	58.22	28.1333	33.1433	39.6193	5.31177
FBgn0000719	fog	26.6867	25.1967	13.1067	13.0333	16.01	18.8067	4.24082
FBgn0000721	for	133.323	93.7333	195.347	66.43	97.89	117.345	6.87584
FBgn0000808	gd	14.72	16.73	5.94	14.95	13.55	13.178	3.73097
FBgn0000810	fs(1)K10	26.4967	29.8833	29.9733	14.1333	14.89	23.0753	4.53452
FBgn0000826	png	52.5433	75.2867	6.46	52.9633	83.6933	54.1893	5.7626
FBgn0000927	fs(1)Ya	66.4533	77.4833	2.53333	44.3067	66.5633	51.468	5.6884
FBgn0000928	fs(1)Yb	0.193333	0.11	0.63	0.13	0.12	0.236667	-1.57061
FBgn0000996	dup	159.593	195.973	213.453	112.413	147.84	165.855	7.37465
FBgn0001078	ftz-f1	43.2633	21.2433	46.2667	14.34	29.97	31.0167	4.95962
FBgn0001079	fu	27.8267	24.69	32.5633	17.1567	23.91	25.2293	4.66274
FBgn0001084	fy	27.4733	33.84	17.0367	24.6167	27.9467	26.1827	4.71604
FBgn0001085	fz	50.04	37.47	66.0133	32.82	39.0333	45.0753	5.49746
FBgn0001086	fzy	179.09	188.223	267.363	141.663	139.43	183.154	7.5177
FBgn0001087	g	43.8467	39.6533	35.2567	23.8633	33.4167	35.2073	5.1419
FBgn0001091	Gapdh1	588.717	621.647	99.4533	640.21	698.157	529.637	9.04913
FBgn0001092	Gapdh2	880.04	1201.22	43.2767	760.58	1106.26	798.275	9.64092
FBgn0001098	Gdh	152.583	149.46	182.573	94.3567	117.003	139.195	7.122
FBgn0001099	gdl	66.8233	75.12	74.9967	70.0667	61.5633	69.714	6.12544
FBgn0001104	Galphai	178.537	188.867	235.33	140.593	168.12	182.289	7.51088
FBgn0001105	Gbeta13F	215.197	221.177	258.997	181.57	220.21	219.43	7.77827
FBgn0001108	DCTN1-p150	37.7267	32.5267	7.76667	20.1333	32.0567	26.042	4.7083
FBgn0001120	gnu	795.717	928.643	117.187	895.97	991.123	745.728	9.5427
FBgn0001122	Galphao	35.22	25.5633	53.9133	19.3733	25.7733	31.9687	5.00309
FBgn0001123	Galphas	2.32667	4.00667	3.01667	2.93333	1.58667	2.774	1.52306
FBgn0001124	Got1	201.017	253.807	236.017	218.78	216.757	225.275	7.81619
FBgn0001125	Got2	99.07	134.327	5.10667	68.1867	97.0467	80.7473	6.33713
FBgn0001128	Gpdh1	262.453	334.333	160.03	265.3	275.137	259.451	8.01987
FBgn0001133	grau	47.3967	56.09	55.89	43.2867	48.7933	50.2913	5.6551
FBgn0001137	grk	15.4667	14.3667	23.7567	14.34	19.07	17.4	4.12928
FBgn0001139	gro	113.94	88.82	147.237	73.1333	86.84	101.994	6.67375
FBgn0001142	Gs1	310.42	368.57	219.39	272.4	233.29	280.814	8.13398
FBgn0001149	GstD1	679.853	1132.77	37.6633	373.803	959.477	636.713	9.31473
FBgn0001169	H	33.62	14.4733	40.05	11.2667	20.22	23.926	4.58652
FBgn0001174	halo	6.12	35.6133	7.54333	7.00333	8.39	12.934	3.70421
FBgn0001179	hay	33.92	37.8633	23.74	25.7467	30.6133	30.3767	4.92963
FBgn0001180	hb	58.7067	44.2333	0.42	26.9033	45.0833	35.0693	5.13625
FBgn0001185	her	38.0367	30.1767	31.6867	26.0367	28.62	30.9113	4.95472
FBgn0001186	Hex-A	82.51	73.2833	28.1233	51.75	68.7567	60.8847	5.93037
FBgn0001189	hfw	20.96	22.6733	13.0067	15.7533	15.68	17.6147	4.14687
FBgn0001197	His2Av	1950.94	2251.75	2553.7	2021.55	1840.44	2123.68	11.0524
FBgn0001202	hook	43.53	46.04	63.1433	38.3933	44.5167	47.1247	5.56147
FBgn0001206	Hmr	29.1433	21.9767	39.9367	12.34	18.75	24.4293	4.61644
FBgn0001215	Hrb98DE	270.157	243.073	407.53	135.64	191	249.48	7.96336
FBgn0001218	Hsc70-3	475.723	405.253	237.977	305.053	360.357	356.873	8.47967
FBgn0001220	Hsc70-5	125.107	152.54	10.05	84.2167	113.663	97.1153	6.60311
FBgn0001222	Hsf	102.427	119.05	21.6367	65.9067	98.0367	81.4113	6.34893
FBgn0001223	Hsp22	91.9033	66.3967	107.387	109.97	86.7367	92.4787	6.53261
FBgn0001224	Hsp23	167.477	125.963	274.647	205.303	140.207	182.719	7.51427
FBgn0001225	Hsp26	1668.88	1924.57	93.9	1773.38	1900.04	1472.15	10.5238
FBgn0001226	Hsp27	1124.06	1413.61	136.067	1132.2	1201.21	1001.43	9.96799
FBgn0001230	Hsp68	1.32667	2.08333	0.696667	1.25667	0.756667	1.224	0.404903
FBgn0001233	Hsp83	1690.22	1731.78	92.15	1128.11	1590.43	1246.54	10.2838
FBgn0001234	lncRNA:Hsromega	1.17	1.58	3.73	11.2267	1.28333	3.798	1.96273
FBgn0001247	Ide	21.02	18.2633	1.55	13.86	20.0433	14.9473	3.91144
FBgn0001248	Idh	420.66	510.733	67.52	413.24	470.85	376.601	8.55727
FBgn0001276	ix	108.89	147.75	140.213	108.81	117.157	124.564	6.9619
FBgn0001280	janA	318.493	302.13	425.2	341.793	316.743	340.872	8.41351
FBgn0001291	Jra	20.5433	29.7767	0.526667	12.69	22.2433	17.156	4.10903
FBgn0001297	kay	2.99	2.07667	1.97	1.83	2.92333	2.358	1.29748
FBgn0001301	kel	18.17	11.18	30.0533	10.2333	11.9633	16.32	4.03738
FBgn0001308	Khc	95.3167	85.5567	54.2833	47.8233	72.1233	71.0207	6.1522
FBgn0001316	klar	21.93	13.86	21.9067	9.57	16.1133	16.676	4.06833
FBgn0001324	kto	3.94	2.09333	0.34	1.35667	2.22	1.99	1.0635
FBgn0001330	kz	20.27	16.2667	19.7367	10.55	11.56	15.6767	3.97972
FBgn0001341	Mybbp1A	50.53	37.2667	61.6633	28.4667	34.1967	42.4247	5.41023
FBgn0001404	egh	52.03	50.5333	54.29	30.28	44.6267	46.352	5.53767
FBgn0001491	l(1)10Bb	179.51	137.007	231.117	150.663	155.373	170.734	7.41645
FBgn0001565	Hlc	186.667	187.223	224.33	135.213	146.937	176.074	7.46086
FBgn0001612	Grip91	54.5	47.47	27.43	32.3833	45.1733	41.3913	5.37474
FBgn0001624	dlg1	28.9233	21.09	39.6267	17.0167	17.4467	24.8207	4.63927
FBgn0001941	ifc	220.563	242.84	243.33	206.283	193.433	221.29	7.79045
FBgn0001942	eIF4A	1482.84	1727.06	1888.51	1400.64	1500.94	1600	10.6439
FBgn0001961	Arpc1	70.92	90.49	65.28	65.9133	72.25	72.9707	6.19122
FBgn0001965	Sos	7.15	2.38333	0.393333	2.01667	4.16333	3.22133	1.73176
FBgn0001970	Pgant35A	29.6533	27.8533	6.72667	17.7033	27.92	21.9713	4.4641
FBgn0001977	CIAPIN1	46.6433	67.8767	59.4867	59.3267	56.0667	57.88	5.85748
FBgn0001978	stc	73.1067	63.28	74.51	36.3133	55.4167	60.5253	5.92185
FBgn0001981	esg	0.77	1.10667	0.85	0.79	1.18333	0.94	0.0565835
FBgn0001986	Mtr4	35.3667	34.79	44.6567	20.5067	24.48	31.96	5.0027
FBgn0001987	Gli	0.676667	1.53	1.52333	0.616667	2.98	1.46533	0.64647
FBgn0001989	ND-B17	108.223	116.753	98.6433	125.54	124.727	114.777	6.84395
FBgn0001990	wek	64.84	73.1233	83.84	58.9733	64.99	69.1533	6.11381
FBgn0001994	crp	45.5367	38.5933	56.0933	22.0433	37.5967	39.9727	5.32455
FBgn0001995	mRpL4	109.98	123.437	134.103	121.843	130.743	124.021	6.95561
FBgn0002021	l(2)37Bb	61.0167	56.4467	30.43	52.98	60.3	52.2347	5.7097
FBgn0002022	Catsup	84.2067	94.22	113.95	70.9167	80.19	88.6967	6.47243
FBgn0002031	l(2)37Cc	278.383	352.187	158.013	304.763	323.767	283.423	8.14732
FBgn0002036	CG10561	19.02	22.9433	4.24333	16.5	19.92	16.5253	4.05531
FBgn0002044	swm	92.7133	47.5367	56.1867	45.57	76.5767	63.7167	5.99586
FBgn0002069	AspRS	119.783	143.623	11.7	83.3833	104.723	92.6427	6.53516
FBgn0002121	l(2)gl	119.873	74.9933	180.59	74.4967	4.15667	90.822	6.50656
FBgn0002174	l(2)tid	32.25	33.1933	5.96	19.79	27.6867	23.776	4.57749
FBgn0002183	dre4	117.103	128.523	15.9767	65.3233	91.3333	83.652	6.38805
FBgn0002283	l(3)73Ah	133.433	165.803	14.5267	127.58	126.007	113.47	6.82744
FBgn0002284	Prosbeta6	630.65	711.637	844.17	663.167	645.817	699.088	9.44954
FBgn0002354	l(3)87Df	27.6967	30.0133	8.18333	44.2267	56.7667	33.3773	5.06511
FBgn0002413	dco	198.983	214.357	215.41	117.85	156.07	180.534	7.49693
FBgn0002431	hyd	44.2467	16.8867	49.8733	10.8067	22.5667	28.876	4.85679
FBgn0002441	l(3)mbt	20.4333	15.57	16.5233	9.85333	16.47	15.77	3.98823
FBgn0002466	sti	44.34	22.0367	64.7533	15.5333	24.07	34.1467	5.09789
FBgn0002521	pho	183.143	159.543	237.97	144.517	178.09	180.653	7.49787
FBgn0002524	lace	106.29	113.317	73.93	89.93	96.6833	96.03	6.58691
FBgn0002525	Lam	112.587	109.953	139.673	73.4167	92.4733	105.621	6.72411
FBgn0002542	lds	63.9967	66.13	3.02667	35.0433	56.71	44.9813	5.49446
FBgn0002552	lin	44.4233	29.0933	9.58	19.5633	32.8267	27.0973	4.76539
FBgn0002561	l(1)sc	1.50667	2.93	1.95333	3.48	3.96	2.766	1.51904
FBgn0002566	lt	61.2533	55.8467	87.9867	58.31	66.1833	65.916	6.04474
FBgn0002567	Rab32	143.19	159.137	128.85	98.7167	104.38	126.855	6.98817
FBgn0002577	m	0.21	0.15	0.263333	0.2	0.983333	0.361333	-1.11612
FBgn0002579	RpL36	5711.87	5360.16	7031.11	6926.6	6263.35	6258.62	12.6117
FBgn0002590	RpS5a	1035.06	1157.8	1224.36	1263.44	1277.61	1191.65	10.2189
FBgn0002593	RpLP1	3756	3076.18	5119.7	4190.02	3821.96	3992.77	11.9632
FBgn0002622	RpS3	3254.02	3281.51	3692.62	3364.13	2964.18	3311.29	11.6932
FBgn0002626	RpL32	4344.85	3764.95	5476	5366.82	4342.28	4658.98	12.1858
FBgn0002629	E(spl)m4-BFM	1.67667	3.82667	1.91	3.27333	3.32	2.80133	1.53672
FBgn0002638	Rcc1	338.31	404.327	484.217	279.647	337.167	368.733	8.52683
FBgn0002641	mal	47.38	51.75	36.41	36.2233	39.8267	42.318	5.4066
FBgn0002643	mam	5.32	1.54333	1.50333	1.12333	3.77667	2.65333	1.46118
FBgn0002645	Map205	83.1533	43.8833	74.0133	33.7167	55.6933	58.092	5.86275
FBgn0002673	twe	214.633	200.617	281.143	150.88	181.467	205.748	7.68544
FBgn0002707	mei-9	16.3633	19.2267	6.23	10.7933	12.84	13.0907	3.72145
FBgn0002709	mei-218	16.1267	10.0233	4.11333	8.62667	9.91333	9.76067	3.30169
FBgn0002715	mei-S332	72.4233	74.8967	98.5267	68.3633	71.4933	77.1407	6.27129
FBgn0002716	mei-W68	2.13667	1.95667	0.993333	1.14	1.58667	1.56267	0.733499
FBgn0002719	Men	65.8833	68.5867	9.02	35.6567	54.9167	46.8127	5.55191
FBgn0002723	Met	9.96667	9.71667	1.91333	5.75333	8.60667	7.19133	2.86618
FBgn0002736	mago	265.987	280	384.333	285.173	333.22	309.743	8.27539
FBgn0002774	mle	12.7367	10.57	15.3033	7.87333	11.1767	11.532	3.54003
FBgn0002775	msl-3	88.6267	98.8333	82.4467	80.84	88.6	87.8693	6.45893
FBgn0002778	mnd	80.89	85.74	37.8467	47.85	71.3167	64.7287	6.01856
FBgn0002780	mod	853.707	740.9	1033.83	645.59	683.74	791.553	9.62872
FBgn0002781	mod(mdg4)	549.62	582.37	649.98	428.757	524.127	546.971	9.09558
FBgn0002783	mor	113.827	66.7967	160.033	66.9367	85.8867	98.696	6.62638
FBgn0002787	Rpn8	228.58	244.867	26.84	164.65	237.18	180.423	7.49604
FBgn0002791	mr	61.0167	56.93	56.4967	49.2667	55.4833	55.8387	5.80577
FBgn0002868	MtnA	9.83667	3.22667	10.7233	12.49	11.1167	9.47867	3.25982
FBgn0002872	mu2	49.42	40.8533	49.4967	25.68	36.3467	40.3593	5.3384
FBgn0002873	mud	34.7067	14.6833	27.9567	8.26667	24.0267	21.928	4.46127
FBgn0002878	mus101	17.8633	15.6667	0.706667	6.69	12.5567	10.6967	3.43251
FBgn0002887	mus201	15.5367	13.8767	2.69	8.37333	11.5967	10.4147	3.39433
FBgn0002891	mus205	4.77667	3.11	1.66	1.77667	3.42667	2.95	1.60881
FBgn0002899	mus301	24.6833	29.7833	1.66333	17.69	24.4333	19.6507	4.30383
FBgn0002901	mus304	41.65	41.9867	28.3533	30.2367	35.9333	35.632	5.15914
FBgn0002905	mus308	0.83	1.11	0.02	0.37	0.696667	0.605333	-0.503623
FBgn0002906	Blm	31.05	19.0767	11.8467	13.6833	24.7333	20.078	4.33471
FBgn0002909	mus312	14.9	11.2033	11.5267	7.3	9.76333	10.9387	3.46449
FBgn0002914	Myb	102.597	107.68	103.703	70.0667	84.4133	93.692	6.55139
FBgn0002921	Atpalpha	121.673	114.777	33.5633	61.7333	97.39	85.8273	6.42505
FBgn0002924	ncd	89.89	110.08	109.27	68.8067	90.5	93.7093	6.55166
FBgn0002932	neur	26.4	19.0367	37.92	12.9767	16.0867	22.484	4.49723
FBgn0002948	nod	65.5067	84.45	2.49667	36.86	60.3067	49.924	5.64455
FBgn0002962	nos	217.95	200.403	34.2967	124.867	183.38	152.179	7.25058
FBgn0002973	numb	30.0767	38.8067	16.66	21.52	43.9667	30.206	4.92153
FBgn0002989	okr	22.3033	25.0467	12.8033	14.6533	18.7367	18.7087	4.23333
FBgn0003008	or	92.9433	112.867	138.047	108.157	102.177	110.838	6.79361
FBgn0003015	osk	353.277	402.963	13.9667	254.49	267.073	258.354	8.01376
FBgn0003016	osp	13.61	7.05333	10.7467	5.28333	11.37	9.61267	3.27987
FBgn0003023	otu	147.323	183.347	14.5167	79.21	130.143	110.908	6.79452
FBgn0003028	ovo	63.66	40.5033	6.22333	33.6467	51.97	39.2007	5.29648
FBgn0003041	pbl	45.9	49.7933	3.70333	29.4	45.4767	34.8547	5.12741
FBgn0003042	Pc	41.4233	43.9733	1.71	25.3767	34.82	29.4607	4.88561
FBgn0003044	Pcl	44.22	39.44	4.65667	16.91	31.1533	27.276	4.77484
FBgn0003048	pcx	5.96667	2.08667	1.28	1.19333	2.90333	2.686	1.4782
FBgn0003053	peb	0.343333	0.06	0.44	0.176667	0.06	0.216	-1.662
FBgn0003062	Fib	118.54	136.457	126.117	89.2033	106.287	115.321	6.85076
FBgn0003071	Pfk	37.9733	44.07	14.6133	29.4533	32.3267	31.6873	4.99038
FBgn0003074	Pgi	36.0067	53.3367	0.933333	21.6567	40.1867	30.424	4.93187
FBgn0003076	Pgm	131.247	125.533	81.9667	137.67	136.063	122.496	6.93777
FBgn0003079	Raf	50.34	53.2067	45.4767	34.46	40.4067	44.778	5.48794
FBgn0003082	phr	28.44	30.6733	1.1	18.61	31.42	22.0487	4.46915
FBgn0003087	pim	481.483	538.007	691.143	498.427	503.99	542.61	9.08404
FBgn0003093	Pkc98E	7.83667	9.08333	2.36667	7.14333	7.95667	6.87733	2.80268
FBgn0003114	plu	327.587	345.51	372.23	390.637	356.64	358.521	8.48631
FBgn0003116	pn	49.9333	56.87	44.1833	53.7433	51.2	51.186	5.68049
FBgn0003118	pnt	1.72667	1.49333	0.28	0.746667	2.74667	1.39867	0.58368
FBgn0003124	polo	484.017	512.22	408.34	372.14	393.77	434.097	8.76221
FBgn0003134	Pp1alpha-96A	107.013	106.6	148.91	80.41	86.25	105.837	6.72706
FBgn0003139	PpV	134.513	163.48	117.38	130.993	139.747	137.223	7.10143
FBgn0003141	pr	119.077	125.417	169.267	115.28	95.99	125.006	6.96701
FBgn0003159	CG2841	30.7633	15.7	3.83333	9.72333	17.51	15.506	3.96403
FBgn0003162	Pu	1.21333	1.52333	1.69	1.67333	1.16	1.452	0.634129
FBgn0003165	pum	32.6633	9.39	39.87	7.59	23.7167	22.646	4.50754
FBgn0003169	put	120.913	106.173	163.39	92.5	104.46	117.487	6.87759
FBgn0003175	px	9.76333	3.54667	1.51	3.02333	7.09667	4.988	2.3471
FBgn0003187	qua	71.21	74.3267	12.93	49.42	73.2833	56.234	5.81593
FBgn0003189	r	7.20667	3.68333	6.32667	2.64	3.64333	4.7	2.26303
FBgn0003204	ras	76.35	90.3667	2.55	46.3167	58.25	54.7667	5.77786
FBgn0003205	Ras85D	220.037	194.84	263.813	161.377	165.703	201.154	7.65287
FBgn0003206	Ras64B	80.7733	86.7167	67.77	70.6233	74.9567	76.168	6.25301
FBgn0003209	raw	12.6667	12.8567	1.37667	8.81667	13.62	9.86733	3.31721
FBgn0003210	rb	34.6867	26.69	43.0133	19.8433	26.3467	30.116	4.91724
FBgn0003218	rdgB	16.9667	11.1633	1.49333	8.76667	16.0933	10.8967	3.45899
FBgn0003227	rec	1.6	2.47333	0.14	1.00333	1.96333	1.436	0.619178
FBgn0003231	ref(2)P	218.037	217.643	288.91	170.927	178.683	214.84	7.74779
FBgn0003256	rl	407.743	273.983	557.41	373.063	526.707	427.781	8.74107
FBgn0003257	r-l	62.95	63.6133	83.5933	46.7667	53.2967	62.044	5.95754
FBgn0003261	Rm62	239.247	218.04	310.923	122.807	192.07	216.617	7.75967
FBgn0003268	rod	13.2033	13.1033	2.44667	5.40333	9.83	8.79733	3.15337
FBgn0003270	amos	10.4567	13.2967	11.6633	19.8433	16.2	14.292	3.8472
FBgn0003274	RpLP2	3368.32	2890.73	3336.46	4170.33	3351.95	3423.56	11.7413
FBgn0003275	RpII18	250.477	230.807	321.153	253.323	230.483	257.249	8.00758
FBgn0003277	RpII215	49.53	17.4667	62.36	14.38	28.8467	34.5167	5.11339
FBgn0003278	RpI135	11.83	11.9433	5.14667	8.13333	10.5567	9.522	3.26634
FBgn0003279	RpL4	1355.51	1389.88	1609.46	1175.5	1265.14	1359.1	10.4085
FBgn0003285	rst	2.85667	0.553333	1.12667	1.9	10.4067	3.36867	1.79438
FBgn0003292	rt	18.8633	19.94	4.61333	11.9567	12.9467	13.664	3.78283
FBgn0003301	rut	0.56	0.263333	0.27	0.156667	0.316667	0.313333	-1.27462
FBgn0003302	rux	23.9833	36.1367	7.73333	26.83	22.0567	23.348	4.55139
FBgn0003310	S	39.8167	32.97	15.6933	23.3333	34.2433	29.2113	4.87339
FBgn0003313	sala	2.38	18.55	1.7	2.97667	2.47	5.61533	2.51484
FBgn0003317	sax	85.7667	86.2	72.9733	69.05	69.65	76.728	6.26356
FBgn0003321	sbr	52.3033	50.7367	41.1467	34.23	42.2933	44.142	5.46734
FBgn0003330	Sce	66.8467	78.0333	77.0133	56.0833	58.5667	67.3087	6.07486
FBgn0003334	Scm	52.9133	47.8833	6.69667	22.9833	41.41	34.3773	5.10758
FBgn0003345	sd	3.75	4.19333	5.18667	5.27	5.65667	4.81133	2.29611
FBgn0003346	RanGAP	161.183	193.527	206.103	147.627	149.88	171.664	7.42428
FBgn0003353	sei	3.39667	3.39	0.0766667	2.5	3.34667	2.542	1.40163
FBgn0003360	sesB	1880.65	2423.64	2539.11	1818.57	1825.25	2097.44	11.0345
FBgn0003371	sgg	81.7767	92.27	99.6167	59.8567	72.8433	81.2727	6.34647
FBgn0003391	shg	32.0533	11.29	43.8833	10.2667	20.1167	23.522	4.56206
FBgn0003392	shi	51.17	49.1767	55.8667	31.4967	44.0233	46.3467	5.5375
FBgn0003396	shn	5.34333	1.96667	0.996667	1.02333	2.8	2.426	1.33685
FBgn0003401	shu	27.65	41.3633	1.81	24.2767	27.9267	24.6053	4.62675
FBgn0003410	sina	81.08	84.2033	77.9	58.0533	70.0933	74.266	6.21657
FBgn0003411	sisA	7.76667	8.91667	8.91	10.45	8.88333	8.98533	3.18354
FBgn0003415	skd	23.5967	7.51667	8.93667	4.89	14.46	11.88	3.58256
FBgn0003416	sl	22.51	13.5333	26.5733	8.42333	13.9967	17.0073	4.09654
FBgn0003423	slgA	60.0133	62.16	17.06	43.35	59.31	48.3787	5.59928
FBgn0003435	sm	0.8	1.30333	1.30333	0.68	1.14	1.04533	0.195768
FBgn0003444	smo	47.93	36.49	54.9667	28.18	37.0933	40.932	5.35868
FBgn0003447	sn	81.9033	76.7267	94.1533	51.6833	71.1167	75.1167	6.23298
FBgn0003448	sna	1.39333	2.02667	0.656667	1.07667	1.81	1.39267	0.577892
FBgn0003449	snf	335.693	363.577	439.337	394.517	364.157	379.456	8.56817
FBgn0003450	snk	24.9533	31.05	29.85	28.1267	24.7867	27.7533	4.79978
FBgn0003459	stwl	26.8333	22.54	22.8933	16.0367	23.3667	22.334	4.48761
FBgn0003462	Sod1	892.003	795.703	992.207	1002.13	840.493	904.508	9.82115
FBgn0003464	sol	13.11	5.98	1.90333	7.20333	10.0333	7.646	2.95345
FBgn0003475	spir	28.9067	18.78	10.59	13.3367	24.4167	19.206	4.27098
FBgn0003479	spn-A	63.6533	82.0267	41.0633	51.0567	66.39	60.838	5.92927
FBgn0003480	spn-B	45.45	49.2633	22.7533	45.1267	44.0133	41.3213	5.3723
FBgn0003482	spn-D	30.0367	34.1967	40.6833	39.27	34.4533	35.728	5.16302
FBgn0003483	spn-E	54.5767	43.57	23.49	27.12	45.52	38.8553	5.28375
FBgn0003495	spz	89.93	86.91	19.28	62.9033	90.42	69.8887	6.12905
FBgn0003502	Btk29A	84.2133	81.2033	106.55	44.19	66.9133	76.614	6.26142
FBgn0003510	Sry-alpha	2.7	11.1033	6.32333	3.63667	3.64	5.48067	2.48044
FBgn0003511	Sry-beta	54.3067	66.0667	68.2667	57.81	61.77	61.644	5.94823
FBgn0003512	Sry-delta	56.32	73.6367	72.5333	56.2333	63.72	64.4887	6.01321
FBgn0003514	sqh	183.77	225.753	243.49	193.413	179.623	205.21	7.68166
FBgn0003517	sta	2117.75	1743.78	2377.13	2200.39	1844.59	2056.73	11.0062
FBgn0003520	stau	47.1733	27.8733	54.8567	15.8433	32.6967	35.6887	5.16143
FBgn0003525	stg	216.013	208.593	73.5133	139.493	188.067	165.136	7.36838
FBgn0003527	stil	25.33	31.88	2.82333	23.7933	32.54	23.2733	4.54679
FBgn0003545	sub	98.7633	114.55	124.05	81.3033	92.1633	102.166	6.67618
FBgn0003557	Su(dx)	49.53	28.2367	17.6467	23.2233	39.8733	31.702	4.99105
FBgn0003559	su(f)	21.4233	23.3	26.8133	14.75	16.7	20.5973	4.37137
FBgn0003567	su(Hw)	109.057	78.71	144.113	75.56	96.2733	100.743	6.65596
FBgn0003575	su(sable)	24.8433	11.6867	32.3033	10.3267	17.8667	19.4053	4.2858
FBgn0003598	Su(var)3-7	91.81	73.1867	81.87	48.7433	71.42	73.406	6.19979
FBgn0003607	Su(var)205	497.503	560.36	661.537	494.207	447.137	532.149	9.05596
FBgn0003612	Su(var)2-10	223.57	212.253	189.11	152.757	177.703	191.079	7.57878
FBgn0003638	su(w[a])	45.9233	40.7367	38.6633	28.05	40.66	38.8067	5.28195
FBgn0003654	sw	46.9467	37.9533	37.33	29.36	44.15	39.148	5.29455
FBgn0003655	swa	436.317	486.267	160.293	345.247	389.673	363.559	8.50644
FBgn0003656	sws	60.7167	35.98	46.1367	31.9167	55.7667	46.1033	5.52993
FBgn0003660	Syb	276.25	281.777	361.833	272.793	297.243	297.979	8.21955
FBgn0003676	CCT1	340.28	376.067	99.9967	238.07	281.88	267.259	8.06263
FBgn0003683	term	1.67	10.8667	2.27	2.07	2.26667	3.82867	1.97404
FBgn0003687	Tbp	88.7733	138.033	18.7033	88.7833	83.51	83.5607	6.38648
FBgn0003701	thr	67.54	54.2167	88.84	39.58	51.4333	60.322	5.917
FBgn0003714	tko	182.18	199.473	186.64	261.72	252.113	216.425	7.75839
FBgn0003716	tkv	65.9333	54.1733	89.4567	49.11	52.4767	62.23	5.96185
FBgn0003721	Tm1	283.55	240.397	400.293	203.433	232.89	272.113	8.08859
FBgn0003733	tor	77.3867	69.2833	71.93	55.64	67.5767	68.3633	6.09726
FBgn0003741	tra	31.5233	43.6	39.16	39.98	31.4867	37.15	5.21917
FBgn0003742	tra2	93.2167	102.707	32.48	92.2133	97.6333	83.65	6.38802
FBgn0003744	trc	77.2367	75.6967	3.14	50.2267	73.1233	55.8847	5.80696
FBgn0003748	Treh	27.1867	28.55	7.58333	19.2067	30.6333	22.632	4.50665
FBgn0003751	trk	10.0467	13.0567	1.55667	12.55	13.0033	10.0427	3.34237
FBgn0003862	trx	5.79667	2.38667	1.00667	1.34	2.99667	2.70533	1.48817
FBgn0003865	tsg	4.15667	7.15667	2.83667	8.28667	5.85	5.65733	2.5254
FBgn0003870	ttk	40.8033	38.9133	5.73	20.9967	34.2667	28.142	4.81977
FBgn0003882	tub	119.157	115.613	71.3867	88.36	95.74	98.0513	6.61694
FBgn0003884	alphaTub84B	1388.51	1475.63	2095.75	1118.04	1091.41	1433.87	10.4858
FBgn0003885	alphaTub84D	117.853	130.41	140.037	98.28	100.527	117.421	6.87678
FBgn0003891	tud	18.22	8.98	2.02667	4.07	9.22	8.50333	3.1049
FBgn0003916	snRNA:U1:21D	87.7467	122.803	75.3867	157.193	222.833	133.193	7.05845
FBgn0003920	snRNA:U2:14B	33.21	45.6367	24.8867	60.68	62.15	45.3127	5.50502
FBgn0003941	RpL40	3478.45	3343.75	4426.78	4115.58	3693.51	3811.61	11.8962
FBgn0003942	RpS27A	6346.77	5285.2	9110.04	7625.69	6653.75	7004.29	12.774
FBgn0003943	Ubi-p63E	553.877	500.217	147.593	465.13	435.087	420.381	8.7159
FBgn0003950	unc	0.606667	0.903333	0.25	0.423333	0.56	0.548667	-0.624451
FBgn0003963	ush	1.4	0.376667	0.42	0.496667	1.12	0.762667	-0.213125
FBgn0003964	usp	63.21	73.6033	7.19667	42.25	59.9267	49.2373	5.62461
FBgn0003969	vap	52.5233	54.7133	70.5633	37.9733	40.6567	51.286	5.6833
FBgn0003977	vir	7.97	3.72333	12.2033	3.60667	5.88667	6.678	2.76086
FBgn0003978	vls	51.78	70.5433	41.9933	55.1733	50.99	54.096	5.76011
FBgn0003984	vn	0.806667	0.686667	0.29	0.243333	0.653333	0.536	-0.652901
FBgn0003996	w	489.253	309.51	394.54	220.62	0.713333	282.927	8.1448
FBgn0003997	hid	1.35667	1.31667	1.84	0.763333	1.33333	1.322	0.507921
FBgn0004049	yrt	34.4633	23.5933	35.2167	18.7333	30.8	28.5613	4.84103
FBgn0004050	z	51.8433	52.8733	36.49	37.19	46.8133	45.042	5.4964
FBgn0004052	Z600	11.0133	49.3833	6.5	6.66	10.7167	16.8547	4.08361
FBgn0004053	zen	1.78333	5.12333	3.20667	2.62	2.13	2.97267	1.61949
FBgn0004054	zen2	1.69333	2.55667	1.13333	2.58333	1.37333	1.868	0.97673
FBgn0004055	uzip	13.2133	15.75	17.2667	10.0067	10.86	13.4193	3.75695
FBgn0004057	Zw	4.75	5.21667	0.94	3.24333	6.03333	4.03667	2.04847
FBgn0004066	Prosalpha4	649.483	719.303	796.503	768.637	710.467	728.879	9.50973
FBgn0004087	Dhfr	61.8367	67.9167	2.87	62.13	75.0367	53.958	5.75644
FBgn0004101	bs	35.8433	36.3067	6.86333	25.71	28.3633	26.6173	4.7397
FBgn0004103	Pp1-87B	239.017	269.573	277.12	207.887	225.15	243.749	7.92985
FBgn0004106	Cdk1	553.423	653.643	750.443	640.007	547.123	628.928	9.29698
FBgn0004107	Cdk2	232.59	325.02	47.7033	222.643	236.097	212.811	7.7341
FBgn0004108	Nrt	21.8433	19.7033	26.6267	12.3767	16.33	19.376	4.28363
FBgn0004132	boca	178.317	205.063	232.49	217.257	195.29	205.683	7.68498
FBgn0004143	nullo	2.79	5.70333	4.7	6.05667	5.68667	4.98733	2.34691
FBgn0004167	kst	2.50667	0.876667	0.766667	0.37	1.17333	1.13867	0.308788
FBgn0004170	sc	2.23667	4.03667	2.05333	3.33333	4.12667	3.15733	1.70369
FBgn0004177	mts	489.953	592.363	616.113	430.08	457.763	517.255	9.01501
FBgn0004179	Csp	178.377	206.887	215.487	114.533	142.327	171.522	7.42309
FBgn0004183	snRNA:U1:82Eb	67.2967	48.6767	70.4167	93.5733	200.863	96.1653	6.58894
FBgn0004185	snRNA:U1:95Ca	87.7467	122.803	75.3867	157.193	222.833	133.193	7.05845
FBgn0004186	snRNA:U1:95Cb	87.7467	67.8633	75.3867	157.193	178.37	113.312	6.82543
FBgn0004187	snRNA:U1:95Cc	59.4033	47.02	44.5367	59.0967	112.51	64.5133	6.01376
FBgn0004227	nonA	38.8033	40.3467	50.52	19.69	32.33	36.338	5.18737
FBgn0004237	Hrb87F	226.677	194.04	271.92	101.077	176.77	194.097	7.60137
FBgn0004359	T48	20.9167	22.14	2.40333	15.53	15.44	15.286	3.94355
FBgn0004362	HmgD	2082.9	2022.75	2019.55	1869.07	2186.84	2036.22	10.9918
FBgn0004363	porin	1602.15	1964.67	1211.61	1687.96	1737.09	1640.7	10.6802
FBgn0004367	mei-41	2.46	1.38333	0.11	0.83	1.70333	1.29733	0.482676
FBgn0004368	Ptp4E	19.4967	8.39667	6.95333	7.60333	12.5267	10.9953	3.47188
FBgn0004369	Ptp99A	6.38333	7.08	3.13333	3.87333	6.45667	5.38533	2.45558
FBgn0004370	Ptp10D	18.66	8.54667	19.4333	7.75667	13.23	13.5253	3.76822
FBgn0004373	fwd	40.8	22.59	48	13.8033	26.4067	30.32	4.92695
FBgn0004374	neb	16.72	21.0167	5.29667	10.6667	20.4633	14.8327	3.9004
FBgn0004378	Klp61F	54.45	46.2767	85.0367	35.5067	41.9433	52.6427	5.7209
FBgn0004379	Klp67A	84.75	94.4267	51.95	63.75	77.8133	74.538	6.22184
FBgn0004380	Klp64D	38.2567	38.8667	1.56667	24.7967	36.0533	27.908	4.80777
FBgn0004381	Klp68D	31.7833	34.4467	1.42333	20.3733	31.8533	23.976	4.58952
FBgn0004387	Klp98A	17.7267	9.26	6.32333	7.67667	12.0833	10.614	3.42143
FBgn0004389	bnk	3.92	12.2167	5.48	6.19667	6.48	6.85867	2.79881
FBgn0004390	RasGAP1	36.7633	24.6467	42.0667	15.4967	24.44	28.6827	4.84713
FBgn0004391	shtd	15.44	7.17	6.07	4.88333	7.56	8.22467	3.05739
FBgn0004395	unk	60.4967	44.2967	84.98	42.9667	50.4	56.628	5.82599
FBgn0004396	CrebA	1.04667	0.51	0.576667	0.676667	0.806667	0.723333	-0.280451
FBgn0004397	Vinc	25.5033	13.8233	13.31	16.0367	21.1767	17.97	4.17552
FBgn0004400	rhi	101.63	59.2033	112.46	100.707	159.33	106.666	6.73831
FBgn0004401	Pep	203.37	166.17	230.077	106.147	122.95	165.743	7.37367
FBgn0004403	RpS14a	2236.06	1876.56	2552.92	2552.11	2359.81	2315.49	11.1772
FBgn0004404	RpS14b	1087.99	946.53	1228.09	1239.77	1209.3	1142.33	10.1579
FBgn0004406	tam	23.8733	22.8267	20.61	12.5133	18.22	19.6087	4.30076
FBgn0004407	DNApol-gamma35	4.74333	7.82333	4.42333	6.09667	3.20333	5.258	2.42169
FBgn0004419	me31B	4168.75	4622.12	2832.27	3893.11	4540.43	4011.34	11.9699
FBgn0004432	Cyp1	1719.47	1570.85	801.307	1769.02	1212.95	1414.72	10.4664
FBgn0004435	Galphaq	59.4733	68.3033	37.5167	48.6033	54.07	53.5933	5.74667
FBgn0004436	Ubc6	213.42	234.55	290.33	221.367	232.803	238.494	7.89841
FBgn0004449	Ten-m	2.6	0.566667	3.77	0.65	1.67	1.85133	0.96446
FBgn0004463	RpIII128	9.31667	12.41	2.30333	5.99	6.82	7.368	2.90072
FBgn0004465	Su(P)	109.983	133.957	51.9333	107.557	112.933	103.273	6.69171
FBgn0004507	GlyP	148.843	181.633	46.2667	81.22	104.187	112.43	6.81417
FBgn0004509	Fur1	21.7233	13.5233	22.0567	13.44	20.0133	18.1513	4.18993
FBgn0004510	Ets97D	55.0733	59.3333	2.01333	43.7867	51.93	42.4273	5.41032
FBgn0004556	Dbp73D	56.7333	53.1	68.78	45.8	50.3267	54.948	5.78262
FBgn0004569	aos	1.99	2.17667	0.896667	1.74667	2.33333	1.82867	0.947604
FBgn0004574	Rop	65.5567	73.2333	19.2967	49.9867	64.9467	54.604	5.77357
FBgn0004583	ex	0.596667	0.29	0.76	0.156667	0.403333	0.441333	-0.885411
FBgn0004584	Rrp1	67.94	80.8333	10.0433	52.7833	72.8333	56.8867	5.83255
FBgn0004587	B52	245.647	341.047	290.89	216.717	227.93	264.446	8.04737
FBgn0004597	CycC	99.4467	111.487	134.16	97.29	93.4867	107.174	6.74516
FBgn0004598	Fur2	84.01	50.4467	70.3967	37.6333	58.71	60.2393	5.91503
FBgn0004606	zfh1	14.85	7.77667	3.3	5.94667	14.1033	9.19533	3.21651
FBgn0004607	zfh2	0.123333	0.05	0.236667	0.11	0.08	0.12	-2.18442
FBgn0004611	Plc21C	17.9733	11.3067	13.3333	6.85667	12.99	12.492	3.65444
FBgn0004629	Cys	17.34	29.4167	17.71	24.33	23.8133	22.522	4.49965
FBgn0004636	Rap1	94.1767	86.52	129.983	67.5067	76.83	91.0033	6.50943
FBgn0004638	drk	141.113	144.843	175.9	120.613	123.347	141.163	7.14224
FBgn0004643	Zw10	42.66	64.61	1.30667	25.2467	41.19	35.0027	5.13351
FBgn0004646	ogre	2.15	2.23333	3.89333	1.72667	1.79667	2.36	1.29866
FBgn0004647	N	14.6567	4.65667	6.37667	3.31	7.84667	7.36933	2.90098
FBgn0004648	svr	50.77	33.4467	56.5333	27.2933	39.67	41.5427	5.37999
FBgn0004649	yl	76.4533	31.99	5.79333	23.7	38.7967	35.3467	5.14758
FBgn0004650	fs(1)N	16.2667	9.35	0.896667	5.72333	11.2333	8.694	3.13652
FBgn0004654	Pgd	48.6167	57.9467	4.49667	41.97	64.0733	43.4207	5.44363
FBgn0004655	wapl	57.1367	20.15	49.6633	16.8067	39.1733	36.586	5.19716
FBgn0004656	fs(1)h	24.6	6.7	13.64	4.49	14.3333	12.7527	3.684
FBgn0004657	mys	33.8667	21.39	52.6433	18.28	22.8467	29.8053	4.90233
FBgn0004687	Mlc-c	241.803	204.593	269.693	213.23	189.73	223.81	7.80678
FBgn0004698	Xpc	90.6267	63.39	130.267	44.34	63.62	78.4487	6.29551
FBgn0004795	retn	93.9667	58.8933	114.72	49.77	84.6133	80.3927	6.33079
FBgn0004797	mdy	25.1933	24.8933	18.21	23.0333	31.94	24.654	4.62959
FBgn0004811	fs(2)ltoPP43	106.873	122.713	131.94	77.52	98.31	107.471	6.74915
FBgn0004828	His3.3B	1145.11	1293.22	1577.14	1166.36	1112.36	1258.84	10.298
FBgn0004832	Xpac	4.79333	9.85333	0.426667	3.4	7.76	5.24667	2.41864
FBgn0004837	Su(H)	34.1567	23.9267	48.58	18.8667	24.1	29.926	4.90814
FBgn0004838	Hrb27C	594.377	501.39	597.69	348.827	477.57	503.971	8.97748
FBgn0004855	RpII15	181.13	186.793	244.363	186.94	192.627	198.371	7.63278
FBgn0004856	Bx42	130.56	132.887	150.247	112.023	93.1833	123.78	6.9528
FBgn0004860	ph-d	10.16	5.81667	3.60667	3.21333	5.84	5.72733	2.54284
FBgn0004861	ph-p	0.37	0.176667	0.496667	0.133333	0.616667	0.358667	-1.12448
FBgn0004864	hop	33.62	17.0867	33.8433	12.57	20.2633	23.4767	4.55929
FBgn0004867	RpS2	3336.84	2589.74	3827.52	3358.6	2941.29	3210.8	11.6488
FBgn0004868	Gdi	256.8	289.88	22.7967	211.163	244.447	205.017	7.68031
FBgn0004872	piwi	127.167	116.82	40.95	90.35	113.357	97.7287	6.61219
FBgn0004875	enc	32.04	8.84667	18.8167	7.75333	19.7567	17.4427	4.1328
FBgn0004876	cdi	33.39	21.59	16.0133	13.44	23.33	21.5527	4.43647
FBgn0004882	orb	42.1867	37.26	2.05	19.4067	37.7267	27.726	4.79836
FBgn0004888	Scsalpha1	307.733	348.493	380.313	332.423	360.14	345.821	8.4343
FBgn0004889	tws	317.753	333.773	84.03	219.177	280.113	246.969	7.94877
FBgn0004901	Prat	37.8267	49.13	1.06333	21.2233	34.0267	28.654	4.84569
FBgn0004903	Rb97D	57.81	57.92	24.4967	35.7933	42.1267	43.6293	5.45053
FBgn0004907	14-3-3zeta	603.87	727.123	567.083	631.923	628.993	631.799	9.30355
FBgn0004908	Arl2	66.4933	80.51	28.8333	87.04	77.3067	68.0367	6.09036
FBgn0004913	Gnf1	77.5467	84.3933	6.29667	41.92	69.01	55.8333	5.80564
FBgn0004914	Hnf4	38.18	37.8133	1.87667	22.1533	34.4033	26.8853	4.7541
FBgn0004915	TfIIB	148.86	161.837	208.117	149.317	135.03	160.632	7.32851
FBgn0004921	Ggamma1	231.69	243.29	289.843	228.02	241.863	246.941	7.94861
FBgn0004924	Top1	258.977	200.35	351.32	134.867	210.153	231.133	7.85321
FBgn0004926	eIF2beta	154.07	183.833	23.1567	144.98	204.693	142.147	7.15225
FBgn0004957	por	19.0333	21.2933	11.1767	16.7	23.1333	18.2673	4.19907
FBgn0005198	gig	14.1233	6.57333	18.4433	5.48333	9.49	10.8227	3.44925
FBgn0005278	Sam-S	343.843	363.377	422.307	245.443	265.917	328.177	8.35877
FBgn0005322	nmd	207.45	242.5	209.717	212.71	223.927	219.261	7.77716
FBgn0005355	Su(fu)	95.82	108.427	122.17	80.6067	88.34	99.0727	6.63187
FBgn0005386	ash1	20.8067	7.55333	7.63333	4.49333	13.6233	10.822	3.44917
FBgn0005390	fs(1)M3	8.23667	8.73333	0.81	5.06	8.11333	6.19067	2.65321
FBgn0005411	U2af50	278.527	345.87	352.503	282.077	285.457	308.887	8.2714
FBgn0005427	ewg	19.4633	18.8167	7.93667	12.7067	19.22	15.6287	3.97532
FBgn0005533	RpS17	3696.38	3779.89	4809.96	4691.41	4190.41	4233.61	12.0477
FBgn0005536	Mbs	31.54	16.13	10.0967	13.0867	23.7133	18.9133	4.24894
FBgn0005558	ey	0.54	0.336667	1.71	0.92	0.263333	0.754	-0.227692
FBgn0005564	Shal	0.926667	0.833333	0.223333	1.02667	0.836667	0.769333	-0.202019
FBgn0005585	Calr	871.403	1007.16	272.067	734.77	705.57	718.195	9.48843
FBgn0005590	scw	2.15667	4.33	2.47333	4.26333	3.9	3.42467	1.81749
FBgn0005593	RpL7	3152.65	3425.44	3912.78	3359.79	3557.06	3481.54	11.7656
FBgn0005596	yem	54.5133	43.9267	9.26333	28.4967	46.8867	36.6173	5.19839
FBgn0005616	msl-2	0.653333	0.833333	0.0733333	0.353333	0.666667	0.516	-0.698998
FBgn0005617	msl-1	88.3033	56.1967	64.0133	34.28	68.8267	62.324	5.96403
FBgn0005624	Psc	8.14	3.15333	7.33	2.28667	6.01333	5.38467	2.4554
FBgn0005632	faf	31.7667	12.2833	28.8533	8.07333	18.5333	19.902	4.32207
FBgn0005640	Eip63E	31.2333	27.04	41.62	18.0733	22.2533	28.044	4.81476
FBgn0005642	wdn	66.6233	70.7167	60.9167	44.5033	68.6333	62.2787	5.96298
FBgn0005648	Pabp2	114.32	115.447	128.82	100.477	108.887	113.59	6.82896
FBgn0005649	Rox8	184.237	169.627	221.027	116.337	165.373	171.32	7.42139
FBgn0005654	Orc3	50.8167	73.97	25.3633	50.13	68.36	53.728	5.75028
FBgn0005655	PCNA	666.927	750.563	553.197	662.437	662.007	659.026	9.36441
FBgn0005671	Vha55	257.087	284.727	85.5967	180.64	227.603	207.131	7.69509
FBgn0005672	spi	35.2	46.95	3.21667	35.6033	37.66	31.726	4.99213
FBgn0005674	GluProRS	18.9067	15.7467	0.696667	7.12333	13.5267	11.2	3.49825
FBgn0005683	pie	59.0367	74.49	15.29	56.6567	61.36	53.3667	5.74057
FBgn0005694	Aef1	131.313	111.253	95.8633	71.0667	103.593	102.618	6.68255
FBgn0005695	gcl	227.237	276.817	75.4533	198.587	225.983	200.815	7.65044
FBgn0005696	DNApol-alpha73	53.7433	77.8733	2.26333	38.9833	56.6133	45.8953	5.52342
FBgn0005777	PpD3	198.233	209.563	137.677	156.177	183.283	176.987	7.46831
FBgn0008635	betaCOP	37.28	41.9133	5.17	24.4933	31.6067	28.0927	4.81725
FBgn0010039	GstD3	171.137	162.47	8.48	105.887	84.8767	106.57	6.73701
FBgn0010051	Itp-r83A	3.28	1.27	0.513333	0.79	2.06	1.58267	0.750749
FBgn0010053	Jheh1	19.4733	26.4433	25.6	20.34	18.7033	22.112	4.47327
FBgn0010078	RpL23	5374.53	4531.82	5668.38	6314.3	5374.34	5452.67	12.4128
FBgn0010097	gammaTub37C	133.58	122.027	8.70333	90.4667	91.62	89.2793	6.48187
FBgn0010100	Acon	183.563	161.353	141.757	104.183	129.287	144.029	7.17121
FBgn0010109	dpn	1.01333	1.53	1.74333	1.12333	0.96	1.274	0.458382
FBgn0010113	hdc	35.31	33.8533	33.4233	16.1033	32.6767	30.2733	4.92473
FBgn0010173	RpA-70	252.347	293.897	15.0167	188.71	276.11	205.216	7.6817
FBgn0010194	Wnt5	9.14333	5.28	11.5767	4.82333	5.92333	7.34933	2.89711
FBgn0010198	RpS15Aa	3956.34	4045.08	5289.7	4793.26	4640.6	4545	12.1501
FBgn0010213	Sod2	316.187	347.283	214.697	350.48	342.24	314.177	8.29589
FBgn0010215	alpha-Cat	153.13	120.77	208.24	112.63	134.767	145.907	7.1899
FBgn0010217	ATPsynbeta	1396.36	1563.38	540.403	1338.07	1333.61	1234.36	10.2697
FBgn0010220	Dbp45A	35.8433	44.1367	53.6933	33.44	32.83	39.9887	5.32512
FBgn0010222	Nmdmc	7.15667	8.31	0.356667	5.76333	7.59667	5.83667	2.56965
FBgn0010223	Galphaf	1.08333	1.73667	0.173333	1.07667	3.45667	1.50533	0.682873
FBgn0010225	Gel	4.93	4.16667	5.16667	4.21667	2.63667	4.22333	2.11214
FBgn0010226	GstS1	159.313	236.207	184.55	143.097	102.033	165.04	7.36755
FBgn0010235	Klc	191.193	191.257	71.1067	161.193	172.837	157.517	7.30028
FBgn0010238	Lac	62.3033	84.5	78.5233	63.13	74.5133	72.594	6.18376
FBgn0010246	Myo61F	0.976667	1.87	0.06	0.766667	0.896667	0.914	0.0200577
FBgn0010247	Parp	110.01	76.9133	162.187	87.13	114.293	110.107	6.78407
FBgn0010263	Rbp9	0.793333	1.01333	0.916667	0.623333	1.11333	0.892	-0.011588
FBgn0010265	RpS13	4370.2	3867.36	5723.24	4554.46	4747.16	4652.48	12.1838
FBgn0010269	Dsor1	93.7367	128.637	11.1467	92.14	99.7967	85.0913	6.41263
FBgn0010278	Ssrp	112.137	112.993	8.39333	65.52	108.343	81.4773	6.3501
FBgn0010280	Taf4	68.6567	61.4967	24.3	32.52	50.4733	47.4893	5.57257
FBgn0010282	TfIIFalpha	111.52	122	153.377	84.3033	99.1867	114.077	6.83513
FBgn0010287	Trf	46.23	44.5367	52.69	39.86	42.99	45.2613	5.50339
FBgn0010288	Uch	508.11	608.293	113.997	484.31	396.507	422.243	8.72227
FBgn0010292	bys	90.0633	102.04	107.11	77.6633	84.1533	92.206	6.52835
FBgn0010300	brat	85.8733	67.67	50.1533	34.4167	56.9633	59.0153	5.88546
FBgn0010303	hep	15.4633	7.98333	8.26	6.04	12.6267	10.0747	3.34691
FBgn0010309	pigeon	41.85	48.81	7.53333	31.48	34.9867	32.932	5.04579
FBgn0010313	corto	49.7367	45.4033	28.0733	30.0733	45.4667	39.7507	5.31653
FBgn0010314	Cks30A	223.837	283.183	104.557	236.427	228.787	215.358	7.75126
FBgn0010315	CycD	155.13	163.89	164.34	95.1933	117.68	139.247	7.12253
FBgn0010316	dap	170.433	180.213	15.9067	126.837	190.14	136.706	7.09599
FBgn0010317	CycJ	42.4933	55.54	4.85	41.8967	51.5467	39.2653	5.29885
FBgn0010328	woc	56.6967	40.3067	14.25	22.38	40.62	34.8507	5.12725
FBgn0010333	Rac1	115.573	129.92	148.66	94.37	93.7067	116.446	6.86476
FBgn0010339	128up	154.343	191.16	55.23	139.107	168.543	141.677	7.14748
FBgn0010340	140up	42.08	43.7433	3.19667	39.3233	45.4133	34.7513	5.12314
FBgn0010341	Cdc42	224.483	234.983	284.633	173.77	191.95	221.964	7.79483
FBgn0010342	Map60	203.503	252.237	272.27	168.437	187.24	216.737	7.76047
FBgn0010348	Arf79F	684.153	667.567	834.567	584.28	605.707	675.255	9.3995
FBgn0010350	Cds	89.1333	79.2033	90.4733	70.04	68.33	79.436	6.31354
FBgn0010352	Nc73EF	37.32	35.0733	52.1533	19.9833	24.86	33.878	5.08653
FBgn0010355	Taf1	27.0567	10.63	37.3333	8.27333	15.0933	19.6773	4.30578
FBgn0010356	Taf5	57.0933	61.22	70.6767	46.9467	50.31	57.2493	5.8417
FBgn0010379	Akt1	82.0367	88.3567	23.1867	56.26	79.01	65.77	6.04155
FBgn0010380	AP-1-2beta	55.8733	64.37	48.4	40.8333	55.1467	52.9247	5.72859
FBgn0010382	CycE	185.52	190.98	73.91	108.203	141.65	140.053	7.13086
FBgn0010391	Gtp-bp	37.8533	40.9267	2.50667	23.6667	38.3533	28.6613	4.84606
FBgn0010397	LamC	11.96	11.8167	6.24667	8.55333	8.86	9.48733	3.26113
FBgn0010398	Lrr47	43.0733	57.52	3.39333	46.3867	51.8633	40.4473	5.34154
FBgn0010406	RNaseX25	88.1167	95.8567	108.11	84.5233	95	94.3213	6.56104
FBgn0010408	RpS9	3796.12	3619.01	4596.68	4367.79	4023.15	4080.55	11.9946
FBgn0010409	RpL18A	3476.18	2811.76	4230.15	3691.14	3296.4	3501.12	11.7736
FBgn0010411	RpS18	5503.64	5410.61	7107.26	6453.25	5655.22	6026	12.557
FBgn0010412	RpS19a	2924.26	2867.77	3458.09	3423.58	2982.18	3131.18	11.6125
FBgn0010415	Sdc	42.3367	36.9867	51.6733	26.74	34.61	38.4693	5.26938
FBgn0010416	TH1	73.9567	60.4267	112.47	55.1967	55.52	71.514	6.16217
FBgn0010417	Taf6	51.2233	63.59	72.6967	42.9333	49.3033	55.9493	5.80863
FBgn0010421	TfIIFbeta	306.157	333.113	388.887	300.123	204.397	306.535	8.26038
FBgn0010422	TfIIS	157.18	186.32	144.357	156.32	173.41	163.517	7.35418
FBgn0010431	mtrm	944.633	988.677	63.71	780.277	910.997	737.659	9.52701
FBgn0010433	ato	1.04667	1.73333	1.12667	1.90667	2.62667	1.688	0.838347
FBgn0010434	cora	1.41667	0.253333	1.86	0.66	2.31667	1.30133	0.4868
FBgn0010438	mtSSB	283.37	343.107	28.5	331.2	357.163	268.668	8.07022
FBgn0010441	pll	48.74	70.11	33.9233	44.5	47.0033	48.8553	5.61339
FBgn0010470	Fkbp14	33.2167	27.2867	40.7067	27.7767	41.26	34.0493	5.09379
FBgn0010488	NAT1	45.0067	30.2967	13.2667	10.3867	12.95	22.3813	4.49066
FBgn0010497	dmGlut	33.68	44.1533	1.16	19.8233	36.9367	27.1507	4.76822
FBgn0010501	Dcp-1	75.67	88.1133	100.84	68	75.72	81.6687	6.35348
FBgn0010504	kermit	23.9833	29.18	26.0533	18.4433	24.9033	24.5127	4.62133
FBgn0010516	wal	337.86	302.987	460.197	303.2	312.987	343.446	8.42436
FBgn0010520	Bka	92.5633	116.653	90.8533	114.347	134.887	109.861	6.78084
FBgn0010531	Ccs	23.2933	29.9933	1.14667	22.8833	25.1833	20.5	4.36457
FBgn0010548	Aldh-III	43.6367	58.6933	53.4433	35.4133	46.9733	47.632	5.57688
FBgn0010549	l(2)03659	3.78667	0.113333	4.48	2.71	6.96667	3.61133	1.89194
FBgn0010551	Phb2	503.89	627.523	65.66	473.727	495.597	433.279	8.75949
FBgn0010583	dock	37.0033	32.1433	37.8033	20.7933	29.8833	31.5253	4.98301
FBgn0010590	Prosbeta1	570.707	653.817	670.133	642.187	548.63	617.095	9.26958
FBgn0010591	Sply	73.6967	79.9733	14.1467	60.9833	70.7867	59.9173	5.90731
FBgn0010602	lwr	327.94	319.11	417.347	266.667	347.85	335.783	8.39181
FBgn0010607	l(2)05714	127.34	153.277	155.06	145.087	150.48	146.249	7.19327
FBgn0010611	Hmgs	62.99	81.1867	8.07667	53.0667	70.4433	55.1527	5.78797
FBgn0010612	ATPsynG	1031.82	1005.77	1228.99	1243.02	1131.88	1128.3	10.1401
FBgn0010620	CG10939	45.2	57.8533	54.88	40.15	52.9	50.1967	5.65239
FBgn0010621	CCT5	406.497	434.397	93.1733	359.52	359.133	330.544	8.36913
FBgn0010622	DCTN3-p24	46.3067	52.6167	54.6367	53.3133	54.5933	52.2933	5.71131
FBgn0010638	Sec61beta	161.097	219.48	9.38333	149.417	160.507	139.977	7.13007
FBgn0010660	Nup214	38.8067	23.09	49.8367	18.0833	31.8933	32.342	5.01979
FBgn0010741	Pfdn2	403.37	411.11	519.743	457.093	444.083	447.08	8.80471
FBgn0010747	Srp54k	104.353	101.813	152.537	79.0033	90.0167	105.545	6.72308
FBgn0010750	atms	117.353	124.783	151.997	106.283	102.99	120.681	6.91625
FBgn0010762	simj	31.0233	27.59	23.4933	15.3033	6.73667	20.8293	4.38745
FBgn0010768	sqz	10.68	11.4	0.883333	5.73	7.59	7.25667	2.87905
FBgn0010770	ppan	73.2	83.83	89.35	58.6367	66.6767	74.3387	6.21798
FBgn0010772	Xe7	28.08	27.57	28.9633	18.06	24.0467	25.344	4.66925
FBgn0010774	Ref1	329.343	383.303	410.597	299.337	266.973	337.911	8.40092
FBgn0010786	l(3)02640	91.55	115.273	5.77	67.1267	88.4333	73.6307	6.20419
FBgn0010803	TrpRS	72.4533	93.38	13.3267	68.5167	83.8633	66.308	6.05329
FBgn0010808	Chchd3	168.47	197.53	226.673	197.947	187.507	195.625	7.61269
FBgn0010812	unc-45	8.54333	9.02667	0.113333	3.94667	7.99333	5.92467	2.59088
FBgn0010825	Gug	26.9533	9.73	29.2533	7.07	15.0967	17.6207	4.14736
FBgn0010830	l(3)04053	19.05	16.62	0.45	8.19	15.4333	11.9487	3.5908
FBgn0010877	l(3)05822	100.963	84.5367	108.223	60.9533	81.0567	87.1467	6.44703
FBgn0010894	sinu	15.8833	22.2167	20.3767	15.6467	18.83	18.5907	4.22425
FBgn0010905	Spn	18.1533	6.35	21.4767	4.95333	13.0067	12.788	3.68796
FBgn0010909	msn	49.82	32.65	61.5767	25.09	35.14	40.8553	5.35598
FBgn0010926	l(3)07882	55.0933	49.5433	66.4533	33.5867	41.1233	49.16	5.62234
FBgn0011016	SsRbeta	331.397	431.04	83.7967	377.053	339.327	312.523	8.28828
FBgn0011020	Sas-4	17.62	24.6833	0.62	10.0367	16.2233	13.8367	3.80081
FBgn0011202	dia	14.1633	9.68667	9.00333	5.62333	10.35	9.76533	3.30237
FBgn0011204	cue	197.747	204.18	187.557	131.107	160.743	176.267	7.46243
FBgn0011205	fbl	70.73	76.55	90.9167	60.9133	61.8867	72.1993	6.17591
FBgn0011206	bol	1.06667	1.49	1.64	0.983333	2.63333	1.56267	0.733499
FBgn0011207	pelo	105.703	114.593	11.5933	80.97	92.7533	81.1227	6.34381
FBgn0011211	blw	535.527	554.71	237.927	333.357	444.997	421.303	8.71906
FBgn0011217	eff	895.027	989.673	1066.67	843.04	1058.66	970.614	9.9229
FBgn0011224	heph	91.94	86.91	109.367	59.1133	78.9933	85.2647	6.41557
FBgn0011225	jar	13.6033	16.7467	0.63	7.43	11.7367	10.0293	3.34047
FBgn0011227	ox	304.573	346.277	370.487	405.5	265.683	338.504	8.40346
FBgn0011230	poe	13.4667	5.20333	9.17333	2.72667	5.52667	7.21933	2.87171
FBgn0011232	scat	32.8367	35.69	3.52	20.39	28.8967	24.2667	4.60684
FBgn0011236	ken	15.88	20.0467	0.363333	9.32667	14.5933	12.042	3.60193
FBgn0011259	Sema1a	3.33667	1.92667	3.13667	1.22667	3.98	2.72133	1.49638
FBgn0011260	Sema2a	72.1533	58.3	99.4367	41.9867	43.9067	63.1567	5.98315
FBgn0011272	RpL13	1660.14	1763.62	1898.63	1942.15	1755.4	1803.99	10.8171
FBgn0011284	RpS4	3117.23	2692.14	4216.23	2984.17	3241.22	3250.2	11.6664
FBgn0011289	TfIIA-L	167.61	190.037	190.19	158.96	152.44	171.847	7.42582
FBgn0011290	Taf12	149.63	173	192.927	138.39	153.303	161.45	7.33584
FBgn0011291	Taf11	108.16	113.913	139.757	111.607	122.457	119.179	6.89819
FBgn0011297	l(2)not	21.9933	30.7033	4.66333	16.8633	13.9633	17.6373	4.14872
FBgn0011300	babo	24.2733	16.9267	2.46667	12.0933	17.2533	14.6027	3.87801
FBgn0011305	Rsf1	67.5967	56.6167	80.9133	56.65	59.6	64.2753	6.00844
FBgn0011327	Uch-L5	244.09	299.61	317.467	223.657	250.237	267.012	8.0613
FBgn0011335	vers	92.3967	105.127	127.27	87.3467	97.6433	101.957	6.67323
FBgn0011336	Stt3B	43.04	51.9133	14.01	31.0433	29.58	33.9173	5.0882
FBgn0011361	ND-ACP	540.4	576.297	244.347	675.153	677.923	542.824	9.08461
FBgn0011455	ND-SGDH	308.91	353.157	363.85	375.37	346.78	349.613	8.45003
FBgn0011474	PR-Set7	69.6367	47.5333	31.9167	28.2867	48.5667	45.188	5.50106
FBgn0011476	l(3)neo43	90.2567	105.587	58.2933	121.683	128.277	100.819	6.65706
FBgn0011481	Ssdp	79.1633	56.9633	94.0833	52.6567	68.4133	70.256	6.1366
FBgn0011509	SrpRbeta	144.223	168.237	169.35	154.07	162.137	159.603	7.31925
FBgn0011566	Smyd3	25.9167	34.62	0.77	19.3367	26.2967	21.388	4.42546
FBgn0011570	cpb	153.657	146.983	60.05	114.16	154.617	125.893	6.9772
FBgn0011573	Cdc37	166.85	148.63	140.647	137.263	142.897	147.257	7.20318
FBgn0011584	Trp1	81.9567	80.5233	59.4367	70.3167	80.3367	74.514	6.22137
FBgn0011586	e(r)	360.497	293.01	444.793	362.29	441.353	380.389	8.57171
FBgn0011592	fra	7.7	3.10667	11.4233	2.99333	5.56	6.15667	2.64539
FBgn0011604	Iswi	92.5067	61.0667	124.767	48.7333	64.0033	78.2153	6.29122
FBgn0011606	Klp3A	29.4967	29.9067	2.95667	14.2667	23.9767	20.1207	4.33776
FBgn0011638	La	149.93	162.573	4.91667	99.09	109.82	105.266	6.71927
FBgn0011640	lark	116.03	143.283	130.06	90.1433	104.66	116.835	6.86957
FBgn0011642	Zyx	107.45	119.327	154.287	119.153	95.3233	119.108	6.89734
FBgn0011648	Mad	90.5667	81.9533	135.147	59.0767	71.5633	87.6613	6.45551
FBgn0011655	Med	23.7067	18.3433	19.4533	18.4433	22.1433	20.418	4.35882
FBgn0011656	Mef2	19.7767	11.7867	3.31667	8.76	13.2933	11.3867	3.52189
FBgn0011659	Mlh1	19.0667	26.3867	1.39	14.8367	19.27	16.19	4.02591
FBgn0011660	Pms2	56.7867	48.78	47.61	47.71	53.65	50.9073	5.67263
FBgn0011661	Moe	169.347	152.277	63.33	102.98	154.093	128.405	7.00568
FBgn0011666	msi	33.3333	24.0933	12.5667	21.5667	34.1867	25.1493	4.65817
FBgn0011672	Mvl	55.41	58.3267	6.06667	31.7733	39.77	38.2693	5.26188
FBgn0011674	insc	0.786667	0.796667	0.0466667	0.333333	0.533333	0.499333	-0.738569
FBgn0011692	pav	92.2433	87.38	60.7867	63.2767	72.7767	75.2927	6.23635
FBgn0011703	RnrL	328.267	321.923	85.1033	235.247	258.997	245.907	7.94256
FBgn0011704	RnrS	263.673	377.793	11.2133	227.217	334.343	242.848	7.9245
FBgn0011705	rost	173.68	168.59	136.087	152.94	140.337	154.327	7.27078
FBgn0011708	Syx5	99.3267	129.483	33.0033	91.2433	110.687	92.7487	6.53681
FBgn0011710	2023-09-01	127.02	120.207	174.293	88.7767	91.95	120.449	6.91348
FBgn0011715	Snr1	213.493	261.103	288.343	217.22	211.167	238.265	7.89703
FBgn0011725	twin	149.637	139.557	37.2667	104.387	130.677	112.305	6.81256
FBgn0011726	tsr	3334.33	3458.92	4511.57	3786.52	3470.49	3712.37	11.8582
FBgn0011737	Wee1	65.0967	69.1033	82.3233	55.0067	58.7267	66.0513	6.0477
FBgn0011739	wts	13.0633	6.9	2.54667	4.73667	9.51667	7.35267	2.89776
FBgn0011740	alpha-Man-IIa	36.7367	27.2233	9.18333	22.2467	27.4467	24.5673	4.62453
FBgn0011741	Arp6	77.6933	80.1	107.073	71.6067	70.85	81.4647	6.34987
FBgn0011742	Arp2	181.79	211.223	102.597	158.82	188.1	168.506	7.39751
FBgn0011745	Arp1	139.13	148.977	56.5267	125.523	121.633	118.358	6.88823
FBgn0011747	Ank	90.4667	58.2167	121.383	43.94	61.65	75.1313	6.23326
FBgn0011754	PhKgamma	51.5233	44.1633	8.21	33.9933	45.0067	36.5793	5.1969
FBgn0011760	ctp	646.273	679.03	841.223	604.863	615.713	677.421	9.40412
FBgn0011761	dhd	2686.97	3979.36	132.247	2222.93	3192.28	2442.76	11.2544
FBgn0011762	DNApol-alpha50	68.12	78.4133	43.84	75.85	84.4967	70.144	6.1343
FBgn0011763	Dp	146.087	148.26	158.9	95.01	109.48	131.547	7.04053
FBgn0011766	E2f1	56.5333	50.6267	39.2833	26.7133	43.89	43.4093	5.44325
FBgn0011768	Fdh	312.227	345.943	107.337	193.807	255.573	242.977	7.92527
FBgn0011769	Fdx1	31.04	33.4467	20.8133	39.2567	35.44	31.9993	5.00447
FBgn0011770	Gip	220.843	222.1	221.433	233.21	264.73	232.463	7.86148
FBgn0011771	Hem	8.35333	7.79333	0.273333	3.88667	7.54667	5.57067	2.50352
FBgn0011774	Irbp	66.97	74.17	6.74667	43.4133	61.45	50.55	5.66249
FBgn0011785	BRWD3	30.8433	8.25	40.6167	8.2	16.2833	20.8387	4.3881
FBgn0011787	mRpL12	255.22	320.887	95.29	308.5	315.773	259.134	8.01811
FBgn0011802	Gem3	47.73	41.1533	19.3	29.0067	40.2467	35.4873	5.15329
FBgn0011817	nmo	57.2367	45.8733	75.98	23.3233	41.6967	48.822	5.61241
FBgn0011818	oaf	77.8567	97.0767	28.1633	58.0467	75.0467	67.238	6.07335
FBgn0011824	CG4038	95.3367	91.7467	145.207	63.7767	90.51	97.3153	6.60608
FBgn0011826	Pp2B-14D	52.7367	47.4	6.90667	28.2567	45.0433	36.0687	5.17667
FBgn0011836	Taf2	33.5167	31.5033	50.6367	20.9433	27.5867	32.8373	5.04165
FBgn0011837	Tis11	50.4333	47.4867	56.8533	25.3733	71.27	50.2833	5.65487
FBgn0012034	AcCoAS	47.54	53.34	17.9467	47.28	28.0933	38.84	5.28318
FBgn0012036	Aldh	234.27	208.68	13.64	151.607	154.537	152.547	7.25405
FBgn0012051	CalpA	14.83	14.2767	22.3	11.8	14.3367	15.5087	3.96428
FBgn0012058	Cdc27	48.7633	58.71	15.91	27.8	39.03	38.0427	5.25333
FBgn0013263	Trl	83.6133	94.6	105.83	66.38	71.3667	84.358	6.40016
FBgn0013269	Fkbp39	770.513	883.553	1002.79	704.463	729.19	818.102	9.67631
FBgn0013275	Hsp70Aa	1.78333	2.16333	0	1.17333	0.99	1.222	0.402722
FBgn0013276	Hsp70Ab	9.79333	23.6567	1.38667	5.31	0.653333	8.16	3.04614
FBgn0013303	Nca	260.817	249.313	326.757	270.87	293.97	280.345	8.13158
FBgn0013305	Nmda1	112.693	132.293	119.97	119.73	121.97	121.331	6.924
FBgn0013325	RpL11	3022.98	2820.32	3622.49	3390.73	3194.63	3210.23	11.6485
FBgn0013334	Sap47	10.81	10.31	13.22	7.94	10.8733	10.6307	3.42367
FBgn0013343	Syx1A	17.96	14.38	22.1133	7.37667	13.8333	15.1327	3.9291
FBgn0013347	TfIIA-S	378.347	354.817	334.48	408.823	495.67	394.427	8.62398
FBgn0013432	bcn92	144.24	155.983	144.047	142.09	95.83	136.438	7.09316
FBgn0013435	Cdc2rk	28.8333	37.0633	33.89	30.7333	29.1267	31.9293	5.00132
FBgn0013531	MED20	69.7833	85.83	17.24	71.1033	78.1767	64.4267	6.01182
FBgn0013548	l(2)dtl	72.4333	84.6833	11.0833	49.5033	76.3767	58.816	5.88059
FBgn0013563	Pex1	26.9133	28.02	13.4367	19.91	25.0267	22.6613	4.50851
FBgn0013576	mtd	90.03	56.4033	11.4067	41.3767	51.86	50.2153	5.65293
FBgn0013717	not	46.9833	51.8733	62.91	33.8067	44.41	47.9967	5.58787
FBgn0013718	nuf	71.6167	66.0933	96.8967	47.8	60.06	68.4933	6.1
FBgn0013720	pck	69.2433	73.91	81.26	62.7233	64.84	70.3953	6.13946
FBgn0013726	pnut	145.2	123.653	203.57	89.61	108.323	134.071	7.06793
FBgn0013732	sced	61.5067	52.2233	70.1567	33.6833	46.9667	52.9073	5.72812
FBgn0013733	shot	1.90333	0.61	1.73667	0.256667	0.956667	1.09267	0.254191
FBgn0013746	alien	205.48	220.95	289.433	199.477	202.203	223.509	7.80483
FBgn0013749	Arf102F	934.183	903.433	1235.77	1052.99	937.91	1012.86	9.98436
FBgn0013750	Arf51F	265.047	250.13	291.707	251.797	259.673	263.671	8.04314
FBgn0013753	Bgb	112.123	127.13	130.64	119.64	110.23	119.953	6.90752
FBgn0013755	Bro	5.12333	10.09	4.06667	7.68333	8.56	7.10467	2.84893
FBgn0013756	Mtor	52.45	19.7667	75.88	13.6667	30.6667	38.486	5.27001
FBgn0013759	CASK	25.57	20.5833	4.29	13.59	25.27	17.8607	4.16677
FBgn0013762	Cdk5	35.25	32.6633	15.2067	30.3	40.9433	30.8727	4.95292
FBgn0013763	Idgf6	298.007	369.557	449.687	292.58	225.75	327.116	8.3541
FBgn0013764	Chi	88.03	85.9567	108.76	75.0233	73.9667	86.3473	6.43375
FBgn0013765	cnn	50.88	43.5267	44.26	28.6967	32.9667	40.066	5.3279
FBgn0013770	Cp1	779.203	763.18	364.42	734.913	804.4	689.223	9.42904
FBgn0013771	Cyp6a9	3.16	2.64333	0.04	1.74667	3.56667	2.23133	1.22116
FBgn0013773	Cyp6a22	108.427	126.32	70.05	97.1467	109.413	102.271	6.67767
FBgn0013799	Deaf1	37.5033	27.0433	35.5733	17.8367	28.6767	29.3267	4.87905
FBgn0013954	Fkbp12	1930.39	1790.56	2165.31	2003.03	1833.77	1944.61	10.9253
FBgn0013981	His4r	1879.98	1768.95	2365.66	1913.08	1988.86	1983.31	10.9538
FBgn0013983	imd	12.3667	14.93	0.5	10.0867	14.79	10.5347	3.4107
FBgn0013987	MAPk-Ak2	109.823	111.78	134.51	90.1533	86.9267	106.639	6.73794
FBgn0013995	Calx	41.4067	38.1133	1.59667	23.3567	34.0067	27.696	4.79681
FBgn0013997	Nrx-IV	11.92	8.01667	3.76667	4.39	8.08	7.23467	2.87473
FBgn0014002	Pdi	479.263	517.89	566.467	367.593	427.553	471.753	8.88219
FBgn0014006	Ask1	18.1833	17.2133	2.98333	9.33	12.8233	12.1067	3.6096
FBgn0014007	Ptp69D	46.7533	28.94	46.38	23.1833	38.0767	36.6667	5.20033
FBgn0014009	Rab2	198.163	214.947	288.44	182.71	201.27	217.106	7.76292
FBgn0014010	Rab5	202.237	206.26	168.17	184.9	219.413	196.196	7.61689
FBgn0014011	Rac2	32.3933	24.9867	41.2133	22.08	21.7567	28.486	4.83724
FBgn0014018	Rel	22.8	20.6733	4.05333	15.1267	25.1233	17.5553	4.14203
FBgn0014020	Rho1	296.97	319.323	425.963	268.943	232.6	308.76	8.27081
FBgn0014022	Rlb1	36.8	47.84	51.3267	40.1367	43.5367	43.928	5.46035
FBgn0014023	mRpL47	56.23	67.37	2.80667	53.06	73.25	50.5433	5.6623
FBgn0014024	Rnp4F	24.5767	24.4433	1.37667	13.1067	20.7433	16.8493	4.08316
FBgn0014026	RpL7A	3528.68	3302.67	4221.51	3218.68	3490.76	3552.46	11.7946
FBgn0014028	SdhB	127.733	104.38	127.61	128.877	126.76	123.072	6.94453
FBgn0014029	2023-09-02	125.997	137.763	170.93	103.54	106.36	128.918	7.01143
FBgn0014032	Sptr	151.563	146.99	153.623	152.657	128.82	146.731	7.19801
FBgn0014037	Su(Tpl)	66.7033	48.83	65.8433	25.9567	46.2733	50.7213	5.66736
FBgn0014075	Uggt	49.28	29.3533	34.77	21.1567	32.7233	33.4567	5.06853
FBgn0014092	CG4278	79.06	75.46	95.7567	85.6233	94.9867	86.1773	6.43091
FBgn0014127	barr	92.9833	101.43	52.18	67.89	81.9	79.2767	6.31064
FBgn0014133	bif	105.233	78.26	50.4633	54.5967	92.3033	76.1713	6.25307
FBgn0014141	cher	10.2267	4.85	5.35	4.34667	6.45	6.24467	2.66554
FBgn0014163	fax	110.93	71.9233	155.857	57.97	83.6	96.056	6.5873
FBgn0014184	Oda	431.163	473.283	604.07	474.557	386.703	473.955	8.88891
FBgn0014189	Hel25E	525.147	566.687	739.723	433.58	504.747	553.977	9.11394
FBgn0014269	prod	116.913	114.38	145	80.31	90.6467	109.45	6.77545
FBgn0014340	mof	51.4167	24.3233	59.7067	23.8667	22.9833	36.4593	5.19217
FBgn0014342	mia	1.2	7.87667	7.29333	6.44333	0.633333	4.68933	2.25982
FBgn0014366	noi	76.0133	88.7633	99.03	65.6067	63.6033	78.6033	6.29835
FBgn0014391	sun	722.037	655.03	931.057	1033.65	803.957	829.146	9.69566
FBgn0014395	tilB	1.19	2.20333	3.06	1.69667	1.6	1.95	1.03562
FBgn0014411	Vps26	72.31	69.66	75.3267	44.2567	63.6067	65.032	6.02529
FBgn0014417	CG13397	42.08	99.1	5.29	27.8267	35.9467	42.0487	5.39742
FBgn0014427	CG11899	122.863	142.083	24.58	116.607	105.627	102.352	6.6788
FBgn0014455	Ahcy	232.887	286.07	25.4667	184.24	256.123	196.957	7.62247
FBgn0014469	Cyp4e2	67.5133	74.5467	50.0567	59.0167	74.7633	65.1793	6.02855
FBgn0014857	His3.3A	453.57	547.943	497.12	492.067	473.727	492.885	8.9454
FBgn0014861	Mcm2	124.33	142.39	44.1067	86.3633	111.203	101.679	6.66929
FBgn0014868	Ost48	164.513	201.027	192.173	165.083	158.553	176.27	7.46246
FBgn0014869	Pglym78	514.347	589.283	352.1	644.127	508.02	521.575	9.02701
FBgn0014870	Psi	22.3833	14.14	24.6267	8.61	15.1933	16.9907	4.09514
FBgn0014877	Roe1	138.883	185.887	14.1	116.623	166.043	124.307	6.95893
FBgn0014879	Set	466.213	541.667	631.323	407.98	439.533	497.343	8.95839
FBgn0014906	Hydr2	128.183	136.033	40.1333	99.8667	122.257	105.295	6.71966
FBgn0014930	CG2846	54.87	53.28	17.59	55.16	56.02	47.384	5.56937
FBgn0014931	CG2678	31.08	36.3133	41.1067	29.9533	29.0667	33.504	5.07056
FBgn0015000	betaggt-I	58.9567	85.2167	2.63667	50.58	57.2333	50.9247	5.67312
FBgn0015019	CCT3	351.577	380.103	101.13	289.05	322.697	288.911	8.17498
FBgn0015024	CkIalpha	228.403	197.42	327.88	150.183	176.24	216.025	7.75572
FBgn0015025	CkIIalpha-i1	16.0933	16.9133	2.82667	15.2967	23.01	14.828	3.89995
FBgn0015031	cype	625.253	543.583	645.287	671.523	620.283	621.186	9.27911
FBgn0015036	Cyp4ae1	1.70333	1.95	0.743333	1.26	2.29333	1.59	0.757023
FBgn0015075	Ddx1	33.8333	36.5033	9.93333	21.81	25.6233	25.5407	4.68036
FBgn0015218	eIF4E1	795.39	938.5	165.913	707.727	833.507	688.207	9.42691
FBgn0015221	Fer2LCH	363.83	418.48	526.107	344.353	339.19	398.392	8.63841
FBgn0015222	Fer1HCH	599.687	754.56	824.223	640.757	557.643	675.374	9.39976
FBgn0015229	glec	94.5067	64.9367	10.35	56.4667	101.543	65.5607	6.03696
FBgn0015239	Hr78	49.1867	56.5867	5.19333	31.2633	46.3833	37.7227	5.24118
FBgn0015240	Hr96	14.9667	18.2133	0.16	7.12333	13.43	10.7787	3.44343
FBgn0015245	Hsp60A	201.937	170.257	13.3267	167.903	192.203	149.125	7.22135
FBgn0015247	Diap2	81.1933	93.3033	83.23	73.82	89.1433	84.138	6.3964
FBgn0015268	Nap1	975.58	1032.92	608.61	933.113	911.583	892.361	9.80164
FBgn0015269	Nf1	7.80333	2.78	5.53667	1.89	4.2	4.442	2.18333
FBgn0015270	Orc2	52.98	54.39	1.41667	33.15	50.12	38.4113	5.26721
FBgn0015271	Orc5	63.06	86.1067	16.6933	63.5767	75.3567	60.9587	5.93212
FBgn0015277	Pi3K59F	2	2.39667	0.0533333	0.98	1.85667	1.45733	0.639078
FBgn0015278	Pi3K68D	32.28	31.01	31.7067	21.51	27.67	28.8353	4.85476
FBgn0015279	Pi3K92E	32.0433	24.5167	6.03333	14.8267	23.79	20.242	4.34639
FBgn0015282	Rpt2	362.147	407.443	212.823	308.77	316.313	321.499	8.32912
FBgn0015283	Rpn10	265.393	292.827	84.39	195.483	207.117	209.042	7.70834
FBgn0015286	Rala	109.247	125.773	35.1433	79.1167	90.9	88.036	6.46166
FBgn0015288	RpL22	638.213	354.047	888.507	397.057	558.473	567.259	9.14812
FBgn0015295	Shark	47.6	47.7267	5.43333	28.9933	42.69	34.4887	5.11223
FBgn0015296	Shc	60.5	73.7233	7.12333	49.7033	64.9867	51.2073	5.68109
FBgn0015298	Srp19	103.847	116.093	147.257	141.507	132.973	128.335	7.0049
FBgn0015299	Ssb-c31a	241.39	155.107	51.2667	265.253	169.533	176.51	7.46442
FBgn0015320	Ubc2	188.513	215.323	234.33	156.017	178.52	194.541	7.60467
FBgn0015321	Ubc4	391.843	448.107	383.623	364.483	414.943	400.6	8.64638
FBgn0015331	abs	24.1933	26.6167	36.2133	21.1733	22.05	26.0493	4.7087
FBgn0015338	CG5861	169.323	183.827	74.2867	177.3	182.21	157.389	7.29911
FBgn0015351	CG14906	16.4167	18.36	4.09667	17.2067	15.5833	14.3327	3.85127
FBgn0015359	CG2034	140.107	170.027	81.2367	138.667	162.417	138.491	7.11469
FBgn0015360	oxt	59.72	52.89	65.0733	39.88	42.7333	52.0593	5.70485
FBgn0015371	chn	44.2633	35.1767	8.89333	17.2433	34.89	28.0933	4.81728
FBgn0015372	RabX1	52.4533	63.09	43.9033	47.8333	49.2933	51.3147	5.68411
FBgn0015376	cutlet	11.8333	15.07	0.51	6.97	14.4433	9.76533	3.30237
FBgn0015379	dod	111.28	117.61	88.5633	121.01	118.063	111.305	6.79967
FBgn0015391	glu	72.2233	47.2867	94.7267	32.5567	54.6433	60.2873	5.91617
FBgn0015393	hoip	134.683	195.01	12.96	115.577	151.157	121.877	6.93047
FBgn0015396	jumu	89.64	91.4167	14.6767	51.54	73.4167	64.138	6.00536
FBgn0015399	kek1	0.0533333	0.0366667	0.0466667	0.02	0.7	0.171333	-1.88186
FBgn0015402	ksr	32.8467	24.1367	25.44	16.5533	26.0233	25	4.64962
FBgn0015477	Rme-8	23.3667	14.14	32.91	8.66333	16.1267	19.0413	4.25862
FBgn0015509	Cul1	220.327	226.13	291.68	142.103	174.44	210.936	7.72135
FBgn0015513	mbc	15.0233	9.80667	1.16	4.32667	9.00333	7.864	2.99349
FBgn0015520	nonA-l	57.9033	64.2733	62.45	34.8733	43.19	52.538	5.71803
FBgn0015521	RpS21	3195.47	2230.61	3361.67	4087.91	3488.88	3272.91	11.6764
FBgn0015522	olf186-M	136.267	148.823	16.4567	120.033	110.707	106.457	6.73549
FBgn0015527	peng	88.7233	91.93	101.847	62.8633	73.6733	83.8073	6.39072
FBgn0015544	spag	98.11	97.4633	36.1633	82.6267	97.9	82.4527	6.36724
FBgn0015546	spel1	67.39	70.5067	20.3767	46.5467	66.3067	54.2253	5.76355
FBgn0015553	tos	90.61	100.183	10.93	62.14	78.5567	68.484	6.0998
FBgn0015558	tty	0.406667	0.23	0.73	0.526667	0.676667	0.514	-0.703689
FBgn0015568	alpha-Est1	21.7833	21.3033	26.5767	26.5133	35.7067	26.3767	4.72665
FBgn0015569	alpha-Est10	4.86667	7.64333	0.17	6.22	8.12	5.404	2.46048
FBgn0015571	alpha-Est3	15.8067	17.0433	2.48667	13.4467	13.67	12.4907	3.65428
FBgn0015582	dare	31.3733	38.8	4.27	30.1133	39.8167	28.8747	4.85672
FBgn0015589	Apc	11.3567	3.37667	3.42667	2.36	6.36333	5.37667	2.4533
FBgn0015600	toc	15.83	9.15667	6.61667	4.38667	13.39	9.876	3.31846
FBgn0015602	BEAF-32	279.09	328.267	117.137	281.167	291.237	259.379	8.01948
FBgn0015614	CanB2	371.587	445.027	175.493	428.23	443.527	372.773	8.54254
FBgn0015615	SMC3	50.89	41.1967	4.38333	22.71	39.2667	31.6893	4.99047
FBgn0015618	Cdk8	13.0267	17.3867	0.723333	10.28	18.7567	12.0347	3.60106
FBgn0015621	Clp	73.3167	91.69	20.4467	80.9533	82.52	69.7853	6.12692
FBgn0015622	Cnx99A	119.807	122.317	27.3967	80.8933	96.4	89.3627	6.48321
FBgn0015623	Cpr	156.08	168.87	190.133	110.943	126.497	150.505	7.23462
FBgn0015625	CycB3	272.693	241.603	388.337	178.297	200.587	256.303	8.00227
FBgn0015663	Dot	3.71	4.01	2.74667	5.31667	4.76667	4.11	2.07382
FBgn0015664	Dref	78.9633	77.7667	105.52	54.2167	62.3433	75.762	6.24531
FBgn0015737	Hmu	128.83	149.413	132.753	97.4467	101.98	122.085	6.93292
FBgn0015754	Lis-1	263.673	292.38	210.31	221.46	270.513	251.667	7.97595
FBgn0015756	RpL9	3815.1	3658.06	4960.43	4114.41	3760.32	4061.66	11.9879
FBgn0015765	p38a	54.9433	54.2433	22	53.69	57.79	48.5333	5.60387
FBgn0015772	Nak	29.6	24.0267	12.8967	12.96	21.9233	20.2813	4.34918
FBgn0015776	nrv1	287.827	307.917	121.533	254.863	251.33	244.694	7.93542
FBgn0015778	rin	158.613	104.263	58.16	72.99	131.67	105.139	6.71753
FBgn0015781	P5cr	51.01	61.7933	20.3133	51.9933	59.4833	48.9187	5.61526
FBgn0015789	Rab10	135.023	144.807	166.493	109.563	133.457	137.869	7.1082
FBgn0015790	Rab11	312.727	359.993	380.273	266.933	315.64	327.113	8.35409
FBgn0015791	Rab14	127.51	136.533	159.533	119.543	135.83	135.79	7.0863
FBgn0015793	Rab19	58.0833	62.08	3.68333	56.61	61.0033	48.292	5.5967
FBgn0015794	Rab18	75.6033	83.0767	10.7867	87.1967	84.7867	68.29	6.09571
FBgn0015795	Rab7	132.173	141.647	58.43	116.13	137.933	117.263	6.87483
FBgn0015797	Rab6	74.48	98.95	7.63333	63.0767	81.2533	65.0787	6.02633
FBgn0015799	Rbf	69.39	83.6667	8.06333	39.5233	65.3467	53.198	5.73601
FBgn0015801	Reg-5	3.72	2.54333	1.73333	3.4	5.79667	3.43867	1.82321
FBgn0015803	RtGEF	35.1367	24.3433	43.6533	20.9467	25.1367	29.8433	4.90416
FBgn0015805	HDAC1	193.11	180.59	273.93	131.933	132.95	182.503	7.51256
FBgn0015808	ScpX	13.47	19.2133	1.42667	10.56	14.8167	11.8973	3.58464
FBgn0015818	Spx	55.5233	53.5633	71.7567	34.4367	47.58	52.572	5.71896
FBgn0015828	TfIIEalpha	99.9633	108.84	23.15	74.46	96.4733	80.5773	6.33409
FBgn0015829	TfIIEbeta	53.82	68.59	44.2333	58.2367	52.5967	55.4953	5.79689
FBgn0015834	eIF3i	705.49	768.703	915.76	720.203	721.14	766.259	9.58188
FBgn0015838	Vang	33.33	30.5033	24.5433	19.9	27.72	27.1993	4.77079
FBgn0015903	apt	122.92	126.833	157.5	92.3067	109.65	121.842	6.93005
FBgn0015905	ast	28.3433	31.7533	5.73333	19.7367	27.3667	22.5867	4.50377
FBgn0015924	crq	163.443	188.1	22.69	135.293	183.053	138.516	7.11495
FBgn0015925	csul	88.3767	85.3233	90.33	64.9867	78.7933	81.562	6.35159
FBgn0015926	dah	95.4267	129.367	130.373	78.8167	82.7567	103.348	6.69276
FBgn0015929	dpa	128.26	155.123	33.93	79.8267	112.193	101.867	6.67195
FBgn0015949	hrg	31.7567	31.07	23.82	18.7967	27.03	26.4947	4.73307
FBgn0016031	lama	42.7667	53.7333	13.93	29.2167	31.8867	34.3067	5.10462
FBgn0016034	mael	124.36	158.317	160.87	93.1567	66.42	120.625	6.91558
FBgn0016036	mei-P22	3.07667	4.17333	0.326667	3.64667	3.86	3.01667	1.64
FBgn0016038	Vsp37A	135.707	134.19	52.0333	134.1	125.113	116.229	6.86206
FBgn0016041	Tom40	343.557	384.31	290.977	296.677	328.477	328.799	8.3615
FBgn0016053	pgc	976.2	1160.08	112.56	1063.95	1161.22	894.803	9.80559
FBgn0016054	phr6-4	25.0533	33.5467	5.85	24.4533	3.69	18.5187	4.21868
FBgn0016059	Sema1b	73.56	52.0133	49.1867	43.1833	56.1367	54.816	5.77915
FBgn0016070	smg	410.99	302.85	497.9	201.41	280.397	338.709	8.40433
FBgn0016078	wun	39.4767	39.0033	44.7133	37.5633	38.68	39.8873	5.32147
FBgn0016080	xmas-1	1.07	0.513333	0.733333	0.346667	1.3	0.792667	-0.163807
FBgn0016081	fry	4.86667	1.66667	6.26333	1.18667	2.94	3.38467	1.80102
FBgn0016119	ATPsynCF6	939.57	1006.74	1155.15	1027.63	888.763	1003.57	9.97107
FBgn0016120	ATPsynD	621.607	635.63	546.41	596.797	625.547	605.198	9.2415
FBgn0016122	Acer	36.8367	38.7533	52.02	31.3067	34.75	38.7333	5.27922
FBgn0016126	CaMKI	123.287	119.36	36.4833	121.34	125.647	105.223	6.71868
FBgn0016131	Cdk4	60.0033	66.2933	89.9167	60.1833	93.7967	74.0387	6.21215
FBgn0016641	PTP-ER	25.1833	13.1567	21.3167	10.2467	15.71	17.1227	4.10624
FBgn0016672	Ipp	64.43	93.3167	8.88667	69.0433	66.4233	60.42	5.91934
FBgn0016685	Nlp	1122.64	1299.75	1532.26	1157.76	1109.2	1244.32	10.2813
FBgn0016687	Nurf-38	427.407	455.97	186.837	417.65	403.547	378.282	8.5637
FBgn0016691	ATPsynO	560.767	543.323	716.293	550.15	522.777	578.662	9.17683
FBgn0016693	Past1	68.5333	74.6	43.5733	54.5633	62.9	60.834	5.92918
FBgn0016694	Pdp1	4.7	5.45333	1.08	3.89333	4.68667	3.96267	2.02243
FBgn0016696	Pitslre	88.7833	73.66	52.35	52.2333	79.3467	69.2747	6.11634
FBgn0016697	Prosalpha5	880.673	875.52	1076.74	964.3	891.84	937.814	9.87331
FBgn0016698	Ptpa	59.36	81.3767	45.7567	58.96	60.7133	61.2333	5.9386
FBgn0016701	Rab4	147.767	156	48.8133	160.447	156.76	133.957	7.06671
FBgn0016726	RpL29	7384.3	6497.14	8979.78	9134.18	8137.15	8026.51	12.9706
FBgn0016754	sba	3.28667	2.21667	0.09	1	1.97667	1.714	0.859174
FBgn0016756	Usp47	44.7167	28.02	63.0133	18.1767	23.66	35.5173	5.15451
FBgn0016762	angel	3.31	3.6	0.473333	2.22	3.71333	2.66333	1.46641
FBgn0016794	dos	64.8567	58.0767	13.3733	40.9733	52.0833	45.8727	5.5227
FBgn0016797	fz2	1.36333	1.08	0.816667	0.62	1.19333	1.01467	0.156612
FBgn0016917	Stat92E	118.077	73.2467	166.783	61.99	85.0567	101.031	6.66008
FBgn0016926	Pino	61.6767	80.2833	5	51.6933	166.217	72.974	6.19129
FBgn0016930	Dyrk2	19.4733	13.1	29.9067	9.17667	14.4533	17.222	4.11453
FBgn0016970	l(2)k10201	73.3567	85.5733	22.0967	90.6967	100.363	74.4173	6.2195
FBgn0016974	swaPsi	1.83	1.86333	2.35667	3.37	7.34667	3.35333	1.78799
FBgn0016977	spen	6.25	2.19667	6.84333	1.03333	3.18	3.90067	2.00024
FBgn0016978	snRNP-U1-70K	88.09	82.6133	73.66	78.2167	104.077	85.3313	6.41669
FBgn0016983	smid	141.017	135.317	177.623	95.11	106.563	131.126	7.03591
FBgn0016984	sktl	38.6433	28.2633	2.35	19.39	32.42	24.2133	4.60368
FBgn0017414	cag	63.26	67.83	59.64	72.6933	85.46	69.7767	6.12674
FBgn0017418	ari-1	45.43	34.41	67.1933	22.4733	39.42	41.7853	5.38837
FBgn0017429	CG5989	18.1067	23.7867	2.98333	16.52	21.6033	16.6	4.06178
FBgn0017430	Nelf-E	101.617	105.26	93.4767	99.6633	97.6767	99.5387	6.63863
FBgn0017448	CG2187	29.28	31.05	11.86	16.7167	39.22	25.6253	4.68512
FBgn0017457	U2af38	152.533	166.937	194.857	135.843	137.24	157.482	7.29996
FBgn0017545	RpS3A	7432.67	7877.96	10070.2	8025.51	7633.12	8207.89	13.0028
FBgn0017550	Rga	55.04	68.8033	66.4033	35.0533	53.38	55.736	5.80312
FBgn0017551	Rca1	210.27	185.12	42.9833	202.223	214.2	170.959	7.41835
FBgn0017558	Pdk	70.3333	53.8133	86.45	38.54	63.0233	62.432	5.96652
FBgn0017561	Ork1	24.9667	19.7367	0.913333	14.4	15.2467	15.0527	3.9215
FBgn0017566	ND-75	79.0067	70.4167	55.0233	68.45	82.02	70.9833	6.15144
FBgn0017567	ND-23	153.47	149.72	207.977	164.007	175.29	170.093	7.41103
FBgn0017572	Mo25	58.47	68.42	52.01	46.54	64.77	58.042	5.86151
FBgn0017577	Mcm5	230.723	273.797	83	176.54	231.233	199.059	7.63777
FBgn0017578	Max	77.6467	75.7933	97.9	66.0933	82.7967	80.046	6.32456
FBgn0017579	RpL14	4346.32	4087.22	5167.77	5176	4741.49	4703.76	12.1996
FBgn0017581	Lk6	136.91	99.61	140.273	57.3067	104.47	107.714	6.7524
FBgn0019624	COX5A	643.697	633.71	629.757	810.903	763.317	696.277	9.44372
FBgn0019637	Atu	45.9733	55.71	62.2467	28.5	36.8667	45.8593	5.52229
FBgn0019644	ATPsynB	371.927	372.143	325.787	382.247	375.197	365.46	8.51396
FBgn0019662	qm	34.74	34.46	41.1933	30.7433	33.8967	35.0067	5.13367
FBgn0019686	lok	282.083	340.397	76.8	247.44	253.01	239.946	7.90717
FBgn0019830	colt	111.797	129.71	112.34	120.15	107.533	116.306	6.86302
FBgn0019890	Smg5	20.2433	13.5533	11.3367	9.78333	10.8633	13.156	3.72857
FBgn0019925	Surf4	164.467	205.693	105.5	162.997	159.367	159.605	7.31926
FBgn0019932	SamDC	116.447	120.617	161.59	131.237	112.887	128.555	7.00737
FBgn0019936	RpS20	4724.36	4311.83	6038.41	5213.57	4696.32	4996.9	12.2868
FBgn0019938	RpI1	19.31	13.79	1.52	7.58667	11.7667	10.7947	3.44555
FBgn0019949	Cdk9	56.4867	69.2333	75.22	56.0967	56.8967	62.7867	5.97468
FBgn0019957	ND-42	155.73	180.427	221.93	145.013	152.76	171.172	7.42015
FBgn0019960	Mitofilin	62.7	59.8733	44.69	43.6667	55.6833	53.3227	5.73938
FBgn0019968	Khc-73	11.9233	4.89333	1.28	3.15667	5.49667	5.35	2.44626
FBgn0019972	Drice	93.86	112.013	114.677	91.05	93.4	101	6.65964
FBgn0019982	Gs1l	45.7667	65.5267	9.69667	53.62	63.71	47.664	5.57785
FBgn0019985	mGluR	0.656667	1.12667	1.36	1.1	1.29667	1.108	0.27262
FBgn0019990	Gcn2	25.5733	12.71	33.18	10.32	15.2267	19.402	4.28555
FBgn0020018	Ppox	43.2033	50.25	55.8033	41.47	45.6933	47.284	5.56633
FBgn0020224	Cbl	140.01	138.567	189.877	107.917	116.843	138.643	7.11627
FBgn0020235	ATPsyngamma	413.277	503.083	209.38	409.62	426.023	392.277	8.6161
FBgn0020236	ATPCL	39.7833	31.6533	5.15	20.0567	34.5	26.2287	4.71856
FBgn0020238	14-3-3epsilon	1313.47	1569.93	1795.73	1158.49	1247.86	1417.1	10.4688
FBgn0020248	stet	61.5867	96.22	2.64667	50.4367	65.4267	55.2633	5.79086
FBgn0020249	stck	156.907	169.32	161.023	162.23	143.783	158.653	7.31064
FBgn0020251	sfl	6.63	3.95	9.85667	3.28333	4.94	5.732	2.54399
FBgn0020255	Ran	1956.25	2128.29	2544.86	1902.79	1899.64	2086.37	11.0268
FBgn0020261	pcm	18.6767	9.36	8.57333	8.38333	16.0367	12.206	3.62129
FBgn0020270	mre11	72.0033	73.14	77.7167	63.3567	79.27	73.0973	6.19372
FBgn0020272	mst	30.39	38.6867	2.63333	23.5933	30.2333	25.1073	4.65577
FBgn0020278	loco	12.6433	9.95	18.4367	5.93	9.68667	11.3293	3.51467
FBgn0020279	lig	98.46	38.9833	132.857	34.7767	61.61	73.3373	6.19844
FBgn0020300	geko	1.26	3.62667	1.58	1.40667	1.09333	1.79333	0.920928
FBgn0020304	drongo	35.1567	30.59	32.53	22.14	30.7367	30.2307	4.92271
FBgn0020305	dbe	141.997	155.667	156.6	140.67	152.063	149.399	7.224
FBgn0020306	dom	74.54	20.06	63.27	12.8967	35.9633	41.346	5.37316
FBgn0020309	crol	16.4933	11.7767	2.46	7.67	16.0033	10.8807	3.45689
FBgn0020312	Tmtc3	28.5967	33.1567	3.31667	20.7733	19.81	21.1307	4.40808
FBgn0020369	Rpt6	415.703	485.883	189.883	377.827	410.157	375.891	8.55455
FBgn0020370	TppII	98.2067	87.4633	78.54	50.9433	72.61	77.5527	6.27896
FBgn0020372	TM4SF	0.323333	0.31	1.37667	0.783333	1.22333	0.803333	-0.14667
FBgn0020379	Rfx	6.95	6.03333	3.20667	4.61667	6.65	5.49133	2.48319
FBgn0020381	Dredd	16.0167	19.0533	10.2033	15.6367	16.8367	15.5493	3.96803
FBgn0020385	pug	21.2233	17.8367	31.63	14.7267	19.4533	20.974	4.39739
FBgn0020386	Pdk1	89.2667	77.1167	112.387	54.47	82.8233	83.2127	6.38046
FBgn0020388	Gcn5	59.6733	59.47	71.7667	50.5033	50.8433	58.4513	5.87163
FBgn0020389	Papss	10.6133	14.3867	0.426667	8.51667	11.3567	9.06	3.19535
FBgn0020392	Nmt	235.963	272.75	148.463	210.677	221.657	217.902	7.7682
FBgn0020407	asun	25.25	30.21	31.93	21.5367	24.9833	26.782	4.74857
FBgn0020412	JIL-1	27.2367	13.6333	31.6767	10.07	17.9533	20.114	4.33728
FBgn0020414	Idgf3	3.22667	0.74	1.74	3.48667	12.42	4.32267	2.14492
FBgn0020415	Idgf2	34.4167	16.4667	18.6233	28.4167	109.483	41.4813	5.37786
FBgn0020440	Fak	32.2933	23.6833	7.96333	15.67	23.85	20.692	4.37796
FBgn0020443	eRF3	189.057	191.887	70.98	119.07	163.863	146.971	7.20037
FBgn0020445	E23	47.8067	39.78	5.54667	23.2267	43.82	32.036	5.00612
FBgn0020493	Dad	0.793333	3.20333	0.11	0.923333	1.46	1.298	0.483364
FBgn0020496	CtBP	154.783	128.02	205.82	95.6667	109.027	138.663	7.11648
FBgn0020497	emb	93.04	72.4267	98.48	49.9633	68.43	76.468	6.25867
FBgn0020503	CLIP-190	16.9433	11.7267	8.59	7.22	15.85	12.066	3.60478
FBgn0020510	Abi	65.8767	65.1767	68.89	48.0367	59.92	61.58	5.94673
FBgn0020513	Paics	38.2867	44.4333	3.44	28.7433	25.85	28.1507	4.82021
FBgn0020545	kraken	106.463	124.24	111.517	114.237	126.407	116.573	6.86632
FBgn0020616	SA	9.38667	8.57333	0.0533333	4.07333	8.55333	6.128	2.63877
FBgn0020618	Rack1	2360.21	2499.24	2891.76	2466.33	2170.34	2477.58	11.2748
FBgn0020620	RN-tre	48.6367	39.2767	58.18	26.7667	36.8767	41.9473	5.39394
FBgn0020621	Pkn	30.9267	16.7033	28.6567	14.57	23.0567	22.7827	4.51618
FBgn0020622	Pi3K21B	43.59	42.8767	2.57667	24.8533	35.2867	29.8367	4.90384
FBgn0020626	Osbp	38.6933	32.1133	25.08	21.3033	30.7733	29.5927	4.89203
FBgn0020633	Mcm7	177.093	182.657	249.687	142.677	154.327	181.288	7.50294
FBgn0020647	KrT95D	13.6633	9.57	2.71667	5.68667	10.7433	8.476	3.1003
FBgn0020653	Trxr-1	257.68	264.91	47.1467	178.547	239.293	197.515	7.62655
FBgn0020655	ArfGAP1	99.9333	109.363	114.29	71.14	90.1733	96.98	6.6011
FBgn0020660	eIF4B	533.243	517.313	681.87	459.667	547.5	547.919	9.09808
FBgn0020764	Alas	11.87	12.1533	2.35333	8.06333	15.6533	10.0187	3.33895
FBgn0020767	Spred	32.1967	23.5767	7.00333	23.8767	32.5167	23.834	4.58099
FBgn0020887	Su(z)12	24.7833	22.1667	0.876667	12.5733	21.7933	16.4387	4.04777
FBgn0020908	Scp1	1.65	6.62667	2.99667	1.55667	2.28333	3.02267	1.64278
FBgn0020909	Rtc1	74.2033	86.39	110.59	70.75	71.36	82.6587	6.37084
FBgn0020910	RpL3	2043.03	2048.33	2653.78	1495.15	1704.29	1988.92	10.9578
FBgn0020930	Dgkepsilon	36.0067	40.8433	14.6867	28.4233	27.6	29.512	4.88811
FBgn0021750	SerRS-m	34.22	41.75	9.49667	32.0567	52.43	33.9907	5.0913
FBgn0021760	chb	30.84	17.94	31.6067	11.1367	20.5167	22.408	4.49237
FBgn0021761	Nup154	85.03	63.79	60.34	41.9867	57.8633	61.802	5.95191
FBgn0021764	sdk	19.6533	5.32333	26.41	5.19667	10.91	13.4987	3.76539
FBgn0021765	scu	386.827	390.583	120.433	413.597	349.427	332.173	8.37623
FBgn0021768	nudC	185.653	187.437	99.7067	174.307	161.64	161.749	7.3385
FBgn0021795	Tapdelta	98.3133	134.623	4.57	96.8567	104.687	87.81	6.45796
FBgn0021796	Tor	10.99	5.09	3.12333	2.78667	6.06333	5.61067	2.51366
FBgn0021800	Reph	26.24	19.7733	7.81	14.5	25.73	18.8107	4.24113
FBgn0021814	Vps28	64.17	77.2567	39.7367	77.41	76.5633	67.0273	6.06883
FBgn0021825	DCTN2-p50	93.5867	101.25	113.103	84.5833	87.6967	96.044	6.58712
FBgn0021847	l(2)k14710	30.6267	34.8433	1.58333	20.63	26.1333	22.7633	4.51496
FBgn0021856	l(2)k14505	97.55	123.47	114.093	108.04	107.2	110.071	6.7836
FBgn0021872	Xbp1	109.763	109.657	18.14	75.82	89.1167	80.4993	6.3327
FBgn0021874	Nle	5.71333	8.25667	0.7	3.96	6.67	5.06	2.36737
FBgn0021875	Zfrp8	11.2233	15.7867	0.616667	9.5	12.9667	10.0187	3.33895
FBgn0021895	ytr	111.54	101.287	136.407	71.3067	81.2567	100.359	6.65047
FBgn0021906	RFeSP	198.12	208.293	176.523	235.743	247.217	213.179	7.7366
FBgn0021944	Coprox	91.3967	109.24	13.1667	79.4	102.17	79.0747	6.30697
FBgn0021967	ND-PDSW	217.063	224.213	272.11	268.16	243.167	244.943	7.93689
FBgn0021979	l(2)k09913	168.1	174.41	224.813	154.477	143.64	173.088	7.4362
FBgn0021995	Rs1	64.0067	61.8967	78.2533	50.0767	52.6167	61.37	5.94181
FBgn0022023	eIF3h	415.35	453.497	582.773	440.19	443.12	466.986	8.86754
FBgn0022027	Vps25	115.643	112.153	87.3533	142.873	139.303	119.465	6.90166
FBgn0022029	l(2)k01209	66.0833	67.92	79.0633	53.2433	49.4233	63.1467	5.98292
FBgn0022069	Nnp-1	104.513	82.6033	131.737	63.4833	71.6767	90.8027	6.50625
FBgn0022097	Vha36-1	311.18	325.323	101.283	316.733	342.737	279.451	8.12697
FBgn0022153	l(2)k05819	7.92667	8.86333	0.28	3.32333	5.42667	5.164	2.39616
FBgn0022160	Gpo1	1.03333	1.06333	0.816667	0.813333	1.77667	1.10067	0.263836
FBgn0022213	Cse1	222.667	226.267	27.7567	135.9	183.273	159.173	7.31535
FBgn0022224	ubl	260.833	188.547	309.707	302.143	229.7	258.186	8.01283
FBgn0022238	lolal	306.22	304.98	462.433	209.267	261.027	308.785	8.27093
FBgn0022288	l(2)09851	124.473	141.353	108.613	102.38	127.143	120.793	6.91758
FBgn0022338	dnk	448.817	613.64	274.763	454.11	603.253	478.917	8.90393
FBgn0022343	CG3760	143.623	211.02	8.36667	135.777	195.36	138.829	7.11821
FBgn0022344	CG10340	71.1267	83.0633	4.53667	62.8867	55.1967	55.362	5.79343
FBgn0022349	CG1910	122.093	121.793	33.0333	74.1067	111.75	92.5553	6.5338
FBgn0022359	Sodh-2	18.44	21.59	40.3433	35.9933	32.1833	29.71	4.89772
FBgn0022361	Pur-alpha	76.1433	72.6867	111.727	70.0833	63.0233	78.7327	6.30072
FBgn0022382	Pka-R2	55.9733	54.0333	12.21	42.2367	55.45	43.9807	5.46207
FBgn0022699	D19B	25.61	28.5767	32.0233	18.48	22.38	25.414	4.67322
FBgn0022702	Cht2	17.8367	33.96	0.456667	12.2033	24.7467	17.8407	4.16516
FBgn0022709	Adk1	10.4833	14.9567	15.4033	14.5167	12.1367	13.4993	3.76546
FBgn0022710	Ac13E	1.73333	0.463333	2.29	0.443333	1.12667	1.21133	0.391034
FBgn0022724	Taf8	74.9233	101.603	40.2333	73.0367	76.06	73.1713	6.19518
FBgn0022764	Sin3A	52.8667	22.58	26.6333	12.3833	31.7567	29.244	4.87499
FBgn0022768	Pp2C1	30.18	12.4767	18.0633	8.65667	21.2133	18.118	4.18729
FBgn0022772	Orc1	92.7833	111.21	38.0433	57.41	86.6667	77.2227	6.27282
FBgn0022786	Hira	33.2433	39.71	4.93667	22.36	31.2667	26.3033	4.72265
FBgn0022787	Hel89B	8.48667	5.61333	1.19	3.08	5.49667	4.77333	2.28491
FBgn0022893	Df31	2133.1	1696.17	3124.39	1459.05	1636.92	2009.93	10.973
FBgn0022935	D19A	9.8	10.1633	0.486667	5.08667	8.85	6.87733	2.80268
FBgn0022936	CycH	136.59	157.033	59.3133	122.637	114.997	118.114	6.88526
FBgn0022942	Cbp80	61.7	55.0267	82.0933	36.7267	42.7333	55.656	5.80106
FBgn0022943	Cbp20	227.273	288.157	268.033	274.37	272.637	266.094	8.05633
FBgn0022959	yps	178.84	195.11	125.163	154.523	178.733	166.474	7.38002
FBgn0022960	vimar	61.2767	54.1167	39.6333	35.25	39.1567	45.8867	5.52314
FBgn0022981	rpk	211.867	204.453	247.507	172.863	185.52	204.442	7.67625
FBgn0022984	qkr58E-3	62.5267	70.96	119.48	61.8133	59.7333	74.9027	6.22887
FBgn0022985	qkr58E-2	76.9833	66.6033	68.0533	55.5933	67.7333	66.9933	6.0681
FBgn0022986	qkr58E-1	42.7667	56.04	59.4067	33.6167	41.7333	46.7127	5.54883
FBgn0022987	qkr54B	50.93	49.8933	74.61	41.5567	44.01	52.2	5.70874
FBgn0023000	mth	30.8867	29.44	39.5433	26.07	22.85	29.758	4.90005
FBgn0023023	CRMP	1.34	1.35333	1.88667	1.51333	1.71	1.56067	0.731763
FBgn0023081	gek	25.1433	18.65	27.9233	12.0533	16.65	20.084	4.33514
FBgn0023083	fray	75.26	76.1733	13.7067	34.2333	42.5567	48.386	5.5995
FBgn0023094	cyc	98.6633	124.857	6.46667	80.5233	93.45	80.792	6.33793
FBgn0023097	bon	36.8833	23.4333	4.51333	14.7267	25.3133	20.974	4.39739
FBgn0023129	aay	115.907	116.367	117.37	92.82	109.91	110.475	6.78888
FBgn0023130	a6	25.95	26.0433	24.34	17.64	20.3667	22.868	4.52155
FBgn0023143	Uba1	149.163	164.493	29.1233	75.6233	111.523	105.985	6.72908
FBgn0023167	SmD3	225.433	227.16	169.167	203.203	229.067	210.806	7.72046
FBgn0023169	AMPKalpha	55.0767	59.0667	32.4533	42.76	50.6567	48.0027	5.58804
FBgn0023170	RpL39	12814.5	10512.3	16082.4	17049.9	13367.3	13965.3	13.7696
FBgn0023171	rnh1	91.66	99.16	94.58	83.6067	83.9667	90.5947	6.50295
FBgn0023172	RhoGEF2	7.04667	3.99	0.563333	2.06667	5.13	3.75933	1.94835
FBgn0023174	Prosbeta2	453.857	551.36	572.26	484.69	469.893	506.412	8.98445
FBgn0023175	Prosalpha7	713.047	804.013	938.487	768.28	800.927	804.951	9.65294
FBgn0023177	Pp4-19C	134.07	133.217	190.65	107.727	110.13	135.159	7.07958
FBgn0023180	Orc6	92.71	101.88	24.0533	93.71	98.07	82.0847	6.3608
FBgn0023181	Orc4	64.21	77.11	3.29	54.54	74.41	54.712	5.77642
FBgn0023212	EloB	136.34	155.207	148.097	135.613	154.14	145.879	7.18962
FBgn0023213	eIF4G1	119.757	76.1633	101.353	54.1033	87.1367	87.7027	6.45619
FBgn0023215	Mnt	42.7367	28.2233	19.7967	17.7567	39.9833	29.6993	4.89721
FBgn0023216	Parg	50.6833	47.1667	60.7867	32.93	41.17	46.5473	5.54372
FBgn0023388	Dap160	19.7133	15.4867	2.31	8.89667	14.5567	12.1927	3.61973
FBgn0023395	Chd3	72.1767	79.1	4.75	47.93	65.26	53.8433	5.75337
FBgn0023407	B4	32.7667	27.05	43.73	16.9433	24.1933	28.9367	4.8598
FBgn0023441	fus	20.93	10.75	4.56333	10.1967	17.4933	12.7867	3.68781
FBgn0023458	Rbcn-3A	7.53	2.83	0.866667	1.50333	4.20333	3.38667	1.80185
FBgn0023477	Taldo	297.857	287.833	50.7067	323.433	283.41	248.648	7.95854
FBgn0023506	Es2	61.7167	75.0167	28.73	58.5067	66.48	58.09	5.8627
FBgn0023507	D2hgdh	2.45	1.97	4.15667	4.07333	18.8867	6.30733	2.67972
FBgn0023508	Ocrl	16.33	12.36	1.77333	9.60667	13.72	10.758	3.44069
FBgn0023509	mip130	23.56	26.7867	33.5867	13.9033	22.22	24.0113	4.59164
FBgn0023510	Rbcn-3B	6.20667	2.08	1.33667	1.72667	3.41667	2.95333	1.61039
FBgn0023511	Edem1	21.7567	17.3833	18.1033	13.6333	15.5667	17.2887	4.12008
FBgn0023512	eIF2Bepsilon	34.42	38.0267	10.09	22.1167	23.7067	25.672	4.68773
FBgn0023513	CG14803	45.9767	48.19	57.7	27.6367	30.2367	41.948	5.39397
FBgn0023514	CG14805	101.077	130.573	134.82	81.5533	94.38	108.481	6.76262
FBgn0023515	CG14814	75.4967	79.4233	6.26667	33.8133	65.2267	52.0453	5.70447
FBgn0023516	Pex5	21.28	27.23	1.01333	15.73	19.31	16.9127	4.08854
FBgn0023517	Pgam5	148.133	161.563	175.113	171.77	150.63	161.442	7.33577
FBgn0023518	trr	9.69	3.76333	8.78	2.36667	5.47	6.014	2.61212
FBgn0023519	mRpL16	98.8833	124.307	111.76	128.297	116.817	116.013	6.85938
FBgn0023520	CG3857	9.83	12.1733	4.66667	7.83	11.4767	9.19533	3.21651
FBgn0023521	CG3587	67.8267	77.5133	83.62	74.23	82.64	77.166	6.27176
FBgn0023522	CG11596	131.167	139.94	158.48	100.817	105.64	127.209	6.99219
FBgn0023526	CG2865	68.68	73.0033	23.17	44.1333	55.3667	52.8707	5.72712
FBgn0023527	CG3071	121.17	135.713	83.6833	91.4533	91.9733	104.799	6.71285
FBgn0023528	CG2924	253.677	193.84	338.463	160.23	184.61	226.164	7.82186
FBgn0023529	CG2918	108.643	89.89	27.9733	55.5333	78.9933	72.2067	6.17606
FBgn0023530	CG3740	61.0367	78.2267	32.65	77.68	77.65	65.4487	6.03449
FBgn0023531	CG32809	2.54	0.923333	1.60667	0.896667	1.79333	1.552	0.724214
FBgn0023536	CG3156	23.05	28.8	7.32	20.5533	23.7967	20.704	4.37879
FBgn0023537	CG17896	36.1867	45.74	0.916667	21.2167	33.5467	27.5213	4.78771
FBgn0023540	CG3630	20.6433	30.5033	0.59	16.16	19.2667	17.4327	4.13197
FBgn0023542	Nmd3	32.67	44.1833	5.81667	25.77	34.3567	28.5593	4.84093
FBgn0023545	PIG-K	86.88	95.7933	56.7233	89.7767	90.9333	84.0213	6.3944
FBgn0023549	Mct1	2.79	2.81333	0.663333	2.44	8.11333	3.364	1.79244
FBgn0024177	zpg	346.127	390.467	104.747	343.89	342.623	305.571	8.25583
FBgn0024179	wit	0.573333	0.983333	0.226667	0.23	2.05333	0.813333	-0.130787
FBgn0024182	waw	4.56667	2.3	0.66	2.35	2.78333	2.532	1.39616
FBgn0024183	vig	15.86	14.69	9.18333	10.8267	12.4133	12.5947	3.66615
FBgn0024187	syd	13.4967	11.1633	4.32333	7.39667	9.99333	9.27467	3.22877
FBgn0024188	san	413.867	451.9	561.65	402.37	344.563	434.87	8.76477
FBgn0024191	sip1	14.8467	16.3867	18.5333	12.3033	14.7233	15.3587	3.95034
FBgn0024194	rasp	21.4967	28.9133	1.47667	16.1	21.6233	17.922	4.17169
FBgn0024196	robl	287.78	246.6	413.543	355.207	328.143	326.255	8.3503
FBgn0024222	IKKbeta	42.55	44.9867	31.3133	32.26	34.6633	37.1547	5.21935
FBgn0024227	aurB	137.28	182.1	171.55	148.51	138.187	155.525	7.28193
FBgn0024230	Hs2st	29.02	39.07	0.843333	20.1467	32.0367	24.2233	4.60427
FBgn0024236	foi	69.2933	75.0967	10.65	41.3133	52.25	49.7207	5.63867
FBgn0024238	Fim	45.6433	54.4633	18.7067	30.7867	44.9667	38.9133	5.2859
FBgn0024245	dnt	29.54	30.8167	36.2	24.5567	27.1433	29.6513	4.89488
FBgn0024248	chico	16.7433	16.1867	19.3033	9.54	14.6467	15.284	3.94336
FBgn0024251	bbx	41.9167	24.3967	4.07333	24.2133	36.3467	26.1893	4.71641
FBgn0024273	WASp	30.6233	29.2267	12.6667	20.38	29.71	24.5213	4.62184
FBgn0024277	trio	12.9933	5.73667	18.2233	4.4	8.39	9.94867	3.32893
FBgn0024285	Srp54	87.18	91.4767	121.7	61.4267	70.1233	86.3813	6.43432
FBgn0024291	Sirt1	110.247	81.6133	74.8833	58.0367	81.4467	81.2453	6.34599
FBgn0024314	Plap	58.85	65.24	14.0833	36.0367	47.04	44.25	5.47086
FBgn0024315	Picot	14.7567	19.1633	8.94667	11.49	15.1333	13.898	3.80715
FBgn0024320	Npc1a	10.08	8.35333	12.81	7.14667	7.18	9.114	3.20383
FBgn0024326	Mkk4	93.3033	105.003	42.8067	73.7633	87.4867	80.4727	6.33222
FBgn0024329	Mekk1	34.5467	22.8133	15.33	14.9867	24.7267	22.4807	4.49702
FBgn0024330	MED6	47.0267	53.7033	48.6767	35.72	45.0333	46.032	5.5277
FBgn0024352	Stip1	301.563	331.993	17.2	199.62	280.17	226.109	7.82151
FBgn0024360	MTPAP	11.8467	18.72	0.603333	8.99	13.8833	10.8087	3.4474
FBgn0024362	Naa30A	85.2367	96.8433	39.0867	63.7133	74.75	71.926	6.17045
FBgn0024364	CG11417	60.2433	55.2267	50.4	37.8	47.3067	50.1953	5.65235
FBgn0024365	CG12773	32.8067	25.3533	41.8033	19.3433	25.58	28.9773	4.86182
FBgn0024371	E2f2	131.527	140.933	10.6267	92.2333	123.293	99.7227	6.6413
FBgn0024432	Dlc90F	551.597	612.983	674.84	612.1	643.407	618.985	9.27399
FBgn0024491	Bin1	283.043	290.59	383.433	288.717	316.33	312.423	8.28782
FBgn0024509	Sec13	195.713	158.503	156.967	186.707	227.73	185.124	7.53313
FBgn0024510	dlt	18.1867	19.9333	23.6467	11.88	16.1733	17.964	4.17505
FBgn0024542	Neos	124.413	130.62	154.843	110.803	129.38	130.012	7.02361
FBgn0024555	flfl	72.81	61.59	101.777	38.45	52.3267	65.3907	6.03322
FBgn0024556	mEFTu1	142.493	152.6	56.5933	123.913	129.903	121.101	6.92125
FBgn0024558	Dph5	228.79	259.25	134	214.12	241.373	215.507	7.75226
FBgn0024689	fws	57.13	58.1633	81.6967	46.8067	53.38	59.4353	5.89567
FBgn0024698	Cpsf160	51.3233	36.5	60.21	29.1667	39.25	43.29	5.43929
FBgn0024728	Slip1	90.1533	73.5	135.233	59.9733	73.4767	86.4673	6.43575
FBgn0024732	Drep1	134.143	63.96	155.797	97.7267	112.12	112.749	6.81825
FBgn0024733	RpL10	6590.61	6580.2	8675.45	7663.47	6722.07	7246.36	12.8231
FBgn0024734	PRL-1	111.5	100.253	145.383	74.1833	91.3467	104.533	6.7092
FBgn0024754	Flo1	22.7433	33.0967	30.3	32.2067	31.29	29.9273	4.9082
FBgn0024804	Dbp80	138.223	140.733	167.187	124.26	113.003	136.681	7.09573
FBgn0024806	DIP2	33.1767	22.47	27.64	14.1433	23.3967	24.1653	4.60082
FBgn0024807	DIP1	43.3067	19.1	63.7033	17.5667	27.39	34.2133	5.1007
FBgn0024811	Crk	274.95	269.65	384.063	267.933	279.037	295.127	8.20568
FBgn0024814	Clc	337.523	374.033	455.62	328.27	371.33	373.355	8.54479
FBgn0024833	AP-1mu	113.917	136.86	138.427	104.23	103.62	119.411	6.901
FBgn0024841	Pcd	163.807	186.493	35.78	201.623	244.093	166.359	7.37903
FBgn0024846	p38b	84.2933	91.07	11.2167	72.7833	83.5733	68.5873	6.10197
FBgn0024887	kin17	72.23	74.0333	94.0167	65.4367	66.1833	74.38	6.21878
FBgn0024889	Kap-alpha1	151.093	163.62	147.877	117.76	128.483	141.767	7.14839
FBgn0024909	Taf7	62.0733	64.7367	73.41	55.63	59.0367	62.9773	5.97905
FBgn0024912	agt	41.4767	62.76	59.8933	51.0167	55.6533	54.16	5.76182
FBgn0024920	Ts	120.707	146.373	63.9767	130.983	146.123	121.633	6.92757
FBgn0024921	Tnpo	99.8033	59.86	123.973	44.44	66.2833	78.872	6.30327
FBgn0024945	NitFhit	63.03	75.25	78.7933	61.1733	63.5767	68.3647	6.09729
FBgn0024947	NTPase	103.857	102.163	130.513	95.1267	82.5767	102.847	6.68576
FBgn0024956	Mat1	91.9467	106.65	9.19667	81.62	98.2367	77.53	6.27854
FBgn0024957	Irp-1B	57.87	61.0167	27.64	41.4167	49.8467	47.558	5.57465
FBgn0024958	Irp-1A	21.16	26.76	25.09	15.7967	18.44	21.4493	4.42957
FBgn0024973	CG2701	33.07	35.3433	16.87	22.7867	26.3633	26.8867	4.75417
FBgn0024975	CG2712	20.43	25.4333	2.03	16.9	22.2067	17.4	4.12928
FBgn0024983	CG4293	47.24	58.6867	43.6533	43.8	44.31	47.538	5.57404
FBgn0024984	CG3457	165.1	201.833	208.697	191.437	157.207	184.855	7.53103
FBgn0024985	CG11448	7.41333	8.41667	0.683333	4.01333	7.63333	5.632	2.51904
FBgn0024986	CG3719	91.47	107.867	112.677	107.36	108.54	105.583	6.72359
FBgn0024987	ssx	65.15	59.7533	93.2733	37.39	50.4433	61.202	5.93786
FBgn0024991	CG2694	66.0167	88.48	8.38	49.9	60.7967	54.7147	5.77649
FBgn0024992	CG2658	22.66	26.4933	4.05333	13.57	21.51	17.6573	4.15034
FBgn0024993	CG2662	29.2733	41.1533	2.95	24.36	35.8167	26.7107	4.74474
FBgn0024994	Ugalt	42.44	50.6833	15.2833	36.2233	40.0367	36.9333	5.21075
FBgn0024996	eIF2Bbeta	64.8867	75.31	62.35	72.53	73.69	69.7533	6.12626
FBgn0024998	CG2685	29.93	32.0567	36.33	26.5933	31.28	31.238	4.96984
FBgn0025109	Bem46	44.4833	53.94	16.5067	42.5567	42.3833	39.974	5.32459
FBgn0025185	az2	30.41	33.8133	3.86	24.13	30.3867	24.52	4.62176
FBgn0025186	ari-2	51.4733	48.97	45.98	30.14	37.2767	42.768	5.42183
FBgn0025335	CG4585	113.207	139.203	24.7433	123.593	133.81	106.911	6.74162
FBgn0025336	CG4882	80.64	77.84	15.8933	71.0167	81.3667	65.3513	6.03235
FBgn0025352	Thiolase	221.847	269.517	66.57	211.2	198.037	193.434	7.59644
FBgn0025355	SuUR	26.5033	21.9167	30.8367	15.0833	22.3267	23.3333	4.55049
FBgn0025366	Ip259	555.84	566.52	790.523	604.92	625.54	628.669	9.29639
FBgn0025373	Fpps	102.787	105.443	136.943	88.9333	89.2733	104.676	6.71116
FBgn0025381	rush	50.2467	60.5467	13.2333	41.9633	50.65	43.328	5.44055
FBgn0025382	Rab27	3.63	5.57	5.32667	7.21667	8.12333	5.97333	2.60249
FBgn0025388	CG12179	29.0933	16.14	32.8367	12.4633	22.7533	22.6573	4.50826
FBgn0025394	inc	59.0167	54.5467	80.52	44.88	60.43	59.8787	5.90638
FBgn0025455	CycT	41.5133	20.92	4.45333	14.15	27.9633	21.8	4.45286
FBgn0025456	CREG	40.4533	41.0867	58.5	49.0233	66.09	51.0307	5.67612
FBgn0025457	Bub3	244.727	294.83	333.633	237.677	215.107	265.195	8.05145
FBgn0025463	Bap60	201.153	263.723	259.893	194.593	208.347	225.542	7.81789
FBgn0025469	slv	37.4867	51.7667	42.53	42.9367	35.1	41.964	5.39451
FBgn0025519	fidipidine	37.8333	40.9933	56.5233	37.13	42.86	43.068	5.43189
FBgn0025549	unc-119	118.687	128.073	152.487	104.177	124.777	125.64	6.9743
FBgn0025558	CG4101	60.5433	64.3033	70.82	62.1067	53.44	62.2427	5.96215
FBgn0025571	SF1	64.11	61.43	94.35	51.7267	63.26	66.9753	6.06771
FBgn0025574	Pli	81.9767	89.1533	54.09	61.7167	79.83	73.3533	6.19876
FBgn0025582	eIF3e	403.407	449.37	543.24	399.127	404.637	439.956	8.78154
FBgn0025592	Gk1	31.4333	41.3433	21.9533	31.0733	33.0033	31.7613	4.99373
FBgn0025608	Faf2	121.81	137.203	141.703	104.937	117.253	124.581	6.9621
FBgn0025615	Torsin	184.54	214.363	220.883	195.51	186.62	200.383	7.64734
FBgn0025621	CG16989	19.9833	21.8967	3.91667	10.8933	16.71	14.68	3.88557
FBgn0025624	CG4025	19.4333	23.0267	14.32	21.0767	17.83	19.1373	4.26584
FBgn0025626	CG4281	92.21	92.8233	128.587	64.1233	77.34	91.0167	6.50964
FBgn0025628	CG4199	73.6133	82.0833	11.9267	50.3867	76.2567	58.8533	5.8815
FBgn0025629	CG4045	38.4667	66.0067	56.6167	45.96	68.42	55.094	5.78644
FBgn0025630	Rtca	31	23.04	2.65667	23.1433	10.6133	18.0907	4.18513
FBgn0025632	CG4313	7.52667	8.68	4.99667	9.14333	2.76	6.62133	2.74875
FBgn0025633	CG13366	106.847	86.5633	11.43	44.6833	77.0433	65.3133	6.03151
FBgn0025634	CG13367	32.7833	39.7933	0.876667	23.1267	36.56	26.628	4.74028
FBgn0025635	CG17829	61.7267	58.5333	88.4667	46.96	47.9667	60.7307	5.92673
FBgn0025637	SkpA	926.707	926.043	1193.73	910.87	934.033	978.276	9.93425
FBgn0025638	Roc1a	562.003	573.803	664.563	608.287	578.35	597.401	9.2228
FBgn0025639	Hmt4-20	61.9233	26.7067	27.7067	20.03	42.9833	35.87	5.16872
FBgn0025640	CG13369	37.87	45.7367	46.1167	38.6367	42.42	42.156	5.40108
FBgn0025641	DAAM	26.4633	9.95333	29.58	9.48667	18.8633	18.8693	4.2456
FBgn0025674	CycK	154.803	164.283	189.27	145.373	160.077	162.761	7.3475
FBgn0025676	CkIIalpha-i3	28.2867	26.3533	23.89	35.4367	39.0967	30.6127	4.94076
FBgn0025678	CaBP1	149.087	172.76	185.28	132.48	140.173	155.956	7.28592
FBgn0025681	CG3558	27.1433	21.29	3.69667	15.5233	21.94	17.9187	4.17142
FBgn0025682	scf	23.5633	21.75	21.0767	18.67	23.5033	21.7127	4.44709
FBgn0025683	CG3164	31.3033	33.5267	2.37333	22.5367	12.4	20.428	4.35952
FBgn0025684	MFS18	119.833	116.803	31.6433	100.003	74.9567	88.648	6.47164
FBgn0025693	ZnT41F	7.35333	11.9433	8.60667	11.4467	11.2333	10.1167	3.35285
FBgn0025700	CG5885	214.657	248.1	19.6933	251.07	268.263	200.357	7.64715
FBgn0025702	Srpk79D	0.333333	0.1	0.35	0.16	1.41667	0.472	-0.805913
FBgn0025716	Bap55	140.123	165.57	157.447	139.85	140.197	148.637	7.21662
FBgn0025720	Ate1	95.14	119.537	99.57	85.3833	93.3533	98.5967	6.62493
FBgn0025724	beta'COP	45.1267	51.3667	16.9433	30.4233	34.82	35.736	5.16334
FBgn0025725	alphaCOP	13.0233	16.8167	1.71333	7.52667	12.3367	10.2833	3.3762
FBgn0025726	unc-13	21.9833	11.61	29.9267	9.50333	17.0933	18.0233	4.17978
FBgn0025739	pon	3.42333	7.06333	0.07	2.06	7.03333	3.93	2.01078
FBgn0025740	PlexB	24.5733	11.0333	28.8167	8.33667	19.2867	18.4093	4.21018
FBgn0025741	PlexA	106.52	59.6467	144.93	46.1633	78.3	87.112	6.44645
FBgn0025742	mtm	13.1867	16.7933	0.856667	9.74	11.9533	10.506	3.40681
FBgn0025743	mbt	70.2467	52.8533	96.1433	47.94	58.3267	65.102	6.02684
FBgn0025777	homer	111.647	118.407	98.6733	90.3733	95.49	102.918	6.68675
FBgn0025781	Cdc16	56.4133	50.93	82.4	42.0933	47.88	55.9433	5.80847
FBgn0025790	TBPH	27.4233	33.1833	4.55	21.6967	25.9667	22.564	4.50233
FBgn0025800	Smox	24.3467	17.4933	6.81	9.78333	19.84	15.6547	3.97771
FBgn0025802	Sbf	4.48	3.10667	0.31	1.65667	3.00333	2.51133	1.38479
FBgn0025807	Rad9	31.83	40.57	5.68	31.5233	33.4633	28.6133	4.84365
FBgn0025808	Rad17	65.82	70.4933	48.5267	61.5433	62.41	61.7587	5.9509
FBgn0025809	Paf-AHalpha	130.537	152.987	174.377	129.627	122.83	142.071	7.15149
FBgn0025814	Mgstl	316.753	327.19	267.36	402.433	220.513	306.85	8.26186
FBgn0025815	Mcm6	125.323	145.637	98.9733	85.4	121.987	115.464	6.85255
FBgn0025820	JTBR	111.847	102.973	103.51	117.623	117.36	110.663	6.79133
FBgn0025825	HDAC3	31.0267	37.61	42.1233	23.7233	26.7267	32.242	5.01534
FBgn0025830	IntS8	16.5833	18.2033	1.48667	9.94333	14.1833	12.08	3.60644
FBgn0025832	Fen1	37.4	49.46	2.32667	24.6433	40.6633	30.8987	4.95413
FBgn0025836	RhoGAP1A	48.3333	37.9133	39.9667	25.47	42.2233	38.7813	5.28101
FBgn0025839	ND-B14.5A	113.57	101.62	50.3767	152.473	144.957	112.599	6.81634
FBgn0025864	Crag	23.8667	9.98333	32.7467	7.94333	14.08	17.724	4.15575
FBgn0025865	Cortactin	56.5233	58.9533	74.1833	37.5233	41.8533	53.8073	5.75241
FBgn0025866	CalpB	32.9433	28.41	43.4	19.05	24.5267	29.666	4.89559
FBgn0025874	Meics	47.0233	51.01	54.95	33.36	38.47	44.9627	5.49386
FBgn0025885	Inos	37.7633	54.1633	8.81333	32.6167	38.2767	34.3267	5.10545
FBgn0025936	Eph	94.7667	68.1433	114.523	58.2467	74.9767	82.1313	6.36162
FBgn0026015	Top3beta	37.84	34.6233	22.6767	18.92	32.3367	29.2793	4.87673
FBgn0026056	Rlip	42.1633	43.2767	9.05667	31.7633	39.8533	33.2227	5.05843
FBgn0026059	Mhcl	7.59	3.28	2.31333	1.99667	4.74667	3.98533	2.03045
FBgn0026060	Mipp2	48.27	38.15	48.72	34.0267	43.1767	42.4687	5.41172
FBgn0026076	UBL3	107.663	103.62	34.65	76.4267	111.637	86.7993	6.44127
FBgn0026079	Nsun2	26.61	31.7867	30.86	19.9833	22.54	26.356	4.72552
FBgn0026080	Tip60	51.3733	62.2167	69.6733	45.59	58.46	57.4627	5.84706
FBgn0026083	tyf	40.93	16.3033	20.94	12.04	26.6667	23.376	4.55311
FBgn0026084	cib	630.827	537.223	117.297	451.18	511.677	449.641	8.81295
FBgn0026085	dgt4	70.0267	88.6767	69.24	91.0133	93.8733	82.566	6.36922
FBgn0026086	Adar	60.4633	60.7133	51.6767	54.08	65.01	58.3887	5.87009
FBgn0026088	CG14818	104.873	105.5	110.877	145.63	130.333	119.443	6.90138
FBgn0026089	CG14817	141.01	142.417	111.853	176.27	160.217	146.353	7.1943
FBgn0026090	CG14812	79.8533	82.6167	115.567	95.6833	93.3	93.404	6.54696
FBgn0026143	CDC45L	144.42	171.493	3.6	95.93	132.783	109.645	6.77802
FBgn0026144	CBP	136.423	162.713	45.51	103.08	138.637	117.273	6.87495
FBgn0026147	TTLL4A	54.0167	56.6633	6.81	30.9267	49.6967	39.6227	5.31189
FBgn0026148	CG12253	84.98	101.387	95.9933	98.68	108.933	97.9947	6.6161
FBgn0026149	BCL7-like	122.777	117.927	88.21	104.11	113.327	109.27	6.77307
FBgn0026150	ApepP	101.513	112.507	138.64	88.95	88.7467	106.071	6.73025
FBgn0026179	siz	17.1933	12.3033	3.39333	6.73333	11.81	10.2867	3.37666
FBgn0026181	Rok	23.3	9.91667	17.5333	7.7	15.07	14.704	3.88792
FBgn0026189	prominin-like	28.1633	16.94	34.25	11.6967	16.5767	21.5253	4.43465
FBgn0026192	par-6	110.433	116.823	131.87	88.4033	100.407	109.587	6.77725
FBgn0026196	nop5	253.11	286.18	212.577	162.327	234.97	229.833	7.84507
FBgn0026199	myo	57.1833	58.3667	78.1833	50.44	54.6467	59.764	5.90362
FBgn0026206	mei-P26	38.18	21.9233	9.36	12.1467	27.79	21.88	4.45812
FBgn0026207	mbo	53.4133	55.1567	73.8767	44.8267	46.9167	54.838	5.77973
FBgn0026238	gus	834.8	853.197	1092.6	864.6	864.833	902.007	9.81715
FBgn0026239	gukh	9.14667	4.35667	1.34333	3.28333	6	4.826	2.30042
FBgn0026250	eIF1A	612.023	547.873	389.157	543.727	568.073	532.171	9.05602
FBgn0026252	msk	250.063	221.937	103.01	149.9	178.13	180.608	7.49752
FBgn0026257	cav	207.713	217.94	264.27	218.737	218.087	225.349	7.81666
FBgn0026259	eIF5B	34.6167	26.32	16.1267	16.39	27.3633	24.1633	4.60071
FBgn0026261	bonsai	144.987	145.443	63.7767	147.92	158.293	132.084	7.0464
FBgn0026262	bip2	62.6767	42.6067	73.1633	30.3767	39.5367	49.672	5.63726
FBgn0026263	bip1	87.9	93.73	2.64	64.65	99.8733	69.7587	6.12637
FBgn0026309	aft	15.3267	24.0033	1.15	11.8467	14.16	13.2973	3.74387
FBgn0026313	X11L	32.8133	24.0433	18.3767	14.04	23.6433	22.5833	4.50356
FBgn0026315	Ugt35a	4.58667	8.96667	4.30667	4.90333	7.91	6.13467	2.64031
FBgn0026316	Ubc10	241.66	273.017	280.367	265.72	268.66	265.885	8.0552
FBgn0026317	Tsc1	51.51	39.8133	65.2133	29.4733	38.8067	44.9633	5.49388
FBgn0026320	Tom	1.16	6.07667	3.74	1.57667	2.54667	3.02	1.64155
FBgn0026323	Tak1	34.68	31.5067	44.7833	21.9667	27.3167	32.0507	5.00678
FBgn0026324	Taf10b	200.117	175.857	240.113	208.307	190.047	202.888	7.66525
FBgn0026326	Mad1	58.19	57.5867	75.3	40.68	46.67	55.6853	5.80181
FBgn0026361	2023-09-05	35.1333	50.28	54.52	36.9167	37.7767	42.9253	5.42711
FBgn0026369	Sara	19.4567	16.0067	4.02333	9.76667	15.1933	12.8893	3.69926
FBgn0026370	SRPK	83.7933	88.8067	33.68	43.4267	68.21	63.5833	5.99284
FBgn0026371	SAK	30.7833	31.3	23.9767	24.0667	24.85	26.9953	4.75997
FBgn0026372	RpL23A	1748.27	1502.83	1975.01	1835.81	1987.09	1809.8	10.8217
FBgn0026373	RpII33	121.773	143.46	150.73	143.793	139.82	139.915	7.12944
FBgn0026374	Rhp	0.443333	0.766667	1.02333	0.516667	0.973333	0.744667	-0.243546
FBgn0026375	RhoGAPp190	28.2	7.9	36.3833	8.26667	17.0833	19.5667	4.29768
FBgn0026376	Rgl	24.77	16.1667	20.9733	10.9433	16.0333	17.7773	4.16006
FBgn0026378	Rep	38.4033	42.01	44.1333	37.7067	32.4767	38.946	5.2871
FBgn0026379	Pten	77.02	80.8233	87.4367	69.8733	86.16	80.2627	6.32845
FBgn0026380	Prosbeta3	619.877	613.33	864.917	665.877	650.673	682.935	9.41581
FBgn0026393	Or43b	5.35667	4.76	5.59	4.06667	3.11333	4.57733	2.22569
FBgn0026400	Noa36	165.38	197.937	216.86	163.45	177.817	184.289	7.52661
FBgn0026401	Nipped-B	51.4367	39.1967	78.71	25.16	50.5467	49.01	5.61794
FBgn0026402	NiPp1	62.3567	71.16	3.9	57.1467	76.2467	54.162	5.76187
FBgn0026404	Dronc	110.773	111.017	147.747	101.027	97.3133	113.575	6.82878
FBgn0026409	Mpcp2	439.393	466.643	377.203	317.907	336.923	387.614	8.59885
FBgn0026415	Idgf4	276.733	363.033	381.107	270.61	267.26	311.749	8.2847
FBgn0026417	Hus1-like	25.8033	24.56	37.07	32.92	34.1167	30.894	4.95392
FBgn0026418	Hsc70Cb	199.923	221.297	82.2667	119.823	177.447	160.151	7.32419
FBgn0026427	Su(var)2-HP2	25.6167	13.2533	12.3567	7.05667	15.8467	14.826	3.89976
FBgn0026428	HDAC6	23.0533	11.8733	7.10667	12.6667	21.7533	15.2907	3.94398
FBgn0026430	Grip84	56.0133	71.54	2.75	33.11	48.3967	42.362	5.4081
FBgn0026431	Grip75	61.2167	65.6533	82.03	55.9233	60.1133	64.9873	6.0243
FBgn0026432	Grip163	14.4033	11.2967	13.4067	7.98667	10.8867	11.596	3.54794
FBgn0026433	Grip128	35.67	39.53	6.18667	21.5767	31.9767	26.988	4.75958
FBgn0026441	ear	42.3533	26.9133	53.0067	19.4033	26.88	33.7113	5.07944
FBgn0026479	Drp1	51.2267	56.1233	3.57333	31.0767	46.9833	37.7967	5.244
FBgn0026533	Dek	283.533	241.183	384.787	189.953	234.49	266.789	8.0601
FBgn0026566	CG1307	268.45	351.807	317.52	287.03	260.767	297.115	8.21536
FBgn0026570	CG5704	30.4333	44.9333	46.2967	35.5833	42.2133	39.892	5.32164
FBgn0026573	ADD1	50.1067	37.1067	31.09	23.94	38.8533	36.2193	5.18267
FBgn0026575	hang	48.5533	19.0533	55.9267	12.1767	28.66	32.874	5.04326
FBgn0026576	Pisd	110.413	143.073	78.3567	92.4533	102.793	105.418	6.72135
FBgn0026577	CG8677	17.3867	4.05333	18.76	2.71	8.30333	10.2427	3.37054
FBgn0026582	Hmg-2	48.9233	51.5467	65.09	41.26	44.7667	50.3173	5.65585
FBgn0026593	CG5707	17.2267	24.49	8.8	22.0233	21.7767	18.8633	4.24514
FBgn0026597	Axn	37.65	30.16	51.7967	20.5967	30.7533	34.1913	5.09977
FBgn0026598	Apc2	51.0067	46.5833	63.6967	27.42	36.61	45.0633	5.49708
FBgn0026602	Ady43A	9.13	7.22667	0.556667	5.33667	9.91	6.432	2.70752
FBgn0026616	alpha-Man-IIb	44.07	26.3333	62.1933	21.0833	30.4433	36.8247	5.20651
FBgn0026619	Taz	50.7033	69.83	50.9	48.4133	47.66	53.5013	5.7442
FBgn0026620	tacc	86.0433	68.27	23.79	45.4867	70.4767	58.8133	5.88052
FBgn0026630	nes	107.067	101.267	59.33	77.72	97.2967	88.536	6.46982
FBgn0026634	ldlCp	28.4	29.6133	2.19667	20.8233	26.8633	21.5793	4.43825
FBgn0026666	MagR	12.58	21.33	1.37	12.1133	14.7333	12.4253	3.64678
FBgn0026679	IntS4	20.4667	24.2667	7.23333	11.78	17.9	16.3293	4.0382
FBgn0026702	l(1)G0045	20.5433	23.9033	4.55	14.6167	21.72	17.0667	4.10154
FBgn0026713	l(1)G0007	22.12	14.6833	31.1333	11.66	15.2767	18.9747	4.25359
FBgn0026718	fu12	91.3667	92.6733	18.64	83.1367	102.66	77.6953	6.28161
FBgn0026722	drosha	27.04	22.6867	26.3033	14.4333	21.5533	22.4033	4.49207
FBgn0026737	CG6171	208.81	218.777	245.68	244.013	250.08	233.472	7.86772
FBgn0026738	CG7857	100.78	114.717	9.23333	101.177	113.57	87.8953	6.45936
FBgn0026741	mRpL18	78.35	85.41	118.213	98.9133	103.69	96.9153	6.60014
FBgn0026749	Yippee	85.0367	81.9767	71.1733	84.46	83.66	81.2613	6.34627
FBgn0026751	XRCC1	47.0533	52.8967	46.83	38.3167	39.9	44.9993	5.49503
FBgn0026761	Trap1	52.7633	53.2833	9.88667	32.5067	43.16	38.32	5.26379
FBgn0026777	Rad23	486.23	484.903	602.347	448.627	494.047	503.231	8.97536
FBgn0026778	Rad1	9.79333	16.7667	0.693333	9.28667	12.9667	9.90133	3.32212
FBgn0026787	Nhe1	37.4867	36.52	9.21333	25.1167	29.8067	27.6287	4.79331
FBgn0026869	Thd1	27.3867	14.38	34.1367	8.92333	16.5067	20.2667	4.34814
FBgn0026873	MED18	85.4733	91.8167	68.39	95.65	101.017	88.4693	6.46874
FBgn0026876	CG11403	40.7433	40.5033	2.13667	23.3133	33.4233	28.024	4.81373
FBgn0026879	CG13364	994.847	897.723	1069.28	1008.79	792.317	952.591	9.89587
FBgn0027052	STUB1	206.023	216.283	275.697	222.877	203.947	224.965	7.8142
FBgn0027053	CSN5	169.177	182.263	244.353	174.437	172.923	188.631	7.56019
FBgn0027054	CSN4	118.797	132.523	177.167	121.653	137.313	137.491	7.10424
FBgn0027055	CSN3	111.25	136.67	147.433	107.283	98.0267	120.133	6.90969
FBgn0027057	CSN1b	99.0533	115.52	132.773	92.4933	96.8033	107.329	6.74724
FBgn0027066	Eb1	227.37	239.037	298.4	191.787	202.833	231.885	7.85789
FBgn0027070	CG17322	105.083	68.56	99.5967	79.83	102.81	91.176	6.51216
FBgn0027079	ValRS	32.6867	39.9533	8.08333	17.8267	19.4267	23.5953	4.56653
FBgn0027080	TyrRS	125.02	130.963	145.697	102.847	109.707	122.847	6.94189
FBgn0027081	ThrRS	180.533	214.943	227.79	156.357	148.063	185.537	7.53634
FBgn0027082	ProRS-m	20.73	24.6733	22.4133	24.1433	25.81	23.554	4.56401
FBgn0027083	MetRS-m	22.7467	30.0633	31.8933	20.4	21.3	25.2807	4.66566
FBgn0027084	LysRS	182.19	203.433	210.237	143.14	178.567	183.513	7.52053
FBgn0027085	LeuRS-m	33.06	36.16	6.11333	23.8633	30.7333	25.986	4.7052
FBgn0027086	IleRS	110	85.3433	146.443	67.8767	80.3567	98.004	6.61624
FBgn0027087	HisRS	102.063	105.303	72.03	80.9333	102.95	92.656	6.53537
FBgn0027088	GlyRS	87.9867	93.3167	28.9033	50.89	68.4033	65.9	6.04439
FBgn0027090	GlnRS	90.8767	96.1367	36.4167	60.9733	76.8467	72.25	6.17692
FBgn0027091	CysRS	52.6867	53.2567	10.0933	40.7267	44.5667	40.266	5.33507
FBgn0027093	ArgRS	89.21	94.32	18.3867	72.2067	78.5067	70.526	6.14213
FBgn0027094	AlaRS	74.8167	79.19	1.46	34.75	46.7467	47.3927	5.56963
FBgn0027095	Manf	267.333	313.427	234.753	300.417	287.943	280.775	8.13378
FBgn0027101	Dyrk3	43.71	37.1233	45.3767	27.3567	42.5033	39.214	5.29697
FBgn0027108	Inx2	75.4033	77.2267	120.257	59.8833	75.3867	81.6313	6.35282
FBgn0027259	Kmn1	123.15	122.887	86.47	132.99	129.087	118.917	6.89502
FBgn0027279	l(1)G0196	23.77	21.42	32.05	12.2	19.8667	21.8613	4.45689
FBgn0027280	l(1)G0193	63.9233	59.2033	98.5267	57.94	60.35	67.9887	6.08934
FBgn0027287	Gmap	8.75	7.61333	0.98	4.21667	9.32	6.176	2.64985
FBgn0027291	l(1)G0156	153.577	176.433	73.7733	102.897	135.763	128.489	7.00662
FBgn0027296	temp	37.6667	37.7833	34.5633	27.5867	24.57	32.434	5.02388
FBgn0027329	CCT6	377.89	459.417	52.67	331.027	370.097	318.22	8.31433
FBgn0027330	l(1)G0020	2.70333	2.84	0.15	1.24	2.11	1.80867	0.932565
FBgn0027334	l(1)G0004	34.7767	41.4033	33.83	41.1733	37.2433	37.6853	5.23975
FBgn0027335	Rip11	70.38	62.8367	8.34667	43.1333	59.6867	48.8767	5.61402
FBgn0027338	Kap-alpha3	445.25	478.073	562.847	317.713	392	439.177	8.77899
FBgn0027342	fz4	32.0767	36.1767	1.82	19.1867	24.6167	22.7753	4.51572
FBgn0027343	fz3	7.81333	9.4	0.136667	5.78333	8.33	6.29267	2.67642
FBgn0027348	bgm	77.9567	85.0133	1.2	36.5467	63.45	52.8333	5.7261
FBgn0027356	Amph	42.3	39.3233	9.03333	29.79	38.36	31.7613	4.99373
FBgn0027358	Tim9b	18.07	24.89	4.71667	18.58	20.09	17.2693	4.11847
FBgn0027359	Tim8	255.613	267.027	33.2767	284.5	272.79	222.641	7.79923
FBgn0027360	Tim10	173.48	209.617	84.62	202.453	197.773	173.589	7.44036
FBgn0027363	Stam	34.72	32.9833	46.8933	20.9367	30.9133	33.2893	5.06132
FBgn0027375	RecQ5	48.3333	44.9267	15.3867	30.8233	50.11	37.916	5.24853
FBgn0027378	MRG15	90.61	109.443	120.823	80.98	91.0233	98.576	6.62463
FBgn0027453	Dnz1	57.81	71.21	74.04	56.4633	55.4233	62.9893	5.97932
FBgn0027490	D12	23.9267	33.49	2.36667	14.3833	20.9733	19.028	4.25761
FBgn0027492	wdb	111.47	108.413	55.4867	58.9433	90.1767	84.898	6.40936
FBgn0027493	AdSS	198.837	221.253	262.063	153.983	149.18	197.063	7.62325
FBgn0027495	Smyd4-4	69.85	83.02	89.29	53.9467	46.9833	68.618	6.10262
FBgn0027496	epsilonCOP	131.32	132.237	138.663	138.237	128.977	133.887	7.06595
FBgn0027497	Madm	19.1167	14.3667	6.14667	12.09	18.9233	14.1287	3.83073
FBgn0027498	CG2061	32.0367	33.71	2.14667	23.3233	19.0533	22.054	4.4695
FBgn0027499	wde	35.05	19.3533	13.5967	14.6767	28.7167	22.2787	4.48405
FBgn0027500	spd-2	125.567	140.927	20.0467	75.5433	110.97	94.6107	6.56546
FBgn0027503	CG11970	20.15	12.5333	29.2833	8.06667	13.3733	16.6813	4.06879
FBgn0027504	CG8878	49.05	39.81	46.2433	27.0033	43.1133	41.044	5.36261
FBgn0027505	Rab3-GAP	11.9967	11.18	17.8833	7.81667	8.41333	11.458	3.53082
FBgn0027506	EDTP	82.96	87.26	97.2067	53.1767	57.1233	75.5453	6.24118
FBgn0027507	CG1344	94.3867	91.64	129.877	83.86	85.2	96.9927	6.60129
FBgn0027508	Tnks	10.6733	4.38667	8.78333	4.03	8.54	7.28267	2.88414
FBgn0027509	TBCD	29.11	30.9033	7.51667	18.1733	21.4833	21.4373	4.42877
FBgn0027512	CG10254	82.28	84.9367	6.37	40.5033	53.05	53.428	5.74222
FBgn0027513	ana2	102.07	111.53	33.9433	85.2	80.3067	82.61	6.36999
FBgn0027514	CG1024	56.8367	64.2667	72.67	45.8133	53.0267	58.5227	5.87339
FBgn0027515	CG7115	102.87	96.6633	64.5933	82.1333	100.85	89.422	6.48417
FBgn0027518	Wdr24	30.2833	36.8033	2.47333	22.1233	29.4033	24.2173	4.60391
FBgn0027521	CG3679	148.81	120.13	106.373	105.077	114.197	118.917	6.89503
FBgn0027524	CG3909	102.41	104.367	159.203	126.34	115.027	121.469	6.92564
FBgn0027525	LTV1	110.777	101.327	158.86	104.643	124.89	120.099	6.90929
FBgn0027526	Ublcp1	179.903	211.88	243.75	173.663	173.083	196.456	7.6188
FBgn0027528	goe	11.7533	9.97	21.2633	10.3633	10.61	12.792	3.6884
FBgn0027529	tapas	41.9933	50.33	6.30667	22.9333	43.21	32.9547	5.04678
FBgn0027532	CG7139	47.51	38.7	60.6	26.51	37.06	42.076	5.39835
FBgn0027535	botv	26.0733	17.7133	35.2833	14.7167	17.6367	22.2847	4.48444
FBgn0027537	Nup93-1	110.44	119.147	130.647	82.09	99.4967	108.364	6.76107
FBgn0027538	beta4GalNAcTA	15.47	20.4833	0.323333	11.52	15.1	12.5793	3.66441
FBgn0027539	lili	77.8533	82.7633	66.7833	66.8633	64.84	71.8207	6.16833
FBgn0027547	CG1927	167.14	202.083	187.347	179.037	167.807	180.683	7.49811
FBgn0027548	nito	83.9867	72.8867	55.2033	54.23	72.91	67.8433	6.08626
FBgn0027549	CG7927	72.6833	81.6033	102.467	62.9433	65.7533	77.09	6.27034
FBgn0027552	CG10863	150.66	197.687	131.77	163.043	179.087	164.449	7.36238
FBgn0027553	NELF-B	43.0433	51.9233	56.1967	38.7333	48.2967	47.6387	5.57709
FBgn0027554	CG8042	34.4667	41.9433	24.82	31.4267	34.96	33.5233	5.07139
FBgn0027558	Pgant3	28.05	28.5667	24.1333	20.9367	24.46	25.2293	4.66274
FBgn0027561	CG18659	34.8033	38.5167	6.40333	22.61	30.4367	26.554	4.73628
FBgn0027564	CG3149	24.07	28.0033	11.42	21.01	22.58	21.4167	4.42738
FBgn0027565	CG5498	108.22	107.187	10.01	102.16	131.55	91.8253	6.52239
FBgn0027567	CG8108	130.747	131.963	153.293	72.61	106.74	119.071	6.89689
FBgn0027568	Cand1	38.82	36.07	22.3533	23.2467	27.9233	29.6827	4.8964
FBgn0027569	cert	46.21	49.3367	35.3067	32.4467	40.24	40.708	5.35078
FBgn0027572	CG5009	24.0567	29.6967	8.87667	21.3933	20.85	20.9747	4.39744
FBgn0027574	CG5815	38.3933	42.8533	39.8467	27.4267	31.8767	36.0793	5.17709
FBgn0027579	mino	87.4733	79.5867	55.4833	55.5967	63.3067	68.2893	6.0957
FBgn0027580	PCB	25.18	17.59	2.53	13.4767	21.45	16.0453	4.01305
FBgn0027581	CG6191	12.91	15.7567	0.773333	6.31667	10.4733	9.246	3.22435
FBgn0027582	CG6230	43.8233	38.7	16.0167	24.5433	35.0467	31.626	4.98759
FBgn0027583	CG7601	70.84	88.9367	57.31	64.9833	52.5367	66.9213	6.06655
FBgn0027587	CG7028	56.4467	46.1667	71.8767	38.76	41.6	50.97	5.6744
FBgn0027588	GCS2alpha	231.76	146.517	315.293	109.077	123.32	185.193	7.53367
FBgn0027590	GstE12	69.93	73.7733	50.31	67.5867	60.4067	64.4013	6.01126
FBgn0027592	MED15	61.6067	58.2167	85.4533	45.3333	54.7	61.062	5.93456
FBgn0027594	drpr	20.3867	16.6667	1.97	10.9	17.16	13.4167	3.75667
FBgn0027596	Kank	2.48	0.07	1.87	1.97667	5.27667	2.33467	1.28372
FBgn0027597	CG17712	19.4833	27.0633	1.08	15.2933	23.7467	17.3333	4.12378
FBgn0027598	cindr	42.78	40.2833	3.79	25.06	42.3733	30.8573	4.95221
FBgn0027599	CG2790	62.6133	64.4267	74.06	55.2367	56.61	62.5893	5.97015
FBgn0027601	pdgy	58.4233	55.3467	38.27	50.38	42.5867	49.0013	5.61769
FBgn0027602	CG8611	18.11	16.1733	18.5267	10.4233	15.4167	15.73	3.98459
FBgn0027603	Ulp1	58.96	31.4567	33.8933	19.0867	35.3433	35.748	5.16382
FBgn0027607	CG8230	18.8433	25.4967	0.926667	10.4933	16.0533	14.3627	3.85426
FBgn0027609	morgue	11.8467	16.5967	0.32	6.90667	13.8367	9.90133	3.32212
FBgn0027610	Dic1	21.0833	28.5633	29.4333	23.4267	23.14	25.1293	4.65703
FBgn0027611	LManII	2.88333	6.51	7.88667	3.68667	2.15667	4.62467	2.24021
FBgn0027615	CG6404	100.787	124.083	8.66667	84.7067	103.623	84.3733	6.40042
FBgn0027616	Ythdc1	46.85	47.1733	48.58	38.41	44.0333	45.0093	5.49535
FBgn0027617	CG5808	43.17	45.1767	52.8033	37.7067	48.4067	45.4527	5.50946
FBgn0027619	eIF3j	163.897	180.01	13.2967	136.27	149.543	128.603	7.00791
FBgn0027620	Acf	59.7433	56.95	18.8433	21.3033	25.7367	36.5153	5.19438
FBgn0027621	Pfrx	5.18333	3.17	0.606667	2.66	4.71	3.266	1.75104
FBgn0027655	htt	1.53667	0.55	0.39	0.353333	0.863333	0.738667	-0.253831
FBgn0027657	glob1	153.41	188.897	204.313	172.22	158.183	175.405	7.45537
FBgn0027660	blot	75.4733	70.7833	9.49333	40.2933	49.5667	49.122	5.62123
FBgn0027779	VhaSFD	154.627	161.033	112.34	131.543	128.197	137.548	7.10484
FBgn0027780	Aasdh	14.9	13.8433	17.6133	11.17	12.7667	14.0587	3.82361
FBgn0027783	SMC2	58.09	46.76	79.5633	32.0167	47.1667	52.7193	5.72299
FBgn0027784	Prp18	68.2167	75.1	91.2567	76.6467	81.2133	78.4867	6.29621
FBgn0027785	NP15.6	185.163	184.837	202.21	247.547	225.76	209.103	7.70876
FBgn0027786	Mtch	150.53	201.743	68.11	182.867	185.967	157.843	7.30326
FBgn0027791	O-fut2	19.2633	16.8	4.02	14.9967	18.3667	14.6893	3.88649
FBgn0027794	Lrpprc2	7.97667	5.73	5.29333	5.33667	7.64333	6.396	2.69955
FBgn0027835	Dp1	81.0267	44.63	102.02	32.2133	50.2733	62.0327	5.95728
FBgn0027836	Dgp-1	28.7733	36.5267	32	25.66	25.5433	29.7007	4.89727
FBgn0027841	CstF64	45.55	48.5367	61.5633	44.68	47.57	49.58	5.63459
FBgn0027843	CAH2	54.3533	70.6633	32.8367	48.03	40.0833	49.1933	5.62332
FBgn0027864	Ogg1	57.8267	61.8667	57.15	65.05	67.8167	61.942	5.95517
FBgn0027865	Tsp96F	62.13	70.9967	82.92	52.74	72.2067	68.1987	6.09379
FBgn0027866	CG9776	54.3267	40.3133	71.5533	29.8633	40.73	47.3573	5.56856
FBgn0027868	Nup107	45.22	47.3533	15.9967	27.3067	39.8533	35.146	5.13939
FBgn0027872	rdgBbeta	118.74	105.91	71.27	116.39	104.817	103.425	6.69384
FBgn0027873	Cpsf100	46.8533	52.79	44.8467	35.5833	39.1933	43.8533	5.4579
FBgn0027885	Aac11	39.9267	44.14	52.5733	28.8767	34.91	40.0853	5.3286
FBgn0027889	ball	176.35	182.663	176.997	144.997	151.263	166.454	7.37985
FBgn0027903	CG12018	60.71	77.2533	6.11667	53.9967	74.3833	54.492	5.77062
FBgn0027930	MP1	2.66667	4.18667	4.53	3.28667	2.91333	3.51667	1.85466
FBgn0027932	Akap200	352.69	419.363	489.2	268.127	312.097	368.295	8.52511
FBgn0027945	ppl	77.1367	93.8533	16.9933	82.24	104.57	74.9587	6.22995
FBgn0027948	msps	42.13	26.4867	7.84333	15.0233	26.4567	23.588	4.56608
FBgn0027949	msb1l	193.333	207.54	244.933	166.653	203.363	203.165	7.66722
FBgn0027950	MBD-like	91.2233	111.777	122.077	94.0267	92.2333	102.267	6.67761
FBgn0027951	MTA1-like	69.6133	52.1067	72.4167	41.2033	52.8733	57.6427	5.85157
FBgn0028292	ric8a	55.07	64.83	51.13	46.1067	53.58	54.1433	5.76137
FBgn0028325	Pdha	246.267	290.17	44.9333	240.217	297.33	223.783	7.8066
FBgn0028327	l(1)G0320	198.627	220.467	93.6233	161.303	186.627	172.129	7.42819
FBgn0028331	l(1)G0289	141.6	102.1	181.237	78.81	96.4933	120.048	6.90867
FBgn0028341	Ptpmeg2	132.467	130.39	174.24	97.51	112.31	129.383	7.01662
FBgn0028342	ATPsyndelta	566.397	648.83	690.85	613.27	609.767	625.823	9.28984
FBgn0028343	Ankle2	86.1267	108.687	53.68	55.98	76.54	76.2027	6.25366
FBgn0028360	Cdc7	48.11	58.62	6.08	26.35	41.77	36.186	5.18134
FBgn0028369	kirre	1.12	0.153333	1.01333	0.736667	3.6	1.32467	0.510624
FBgn0028372	isopeptidase-T-3	20.5967	15.5033	25.1167	13.6667	14.4833	17.8733	4.16779
FBgn0028375	heix	48.6367	40.4433	67.46	32.8833	37.9233	45.4693	5.50999
FBgn0028380	fal	125.71	124.577	149.183	111.483	131.17	128.425	7.0059
FBgn0028382	cyp33	50.0067	58.9033	18.2933	50.3233	55.3033	46.566	5.5443
FBgn0028387	chm	56.1633	52.2	27.37	39.8	49.08	44.9227	5.49258
FBgn0028394	CG17834	14.8633	18.8033	12.9733	12.45	19.84	15.786	3.98968
FBgn0028397	Tob	19.0533	18.28	22.06	11.75	18.97	18.0227	4.17972
FBgn0028398	Taf10	130.377	156.087	155.143	163.323	144.833	149.953	7.22933
FBgn0028399	TMS1	60.88	78.2233	80.3133	63.11	58.1167	68.1287	6.09231
FBgn0028400	Syt4	2.1	1.38667	0.29	0.686667	0	0.892667	-0.0106187
FBgn0028402	Sin	14.6033	19.9267	0.876667	10.5867	15.4333	12.2853	3.63056
FBgn0028406	Drep4	37.42	27.39	12.6467	29.4233	35.2667	28.4293	4.83437
FBgn0028408	Drep2	84.2967	84.1167	102.47	53.5333	65.9767	78.0787	6.2887
FBgn0028411	Nxt1	436.32	496.903	571.267	552.3	499.053	511.169	8.99794
FBgn0028421	Kap3	12.9133	16.7633	0.24	7.00333	9.70333	9.32467	3.23644
FBgn0028424	JhI-26	3.27	3.64667	4.43	2.97333	1.91	3.246	1.74244
FBgn0028425	JhI-21	131.857	136.553	153.923	118.143	107.54	129.603	7.01907
FBgn0028426	RNaseZ	12.2433	13.2233	1.83667	8.14	8.13	8.71467	3.13991
FBgn0028427	Ilk	104.047	119.353	127.817	104.853	104.7	112.154	6.81062
FBgn0028429	I-2	106.813	124.25	132.367	104.45	109.747	115.525	6.85331
FBgn0028434	Ercc1	63.8167	68.9867	31.6567	70.0967	56.9367	58.2987	5.86786
FBgn0028436	ECSIT	38.8467	48.1633	41.7433	42.8267	41.33	42.582	5.41556
FBgn0028467	CG11070	21.8467	22.29	2.5	13.31	18.74	15.7373	3.98526
FBgn0028468	rtet	118.897	77.72	143.233	105.517	93.6233	107.798	6.75352
FBgn0028471	Nab2	77.69	63.06	97.8	46.2	61.1167	69.1733	6.11423
FBgn0028473	Non1	288.4	319.5	415.677	234.907	270.42	305.781	8.25683
FBgn0028474	CG4119	37.3033	28.33	39.8967	20.1633	27.2067	30.58	4.93923
FBgn0028475	Hrd3	65.0133	61.1133	59.3333	49.48	58.7633	58.7407	5.87874
FBgn0028476	Usp1	51.7267	34.3367	51.0933	22.89	35.5733	39.124	5.29366
FBgn0028479	Mtpalpha	181.027	176.507	177.417	128.27	137.72	160.188	7.32452
FBgn0028480	CG17841	49.9067	61.56	37.6633	37.6133	65.9133	50.5313	5.66196
FBgn0028484	Ack	19.4033	12.58	10.48	10.4867	15.9233	13.7747	3.79438
FBgn0028487	f-cup	23.3033	26.8033	33.7833	20.77	20.57	25.046	4.65226
FBgn0028490	CG31705	31.21	24.42	56.2967	28.3433	30.8067	34.2153	5.10078
FBgn0028494	CG6424	9.45333	7.81	3.99333	5.33	8.48333	7.014	2.83066
FBgn0028497	CG3530	21.9467	27.03	28.2633	17.4133	20.5167	23.034	4.53194
FBgn0028499	CG7985	13.98	10.98	14.2467	12.9033	10.6933	12.5607	3.66228
FBgn0028500	Rich	19.2133	15.1867	8.51333	9.45	15.2067	13.514	3.76702
FBgn0028504	CG12182	5.49	8.70667	10.5167	7.80667	5.71	7.646	2.95345
FBgn0028506	CG4455	70.2833	67.9567	99.1433	63.2333	65.02	73.1273	6.19431
FBgn0028507	CG3793	31.87	36.92	9.25	32.59	38.03	29.732	4.89879
FBgn0028509	CenG1A	15.0033	10.9167	16.2767	8.67333	11.4033	12.4547	3.65015
FBgn0028515	EndoGI	62.2967	57.5967	16.87	47.4033	51.1967	47.0727	5.55988
FBgn0028516	ZnT35C	28.93	35.1333	3.18333	24.1833	40.3767	26.3613	4.72581
FBgn0028523	CG5888	5.68333	2.22	6.22667	4.82667	9.86333	5.764	2.55189
FBgn0028525	c(2)M	9.42667	14.09	1.07	7.39333	8.25333	8.04667	3.02621
FBgn0028530	mTTF	42.92	54.5567	59.5	47.03	45.56	49.9133	5.64424
FBgn0028538	Sec71	6.28333	4.01333	0.586667	2.67	4.87333	3.68533	1.92042
FBgn0028539	Eato	43.33	22.0967	51.93	18.5367	27.5467	32.688	5.0351
FBgn0028540	CG9008	2.66333	3.50333	0.723333	2.14	2.93333	2.39267	1.31769
FBgn0028541	TM9SF4	47.8533	54.6433	6.25	31.5467	32.13	34.4847	5.11206
FBgn0028546	ics	144.53	161.347	120.197	141.737	163.81	146.324	7.19401
FBgn0028552	gammaSnap1	21.6267	28.7967	0.953333	20.01	28.2867	19.9347	4.32443
FBgn0028554	x16	213.95	213.25	256.363	193.45	201.17	215.637	7.75313
FBgn0028563	sut1	24.33	41.5333	0.4	15.37	25.1133	21.3493	4.42286
FBgn0028577	hfp	67.09	63.7	89.9367	51.28	55.92	65.5853	6.0375
FBgn0028579	phtf	35.6	30.77	42.5067	22.16	28.2267	31.8527	4.99786
FBgn0028581	mei-217	3.66333	2.81667	0.896667	1.59	2.25667	2.24467	1.22938
FBgn0028582	lqf	48.52	48.4	25.4367	33.52	45.26	40.2273	5.33369
FBgn0028622	qsm	2.19	3.38667	0.47	1.84	2.15	2.00733	1.07542
FBgn0028646	aralar1	60.4433	69.3667	4.64333	35.1633	38.41	41.6053	5.38216
FBgn0028647	CG11902	14.1567	12.38	1.38	7.15	11.21	9.25533	3.22579
FBgn0028648	mRpL50	103.43	127.797	125.763	116.33	103.487	115.361	6.85127
FBgn0028658	Adat1	5.46	6.98333	1.24333	5.55333	7.05667	5.25933	2.42205
FBgn0028662	VhaPPA1-1	227.977	278.92	126.323	226.92	196.597	211.347	7.72415
FBgn0028663	VhaM9.7-b	432.56	478.97	383.693	547.66	495.017	467.58	8.86938
FBgn0028664	VhaM9.7-c	147.88	155	187.647	172.813	164.467	165.561	7.37209
FBgn0028670	Vha100-2	115.32	139.57	17.1933	86.52	106.083	92.9373	6.53974
FBgn0028671	Vha100-1	57.8533	65.6867	76.1333	44.3633	51.44	59.0953	5.88741
FBgn0028683	spt4	430.16	462.59	555.857	559.017	495.82	500.689	8.96806
FBgn0028684	Rpt5	263.633	235.7	45.91	179.66	221.897	189.36	7.56575
FBgn0028685	Rpt4	281.447	318.403	382.267	256.62	287.833	305.314	8.25462
FBgn0028686	Rpt3	281.5	320.85	77.7833	276.713	272.853	245.94	7.94275
FBgn0028687	Rpt1	290.307	363.817	186.18	292.73	306.67	287.941	8.17013
FBgn0028688	Rpn7	260.427	270.837	18.0167	199.833	198.683	189.559	7.56727
FBgn0028689	Rpn6	357.237	411.173	295.943	325.807	411.24	360.28	8.49338
FBgn0028690	Rpn5	288.417	276.617	105.12	207.827	290.557	233.707	7.86918
FBgn0028691	Rpn9	332.273	369.287	77.18	326.317	362.337	293.479	8.1976
FBgn0028692	Rpn2	142.137	126.733	32.43	72.1233	109.71	96.6267	6.59584
FBgn0028693	Rpn12	531.86	611.68	664.34	566.99	547.537	584.481	9.19126
FBgn0028694	Rpn11	219.233	258.077	12.53	169.833	225.373	177.009	7.4685
FBgn0028695	Rpn1	115.507	117.023	9.6	66.12	80.09	77.668	6.2811
FBgn0028697	RpL15	5393.63	4506.53	6702.1	5809.39	5209.84	5524.3	12.4316
FBgn0028700	RfC38	197.767	242.977	198.75	196.15	225.523	212.233	7.73019
FBgn0028703	Nhe3	61.5367	41.8933	10.6	46.0367	54.1967	42.8527	5.42468
FBgn0028707	Mt2	2.16	4.51333	2.79667	3.25	3.31	3.206	1.72509
FBgn0028708	Mst85C	116.013	127.81	160.807	100.71	111.243	123.317	6.94739
FBgn0028717	Lnk	36.08	40.21	29.6967	22.8833	29.74	31.722	4.99195
FBgn0028734	Fmr1	91.0333	90.75	25.3967	38.93	70.8767	63.3973	5.98862
FBgn0028737	eEF1beta	1604.7	1721.33	1888.17	1733.54	1960.13	1781.57	10.799
FBgn0028738	ETH	1.77667	3.72667	0.633333	2.02	4.24333	2.48	1.36737
FBgn0028741	fab1	6.14	2.41	8.69667	1.92	3.93333	4.62	2.23879
FBgn0028743	Dhit	3.22333	3.58333	3.26667	1.99667	9.17333	4.24867	2.12057
FBgn0028744	CG5033	89.3233	82.31	119.577	68.1867	65.1933	84.918	6.4097
FBgn0028746	CG18508	112.14	133.633	135.09	134.353	114.99	126.041	6.9789
FBgn0028833	Dak1	147.407	168.92	109.477	154.973	145.09	145.173	7.18263
FBgn0028836	CSN7	117.397	141.357	158.557	125.953	132.193	135.091	7.07886
FBgn0028837	CSN6	114.18	137.167	144.96	102.21	121.797	124.063	6.95609
FBgn0028894	GMF	71.5733	68.4367	26.85	74.1633	90.0667	66.218	6.05133
FBgn0028895	CG17328	41.7433	50.2667	14.14	35.1433	41.5267	36.564	5.19629
FBgn0028897	CG4935	32.7233	46.6233	35.69	38.8267	44.0967	39.592	5.31078
FBgn0028916	CG33090	55.67	62.3567	26.8633	36.0367	44.5867	45.1027	5.49834
FBgn0028919	CG16865	102.563	109.88	110.737	112.357	129.3	112.967	6.82104
FBgn0028926	NC2beta	23.4633	32.75	8.27333	28.1733	33.0433	25.1407	4.65768
FBgn0028931	CG16863	6.44333	6.62	1.29333	4.73	5.82333	4.982	2.3454
FBgn0028932	CG16890	32.8667	30.54	8.32333	35.66	36.94	28.866	4.85629
FBgn0028952	Kebab	27.72	29.7067	27.7233	23.0933	26.6033	26.9693	4.75859
FBgn0028953	CG14478	105.64	63.1667	137.767	48.3033	82.2533	87.426	6.45164
FBgn0028955	CG8788	30.13	34.58	30.4667	29.74	27.57	30.4973	4.93533
FBgn0028956	mthl3	2.44333	2.65	4.68	3.01	0.166667	2.59	1.42761
FBgn0028962	AlaRS-m	13.4933	14.85	1.03667	7.34	13.1067	9.96533	3.33132
FBgn0028965	A16	44.3067	56.4167	3.06333	31.82	48.56	36.8333	5.20685
FBgn0028968	gammaCOP	47.4933	59.34	9.44667	34.29	42.49	38.612	5.27471
FBgn0028969	deltaCOP	64.06	72.9733	10.34	49.08	62.0467	51.7	5.69488
FBgn0028970	betaggt-II	13.0867	13.91	10.81	10.9567	11.03	11.9587	3.592
FBgn0028974	xmas-2	34.53	22.1767	16.1133	13.7167	21.8267	21.6727	4.44445
FBgn0028978	trbl	30.0233	42.0833	10.4067	38.8867	22.5467	28.7893	4.85247
FBgn0028979	tio	0.213333	0.236667	0.64	0.313333	0.0366667	0.288	-1.36587
FBgn0028980	tant	93.3433	93.1967	129.403	82.36	101.877	100.036	6.64582
FBgn0028982	Spt6	47.3267	23.8833	64.0967	15.5967	28.6433	35.9093	5.1703
FBgn0028983	Spn55B	2.55667	3.89	0.406667	2.95667	3.37333	2.63667	1.45242
FBgn0028984	Spn88Ea	126.673	167.43	145.527	128.577	116.047	136.851	7.09751
FBgn0028990	Spn27A	51.3267	60.3	71.3567	50.96	47.9733	56.3833	5.81975
FBgn0028991	seq	2.72	0.516667	1.87667	0.403333	1.35333	1.374	0.559737
FBgn0028992	sds22	130.267	142.57	49.0833	134.197	126.333	116.49	6.8653
FBgn0028993	scro	4.96667	12.4633	5.27333	2.68667	0.56	5.19	2.40327
FBgn0028997	nmdyn-D7	31.1233	35.5167	7.98	31.45	37.09	28.632	4.84459
FBgn0029002	miple2	3.15667	7.43667	4.74333	5.26	15.9267	7.30467	2.88843
FBgn0029006	Smurf	49.5433	29.3433	39.3733	21.3867	32.9133	34.512	5.1132
FBgn0029067	Dd	50.7867	49.04	66.8667	38.53	43.4067	49.726	5.63883
FBgn0029079	icln	227.807	276.743	320.187	270.743	255.357	270.167	8.07824
FBgn0029088	disp	25.5233	14.9067	32.3767	12.7933	16.9367	20.5073	4.36509
FBgn0029092	ced-6	273.33	253.457	307.177	197.51	246.27	255.549	7.99802
FBgn0029093	cathD	347.213	389.583	440.13	316.713	301.85	359.098	8.48864
FBgn0029094	asf1	340.887	377.257	234.197	309.83	270.94	306.622	8.26079
FBgn0029095	aru	1.63333	1.79	0.0366667	0.856667	1.6	1.18333	0.359896
FBgn0029113	Uba2	210.543	225.437	259.72	165.857	186.16	209.543	7.71179
FBgn0029114	Tollo	6.45333	2.27	0.563333	2.39	6.09333	3.554	1.86948
FBgn0029117	Surf1	51	51.8067	22.92	58.18	65.1167	49.8047	5.6411
FBgn0029118	ScsbetaG	45.6067	60.54	63.5233	47.43	45.74	52.568	5.71885
FBgn0029121	Sras	48.3	52.9	51.0433	58.5667	55.8533	53.3327	5.73965
FBgn0029131	Debcl	65.2967	88.4967	4.40667	55.8033	74.6267	57.726	5.85365
FBgn0029133	REG	348.997	387.65	314.913	354.673	371.41	355.529	8.47423
FBgn0029134	Prosbeta5	607.907	747.587	821.2	639.87	609.673	685.247	9.42069
FBgn0029137	Patsas	1.04333	2.61667	0.0533333	0.93	1.64667	1.258	0.441483
FBgn0029148	NHP2	301.76	288.017	442.667	344.717	300.043	335.441	8.39034
FBgn0029152	Mkrn1	160.14	134.827	215.303	128.993	172.89	162.431	7.34457
FBgn0029155	Men-b	57.45	63.23	6.10333	40.06	57.83	44.9347	5.49296
FBgn0029157	ssh	40.9533	17.5867	9.51	15.96	27.2133	22.2447	4.48186
FBgn0029158	Las	47.2467	63.8667	24.6133	47.6433	55.0067	47.6753	5.57819
FBgn0029161	slmo	162.187	175.1	96.1933	150.613	168.947	150.608	7.23561
FBgn0029174	Fkbp59	265.703	247.067	28.9433	183.25	205.023	185.997	7.53991
FBgn0029175	sotv	39.6867	35.0433	36.1967	26.3633	27.89	33.036	5.05033
FBgn0029176	eEF1gamma	1323.44	1461.25	1552.64	1100.48	1259.85	1339.53	10.3876
FBgn0029502	COQ7	73.5167	85.5633	24.7633	81.2767	90.8633	71.1967	6.15576
FBgn0029503	CHORD	69.23	78.14	88.3133	74.8233	75.5133	77.204	6.27247
FBgn0029504	CHES-1-like	4.29667	2.58333	1.67333	1.71	4.24	2.90067	1.58528
FBgn0029506	Tsp42Ee	208.18	207.413	202.107	209.203	185.14	202.409	7.66184
FBgn0029508	Tsp42Ea	6.94333	10.16	2.13667	7.91667	8.38333	7.108	2.8496
FBgn0029512	Aos1	366.763	414.433	460.273	378.973	361.92	396.473	8.63144
FBgn0029514	312	78.6533	92.2067	47.9167	87.8467	102.09	81.7427	6.35478
FBgn0029522	CG13373	156.99	220.31	145.387	214.407	257.85	198.989	7.63727
FBgn0029524	CG3176	17.7233	17.2367	25.3333	30.5733	18.9667	21.9667	4.4638
FBgn0029525	CG18273	27.7567	24.4067	32.21	16.76	20.4767	24.322	4.61011
FBgn0029529	CG13365	74.3267	69.21	71.77	96.2133	76.07	77.518	6.27832
FBgn0029588	CG14798	3.24	3.60667	2.24667	4.42	3.02333	3.30733	1.76864
FBgn0029594	CG14806	159.753	174.16	211.963	194.043	179.15	183.814	7.52289
FBgn0029603	CG14053	0.596667	1.07	1.49	1.15667	3.96667	1.656	0.812293
FBgn0029629	eIF3g1	358.8	402.9	471.263	370.523	378.68	396.433	8.6313
FBgn0029648	CG3603	16.6733	21.62	2.22333	17.4433	26.6767	16.9273	4.08978
FBgn0029664	CG10802	90.87	98.4433	124.953	88.16	95.4967	99.5847	6.6393
FBgn0029665	CG14270	166.317	170.41	222.76	202.603	180.967	188.611	7.56004
FBgn0029666	CG10803	56.6467	59.23	24.1667	42.3	51.27	46.7227	5.54914
FBgn0029672	CG2875	104.67	96.78	116.27	101.853	102.557	104.426	6.70772
FBgn0029676	HIP-R	122.29	115.507	161.95	96.19	148.237	128.835	7.0105
FBgn0029685	CG2938	96.85	64.5833	113.85	53.95	41.43	74.1327	6.21398
FBgn0029686	Glos	31.6767	28.6867	15.32	18.57	24.07	23.6647	4.57075
FBgn0029687	Vap33	202.023	201.44	227.067	147.733	196.66	194.985	7.60796
FBgn0029688	lva	10.32	5.04667	1.91333	2.93667	6.29333	5.302	2.43349
FBgn0029689	CG6428	22.7833	25.8333	4.31667	15.15	16.5933	16.9353	4.09046
FBgn0029693	CG6379	13.2	15.76	0.466667	8.16	12.4433	10.006	3.33714
FBgn0029706	CG3626	21.6367	20.5167	7.38667	11.8533	13.79	15.0367	3.91998
FBgn0029709	CHOp24	144.207	141.803	146.267	166.97	154.78	150.805	7.2375
FBgn0029710	CG3568	7.34	6.09	9.77333	9.26667	5.82667	7.65933	2.95593
FBgn0029711	Usf	28.2367	21.0533	10.2233	16.8867	17.2633	18.7327	4.23517
FBgn0029712	CG15912	12.5467	18.62	15.23	17.9567	12.3233	15.3353	3.94816
FBgn0029713	CG11436	50.86	56.7967	37.98	48.0567	48.3433	48.4073	5.60013
FBgn0029714	CG3527	109.67	135.82	143.677	121.277	121.437	126.376	6.98272
FBgn0029715	CG11444	334.167	374.807	372.54	331.3	352.153	352.993	8.46391
FBgn0029718	mRpL30	203.66	227.407	126.54	253.413	227.45	207.694	7.69901
FBgn0029720	CG3009	0.56	0.62	1.01667	0.893333	0.54	0.726	-0.275786
FBgn0029723	Proc-R	1.28	2.31333	1.34333	1.91667	0.87	1.54467	0.717795
FBgn0029733	CG6927	165.877	218.323	3.63333	125.737	159.13	134.54	7.07296
FBgn0029736	CG4041	17.49	20.75	7.46333	13.0367	15.69	14.886	3.90554
FBgn0029737	CG6903	23.58	35.5667	1.8	20.86	27.3933	21.84	4.45549
FBgn0029750	CG3323	0.283333	0.186667	0.376667	0.133333	2.16	0.628	-0.45799
FBgn0029753	CG4198	1.40333	1.90333	1.45	1.65333	1.76667	1.63533	0.795213
FBgn0029755	Sas10	53.11	61.0867	74.65	44.4433	46.88	56.034	5.8108
FBgn0029756	CG3309	37.92	47.5367	46.34	30.3	30.85	38.5893	5.27386
FBgn0029763	Usp16-45	75.45	48.9667	87.1633	36.94	54.0167	60.5073	5.92142
FBgn0029766	CG15784	1.10333	0.763333	1.57333	0.736667	2.69667	1.37467	0.560389
FBgn0029778	RhoGAP5A	34.2833	33.2367	43.4133	29.04	29.0833	33.8113	5.0837
FBgn0029783	Sirt4	6.11	9.64667	0.416667	6.64333	8.26333	6.216	2.65901
FBgn0029785	RpL35	3765.8	3563.44	4451.8	4452.48	3866.89	4020.08	11.973
FBgn0029789	PGAP1	19.93	16.98	1.21	12.2467	16.22	13.3173	3.74603
FBgn0029798	CG4078	28.0833	30.7033	10.05	17.45	16.4567	20.5487	4.36798
FBgn0029800	lin-52	150.67	183.31	58.84	178.23	204.74	155.158	7.27852
FBgn0029801	CG15771	56.9767	57.5767	2.13333	30.22	51.4733	39.676	5.31383
FBgn0029813	AgmNAT	2.71333	3.79667	2.38	4.28	10.0367	4.64133	2.24529
FBgn0029818	GAA1	26.1533	31.36	1.03	15.5067	24.1967	19.6493	4.30373
FBgn0029819	Usp30	71.09	82.2433	14.6467	53.0267	64.0433	57.01	5.83567
FBgn0029820	CG16721	20.69	20.1567	20.8	13.0833	12.1067	17.3673	4.12659
FBgn0029821	CG4020	8.68	4.90333	11.8567	7.60667	5.23667	7.65667	2.95544
FBgn0029822	CG12236	39.6567	35.68	3.49667	25.1767	43.38	29.478	4.88645
FBgn0029823	Shmt	119.383	144.87	10.5	109.28	119.4	100.687	6.65516
FBgn0029824	CG3726	13.1433	14.43	14.0267	8.34	15.1033	13.0087	3.71245
FBgn0029825	CG12728	26.0133	35.3533	48.6767	32.2033	41.9867	36.8467	5.20737
FBgn0029830	Grip	1.84	1.97333	1.45667	1.46333	1.06333	1.55933	0.730604
FBgn0029831	CG5966	33.3367	32.4667	18.9567	31.66	40.22	31.328	4.97398
FBgn0029833	MCTS1	250.107	228.843	230.813	255.743	167.403	226.582	7.82453
FBgn0029840	raptor	24.55	5.71667	12.2167	6.15	15.6967	12.866	3.69666
FBgn0029849	Efr	36.2867	52.82	7.34	45.9033	51.0733	38.6847	5.27741
FBgn0029853	CG3781	9.6	14.61	0.49	9.07	17.78	10.31	3.3799
FBgn0029854	CG3566	30.2	63.8733	6.80667	34.0933	45.7233	36.1393	5.17948
FBgn0029856	CG11700	0.69	2.77	0.64	1.06333	1.04	1.24067	0.422951
FBgn0029857	wuho	39.9467	44.8167	13.8333	37.3467	43.69	35.9267	5.17099
FBgn0029858	mldr	18.76	22.8433	10.1433	21.6967	34.03	21.4947	4.4326
FBgn0029860	CG15891	68.84	80.1967	21.51	72.58	39.1867	56.4627	5.82178
FBgn0029861	CG3815	36.31	30.65	6.52333	23.32	33.04	25.9687	4.70424
FBgn0029866	CG3842	51.3867	48.4767	28.5667	56.2733	77.1533	52.3713	5.71346
FBgn0029867	CG3847	97.9067	85.4967	141.26	66.9533	78.6967	94.0627	6.55708
FBgn0029868	ND-B16.6	284.407	286.94	243.737	312.063	299.44	285.317	8.15693
FBgn0029870	Marf	66.02	51.28	22.4433	36.0167	53.0233	45.7567	5.51906
FBgn0029873	CG3918	67.3767	65.6767	86.1467	47.5	60.7233	65.4847	6.03529
FBgn0029874	CG3342	45.08	42.28	34.3467	40.5667	40.16	40.4867	5.34293
FBgn0029878	Pat1	3.05667	6.06667	1.36	2.61	2.86667	3.192	1.71896
FBgn0029879	APC7	143.86	156.39	12.6933	114.12	136.77	112.767	6.81848
FBgn0029881	pigs	0.273333	0.386667	0.906667	0.266667	0.58	0.482667	-0.779257
FBgn0029882	CG3226	348.107	332.76	273.447	357.013	397.217	341.709	8.41705
FBgn0029885	CG3224	85.2667	98.0567	101.73	104.503	105.333	98.978	6.63049
FBgn0029887	CG3198	12.0967	10.8933	17.46	9.06	9.55	11.812	3.57434
FBgn0029888	ND-ASHI	149.303	159.367	191.26	173.377	165.207	167.703	7.39062
FBgn0029891	Pink1	74.7867	70.99	102.8	57.4167	68.1333	74.8253	6.22738
FBgn0029892	CG3184	3.75	6.92667	1.09	4.12667	5.43667	4.266	2.12631
FBgn0029893	CG14442	44.6367	28.9833	15.2033	18.44	35.8967	28.632	4.84459
FBgn0029894	CG14440	19.5	19.1533	2.04333	11.37	16.85	13.7833	3.79528
FBgn0029895	CG14441	2.41	1.46	2.44667	0.913333	1.88333	1.82267	0.943109
FBgn0029897	RpL17	1553.76	1506.04	1651.84	1819.55	1691.16	1644.47	10.6835
FBgn0029899	CG14438	13.3933	4.59	16.6567	2.76	6.84333	8.84867	3.16167
FBgn0029903	pod1	30.36	14.8233	41.1133	10.81	18.9467	23.2107	4.54292
FBgn0029905	Nf-YC	37.12	37.98	12.4633	22.13	30.95	28.1287	4.81909
FBgn0029906	xit	19.3633	21.97	16.9067	16.3133	15.62	18.0347	4.18068
FBgn0029911	CG14435	35.0267	34.4833	22.0367	23.79	32.1233	29.492	4.88714
FBgn0029912	CG4557	19.51	18.9133	14.0567	13.0533	18.4867	16.804	4.07929
FBgn0029913	Cht11	34.0667	38.53	22.7933	30.7733	23.2467	29.882	4.90602
FBgn0029914	CG4558	47.1733	58.5067	20.9933	50.4533	56.1567	46.6567	5.5471
FBgn0029915	CG14434	191.5	212.653	130.983	199.567	166.573	180.255	7.4947
FBgn0029924	CG4586	80.51	90.2933	29.3333	65.1433	68.5133	66.7587	6.06304
FBgn0029925	CG3040	70.7167	87.5267	14.6633	71.3567	50.99	59.0507	5.88632
FBgn0029928	CG3032	6.99	9.48667	3.48667	7.23	9.06333	7.25133	2.87801
FBgn0029929	CG4593	105.847	111.443	4.24667	94.54	125.817	88.3787	6.46726
FBgn0029931	CG14427	2.49667	4.88667	0.71	3.25	4.13	3.09467	1.67567
FBgn0029935	CG4615	58.1333	57.5567	78.4933	46.65	44.4333	57.0533	5.83677
FBgn0029936	CG4617	40.5867	43	20.9833	30.26	34.19	33.804	5.08338
FBgn0029937	CG8300	62.73	70.93	28.7967	56.4033	54.5933	54.6907	5.77586
FBgn0029939	CG9650	1.50333	0.366667	0.3	0.773333	1.34333	0.857333	-0.0629068
FBgn0029941	CG1677	118.287	105.15	152.907	65.4933	88.19	106.005	6.72935
FBgn0029942	CG2059	112.473	128.077	44.45	128.813	123.86	107.535	6.75
FBgn0029943	Atg5	78.0267	81.9867	108.777	80.0033	72.5467	84.268	6.39862
FBgn0029944	Dok	56.3067	51.49	67.1067	34.04	41.2367	50.036	5.64777
FBgn0029957	CG12155	35.5133	40.2267	15.0167	21.6367	28.91	28.2607	4.82582
FBgn0029958	Pdp	7.79333	12.0967	0.476667	5.08333	8.00667	6.69133	2.76369
FBgn0029959	Rab39	37.7967	53.1933	6.58	43.9267	52.5333	38.806	5.28192
FBgn0029969	CG10932	68.7067	82.0367	1.93	49.2633	61.5133	52.69	5.72219
FBgn0029970	Nek2	47.43	60.76	32.42	32.4633	41.3	42.8747	5.42541
FBgn0029971	ND-MNLL	213.86	201.577	269.007	263.193	218.947	233.317	7.86676
FBgn0029975	spidey	117.537	144.42	106.98	114.96	130.023	122.784	6.94115
FBgn0029976	snz	10.23	10.66	0.516667	5.41	9.19333	7.202	2.86829
FBgn0029979	mahe	37.0667	25.05	11.2167	18.2667	34.3233	25.1847	4.66019
FBgn0029980	CG10778	64.3633	79.69	36.3533	74.33	91.4367	69.2347	6.1155
FBgn0029992	Upf2	10.7167	7.64333	13.51	5.53	6.01333	8.68267	3.13466
FBgn0029996	UbcE2H	203.3	140.797	348.027	118.517	150.093	192.147	7.58681
FBgn0029997	CG2258	12.4333	8.57333	14.9533	5.36667	10.53	10.3713	3.38837
FBgn0029999	CG1575	46.27	53.09	2.67667	38.5767	45.5567	37.234	5.22242
FBgn0030000	CG2260	44.1967	52.1833	55.6167	38.7533	38.99	45.948	5.52507
FBgn0030003	CG2116	49.74	66.0633	63.1333	41.2333	56.9833	55.4307	5.79521
FBgn0030006	CG17982	20.1367	28.4167	29.9667	26.5633	25.7133	26.1593	4.71476
FBgn0030007	alpha-PheRS	77.2433	90.6967	11.2	57.0967	65.9033	60.428	5.91953
FBgn0030008	CG2129	24.2267	30.0867	0.633333	17.4767	25.5467	19.594	4.29968
FBgn0030010	CG10959	15.55	19.3467	0.306667	9.15333	14.5333	11.778	3.57022
FBgn0030011	Gbeta5	2.42333	3.25333	1.34333	3.56	4.37333	2.99067	1.62792
FBgn0030012	CG18262	13.6	16.2467	1.12	9.3	18.6033	11.774	3.56973
FBgn0030013	GIIIspla2	90.2033	100.323	19.3433	80.8567	97.3733	77.62	6.28021
FBgn0030018	slpr	36.7633	20.11	11.85	14.8	25.9967	21.904	4.45969
FBgn0030025	CG2147	108.453	132.303	30.2367	117.307	133.39	104.338	6.7065
FBgn0030026	sni	24.7833	36.68	31.4433	33.4067	42.7033	33.8033	5.08336
FBgn0030028	Corp	124.73	115.31	34.27	137.45	120.49	106.45	6.73539
FBgn0030030	CG1636	83.6867	85.5167	124.133	63.2333	68.8633	85.0867	6.41256
FBgn0030034	CG10555	19.3367	7.96	23.1733	8.65667	15.35	14.8953	3.90644
FBgn0030035	PIG-T	44.2	53.98	54.73	35.14	41.2933	45.8687	5.52258
FBgn0030037	Miga	43.7533	52.38	4.05667	33.2133	48.7333	36.4273	5.1909
FBgn0030038	CG1440	206.047	276.473	257.727	177.523	207.767	225.107	7.81511
FBgn0030039	CG12123	11.64	20.5533	0.603333	12.1733	16.7567	12.3453	3.63753
FBgn0030048	CG12112	175.82	142.383	177.753	157.04	193.47	169.293	7.40423
FBgn0030049	Trf4-1	68.8733	38.7	91.9967	27.07	52.6167	55.8513	5.8061
FBgn0030051	spirit	0.0166667	0	0.0166667	0.0133333	3.93	0.795333	-0.159503
FBgn0030052	CG12065	4.14667	4.74667	0.183333	2.15667	3.03667	2.854	1.56267
FBgn0030053	CG12081	53.2367	49.87	65.0333	39.4533	43.3667	50.192	5.65226
FBgn0030054	Caf1-180	98.4467	52.57	95.9033	37.5633	70.92	71.0807	6.15341
FBgn0030055	CG12772	9.3	8.68667	0.636667	4.55	8.93	6.42067	2.70502
FBgn0030056	CG11284	189.853	209.08	41.4533	146.707	162.563	149.931	7.22912
FBgn0030057	Ppt1	47.6967	53.6867	56.4033	47.1867	44.7133	49.9373	5.64493
FBgn0030060	CG2004	104.643	120.147	127.477	90.56	98.2567	108.217	6.75911
FBgn0030061	CG1785	119.307	108.513	59.8167	91.0433	100.89	95.914	6.58517
FBgn0030063	CG1789	121.493	137.113	158.323	133.38	126.997	135.461	7.0828
FBgn0030065	CG12075	1.37667	0.756667	1.21333	0.606667	1.49333	1.08933	0.250153
FBgn0030066	CG1885	28.7667	28.5267	13.1833	26.32	28.6	25.0793	4.65417
FBgn0030067	Rbm13	107.25	129.313	136.933	104.33	125.53	120.671	6.91613
FBgn0030073	CG10962	15.9233	19.7767	9.96667	14.0367	7.38333	13.4173	3.75674
FBgn0030081	CG7246	51.02	54.2367	55.7567	39.4367	43.8433	48.8587	5.61349
FBgn0030082	HP1b	185.64	193.457	218.307	166.76	170.65	186.963	7.54738
FBgn0030086	CCT2	295.14	356.157	24.8533	203.013	284.137	232.66	7.8627
FBgn0030087	CG7766	25.2833	20.23	7.09	12.5067	19.53	16.928	4.08984
[truncated: 4,863 more rows]

## Sheet: Fig 2A
Upf1-Nos S2 Data
Data for Fig 2A
Summary of the analysis of changes in abundance of gene-binned mRNAs for Fig. 2A
Genes ignored in analysis of Upf1-Nos and Upf1-Nos[L7]
by virtue of regulation in Upf alone indicated in Column Q
FB gene ID	Gene Name	avg TPM	log(avg TPM)	logFC_Upf1 vs wt	FDR_Upf1	sig FDR_Upf1	logFC_Nos vs wt	FDR_Nos	sig FDR_Nos	logFC_Upf1-Nos vs wt	FDR_Upf1-Nos	sigFDR_Upf1-Nos	logFC_Upf1-Nos[L7]	FDR_Upf1-Nos[L7]	sig FDR_Upf1-Nos[L7]	removed_from analysis of Upf1-Nos and Upf1-Nos[L7]
FBgn0000003	7SLRNA:CR32864	29.218	4.87371	-1.2128	0.128587	FALSE	0.46824	0.596998	FALSE	-0.290972	0.66598	FALSE	-0.146582	0.894083	FALSE	FALSE
FBgn0000008	a	6.29867	2.67777	0.30472	0.408314	FALSE	0.0628357	0.891599	FALSE	-1.98488	5.9843e-14	TRUE	-0.974372	0.00154678	TRUE	FALSE
FBgn0000017	Abl	13.994	3.81701	0.53152	0.232339	FALSE	-1.11858	0.00385431	TRUE	0.662884	0.0495039	TRUE	-0.948415	0.0182243	TRUE	FALSE
FBgn0000018	abo	25.0787	4.65413	-0.348629	0.100053	FALSE	-0.0427023	0.877203	FALSE	-1.23296	5.10244e-15	TRUE	-0.295136	0.155002	FALSE	FALSE
FBgn0000032	Acph-1	162.896	7.34869	0.0738615	0.729476	FALSE	0.133183	0.496132	FALSE	-0.557558	2.70983e-05	TRUE	-0.00982978	0.972012	FALSE	FALSE
FBgn0000042	Act5C	1733.74	10.7598	0.169196	0.382607	FALSE	0.185682	0.328443	FALSE	0.409951	0.00297043	TRUE	-0.122273	0.549592	FALSE	FALSE
FBgn0000043	Act42A	246.292	7.94481	0.0642453	0.772994	FALSE	0.217252	0.236959	FALSE	0.248476	0.0789992	FALSE	-0.112214	0.587941	FALSE	FALSE
FBgn0000052	Pfas	15.012	3.91762	0.566537	0.0261326	TRUE	0.413296	0.105373	FALSE	-1.93353	5.95536e-22	TRUE	-0.372986	0.149866	FALSE	FALSE
FBgn0000053	Gart	25.7007	4.68934	0.937922	3.21473e-06	TRUE	1.08771	1.65882e-08	TRUE	0.632043	0.000607084	TRUE	0.665614	0.00217142	TRUE	FALSE
FBgn0000055	Adh	298.111	8.22019	-1.02352	1.21241e-06	TRUE	-0.585413	0.0117434	TRUE	-4.75401	9.94813e-105	TRUE	-0.418488	0.087521	FALSE	TRUE
FBgn0000056	Adhr	0.798667	-0.154142	-1.07443	0.0250602	TRUE	-0.713433	0.121374	FALSE	-2.04251	1.67627e-07	TRUE	0.207682	0.711476	FALSE	TRUE
FBgn0000057	adp	35.5587	5.15618	0.11898	0.622632	FALSE	0.241536	0.256836	FALSE	-0.983799	2.41165e-10	TRUE	-0.17746	0.430165	FALSE	FALSE
FBgn0000063	Mps1	40.294	5.33607	-0.0515487	0.863948	FALSE	0.170944	0.50689	FALSE	-3.34626	2.09415e-69	TRUE	-0.236797	0.329632	FALSE	FALSE
FBgn0000064	Ald	175.153	7.4533	0.384207	0.0414435	TRUE	0.246649	0.198886	FALSE	0.424386	0.0035058	TRUE	0.105823	0.635024	FALSE	FALSE
FBgn0000077	amx	56.9307	5.83367	-0.128714	0.58016	FALSE	0.0503984	0.84963	FALSE	-1.33275	3.17058e-18	TRUE	-0.0960074	0.695165	FALSE	FALSE
FBgn0000083	AnxB9	135.725	7.08561	0.437856	0.0204684	TRUE	0.948258	6.30248e-10	TRUE	0.403845	0.00713336	TRUE	0.610898	0.00030099	TRUE	FALSE
FBgn0000084	AnxB10	44.12	5.46663	-0.0206888	0.954281	FALSE	-0.0212767	0.949408	FALSE	-3.64083	6.00859e-66	TRUE	0.1206	0.690694	FALSE	FALSE
FBgn0000097	aop	22.0053	4.46632	0.283681	0.389488	FALSE	-0.00828124	0.987877	FALSE	-0.713212	0.00245323	TRUE	-0.698231	0.0138275	TRUE	FALSE
FBgn0000100	RpLP0	2054.29	11.0045	0.344332	0.124708	FALSE	-0.0842886	0.755712	FALSE	0.367846	0.0335853	TRUE	0.464921	0.0242145	TRUE	FALSE
FBgn0000109	Aprt	69.7987	6.12719	-0.15762	0.471121	FALSE	0.0185418	0.949081	FALSE	-0.282076	0.0685053	FALSE	0.145065	0.510017	FALSE	FALSE
FBgn0000114	bru1	330.164	8.36748	0.119482	0.674221	FALSE	0.214586	0.405534	FALSE	-4.09479	7.55939e-95	TRUE	-0.226926	0.377188	FALSE	FALSE
FBgn0000115	Arl1	193.763	7.5989	-0.104323	0.644952	FALSE	0.0468588	0.850962	FALSE	-0.22016	0.153939	FALSE	0.131485	0.549571	FALSE	FALSE
FBgn0000116	Argk	44.6613	5.48418	0.628956	0.0045621	TRUE	0.885478	6.83212e-06	TRUE	-3.72038	4.14842e-75	TRUE	-0.186448	0.482189	FALSE	FALSE
FBgn0000117	arm	201.629	7.65627	0.438808	0.062267	FALSE	0.282434	0.240044	FALSE	0.532446	0.00312568	TRUE	-0.0851408	0.776131	FALSE	FALSE
FBgn0000119	arr	9.52933	3.26744	0.554589	0.135906	FALSE	-0.319069	0.422686	FALSE	0.230768	0.45096	FALSE	-0.761466	0.027404	TRUE	FALSE
FBgn0000139	ash2	59.7147	5.90243	0.100081	0.644408	FALSE	0.0901555	0.681473	FALSE	0.145559	0.338512	FALSE	-0.094352	0.671784	FALSE	FALSE
FBgn0000140	asp	38.912	5.28585	0.773224	0.0307487	TRUE	0.216003	0.606295	FALSE	-0.602165	0.0338376	TRUE	-0.504043	0.161332	FALSE	FALSE
FBgn0000146	aub	50.282	5.65484	0.049064	0.886337	FALSE	0.175995	0.551872	FALSE	-0.175658	0.421383	FALSE	0.0544076	0.878811	FALSE	FALSE
FBgn0000147	aurA	161.799	7.33895	-0.12083	0.52723	FALSE	0.242639	0.151805	FALSE	-0.580195	5.40428e-06	TRUE	0.12087	0.525835	FALSE	FALSE
FBgn0000150	awd	3468.08	11.76	0.172526	0.525288	FALSE	0.00765951	0.984621	FALSE	-0.904639	6.23012e-07	TRUE	0.457171	0.0454511	TRUE	FALSE
FBgn0000152	Axs	18.0247	4.17988	0.238118	0.309745	FALSE	0.460251	0.0263187	TRUE	-1.38563	3.92006e-16	TRUE	0.204472	0.393465	FALSE	FALSE
FBgn0000158	bam	57.6547	5.85187	0.341818	0.065013	FALSE	0.195492	0.314294	FALSE	-0.851669	7.9623e-10	TRUE	-0.0963981	0.662197	FALSE	FALSE
FBgn0000163	baz	9.606	3.27888	0.628042	0.118393	FALSE	-0.843219	0.0243134	TRUE	0.287635	0.381285	FALSE	-0.89675	0.0157379	TRUE	FALSE
FBgn0000166	bcd	105.701	6.7252	0.24064	0.360791	FALSE	0.462547	0.048086	TRUE	-5.08419	1.02543e-119	TRUE	0.108286	0.718493	FALSE	FALSE
FBgn0000173	ben	652.211	9.34942	-0.00980929	0.967422	FALSE	0.227829	0.186346	FALSE	0.104189	0.468018	FALSE	0.167263	0.356119	FALSE	FALSE
FBgn0000181	bic	1483.3	10.5347	-0.0983131	0.671323	FALSE	0.0626467	0.800691	FALSE	-1.11675	2.08098e-14	TRUE	0.090873	0.70156	FALSE	FALSE
FBgn0000182	BicC	83.994	6.39393	0.668019	0.0178477	TRUE	0.512637	0.0691876	FALSE	-5.43199	7.37406e-96	TRUE	-0.435867	0.127703	FALSE	FALSE
FBgn0000183	BicD	64.2407	6.00766	0.245051	0.355703	FALSE	-0.140307	0.629727	FALSE	-0.488611	0.0110288	TRUE	-0.373268	0.124623	FALSE	FALSE
FBgn0000212	brm	32.9333	5.04585	0.923321	0.0312137	TRUE	-0.644984	0.135812	FALSE	1.07063	0.00129009	TRUE	-0.805093	0.0508113	FALSE	FALSE
FBgn0000216	Brd	10.476	3.40272	-1.3388	0.000271586	TRUE	-0.996686	0.00653637	TRUE	-1.779	2.31373e-08	TRUE	-0.37118	0.3884	FALSE	TRUE
FBgn0000221	brn	20.2987	4.3504	0.116404	0.668507	FALSE	0.122458	0.647322	FALSE	-0.50298	0.00379535	TRUE	0.0134213	0.975266	FALSE	FALSE
FBgn0000227	Bsg25A	2.786	1.52907	-1.41961	0.0280756	TRUE	1.93915	0.00013054	TRUE	-1.27665	0.0117998	TRUE	-0.55726	0.411346	FALSE	TRUE
FBgn0000228	Bsg25D	38.9227	5.28624	0.438726	0.172051	FALSE	0.109275	0.780953	FALSE	0.339087	0.180498	FALSE	-0.606231	0.0428213	TRUE	FALSE
FBgn0000229	bsk	21.3227	4.42107	-0.384072	0.113921	FALSE	-0.00490991	0.988647	FALSE	-3.10122	5.99545e-54	TRUE	0.0313045	0.937301	FALSE	FALSE
FBgn0000239	bur	151.196	7.24123	0.262116	0.246069	FALSE	0.0266089	0.929594	FALSE	0.00846432	0.969742	FALSE	-0.277988	0.206784	FALSE	FALSE
FBgn0000244	by	4.01667	2.04148	0.150586	0.649341	FALSE	0.57541	0.0276147	TRUE	0.586236	0.00610342	TRUE	0.443763	0.102434	FALSE	FALSE
FBgn0000246	c(3)G	28.642	4.84509	-1.76281	3.25255e-21	TRUE	-1.67628	1.07759e-19	TRUE	-0.864151	1.25167e-06	TRUE	-1.36221	3.81413e-13	TRUE	TRUE
FBgn0000247	ca	4.29467	2.13575	0.697383	0.124417	FALSE	-0.201299	0.708132	FALSE	-2.56764	4.89309e-13	TRUE	-0.862162	0.0443851	TRUE	FALSE
FBgn0000250	cact	360.127	8.49276	0.11161	0.63645	FALSE	0.276027	0.17414	FALSE	0.126874	0.45265	FALSE	-0.080464	0.749617	FALSE	FALSE
FBgn0000251	cad	125.312	6.97053	0.247065	0.216105	FALSE	0.23192	0.242412	FALSE	-0.259381	0.0908074	FALSE	-0.036468	0.895592	FALSE	FALSE
FBgn0000253	Cam	882.812	9.78613	0.350334	0.0768918	FALSE	0.338138	0.0778306	FALSE	0.468082	0.00200227	TRUE	0.071743	0.775706	FALSE	FALSE
FBgn0000256	capu	6.15467	2.64493	0.102648	0.798615	FALSE	-0.931313	0.000853984	TRUE	-2.71496	4.79835e-26	TRUE	-0.667944	0.0261723	TRUE	FALSE
FBgn0000257	car	20.7087	4.37911	0.151461	0.492315	FALSE	0.168949	0.429232	FALSE	-1.27027	1.35078e-17	TRUE	-0.0277612	0.927392	FALSE	FALSE
FBgn0000259	CkIIbeta	193.43	7.59641	0.00526342	0.98711	FALSE	-0.0266901	0.92744	FALSE	-2.29204	6.6771e-45	TRUE	-0.295192	0.162203	FALSE	FALSE
FBgn0000261	Cat	46.162	5.53176	-0.155651	0.538237	FALSE	0.277445	0.219036	FALSE	0.234445	0.188414	FALSE	-0.114505	0.669503	FALSE	FALSE
FBgn0000273	Pka-C1	32.8907	5.04399	0.326126	0.276815	FALSE	-0.00713278	0.988503	FALSE	0.450367	0.0445328	TRUE	-0.492453	0.0736873	FALSE	FALSE
FBgn0000274	Pka-C2	1.532	0.706641	-0.0647377	0.967422	FALSE	0.26898	0.608867	FALSE	1.01178	0.00112498	TRUE	1.02258	0.00650964	TRUE	FALSE
FBgn0000283	Cp190	116.813	6.8693	0.603295	0.0626494	FALSE	-0.176285	0.642536	FALSE	0.798526	0.00125378	TRUE	-0.334634	0.322656	FALSE	FALSE
FBgn0000286	Cf2	9.33067	3.23736	0.225618	0.456213	FALSE	-0.480299	0.0716363	FALSE	-5.3269	1.66832e-88	TRUE	-0.668275	0.00836347	TRUE	FALSE
FBgn0000289	cg	83.6313	6.3877	0.283319	0.226977	FALSE	0.283754	0.218795	FALSE	-0.308265	0.0860026	FALSE	-0.188466	0.445045	FALSE	FALSE
FBgn0000307	chif	32.9013	5.04445	0.638459	0.128369	FALSE	-0.673573	0.097525	FALSE	0.779127	0.0155793	TRUE	-1.0635	0.00502143	TRUE	FALSE
FBgn0000308	chic	924.807	9.85316	-0.00517272	0.983105	FALSE	0.234074	0.167041	FALSE	-0.0156948	0.923081	FALSE	0.0852095	0.672408	FALSE	FALSE
FBgn0000316	cin	134.68	7.07446	0.235302	0.273694	FALSE	0.297728	0.147179	FALSE	0.370974	0.0202281	TRUE	0.245557	0.243679	FALSE	FALSE
FBgn0000317	ck	17.8947	4.1695	0.859756	0.0242421	TRUE	-0.146276	0.760779	FALSE	1.01774	0.000647803	TRUE	-0.615135	0.105643	FALSE	FALSE
FBgn0000318	cl	526.336	9.04011	-0.215835	0.350621	FALSE	-0.427154	0.037182	TRUE	-0.346407	0.040673	TRUE	0.154534	0.525575	FALSE	FALSE
FBgn0000319	Chc	54.9333	5.78223	0.377379	0.255159	FALSE	0.224083	0.531071	FALSE	0.657181	0.0075556	TRUE	-0.416097	0.195083	FALSE	FALSE
FBgn0000326	clt	35.3973	5.14964	0.118436	0.611621	FALSE	0.17725	0.40983	FALSE	0.312103	0.0458791	TRUE	0.206122	0.325797	FALSE	FALSE
FBgn0000330	cm	73.39	6.19948	0.03632	0.882551	FALSE	0.377644	0.0283118	TRUE	0.284693	0.0479759	TRUE	0.207884	0.276914	FALSE	FALSE
FBgn0000339	cni	210.301	7.717	-0.15659	0.509814	FALSE	-0.10492	0.675592	FALSE	-0.185127	0.28474	FALSE	0.161787	0.491169	FALSE	FALSE
FBgn0000346	comt	4.93933	2.33323	-0.903697	0.000581877	TRUE	-0.515397	0.0678908	FALSE	-0.359123	0.121585	FALSE	-0.831223	0.0016472	TRUE	FALSE
FBgn0000351	cort	16.616	4.06316	-0.400944	0.133977	FALSE	-0.165882	0.581671	FALSE	-5.19182	3.45908e-88	TRUE	-0.558758	0.0228486	TRUE	FALSE
FBgn0000352	cos	29.896	4.9067	0.488917	0.0993547	FALSE	-0.0533399	0.895264	FALSE	0.6354	0.00501936	TRUE	-0.353925	0.242264	FALSE	FALSE
FBgn0000370	crc	254.794	7.99375	0.0471283	0.84723	FALSE	-0.36492	0.0468028	TRUE	0.248586	0.103036	FALSE	0.148487	0.483265	FALSE	FALSE
FBgn0000376	crm	42.9787	5.4289	0.249483	0.377502	FALSE	-0.27665	0.317511	FALSE	-0.0601929	0.798849	FALSE	-0.455978	0.0709552	FALSE	FALSE
FBgn0000377	crn	39.2133	5.29695	0.208786	0.382311	FALSE	0.420494	0.0459009	TRUE	0.500636	0.00317244	TRUE	-0.0429267	0.895785	FALSE	FALSE
FBgn0000382	csw	22.9413	4.52615	0.712263	0.0392003	TRUE	-0.308514	0.411137	FALSE	0.384406	0.16718	FALSE	-0.629991	0.0583338	FALSE	FALSE
FBgn0000384	cta	209.285	7.71001	0.0455084	0.841816	FALSE	0.0589732	0.792048	FALSE	0.179415	0.213252	FALSE	0.00462078	0.988484	FALSE	FALSE
FBgn0000392	cup	69.9	6.12928	0.433259	0.135037	FALSE	0.349592	0.231035	FALSE	-1.09403	3.87724e-07	TRUE	-0.542437	0.0453506	TRUE	FALSE
FBgn0000394	cv	11.6107	3.54975	-0.629473	0.0178685	TRUE	0.0345849	0.930395	FALSE	-2.83226	1.70531e-35	TRUE	-0.221194	0.455347	FALSE	FALSE
FBgn0000404	CycA	828.007	9.69367	0.460331	0.0721895	FALSE	0.203071	0.469724	FALSE	-0.346165	0.0866548	FALSE	0.17207	0.553463	FALSE	FALSE
FBgn0000405	CycB	1839.26	10.845	0.34507	0.143871	FALSE	0.222852	0.369169	FALSE	0.0846332	0.673274	FALSE	0.0773212	0.7964	FALSE	FALSE
FBgn0000412	D1	291.201	8.18637	0.261572	0.199049	FALSE	0.356654	0.0613344	FALSE	0.361505	0.0187541	TRUE	0.171784	0.423504	FALSE	FALSE
FBgn0000414	Dab	7.19133	2.86618	0.646139	0.199965	FALSE	-1.18844	0.00806639	TRUE	0.298796	0.466172	FALSE	-1.27965	0.00441411	TRUE	FALSE
FBgn0000416	Sap-r	186.742	7.54567	0.425624	0.138363	FALSE	-0.020715	0.958041	FALSE	0.462102	0.0373956	TRUE	-0.248039	0.421035	FALSE	FALSE
FBgn0000426	SmF	495.879	8.95413	-0.080326	0.783301	FALSE	-0.0252069	0.936746	FALSE	0.00688759	0.979768	FALSE	0.379166	0.0949301	FALSE	FALSE
FBgn0000447	Dhod	96.7987	6.5984	0.215662	0.296766	FALSE	0.30114	0.119878	FALSE	0.185573	0.244733	FALSE	0.0457881	0.863994	FALSE	FALSE
FBgn0000454	Dip-B	112.485	6.81487	0.200526	0.377205	FALSE	0.344322	0.093645	FALSE	-3.69027	9.21345e-100	TRUE	-0.151672	0.522186	FALSE	FALSE
FBgn0000455	Dip-C	36.8273	5.20662	-0.212955	0.300731	FALSE	0.206244	0.30967	FALSE	-0.082993	0.620054	FALSE	0.0179532	0.954254	FALSE	FALSE
FBgn0000463	Dl	18.5373	4.22012	0.694233	0.0561716	FALSE	-0.451556	0.223826	FALSE	0.306645	0.301366	FALSE	-0.689381	0.045866	TRUE	FALSE
FBgn0000464	Lar	5.34	2.44361	0.604817	0.213746	FALSE	-1.12194	0.00991846	TRUE	0.765479	0.0381504	TRUE	-0.922367	0.0400459	TRUE	FALSE
FBgn0000479	dnc	14.146	3.83248	0.586796	0.0626494	FALSE	-0.0313691	0.94433	FALSE	-0.398164	0.113773	FALSE	-0.518788	0.0894232	FALSE	FALSE
FBgn0000482	dor	15.0833	3.92442	0.350697	0.178997	FALSE	0.50434	0.0363498	TRUE	0.690769	0.000352149	TRUE	0.123721	0.685792	FALSE	FALSE
FBgn0000499	dsh	49.0673	5.61963	0.105804	0.662432	FALSE	0.160776	0.477349	FALSE	0.053367	0.768587	FALSE	-0.186148	0.404033	FALSE	FALSE
FBgn0000520	dwg	28.618	4.84388	0.154708	0.524246	FALSE	0.418536	0.0391143	TRUE	-0.905813	2.17321e-08	TRUE	-0.235133	0.295315	FALSE	FALSE
FBgn0000524	dx	36.1587	5.18025	0.262118	0.394313	FALSE	0.00668423	0.988503	FALSE	-2.57395	2.53039e-31	TRUE	-0.390198	0.169738	FALSE	FALSE
FBgn0000533	ea	76.3027	6.25555	-0.205527	0.311911	FALSE	0.148702	0.483891	FALSE	-0.289267	0.0557173	FALSE	-0.0943373	0.68166	FALSE	FALSE
FBgn0000536	eas	69.4107	6.11916	-0.117127	0.600895	FALSE	0.135417	0.532506	FALSE	-0.470153	0.00152889	TRUE	0.0657942	0.789981	FALSE	FALSE
FBgn0000541	E(bx)	44.4213	5.47642	0.685421	0.0853937	FALSE	-0.389133	0.355696	FALSE	0.396101	0.215488	FALSE	-0.890473	0.0156388	TRUE	FALSE
FBgn0000543	ecd	28.8067	4.85333	0.242409	0.240416	FALSE	0.528128	0.00242506	TRUE	-1.29235	8.07834e-18	TRUE	-0.116537	0.618028	FALSE	FALSE
FBgn0000546	EcR	24.5907	4.62589	0.552018	0.072326	FALSE	-0.119787	0.750146	FALSE	0.369532	0.129853	FALSE	-0.489076	0.10207	FALSE	FALSE
FBgn0000547	ed	31.2193	4.96898	0.649012	0.0988228	FALSE	-0.704041	0.0614426	FALSE	0.792466	0.00855802	TRUE	-0.702583	0.0593518	FALSE	FALSE
FBgn0000559	eEF2	2116.36	11.0474	0.334454	0.122088	FALSE	0.301134	0.161067	FALSE	0.555933	0.000649787	TRUE	0.00206672	0.997285	FALSE	FALSE
FBgn0000562	egl	22.2127	4.47979	0.707738	0.0219392	TRUE	0.42451	0.184215	FALSE	-2.74724	5.23433e-28	TRUE	-0.48896	0.114984	FALSE	FALSE
FBgn0000565	Eip71CD	11.486	3.53431	-0.682436	0.0348563	TRUE	-0.241041	0.498287	FALSE	-5.12839	1.97572e-54	TRUE	-0.617366	0.044543	TRUE	FALSE
FBgn0000566	Eip55E	179.392	7.48778	0.111811	0.563246	FALSE	0.338972	0.0359697	TRUE	-0.0972359	0.501071	FALSE	0.135422	0.470202	FALSE	FALSE
FBgn0000568	Eip75B	0.770667	-0.199808	-0.455382	0.318669	FALSE	-1.69443	4.61706e-06	TRUE	-4.61925	1.13763e-28	TRUE	-2.62547	3.4576e-12	TRUE	FALSE
FBgn0000575	emc	43.072	5.43202	0.0526331	0.842588	FALSE	0.0669534	0.797566	FALSE	-0.933847	1.36448e-09	TRUE	-0.0402747	0.889863	FALSE	FALSE
FBgn0000578	ena	16.4047	4.0448	0.481166	0.158046	FALSE	-0.424528	0.216441	FALSE	0.382884	0.153218	FALSE	-0.878947	0.00413954	TRUE	FALSE
FBgn0000579	Eno	972.225	9.9253	0.110299	0.664203	FALSE	-0.0436111	0.878332	FALSE	-2.74688	2.45832e-60	TRUE	0.0371918	0.906688	FALSE	FALSE
FBgn0000581	E(Pc)	15.7593	3.98726	0.77526	0.0871819	FALSE	-0.847129	0.05027	FALSE	-0.284386	0.450884	FALSE	-1.37393	0.000612939	TRUE	FALSE
FBgn0000588	esc	84.394	6.40078	-0.268856	0.163543	FALSE	0.0595895	0.804493	FALSE	-2.31837	6.13219e-57	TRUE	-0.371745	0.0374394	TRUE	FALSE
FBgn0000611	exd	117.019	6.87183	0.362201	0.0978199	FALSE	0.345783	0.103807	FALSE	0.553342	0.000819526	TRUE	-0.033388	0.92055	FALSE	FALSE
FBgn0000615	exu	165.513	7.37168	-0.178655	0.459932	FALSE	-0.0710382	0.797558	FALSE	-3.9856	4.91782e-108	TRUE	-0.639472	0.000992034	TRUE	FALSE
FBgn0000617	e(y)1	70.072	6.13282	-0.268281	0.197494	FALSE	-0.161743	0.464637	FALSE	-0.271692	0.0886508	FALSE	-0.133514	0.560431	FALSE	FALSE
FBgn0000618	e(y)2	154.939	7.27648	-0.147484	0.623216	FALSE	-0.161776	0.583664	FALSE	-0.194265	0.359033	FALSE	0.24	0.387957	FALSE	FALSE
FBgn0000629	E(z)	14.6047	3.8782	0.509486	0.0384697	TRUE	0.931548	4.05421e-06	TRUE	-5.05306	1.2063e-90	TRUE	-0.124042	0.679787	FALSE	FALSE
FBgn0000662	fl(2)d	77.6073	6.27998	0.360537	0.121985	FALSE	0.458817	0.0351075	TRUE	0.359392	0.0463068	TRUE	0.0265666	0.941986	FALSE	FALSE
FBgn0000667	Actn	43.1247	5.43378	0.265387	0.284693	FALSE	0.479625	0.0312633	TRUE	-0.750637	2.88933e-05	TRUE	-0.288898	0.232949	FALSE	FALSE
FBgn0000709	fliI	20.21	4.34412	0.370924	0.228924	FALSE	0.0194256	0.961416	FALSE	-0.819911	0.00032596	TRUE	-0.492292	0.0877158	FALSE	FALSE
FBgn0000711	flw	39.6193	5.31177	0.296517	0.280946	FALSE	0.220054	0.439292	FALSE	0.555396	0.00589868	TRUE	-0.036743	0.930701	FALSE	FALSE
FBgn0000719	fog	18.8067	4.24082	0.703678	0.00727993	TRUE	0.641213	0.0121068	TRUE	-0.621217	0.00423317	TRUE	-0.183793	0.568973	FALSE	FALSE
FBgn0000721	for	117.345	6.87584	0.483804	0.120418	FALSE	-0.0580382	0.888933	FALSE	0.720437	0.00230746	TRUE	-0.43326	0.156089	FALSE	FALSE
FBgn0000808	gd	13.178	3.73097	0.113487	0.680729	FALSE	0.264674	0.262006	FALSE	-1.48211	1.1205e-16	TRUE	0.291809	0.207204	FALSE	FALSE
FBgn0000810	fs(1)K10	23.0753	4.53452	0.847722	0.000269732	TRUE	1.0057	4.212e-06	TRUE	0.725127	0.000342797	TRUE	0.100857	0.762452	FALSE	FALSE
FBgn0000826	png	54.1893	5.7626	-0.68547	0.000927515	TRUE	-0.200841	0.420046	FALSE	-4.02417	3.95979e-90	TRUE	-0.534117	0.012288	TRUE	FALSE
FBgn0000927	fs(1)Ya	51.468	5.6884	-0.0233086	0.939599	FALSE	0.175804	0.470682	FALSE	-5.04721	2.13643e-137	TRUE	-0.456446	0.027404	TRUE	FALSE
FBgn0000928	fs(1)Yb	0.236667	-1.57061	0.665611	0.369969	FALSE	-0.101997	1	FALSE	2.04079	2.57532e-06	TRUE	0.224295	0.827767	FALSE	FALSE
FBgn0000996	dup	165.855	7.37465	0.1277	0.666638	FALSE	0.404331	0.100589	FALSE	0.246915	0.224794	FALSE	-0.221852	0.416608	FALSE	FALSE
FBgn0001078	ftz-f1	31.0167	4.95962	0.555229	0.129164	FALSE	-0.48365	0.185027	FALSE	0.362782	0.213339	FALSE	-0.870588	0.00889386	TRUE	FALSE
FBgn0001079	fu	25.2293	4.66274	0.229453	0.475478	FALSE	0.0463788	0.905377	FALSE	0.16161	0.509152	FALSE	-0.302686	0.323425	FALSE	FALSE
FBgn0001084	fy	26.1827	4.71604	-0.021357	0.944683	FALSE	0.242754	0.251398	FALSE	-1.02925	4.29714e-11	TRUE	-0.0406915	0.891181	FALSE	FALSE
FBgn0001085	fz	45.0753	5.49746	0.382687	0.152142	FALSE	-0.0579162	0.867556	FALSE	0.476012	0.0200428	TRUE	-0.0727455	0.835257	FALSE	FALSE
FBgn0001086	fzy	183.154	7.5177	0.376795	0.133397	FALSE	0.429708	0.0728696	FALSE	0.651572	0.000559	TRUE	0.193505	0.476753	FALSE	FALSE
FBgn0001087	g	35.2073	5.1419	0.396741	0.15024	FALSE	0.237713	0.417112	FALSE	-0.213675	0.34286	FALSE	-0.314094	0.265387	FALSE	FALSE
FBgn0001091	Gapdh1	529.637	9.04913	-0.269508	0.244208	FALSE	-0.223731	0.344521	FALSE	-3.14892	2.6073e-71	TRUE	-0.00855679	0.982751	FALSE	FALSE
FBgn0001092	Gapdh2	798.275	9.64092	-0.344901	0.14347	FALSE	0.0653818	0.826735	FALSE	-5.01337	1.09476e-137	TRUE	-0.421586	0.0568755	FALSE	FALSE
FBgn0001098	Gdh	139.195	7.122	0.390563	0.0666103	FALSE	0.336554	0.106743	FALSE	0.335489	0.0438379	TRUE	-0.150099	0.532967	FALSE	FALSE
FBgn0001099	gdl	69.714	6.12544	0.128889	0.583287	FALSE	0.2554	0.22132	FALSE	-0.0273982	0.888917	FALSE	0.326927	0.0993491	FALSE	FALSE
FBgn0001104	Galphai	182.289	7.51088	0.116506	0.680569	FALSE	0.169214	0.527164	FALSE	0.202286	0.300029	FALSE	-0.0812672	0.790685	FALSE	FALSE
FBgn0001105	Gbeta13F	219.43	7.77827	0.0311719	0.89817	FALSE	-0.0577942	0.803135	FALSE	0.0195919	0.911223	FALSE	-0.126131	0.543329	FALSE	FALSE
FBgn0001108	DCTN1-p150	26.042	4.7083	0.239518	0.425069	FALSE	0.0112668	0.977685	FALSE	-2.33928	2.8504e-28	TRUE	-0.507156	0.0531915	FALSE	FALSE
FBgn0001120	gnu	745.728	9.5427	-0.323969	0.147311	FALSE	-0.144278	0.566641	FALSE	-3.41008	1.81103e-83	TRUE	-0.0246469	0.944046	FALSE	FALSE
FBgn0001122	Galphao	31.9687	5.00309	0.477951	0.114062	FALSE	-0.0432717	0.918839	FALSE	0.797568	0.000467253	TRUE	-0.219993	0.515247	FALSE	FALSE
FBgn0001123	Galphas	2.774	1.52306	0.55773	0.177362	FALSE	1.32196	4.47058e-05	TRUE	0.63723	0.0447198	TRUE	1.03988	0.00371138	TRUE	FALSE
FBgn0001124	Got1	225.275	7.81619	-0.108777	0.574662	FALSE	0.193918	0.27242	FALSE	-0.194511	0.15349	FALSE	0.153562	0.404048	FALSE	FALSE
FBgn0001125	Got2	80.7473	6.33713	0.0141762	0.966053	FALSE	0.425349	0.0392435	TRUE	-4.57456	8.43925e-125	TRUE	-0.380068	0.0685706	FALSE	FALSE
FBgn0001128	Gpdh1	259.451	8.01987	-0.0733373	0.733996	FALSE	0.241366	0.1748	FALSE	-1.10531	4.26016e-17	TRUE	0.0796972	0.71151	FALSE	FALSE
FBgn0001133	grau	50.2913	5.6551	-0.0379439	0.879829	FALSE	0.178837	0.366882	FALSE	-0.110759	0.484458	FALSE	-0.0214339	0.944837	FALSE	FALSE
FBgn0001137	grk	17.4	4.12928	-0.304885	0.125226	FALSE	-0.440986	0.0136677	TRUE	0.00148213	1	FALSE	-0.269286	0.165371	FALSE	FALSE
FBgn0001139	gro	101.994	6.67375	0.40887	0.0894574	FALSE	0.0427758	0.895264	FALSE	0.509293	0.00573537	TRUE	-0.0712626	0.820608	FALSE	FALSE
FBgn0001142	Gs1	280.814	8.13398	0.403553	0.00924456	TRUE	0.57556	2.4546e-05	TRUE	-0.346533	0.00631081	TRUE	0.348962	0.022453	TRUE	FALSE
FBgn0001149	GstD1	636.713	9.31473	-0.50292	0.0249111	TRUE	0.190872	0.445419	FALSE	-4.99855	1.09029e-140	TRUE	-1.23736	9.97862e-12	TRUE	FALSE
FBgn0001169	H	23.926	4.58652	0.673747	0.0616377	FALSE	-0.485297	0.180819	FALSE	0.707694	0.0108582	TRUE	-0.666588	0.0513293	FALSE	FALSE
FBgn0001174	halo	12.934	3.70421	-0.431277	0.487066	FALSE	2.05407	1.43198e-06	TRUE	-0.460964	0.298096	FALSE	-0.125777	0.876648	FALSE	FALSE
FBgn0001179	hay	30.3767	4.92963	0.146498	0.551742	FALSE	0.286454	0.193849	FALSE	-0.672373	5.29439e-05	TRUE	-0.0963495	0.722325	FALSE	FALSE
FBgn0001180	hb	35.0693	5.13625	0.385081	0.111351	FALSE	-0.0347764	0.918612	FALSE	-7.0344	9.84013e-170	TRUE	-0.57516	0.00899049	TRUE	FALSE
FBgn0001185	her	30.9113	4.95472	0.417038	0.0359622	TRUE	0.057015	0.823891	FALSE	-0.156936	0.349877	FALSE	0.0190698	0.952689	FALSE	FALSE
FBgn0001186	Hex-A	60.8847	5.93037	0.25604	0.320124	FALSE	0.0352567	0.917722	FALSE	-1.45139	2.42441e-15	TRUE	-0.276441	0.275347	FALSE	FALSE
FBgn0001189	hfw	17.6147	4.14687	0.428306	0.113288	FALSE	0.541488	0.0312518	TRUE	-0.580179	0.00548984	TRUE	0.218166	0.454436	FALSE	FALSE
FBgn0001197	His2Av	2123.68	11.0524	0.0842258	0.680569	FALSE	0.251839	0.142216	FALSE	0.159367	0.255193	FALSE	0.271684	0.103874	FALSE	FALSE
FBgn0001202	hook	47.1247	5.56147	-0.0263505	0.93168	FALSE	0.0293916	0.918839	FALSE	0.201359	0.23677	FALSE	-0.0585135	0.834974	FALSE	FALSE
FBgn0001206	Hmr	24.4293	4.61644	0.646195	0.0498212	TRUE	0.234173	0.526076	FALSE	0.812587	0.00127566	TRUE	-0.423948	0.204644	FALSE	FALSE
FBgn0001215	Hrb98DE	249.48	7.96336	0.514383	0.0561716	FALSE	0.351529	0.196957	FALSE	0.814942	6.37749e-05	TRUE	-0.311023	0.264027	FALSE	FALSE
FBgn0001218	Hsc70-3	356.873	8.47967	0.408183	0.0901297	FALSE	0.15791	0.563538	FALSE	-0.892929	7.06942e-07	TRUE	-0.0782263	0.798932	FALSE	FALSE
FBgn0001220	Hsc70-5	97.1153	6.60311	0.138598	0.590626	FALSE	0.399889	0.0647996	FALSE	-3.80815	1.40564e-95	TRUE	-0.284419	0.211648	FALSE	FALSE
FBgn0001222	Hsf	81.4113	6.34893	0.0648697	0.820835	FALSE	0.258539	0.27242	FALSE	-2.4839	1.40442e-45	TRUE	-0.420426	0.0512422	FALSE	FALSE
FBgn0001223	Hsp22	92.4787	6.53261	0.0691735	0.807821	FALSE	-0.44067	0.037182	TRUE	-0.0303748	0.882392	FALSE	0.46126	0.0262768	TRUE	FALSE
FBgn0001224	Hsp23	182.719	7.51427	0.255421	0.282209	FALSE	-0.199057	0.414555	FALSE	0.646983	0.000157253	TRUE	0.677522	0.000640355	TRUE	FALSE
FBgn0001225	Hsp26	1472.15	10.5238	-0.200783	0.438607	FALSE	-0.0381679	0.905377	FALSE	-4.67565	7.5042e-119	TRUE	0.0172175	0.964087	FALSE	FALSE
FBgn0001226	Hsp27	1001.43	9.96799	-0.114095	0.667684	FALSE	0.182465	0.459588	FALSE	-3.47326	2.1179e-82	TRUE	0.0350271	0.918329	FALSE	FALSE
FBgn0001230	Hsp68	1.224	0.404903	0.788135	0.0711007	FALSE	1.42177	2.19678e-05	TRUE	-0.445556	0.23677	FALSE	0.865772	0.0315195	TRUE	FALSE
FBgn0001233	Hsp83	1246.54	10.2838	0.0842968	0.805308	FALSE	0.0980696	0.771968	FALSE	-4.41757	6.80764e-84	TRUE	-0.347085	0.206418	FALSE	FALSE
FBgn0001234	lncRNA:Hsromega	3.798	1.96273	-0.139259	0.817968	FALSE	0.244992	0.652773	FALSE	1.06438	0.000488383	TRUE	3.04079	4.83353e-28	TRUE	FALSE
FBgn0001247	Ide	14.9473	3.91144	0.0698543	0.832622	FALSE	-0.156131	0.602441	FALSE	-4.00018	1.21709e-71	TRUE	-0.382629	0.133662	FALSE	FALSE
FBgn0001248	Idh	376.601	8.55727	-0.163015	0.493413	FALSE	0.0763752	0.773612	FALSE	-3.11665	3.59492e-76	TRUE	-0.0538329	0.84784	FALSE	FALSE
FBgn0001276	ix	124.564	6.9619	-0.101298	0.650169	FALSE	0.30012	0.103826	FALSE	-0.0522934	0.755177	FALSE	0.0286837	0.922053	FALSE	FALSE
FBgn0001280	janA	340.872	8.41351	0.00176374	0.998475	FALSE	-0.117147	0.628114	FALSE	0.100593	0.566989	FALSE	0.231272	0.281863	FALSE	FALSE
FBgn0001291	Jra	17.156	4.10903	-0.120433	0.7013	FALSE	0.377101	0.147853	FALSE	-5.71	1.85858e-93	TRUE	-0.678746	0.00452685	TRUE	FALSE
FBgn0001297	kay	2.358	1.29748	0.0257631	0.966717	FALSE	-0.527149	0.147818	FALSE	-0.881349	0.00181691	TRUE	-0.523529	0.151597	FALSE	FALSE
FBgn0001301	kel	16.32	4.03738	0.615658	0.0579841	FALSE	-0.0911411	0.828991	FALSE	1.05297	1.75544e-05	TRUE	-0.0413131	0.937301	FALSE	FALSE
FBgn0001308	Khc	71.0207	6.1522	0.415354	0.138878	FALSE	0.24655	0.408185	FALSE	-0.693581	0.00110263	TRUE	-0.418326	0.123737	FALSE	FALSE
FBgn0001316	klar	16.676	4.06833	0.51624	0.0953729	FALSE	-0.253529	0.450332	FALSE	0.162914	0.529063	FALSE	-0.66649	0.0200239	TRUE	FALSE
FBgn0001324	kto	1.99	1.0635	0.980882	0.0540537	FALSE	-0.557457	0.30109	FALSE	-2.78858	5.29203e-11	TRUE	-0.902165	0.0718241	FALSE	FALSE
FBgn0001330	kz	15.6767	3.97972	0.807141	0.000769093	TRUE	0.481825	0.0642379	FALSE	0.475787	0.0235813	TRUE	0.0305582	0.943783	FALSE	FALSE
FBgn0001341	Mybbp1A	42.4247	5.41023	0.574326	0.0561716	FALSE	0.123853	0.733633	FALSE	0.566354	0.0150297	TRUE	-0.0903821	0.81984	FALSE	FALSE
FBgn0001404	egh	46.352	5.53767	0.247458	0.392326	FALSE	0.18765	0.532744	FALSE	-0.00494072	0.987687	FALSE	-0.397296	0.133027	FALSE	FALSE
FBgn0001491	l(1)10Bb	170.734	7.41645	0.211706	0.29838	FALSE	-0.214385	0.289562	FALSE	0.260812	0.0880511	FALSE	0.0974803	0.673947	FALSE	FALSE
FBgn0001565	Hlc	176.074	7.46086	0.346317	0.0513316	FALSE	0.329194	0.0528775	FALSE	0.318602	0.0210972	TRUE	0.0504458	0.828448	FALSE	FALSE
FBgn0001612	Grip91	41.3913	5.37474	0.279632	0.270813	FALSE	0.0610468	0.845852	FALSE	-1.0141	3.06685e-08	TRUE	-0.31796	0.195775	FALSE	FALSE
FBgn0001624	dlg1	24.8207	4.63927	0.794735	0.0150731	TRUE	0.0472635	0.91911	FALSE	1.03278	6.09255e-05	TRUE	-0.121285	0.781321	FALSE	FALSE
FBgn0001941	ifc	221.29	7.79045	0.197883	0.308119	FALSE	0.302778	0.0921176	FALSE	0.0223058	0.899049	FALSE	0.241753	0.192741	FALSE	FALSE
FBgn0001942	eIF4A	1600	10.6439	-0.0208447	0.929429	FALSE	0.169655	0.339229	FALSE	0.0165069	0.919557	FALSE	0.0412809	0.850954	FALSE	FALSE
FBgn0001961	Arpc1	72.9707	6.19122	-0.0462888	0.853369	FALSE	0.284297	0.147599	FALSE	-0.46677	0.00198444	TRUE	0.0010948	1	FALSE	FALSE
FBgn0001965	Sos	3.22133	1.73176	0.767818	0.0711007	FALSE	-0.818508	0.0451975	TRUE	-3.69679	2.10829e-24	TRUE	-0.881887	0.0285783	TRUE	FALSE
FBgn0001970	Pgant35A	21.9713	4.4641	0.0794838	0.77831	FALSE	-0.0372075	0.903308	FALSE	-2.37259	1.1665e-40	TRUE	-0.51756	0.0129342	TRUE	FALSE
FBgn0001977	CIAPIN1	57.88	5.85748	-0.272721	0.189982	FALSE	0.230847	0.27242	FALSE	-0.244769	0.128936	FALSE	0.210196	0.322098	FALSE	FALSE
FBgn0001978	stc	60.5253	5.92185	0.403276	0.11648	FALSE	0.186224	0.512629	FALSE	0.137275	0.521834	FALSE	-0.440406	0.0713978	FALSE	FALSE
FBgn0001981	esg	0.94	0.0565835	-0.640757	0.20429	FALSE	-0.137243	0.83598	FALSE	-0.806719	0.0317987	TRUE	-0.451027	0.378594	FALSE	FALSE
FBgn0001986	Mtr4	31.96	5.0027	0.532845	0.0561732	FALSE	0.503255	0.0606232	FALSE	0.57762	0.0072024	TRUE	-0.0860424	0.814844	FALSE	FALSE
FBgn0001987	Gli	1.46533	0.64647	-2.14087	1.91736e-15	TRUE	-0.974554	0.000325267	TRUE	-1.26998	1.38949e-07	TRUE	-2.11455	2.26615e-15	TRUE	TRUE
FBgn0001989	ND-B17	114.777	6.84395	-0.21191	0.380385	FALSE	-0.141867	0.57933	FALSE	-0.646041	0.000146388	TRUE	0.128083	0.628462	FALSE	FALSE
FBgn0001990	wek	69.1533	6.11381	0.0121549	0.965681	FALSE	0.153233	0.475017	FALSE	0.0714547	0.669499	FALSE	0.017291	0.955392	FALSE	FALSE
FBgn0001994	crp	39.9727	5.32455	0.269439	0.338323	FALSE	0.0212104	0.953061	FALSE	0.279785	0.187984	FALSE	-0.607427	0.0132871	TRUE	FALSE
FBgn0001995	mRpL4	124.021	6.95561	-0.257262	0.264172	FALSE	-0.133785	0.599802	FALSE	-0.294636	0.0913052	FALSE	0.0196629	0.957444	FALSE	FALSE
FBgn0002021	l(2)37Bb	52.2347	5.7097	0.0116184	0.968513	FALSE	-0.133876	0.554695	FALSE	-1.30807	2.27173e-18	TRUE	-0.0504659	0.847118	FALSE	FALSE
FBgn0002022	Catsup	88.6967	6.47243	0.0698001	0.763541	FALSE	0.207964	0.283551	FALSE	0.198001	0.185685	FALSE	-0.02814	0.922126	FALSE	FALSE
FBgn0002031	l(2)37Cc	283.423	8.14732	-0.232866	0.234931	FALSE	0.0753142	0.743936	FALSE	-1.36492	4.49304e-22	TRUE	0.0388665	0.882973	FALSE	FALSE
FBgn0002036	CG10561	16.5253	4.05531	-0.0648167	0.812822	FALSE	0.174137	0.454096	FALSE	-2.54672	2.04934e-48	TRUE	-0.12884	0.604726	FALSE	FALSE
FBgn0002044	swm	63.7167	5.99586	0.274029	0.345503	FALSE	-0.70138	0.00401856	TRUE	-0.74557	0.000340254	TRUE	-0.582388	0.0219181	TRUE	FALSE
FBgn0002069	AspRS	92.6427	6.53516	0.187687	0.428553	FALSE	0.426819	0.0385017	TRUE	-3.47591	5.73051e-85	TRUE	-0.185441	0.431933	FALSE	FALSE
FBgn0002121	l(2)gl	90.822	6.50656	4.9269	2.75561e-31	TRUE	4.22914	7.26418e-25	TRUE	5.21323	8.35096e-36	TRUE	4.39112	3.90158e-26	TRUE	TRUE
FBgn0002174	l(2)tid	23.776	4.57749	0.206812	0.380818	FALSE	0.228006	0.319347	FALSE	-2.57599	2.04934e-48	TRUE	-0.346303	0.103918	FALSE	FALSE
FBgn0002183	dre4	83.652	6.38805	0.364837	0.158622	FALSE	0.481287	0.0476202	TRUE	-2.81023	3.11068e-45	TRUE	-0.32204	0.212205	FALSE	FALSE
FBgn0002283	l(3)73Ah	113.47	6.82744	0.0734132	0.816659	FALSE	0.350181	0.16371	FALSE	-3.44411	6.68999e-64	TRUE	0.143623	0.62423	FALSE	FALSE
FBgn0002284	Prosbeta6	699.088	9.44954	-0.0418075	0.854817	FALSE	0.0962266	0.648302	FALSE	0.0625862	0.686727	FALSE	0.165106	0.393081	FALSE	FALSE
FBgn0002354	l(3)87Df	33.3773	5.06511	-1.02965	5.51692e-05	TRUE	-0.967975	0.000103938	TRUE	-3.10954	1.52859e-36	TRUE	-0.240708	0.445747	FALSE	TRUE
FBgn0002413	dco	180.534	7.49693	0.355974	0.138496	FALSE	0.443969	0.0507619	FALSE	0.188523	0.334773	FALSE	-0.229888	0.363958	FALSE	FALSE
FBgn0002431	hyd	28.876	4.85679	0.987347	0.0283468	TRUE	-0.395492	0.422686	FALSE	0.887503	0.0123011	TRUE	-0.860699	0.0474257	TRUE	FALSE
FBgn0002441	l(3)mbt	15.77	3.98823	0.315104	0.319951	FALSE	-0.0885009	0.818873	FALSE	-0.284455	0.245223	FALSE	-0.571847	0.045089	TRUE	FALSE
FBgn0002466	sti	34.1467	5.09789	0.908039	0.0116536	TRUE	-0.103836	0.83059	FALSE	1.16862	4.63102e-05	TRUE	-0.42986	0.272367	FALSE	FALSE
FBgn0002521	pho	180.653	7.49787	0.065686	0.78567	FALSE	-0.168827	0.422686	FALSE	0.12556	0.439414	FALSE	-0.142708	0.512775	FALSE	FALSE
FBgn0002524	lace	96.03	6.58691	0.136885	0.600168	FALSE	0.202593	0.405663	FALSE	-0.681335	7.69055e-05	TRUE	0.0732384	0.801397	FALSE	FALSE
FBgn0002525	Lam	105.621	6.72411	0.28757	0.181616	FALSE	0.237098	0.278665	FALSE	0.298425	0.0719914	FALSE	-0.16953	0.463055	FALSE	FALSE
FBgn0002542	lds	44.9813	5.49446	0.17955	0.538788	FALSE	0.207533	0.465905	FALSE	-4.52737	1.06999e-90	TRUE	-0.535992	0.027404	TRUE	FALSE
FBgn0002552	lin	27.0973	4.76539	0.429214	0.194544	FALSE	-0.190361	0.610912	FALSE	-2.07407	4.09869e-17	TRUE	-0.585499	0.0568755	FALSE	FALSE
FBgn0002561	l(1)sc	2.766	1.51904	-1.39172	0.001895	TRUE	-0.479238	0.321959	FALSE	-1.33955	0.000245006	TRUE	-0.0615302	0.944046	FALSE	TRUE
FBgn0002566	lt	65.916	6.04474	-0.0970789	0.681813	FALSE	-0.265915	0.184278	FALSE	0.10522	0.528451	FALSE	-0.023083	0.942959	FALSE	FALSE
FBgn0002567	Rab32	126.855	6.98817	0.475955	0.00553407	TRUE	0.585783	0.000170723	TRUE	-0.0376118	0.823555	FALSE	0.0457257	0.85094	FALSE	FALSE
FBgn0002577	m	0.361333	-1.11612	-2.19037	2.32755e-07	TRUE	-2.71305	1.11313e-10	TRUE	-2.20423	6.68033e-09	TRUE	-2.13612	2.5556e-07	TRUE	TRUE
FBgn0002579	RpL36	6258.62	12.6117	-0.123282	0.648201	FALSE	-0.275875	0.243558	FALSE	-0.143651	0.457183	FALSE	0.2654	0.265387	FALSE	FALSE
FBgn0002590	RpS5a	1191.65	10.2189	-0.316862	0.161103	FALSE	-0.198587	0.406358	FALSE	-0.399114	0.0211939	TRUE	0.0977966	0.720575	FALSE	FALSE
FBgn0002593	RpLP1	3992.77	11.9632	-0.0499203	0.875841	FALSE	-0.380381	0.114922	FALSE	0.0821284	0.699135	FALSE	0.236322	0.36459	FALSE	FALSE
FBgn0002622	RpS3	3311.29	11.6932	0.115555	0.613506	FALSE	0.0856878	0.716768	FALSE	-0.00937285	0.96339	FALSE	0.293657	0.12865	FALSE	FALSE
FBgn0002626	RpL32	4658.98	12.1858	-0.0218405	0.953844	FALSE	-0.276721	0.306937	FALSE	-0.00363873	0.989343	FALSE	0.405816	0.105501	FALSE	FALSE
FBgn0002629	E(spl)m4-BFM	2.80133	1.53672	-0.995383	0.065013	FALSE	0.145987	0.843237	FALSE	-1.12198	0.00663367	TRUE	0.0916214	0.938212	FALSE	FALSE
FBgn0002638	Rcc1	368.733	8.52683	0.00864822	0.97323	FALSE	0.244435	0.18468	FALSE	0.220518	0.129657	FALSE	-0.117493	0.574474	FALSE	FALSE
FBgn0002641	mal	42.318	5.4066	0.260064	0.216436	FALSE	0.364945	0.0629961	FALSE	-0.426796	0.00706571	TRUE	0.0235926	0.941986	FALSE	FALSE
FBgn0002643	mam	2.65333	1.46118	0.480668	0.390802	FALSE	-1.29532	0.00661002	TRUE	-1.58005	9.20186e-05	TRUE	-1.52152	0.00131865	TRUE	FALSE
FBgn0002645	Map205	58.092	5.86275	0.61095	0.0412057	TRUE	-0.333204	0.289562	FALSE	0.174035	0.491818	FALSE	-0.488245	0.0933556	FALSE	FALSE
FBgn0002673	twe	205.748	7.68544	0.267351	0.142133	FALSE	0.109266	0.599747	FALSE	0.343123	0.0136944	TRUE	-0.107961	0.605308	FALSE	FALSE
FBgn0002707	mei-9	13.0907	3.72145	0.355533	0.158	FALSE	0.571115	0.0112803	TRUE	-1.33983	1.62325e-12	TRUE	-0.0878634	0.786688	FALSE	FALSE
FBgn0002709	mei-218	9.76067	3.30169	0.710019	0.0404831	TRUE	0.0166134	0.973502	FALSE	-1.57623	3.65046e-09	TRUE	-0.026094	0.964143	FALSE	FALSE
FBgn0002715	mei-S332	77.1407	6.27129	0.020132	0.93584	FALSE	0.0366122	0.877203	FALSE	0.149641	0.305639	FALSE	0.0780077	0.722639	FALSE	FALSE
FBgn0002716	mei-W68	1.56267	0.733499	0.405732	0.269867	FALSE	0.272257	0.484052	FALSE	-0.993146	0.000730272	TRUE	-0.330041	0.432995	FALSE	FALSE
FBgn0002719	Men	46.8127	5.55191	0.267908	0.281427	FALSE	0.306582	0.202129	FALSE	-2.90565	1.4676e-54	TRUE	-0.496776	0.02511	TRUE	FALSE
FBgn0002723	Met	7.19133	2.86618	0.208565	0.433709	FALSE	0.155358	0.578393	FALSE	-2.42139	9.35368e-35	TRUE	-0.420254	0.0767607	FALSE	FALSE
FBgn0002736	mago	309.743	8.27539	-0.330682	0.0728924	FALSE	-0.293588	0.103503	FALSE	-0.118155	0.441608	FALSE	-0.0947193	0.665446	FALSE	FALSE
FBgn0002774	mle	11.532	3.54003	0.195125	0.57803	FALSE	-0.083384	0.836067	FALSE	0.169701	0.511682	FALSE	-0.334312	0.301785	FALSE	FALSE
FBgn0002775	msl-3	87.8693	6.45893	0.00245395	0.994344	FALSE	0.129846	0.517526	FALSE	-0.415384	0.00255934	TRUE	0.012145	0.966921	FALSE	FALSE
FBgn0002778	mnd	64.7287	6.01856	0.178041	0.429216	FALSE	0.224632	0.29942	FALSE	-1.23835	1.29098e-15	TRUE	-0.456559	0.0174971	TRUE	FALSE
FBgn0002780	mod	791.553	9.62872	0.338939	0.112523	FALSE	0.107112	0.667874	FALSE	0.304589	0.0670411	FALSE	0.0819902	0.755583	FALSE	FALSE
FBgn0002781	mod(mdg4)	546.971	9.09558	0.0630095	0.781059	FALSE	0.122818	0.554267	FALSE	-0.00219964	0.991431	FALSE	-0.139712	0.488292	FALSE	FALSE
FBgn0002783	mor	98.696	6.62638	0.411483	0.156797	FALSE	-0.367801	0.20576	FALSE	0.61252	0.0054623	TRUE	-0.185876	0.570055	FALSE	FALSE
FBgn0002787	Rpn8	180.423	7.49604	-0.0640723	0.814782	FALSE	0.00650456	0.986009	FALSE	-3.46623	2.54795e-87	TRUE	-0.393284	0.0578509	FALSE	FALSE
FBgn0002791	mr	55.8387	5.80577	0.14132	0.513563	FALSE	0.0143556	0.956668	FALSE	-0.280327	0.0658274	FALSE	-0.0212813	0.945892	FALSE	FALSE
FBgn0002868	MtnA	9.47867	3.25982	-0.194737	0.781059	FALSE	-1.67333	0.000694662	TRUE	-0.350119	0.394537	FALSE	0.289523	0.660054	FALSE	FALSE
FBgn0002872	mu2	40.3593	5.3384	0.459728	0.0860968	FALSE	0.170585	0.575826	FALSE	0.163615	0.463305	FALSE	-0.325177	0.233782	FALSE	FALSE
FBgn0002873	mud	21.928	4.46127	0.515294	0.284401	FALSE	-0.707102	0.1205	FALSE	-0.0655495	0.879133	FALSE	-1.35746	0.000974055	TRUE	FALSE
FBgn0002878	mus101	10.6967	3.43251	0.506572	0.114164	FALSE	0.30874	0.360581	FALSE	-4.44649	9.53196e-57	TRUE	-0.74405	0.0115225	TRUE	FALSE
FBgn0002887	mus201	10.4147	3.39433	0.427534	0.165727	FALSE	0.246527	0.457022	FALSE	-2.40751	1.22357e-23	TRUE	-0.307947	0.339698	FALSE	FALSE
FBgn0002891	mus205	2.95	1.60881	0.49171	0.211957	FALSE	-0.137264	0.776311	FALSE	-1.32365	7.55721e-06	TRUE	-0.769781	0.0349933	TRUE	FALSE
FBgn0002899	mus301	19.6507	4.30383	0.0177863	0.953405	FALSE	0.259689	0.20874	FALSE	-4.1865	1.2722e-117	TRUE	-0.319113	0.108895	FALSE	FALSE
FBgn0002901	mus304	35.632	5.15914	0.222704	0.321531	FALSE	0.210983	0.349002	FALSE	-0.639827	7.84534e-05	TRUE	-0.0898458	0.734036	FALSE	FALSE
FBgn0002905	mus308	0.605333	-0.503623	0.255632	0.572652	FALSE	0.664636	0.0745698	FALSE	-5.15316	4.39675e-28	TRUE	-0.750516	0.0572621	FALSE	FALSE
FBgn0002906	Blm	20.078	4.33471	0.352064	0.346649	FALSE	-0.361031	0.332261	FALSE	-1.3308	6.12954e-07	TRUE	-0.664287	0.0465359	TRUE	FALSE
FBgn0002909	mus312	10.9387	3.46449	0.622745	0.0313118	TRUE	0.199379	0.548752	FALSE	-0.0440498	0.879616	FALSE	-0.245241	0.448992	FALSE	FALSE
FBgn0002914	Myb	93.692	6.55139	0.293293	0.171118	FALSE	0.337995	0.100956	FALSE	0.00191963	0.992793	FALSE	-0.107469	0.670693	FALSE	FALSE
FBgn0002921	Atpalpha	85.8273	6.42505	0.354312	0.234579	FALSE	0.274208	0.371794	FALSE	-1.82211	6.71251e-17	TRUE	-0.447306	0.111179	FALSE	FALSE
FBgn0002924	ncd	93.7093	6.55166	-0.00767719	0.980783	FALSE	0.264834	0.218795	FALSE	-0.030344	0.879931	FALSE	-0.240429	0.274994	FALSE	FALSE
FBgn0002932	neur	22.484	4.49723	0.709125	0.0052983	TRUE	0.203586	0.504283	FALSE	0.937432	5.14431e-06	TRUE	-0.143802	0.663612	FALSE	FALSE
FBgn0002948	nod	49.924	5.64455	0.110354	0.711579	FALSE	0.457772	0.0539953	FALSE	-4.92658	2.1531e-108	TRUE	-0.564705	0.014116	TRUE	FALSE
FBgn0002962	nos	152.179	7.25058	0.239564	0.2164	FALSE	0.0927951	0.677409	FALSE	-2.73822	3.80089e-78	TRUE	-0.418937	0.0160273	TRUE	FALSE
FBgn0002973	numb	30.206	4.92153	-0.554671	0.00820278	TRUE	-0.205562	0.389539	FALSE	-1.69995	4.34003e-24	TRUE	-0.879909	1.89468e-06	TRUE	FALSE
FBgn0002989	okr	18.7087	4.23333	0.259694	0.337855	FALSE	0.408771	0.100534	FALSE	-0.845419	1.38283e-05	TRUE	-0.192712	0.501953	FALSE	FALSE
FBgn0003008	or	110.838	6.79361	-0.135527	0.5614	FALSE	0.103522	0.671222	FALSE	0.115276	0.508657	FALSE	0.212237	0.325037	FALSE	FALSE
FBgn0003015	osk	258.354	8.01376	0.412147	0.094643	FALSE	0.573613	0.00995629	TRUE	-4.56547	2.69419e-108	TRUE	0.0826601	0.791459	FALSE	FALSE
FBgn0003016	osp	9.61267	3.27987	0.265165	0.502747	FALSE	-0.680353	0.0453291	TRUE	-0.358458	0.213441	FALSE	-0.867082	0.00809311	TRUE	FALSE
FBgn0003023	otu	110.908	6.79452	0.182254	0.507984	FALSE	0.481007	0.0395014	TRUE	-3.46555	8.66988e-69	TRUE	-0.55992	0.0139921	TRUE	FALSE
FBgn0003028	ovo	39.2007	5.29648	0.288825	0.415199	FALSE	-0.378515	0.261606	FALSE	-3.36111	5.78724e-38	TRUE	-0.471307	0.143369	FALSE	FALSE
FBgn0003041	pbl	34.8547	5.12741	0.0315298	0.92067	FALSE	0.107604	0.693169	FALSE	-3.89735	1.12619e-90	TRUE	-0.526848	0.0130365	TRUE	FALSE
FBgn0003042	Pc	29.4607	4.88561	0.251267	0.33845	FALSE	0.315737	0.206747	FALSE	-4.6597	1.03262e-96	TRUE	-0.306474	0.223145	FALSE	FALSE
FBgn0003044	Pcl	27.276	4.77484	0.504704	0.137036	FALSE	0.330507	0.352526	FALSE	-3.03547	5.02419e-30	TRUE	-0.716926	0.0219181	TRUE	FALSE
FBgn0003048	pcx	2.686	1.4782	1.02517	0.0546264	FALSE	-0.478466	0.402141	FALSE	-1.46358	0.00038814	TRUE	-1.10648	0.027404	TRUE	FALSE
FBgn0003053	peb	0.216	-1.662	2.53664	2.38792e-08	TRUE	-0.0460458	1	FALSE	2.60887	1.88719e-10	TRUE	1.76269	0.000732071	TRUE	TRUE
FBgn0003062	Fib	115.321	6.85076	0.144132	0.492617	FALSE	0.321341	0.0773297	FALSE	-0.075441	0.639397	FALSE	-0.116952	0.589133	FALSE	FALSE
FBgn0003071	Pfk	31.6873	4.99038	0.216025	0.420595	FALSE	0.419154	0.0785455	FALSE	-1.46496	3.05964e-15	TRUE	0.0132889	0.97257	FALSE	FALSE
FBgn0003074	Pgi	30.424	4.93187	-0.18386	0.480623	FALSE	0.366523	0.113215	FALSE	-5.77319	1.41014e-135	TRUE	-0.768856	0.000161232	TRUE	FALSE
FBgn0003076	Pgm	122.496	6.93777	-0.0565001	0.799634	FALSE	-0.153347	0.42407	FALSE	-1.05187	1.77057e-15	TRUE	0.153044	0.426652	FALSE	FALSE
FBgn0003079	Raf	44.778	5.48794	0.32972	0.152829	FALSE	0.388745	0.0772684	FALSE	-0.115442	0.550946	FALSE	-0.0648223	0.828917	FALSE	FALSE
FBgn0003082	phr	22.0487	4.46915	-0.132789	0.637838	FALSE	-0.065095	0.833325	FALSE	-5.15857	1.26401e-107	TRUE	-0.60683	0.00568685	TRUE	FALSE
FBgn0003087	pim	542.61	9.08404	-0.0384698	0.868107	FALSE	0.0636461	0.773612	FALSE	0.162323	0.263011	FALSE	0.132667	0.503851	FALSE	FALSE
FBgn0003093	Pkc98E	6.87733	2.80268	-0.0993421	0.745431	FALSE	0.0430837	0.897437	FALSE	-2.11279	1.04969e-27	TRUE	-0.0851917	0.789411	FALSE	FALSE
FBgn0003114	plu	358.521	8.48631	-0.131806	0.644155	FALSE	-0.104524	0.720056	FALSE	-0.270255	0.165268	FALSE	0.243018	0.344438	FALSE	FALSE
FBgn0003116	pn	51.186	5.68049	-0.0377076	0.875841	FALSE	0.1207	0.561054	FALSE	-0.527364	0.000144525	TRUE	0.212669	0.257192	FALSE	FALSE
FBgn0003118	pnt	1.39867	0.58368	-0.679722	0.0283468	TRUE	-0.902081	0.000946556	TRUE	-3.59175	6.49981e-36	TRUE	-1.7179	6.68097e-11	TRUE	FALSE
FBgn0003124	polo	434.097	8.76221	0.329664	0.110325	FALSE	0.380846	0.0512101	FALSE	-0.263698	0.103804	FALSE	0.0944198	0.70156	FALSE	FALSE
FBgn0003134	Pp1alpha-96A	105.837	6.72706	0.322549	0.136913	FALSE	0.298223	0.164508	FALSE	0.494785	0.00249946	TRUE	0.0665395	0.810061	FALSE	FALSE
FBgn0003139	PpV	137.223	7.10143	-0.0614559	0.783627	FALSE	0.187445	0.323486	FALSE	-0.581051	1.90811e-05	TRUE	0.0411089	0.865581	FALSE	FALSE
FBgn0003141	pr	125.006	6.96701	0.322514	0.0907528	FALSE	0.36187	0.044545	TRUE	0.514115	0.000346594	TRUE	0.413189	0.01855	TRUE	FALSE
FBgn0003159	CG2841	15.506	3.96403	0.824755	0.0503437	FALSE	-0.130777	0.807533	FALSE	-2.4337	1.35253e-13	TRUE	-0.647224	0.116432	FALSE	FALSE
FBgn0003162	Pu	1.452	0.634129	0.0787296	0.898534	FALSE	0.369409	0.391474	FALSE	0.24089	0.50227	FALSE	0.689652	0.0676398	FALSE	FALSE
FBgn0003165	pum	22.646	4.50754	0.463097	0.330134	FALSE	-1.29491	0.000981457	TRUE	0.480589	0.181068	FALSE	-1.4196	0.000334599	TRUE	FALSE
FBgn0003169	put	117.487	6.87759	0.225131	0.350725	FALSE	0.0115948	0.970037	FALSE	0.350862	0.0473371	TRUE	-0.0122282	0.972997	FALSE	FALSE
FBgn0003175	px	4.988	2.3471	0.52143	0.22217	FALSE	-1.16644	0.00142702	TRUE	-2.4709	3.43431e-14	TRUE	-1.1331	0.00271573	TRUE	FALSE
FBgn0003187	qua	56.234	5.81593	-0.0320982	0.914835	FALSE	0.00445762	0.990006	FALSE	-2.80398	1.4606e-60	TRUE	-0.412677	0.0460919	TRUE	FALSE
FBgn0003189	r	4.7	2.26303	0.971848	0.0135804	TRUE	0.00512164	0.994382	FALSE	0.513679	0.11469	FALSE	-0.295553	0.526589	FALSE	FALSE
FBgn0003204	ras	54.7667	5.77786	0.383172	0.0648292	FALSE	0.60265	0.000712801	TRUE	-4.83319	2.32107e-145	TRUE	-0.189123	0.398308	FALSE	FALSE
FBgn0003205	Ras85D	201.154	7.65287	0.419298	0.0164164	TRUE	0.219709	0.237633	FALSE	0.372715	0.00781973	TRUE	0.124002	0.547666	FALSE	FALSE
FBgn0003206	Ras64B	76.168	6.25301	0.11308	0.589656	FALSE	0.181396	0.349407	FALSE	-0.45683	0.00111326	TRUE	0.0592056	0.801397	FALSE	FALSE
FBgn0003209	raw	9.86733	3.31721	-0.134406	0.639929	FALSE	-0.126936	0.66046	FALSE	-3.62054	9.01653e-67	TRUE	-0.514723	0.0242852	TRUE	FALSE
FBgn0003210	rb	30.116	4.91724	0.412182	0.158622	FALSE	0.0215119	0.956024	FALSE	0.426722	0.0589751	FALSE	-0.23306	0.461248	FALSE	FALSE
FBgn0003218	rdgB	10.8967	3.45899	0.0712874	0.817968	FALSE	-0.54498	0.0163869	TRUE	-3.71221	2.43761e-71	TRUE	-0.710555	0.0011673	TRUE	FALSE
FBgn0003227	rec	1.436	0.619178	-0.281167	0.471773	FALSE	0.313648	0.377971	FALSE	-4.13054	2.38663e-31	TRUE	-0.739448	0.0253171	TRUE	FALSE
FBgn0003231	ref(2)P	214.84	7.74779	0.300308	0.221467	FALSE	0.27643	0.260319	FALSE	0.40158	0.0306183	TRUE	0.101505	0.729068	FALSE	FALSE
FBgn0003256	rl	427.781	8.74107	-0.410805	0.0190071	TRUE	-1.11111	2.44092e-15	TRUE	-0.277446	0.0507441	FALSE	-0.402181	0.0163879	TRUE	FALSE
FBgn0003257	r-l	62.044	5.95754	0.244483	0.297724	FALSE	0.239207	0.30674	FALSE	0.348573	0.046073	TRUE	-0.0284851	0.937301	FALSE	FALSE
FBgn0003261	Rm62	216.617	7.75967	0.318512	0.215138	FALSE	0.172132	0.540495	FALSE	0.392354	0.0444357	TRUE	-0.482278	0.0401222	TRUE	FALSE
FBgn0003268	rod	8.79733	3.15337	0.435221	0.270448	FALSE	0.419874	0.287034	FALSE	-2.28516	8.73123e-15	TRUE	-0.684015	0.0594499	FALSE	FALSE
FBgn0003270	amos	14.292	3.8472	-0.652201	0.0732924	FALSE	-0.33211	0.383499	FALSE	-0.797273	0.00415475	TRUE	0.414475	0.255655	FALSE	FALSE
FBgn0003274	RpLP2	3423.56	11.7413	-0.00760042	0.982552	FALSE	-0.274106	0.265405	FALSE	-0.340485	0.0690924	FALSE	0.425958	0.0603815	FALSE	FALSE
FBgn0003275	RpII18	257.249	8.00758	0.113911	0.69159	FALSE	-0.0509425	0.870076	FALSE	0.155201	0.438891	FALSE	0.25189	0.313843	FALSE	FALSE
FBgn0003277	RpII215	34.5167	5.11339	0.782794	0.0571084	FALSE	-0.717311	0.0713525	FALSE	0.839779	0.00817715	TRUE	-0.819709	0.0342931	TRUE	FALSE
FBgn0003278	RpI135	9.522	3.26634	0.166915	0.586999	FALSE	0.16109	0.602391	FALSE	-1.3381	6.65765e-11	TRUE	-0.217815	0.462364	FALSE	FALSE
FBgn0003279	RpL4	1359.1	10.4085	0.0659286	0.814283	FALSE	0.08008	0.772622	FALSE	0.00689769	0.976364	FALSE	0.0124408	0.972006	FALSE	FALSE
FBgn0003285	rst	3.36867	1.79438	-1.85908	6.17707e-13	TRUE	-4.24222	1.62444e-51	TRUE	-3.50257	3.34693e-40	TRUE	-2.29681	6.08277e-19	TRUE	TRUE
FBgn0003292	rt	13.664	3.78283	0.548168	0.0242421	TRUE	0.612086	0.00624523	TRUE	-1.7858	3.02909e-20	TRUE	0.0457938	0.897624	FALSE	FALSE
FBgn0003301	rut	0.313333	-1.27462	0.853749	0.0490818	TRUE	-0.259877	0.629787	FALSE	-0.520718	0.17159	FALSE	-0.821299	0.0742566	FALSE	FALSE
FBgn0003302	rux	23.348	4.55139	0.120322	0.664547	FALSE	0.67155	0.000601002	TRUE	-1.84601	2.35023e-24	TRUE	0.420611	0.0539711	FALSE	FALSE
FBgn0003310	S	29.2113	4.87339	0.189671	0.491379	FALSE	-0.173069	0.53557	FALSE	-1.2975	3.15159e-12	TRUE	-0.413545	0.0840629	FALSE	FALSE
FBgn0003313	sala	5.61533	2.51484	-0.118017	0.941148	FALSE	2.7638	1.8743e-07	TRUE	-0.919802	0.114163	FALSE	0.291001	0.717483	FALSE	FALSE
FBgn0003317	sax	76.728	6.26356	0.311247	0.211986	FALSE	0.296267	0.22974	FALSE	-0.228262	0.24693	FALSE	0.148801	0.593258	FALSE	FALSE
FBgn0003321	sbr	44.142	5.46734	0.386152	0.116724	FALSE	0.282707	0.260319	FALSE	-0.217862	0.275918	FALSE	-0.107485	0.721733	FALSE	FALSE
FBgn0003330	Sce	67.3087	6.07486	0.182614	0.383988	FALSE	0.37936	0.0388996	TRUE	0.0760895	0.649964	FALSE	0.0779549	0.748632	FALSE	FALSE
FBgn0003334	Scm	34.3773	5.10758	0.353104	0.224753	FALSE	0.198789	0.528817	FALSE	-2.9227	8.82446e-40	TRUE	-0.685428	0.0079304	TRUE	FALSE
FBgn0003345	sd	4.81133	2.29611	-0.541589	0.0658501	FALSE	-0.481295	0.0885914	FALSE	-0.410573	0.0739306	FALSE	0.0442172	0.923306	FALSE	FALSE
FBgn0003346	RanGAP	171.664	7.42428	0.121855	0.627499	FALSE	0.359258	0.0871252	FALSE	0.165895	0.35145	FALSE	0.141935	0.563501	FALSE	FALSE
FBgn0003353	sei	2.542	1.40163	-0.000456142	1	FALSE	-0.0652218	0.873494	FALSE	-5.73713	2.48319e-57	TRUE	-0.300255	0.344812	FALSE	FALSE
FBgn0003360	sesB	2097.44	11.0345	0.0408072	0.848207	FALSE	0.372238	0.0158966	TRUE	0.155786	0.253578	FALSE	0.130894	0.47777	FALSE	FALSE
FBgn0003371	sgg	81.2727	6.34647	0.173904	0.441338	FALSE	0.317514	0.120408	FALSE	0.155927	0.360841	FALSE	-0.121368	0.615884	FALSE	FALSE
FBgn0003391	shg	23.522	4.56206	0.693398	0.118914	FALSE	-0.815417	0.0537939	FALSE	0.864565	0.0112147	TRUE	-0.772887	0.0675007	FALSE	FALSE
FBgn0003392	shi	46.3467	5.5375	0.246456	0.33432	FALSE	0.175071	0.515037	FALSE	0.0875524	0.671068	FALSE	-0.286906	0.246039	FALSE	FALSE
FBgn0003396	shn	2.426	1.33685	0.949783	0.118192	FALSE	-0.49747	0.448847	FALSE	-1.74528	0.000205526	TRUE	-1.24675	0.0289891	TRUE	FALSE
FBgn0003401	shu	24.6053	4.62675	-0.0210342	0.94318	FALSE	0.527818	0.00491093	TRUE	-4.26517	5.05258e-104	TRUE	-0.0673971	0.804112	FALSE	FALSE
FBgn0003410	sina	74.266	6.21657	0.212734	0.289375	FALSE	0.245591	0.205649	FALSE	-0.150755	0.341045	FALSE	-0.118283	0.593505	FALSE	FALSE
FBgn0003411	sisA	8.98533	3.18354	-0.193095	0.62528	FALSE	-0.0337425	0.951382	FALSE	-0.307857	0.259679	FALSE	0.364652	0.28213	FALSE	FALSE
FBgn0003415	skd	11.88	3.58256	0.704228	0.16992	FALSE	-0.917095	0.0597411	FALSE	-0.946229	0.016054	TRUE	-1.35837	0.0031313	TRUE	FALSE
FBgn0003416	sl	17.0073	4.09654	0.697961	0.0620695	FALSE	-0.0346011	0.94723	FALSE	0.6563	0.0237388	TRUE	-0.542308	0.142095	FALSE	FALSE
FBgn0003423	slgA	48.3787	5.59928	-0.00963198	0.974344	FALSE	0.0647305	0.809247	FALSE	-2.21646	7.43444e-43	TRUE	-0.325096	0.114365	FALSE	FALSE
FBgn0003435	sm	1.04533	0.195768	-0.797345	0.0714441	FALSE	-0.0122446	1	FALSE	-0.184755	0.627026	FALSE	-0.642787	0.133027	FALSE	FALSE
FBgn0003444	smo	40.932	5.35868	0.380175	0.11798	FALSE	-0.0309587	0.92702	FALSE	0.27636	0.150219	FALSE	-0.228599	0.376225	FALSE	FALSE
FBgn0003447	sn	75.1167	6.23298	0.215153	0.37951	FALSE	0.101131	0.708685	FALSE	0.118652	0.535394	FALSE	-0.302542	0.186304	FALSE	FALSE
FBgn0003448	sna	1.39267	0.577892	-0.385849	0.394313	FALSE	0.131156	0.791366	FALSE	-1.78062	4.15687e-07	TRUE	-0.607942	0.157729	FALSE	FALSE
FBgn0003449	snf	379.456	8.56817	-0.122015	0.611754	FALSE	-0.0511996	0.847476	FALSE	-0.0564909	0.757195	FALSE	0.238178	0.265931	FALSE	FALSE
FBgn0003450	snk	27.7533	4.79978	-0.00509288	0.98711	FALSE	0.278691	0.190951	FALSE	-0.0552978	0.765173	FALSE	0.317912	0.123623	FALSE	FALSE
FBgn0003459	stwl	22.334	4.48761	0.203135	0.52723	FALSE	-0.0769373	0.83598	FALSE	-0.34169	0.1357	FALSE	-0.376178	0.193286	FALSE	FALSE
FBgn0003462	Sod1	904.508	9.82115	0.0620094	0.835037	FALSE	-0.141641	0.599747	FALSE	-0.100482	0.613866	FALSE	0.362899	0.11022	FALSE	FALSE
FBgn0003464	sol	7.646	2.95345	0.368387	0.367854	FALSE	-0.781479	0.0295496	TRUE	-2.70424	2.65828e-19	TRUE	-0.353798	0.388112	FALSE	FALSE
FBgn0003475	spir	19.206	4.27098	0.244984	0.47572	FALSE	-0.382489	0.229839	FALSE	-1.58628	1.70685e-11	TRUE	-0.708566	0.0141164	TRUE	FALSE
FBgn0003479	spn-A	60.838	5.92927	-0.0643279	0.782554	FALSE	0.275848	0.136247	FALSE	-1.00582	6.32969e-13	TRUE	-0.235567	0.21388	FALSE	FALSE
FBgn0003480	spn-B	41.3213	5.3723	0.0475207	0.866027	FALSE	0.124909	0.617513	FALSE	-1.27266	3.15927e-15	TRUE	0.172967	0.461644	FALSE	FALSE
FBgn0003482	spn-D	35.728	5.16302	-0.188401	0.459078	FALSE	-0.0426734	0.89277	FALSE	-0.0735792	0.712722	FALSE	0.32957	0.140344	FALSE	FALSE
FBgn0003483	spn-E	38.8553	5.28375	0.276025	0.391581	FALSE	-0.0613116	0.877203	FALSE	-1.23595	4.26694e-08	TRUE	-0.572532	0.0430631	TRUE	FALSE
FBgn0003495	spz	69.8887	6.12905	0.00172527	0.99804	FALSE	-0.0814014	0.771496	FALSE	-2.52455	7.96546e-48	TRUE	-0.371931	0.0860693	FALSE	FALSE
FBgn0003502	Btk29A	76.614	6.26142	0.337838	0.200657	FALSE	0.268513	0.319347	FALSE	0.377048	0.0613006	FALSE	-0.427667	0.0846993	FALSE	FALSE
FBgn0003510	Sry-alpha	5.48067	2.48044	-0.287445	0.463474	FALSE	1.39515	2.45688e-07	TRUE	0.485973	0.0680365	FALSE	0.078993	0.865581	FALSE	FALSE
FBgn0003511	Sry-beta	61.644	5.94823	-0.183625	0.35373	FALSE	0.0938659	0.667148	FALSE	-0.139224	0.359486	FALSE	0.0327164	0.905034	FALSE	FALSE
FBgn0003512	Sry-delta	64.4887	6.01321	-0.189456	0.34144	FALSE	0.168831	0.398381	FALSE	-0.136756	0.374008	FALSE	-0.0468479	0.84784	FALSE	FALSE
FBgn0003514	sqh	205.21	7.68166	0.0138505	0.961838	FALSE	0.280316	0.136529	FALSE	0.108416	0.498187	FALSE	0.229592	0.234871	FALSE	FALSE
FBgn0003517	sta	2056.73	11.0062	0.173676	0.526759	FALSE	-0.136131	0.633727	FALSE	0.0271208	0.908735	FALSE	0.371073	0.119213	FALSE	FALSE
FBgn0003520	stau	35.6887	5.16143	0.554901	0.0863501	FALSE	-0.218507	0.550836	FALSE	0.487853	0.0534296	FALSE	-0.829793	0.00463789	TRUE	FALSE
FBgn0003525	stg	165.136	7.36838	0.196644	0.400095	FALSE	0.135638	0.585153	FALSE	-1.64645	3.8452e-24	TRUE	-0.276519	0.205649	FALSE	FALSE
FBgn0003527	stil	23.2733	4.54679	-0.359466	0.178765	FALSE	-0.067946	0.838598	FALSE	-3.8463	2.73041e-62	TRUE	-0.320742	0.225648	FALSE	FALSE
FBgn0003545	sub	102.166	6.67618	0.109232	0.610912	FALSE	0.297331	0.100589	FALSE	0.130677	0.394642	FALSE	-0.0190679	0.949437	FALSE	FALSE
FBgn0003557	Su(dx)	31.702	4.99105	0.246761	0.426659	FALSE	-0.59066	0.027719	TRUE	-1.42921	3.02153e-11	TRUE	-0.609183	0.022036	TRUE	FALSE
FBgn0003559	su(f)	20.5973	4.37137	0.362368	0.169568	FALSE	0.460803	0.0642379	FALSE	0.379074	0.0619026	FALSE	-0.0193061	0.966921	FALSE	FALSE
FBgn0003567	su(Hw)	100.743	6.65596	0.200942	0.401782	FALSE	-0.295243	0.18895	FALSE	0.294901	0.0930794	FALSE	-0.178792	0.462764	FALSE	FALSE
FBgn0003575	su(sable)	19.4053	4.2858	0.473813	0.129523	FALSE	-0.628584	0.0317453	TRUE	0.56229	0.0190255	TRUE	-0.617882	0.0343602	TRUE	FALSE
FBgn0003598	Su(var)3-7	73.406	6.19979	0.366927	0.19583	FALSE	0.0376325	0.921268	FALSE	-0.0868095	0.719571	FALSE	-0.373078	0.177137	FALSE	FALSE
FBgn0003607	Su(var)205	532.149	9.05596	0.150324	0.394996	FALSE	0.287771	0.068237	FALSE	0.252118	0.049246	TRUE	0.281474	0.0720608	FALSE	FALSE
FBgn0003612	Su(var)2-10	191.079	7.57878	0.353934	0.0748952	FALSE	0.225361	0.273409	FALSE	-0.0916723	0.58797	FALSE	-0.0551937	0.833514	FALSE	FALSE
FBgn0003638	su(w[a])	38.8067	5.28195	0.176605	0.551742	FALSE	-0.0131275	0.972866	FALSE	-0.355292	0.0897494	FALSE	-0.368967	0.159759	FALSE	FALSE
FBgn0003654	sw	39.148	5.29455	0.0744671	0.786504	FALSE	-0.246406	0.287034	FALSE	-0.548484	0.00123337	TRUE	-0.440411	0.0349386	TRUE	FALSE
FBgn0003655	swa	363.559	8.50644	0.158615	0.38659	FALSE	0.290022	0.0779624	FALSE	-1.59512	3.81138e-36	TRUE	-0.0307816	0.899776	FALSE	FALSE
FBgn0003656	sws	46.1033	5.52993	0.234047	0.493575	FALSE	-0.6622	0.0206852	TRUE	-0.463195	0.0553714	FALSE	-0.729134	0.0100439	TRUE	FALSE
FBgn0003660	Syb	297.979	8.21955	-0.0943651	0.637979	FALSE	-0.0918887	0.648302	FALSE	-0.0154045	0.925859	FALSE	0.0189592	0.945012	FALSE	FALSE
FBgn0003676	CCT1	267.259	8.06263	0.267892	0.145528	FALSE	0.386397	0.0221643	TRUE	-1.81403	3.4492e-40	TRUE	-0.10114	0.636011	FALSE	FALSE
FBgn0003683	term	3.82867	1.97404	-0.442407	0.517048	FALSE	2.22444	1.93233e-06	TRUE	-0.325263	0.512578	FALSE	-0.00490046	1	FALSE	FALSE
FBgn0003687	Tbp	83.5607	6.38648	0.0878548	0.740363	FALSE	0.690997	0.000141522	TRUE	-2.47602	2.21889e-49	TRUE	0.226636	0.315108	FALSE	FALSE
FBgn0003701	thr	60.322	5.917	0.410554	0.114847	FALSE	0.0738854	0.822866	FALSE	0.503273	0.0116061	TRUE	-0.205124	0.468896	FALSE	FALSE
FBgn0003714	tko	216.425	7.75839	-0.47634	0.0478651	TRUE	-0.394209	0.0932057	FALSE	-0.764546	2.70579e-05	TRUE	0.169156	0.535066	FALSE	FALSE
FBgn0003716	tkv	62.23	5.96185	0.338263	0.226271	FALSE	0.0362349	0.922274	FALSE	0.477874	0.0230744	TRUE	0.0697809	0.844991	FALSE	FALSE
FBgn0003721	Tm1	272.113	8.08859	0.280994	0.230255	FALSE	0.0458059	0.878054	FALSE	0.465773	0.00765116	TRUE	-0.0323903	0.92566	FALSE	FALSE
FBgn0003733	tor	68.3633	6.09726	0.209724	0.433875	FALSE	0.0252418	0.939886	FALSE	-0.20496	0.311587	FALSE	-0.119768	0.684988	FALSE	FALSE
FBgn0003741	tra	37.15	5.21917	0.00860706	0.987498	FALSE	0.435152	0.0675402	FALSE	0.0355997	0.888006	FALSE	0.534746	0.0194694	TRUE	FALSE
FBgn0003742	tra2	83.65	6.38802	-0.0638842	0.784422	FALSE	0.043961	0.85801	FALSE	-1.8958	2.12197e-40	TRUE	0.0553464	0.823608	FALSE	FALSE
FBgn0003744	trc	55.8847	5.80696	0.0638685	0.842016	FALSE	0.0132484	0.970037	FALSE	-4.78597	3.76797e-104	TRUE	-0.404304	0.0941988	FALSE	FALSE
FBgn0003748	Treh	22.632	4.50665	-0.16274	0.490078	FALSE	-0.128322	0.600785	FALSE	-2.18177	2.35596e-41	TRUE	-0.518022	0.00722727	TRUE	FALSE
FBgn0003751	trk	10.0427	3.34237	-0.381359	0.191042	FALSE	-0.0400942	0.91596	FALSE	-3.37979	5.58927e-37	TRUE	0.0746667	0.855974	FALSE	FALSE
FBgn0003862	trx	2.70533	1.48817	0.957915	0.0604067	FALSE	-0.31562	0.59025	FALSE	-1.82981	3.40856e-06	TRUE	-0.970055	0.0454511	TRUE	FALSE
FBgn0003865	tsg	5.65733	2.5254	-0.480499	0.331567	FALSE	0.246698	0.642997	FALSE	-1.36267	0.000142468	TRUE	0.629085	0.145571	FALSE	FALSE
FBgn0003870	ttk	28.142	4.81977	0.254273	0.348436	FALSE	0.16472	0.571369	FALSE	-2.86885	9.25307e-47	TRUE	-0.558394	0.018127	TRUE	FALSE
FBgn0003882	tub	98.0513	6.61694	0.315706	0.115307	FALSE	0.251346	0.211962	FALSE	-0.727734	1.10999e-06	TRUE	0.0376487	0.893834	FALSE	FALSE
FBgn0003884	alphaTub84B	1433.87	10.4858	0.34336	0.0700085	FALSE	0.41219	0.0184382	TRUE	0.634904	8.02412e-06	TRUE	0.185801	0.353226	FALSE	FALSE
FBgn0003885	alphaTub84D	117.421	6.87678	0.224157	0.252084	FALSE	0.347835	0.0529154	FALSE	0.166015	0.279108	FALSE	0.111525	0.60926	FALSE	FALSE
FBgn0003891	tud	8.50333	3.1049	0.987748	0.0429796	TRUE	-0.0320807	0.961429	FALSE	-2.46197	1.12681e-10	TRUE	-0.995255	0.0307427	TRUE	FALSE
FBgn0003916	snRNA:U1:21D	133.193	7.05845	-1.29539	0.00215746	TRUE	-0.866017	0.037182	TRUE	-1.79474	3.18341e-07	TRUE	-0.433508	0.347618	FALSE	TRUE
FBgn0003920	snRNA:U2:14B	45.3127	5.50502	-0.864954	0.496913	FALSE	-0.542482	0.674222	FALSE	-1.60451	0.0715036	FALSE	0.00309444	1	FALSE	FALSE
FBgn0003941	RpL40	3811.61	11.8962	-0.0989155	0.705126	FALSE	-0.202392	0.389424	FALSE	-0.0706469	0.711089	FALSE	0.265874	0.23515	FALSE	FALSE
FBgn0003942	RpS27A	7004.29	12.774	-0.078194	0.779963	FALSE	-0.391469	0.073185	FALSE	0.121536	0.52367	FALSE	0.306536	0.173252	FALSE	FALSE
FBgn0003943	Ubi-p63E	420.381	8.7159	0.374306	0.14309	FALSE	0.200186	0.470104	FALSE	-1.84253	4.01583e-22	TRUE	0.268849	0.306898	FALSE	FALSE
FBgn0003950	unc	0.548667	-0.624451	0.09444	0.868998	FALSE	0.665603	0.0596559	FALSE	-1.48253	8.00579e-06	TRUE	-0.253875	0.590598	FALSE	FALSE
FBgn0003963	ush	0.762667	-0.213125	0.322266	0.533245	FALSE	-1.57093	0.000140469	TRUE	-1.54881	2.7489e-05	TRUE	-0.994418	0.026104	TRUE	FALSE
FBgn0003964	usp	49.2373	5.62461	0.0597629	0.834793	FALSE	0.260908	0.256328	FALSE	-3.37572	9.20398e-77	TRUE	-0.367255	0.0877158	FALSE	FALSE
FBgn0003969	vap	51.286	5.6833	0.391553	0.0710276	FALSE	0.43611	0.0323938	TRUE	0.513544	0.0018964	TRUE	0.0710095	0.797898	FALSE	FALSE
FBgn0003977	vir	6.678	2.76086	0.429558	0.266012	FALSE	-0.668725	0.0634865	FALSE	0.76311	0.00756375	TRUE	-0.533598	0.149154	FALSE	FALSE
FBgn0003978	vls	54.096	5.76011	0.0101028	0.97323	FALSE	0.427686	0.01329	TRUE	-0.603405	2.65166e-05	TRUE	0.245984	0.19774	FALSE	FALSE
FBgn0003984	vn	0.536	-0.652901	0.309382	0.496497	FALSE	0.0659038	0.901571	FALSE	-1.46432	3.30735e-05	TRUE	-1.26969	0.00248888	TRUE	FALSE
FBgn0003996	w	282.927	8.1448	9.40382	3.26021e-277	TRUE	8.72847	2.47179e-249	TRUE	8.79414	2.5603e-252	TRUE	8.41024	2.25118e-235	TRUE	TRUE
FBgn0003997	hid	1.322	0.507921	0.0513992	0.930579	FALSE	-0.0132982	0.98457	FALSE	0.100676	0.74639	FALSE	-0.628881	0.0718241	FALSE	FALSE
FBgn0004049	yrt	28.5613	4.84103	0.195238	0.520815	FALSE	-0.375493	0.169648	FALSE	-0.0724401	0.765085	FALSE	-0.527715	0.0395811	TRUE	FALSE
FBgn0004050	z	45.042	5.4964	0.138236	0.506276	FALSE	0.144642	0.480152	FALSE	-0.675255	1.34522e-06	TRUE	-0.18928	0.33324	FALSE	FALSE
FBgn0004052	Z600	16.8547	4.08361	0.0974737	0.896535	FALSE	2.18882	7.2138e-07	TRUE	-0.996053	0.029016	TRUE	-0.531109	0.40797	FALSE	FALSE
FBgn0004053	zen	2.97267	1.61949	-0.252842	0.683435	FALSE	1.23281	0.00161628	TRUE	0.273867	0.496889	FALSE	0.433323	0.382526	FALSE	FALSE
FBgn0004054	zen2	1.868	0.97673	0.287937	0.608404	FALSE	0.854142	0.0539008	FALSE	-0.594591	0.219359	FALSE	1.04161	0.0168413	TRUE	FALSE
FBgn0004055	uzip	13.4193	3.75695	0.304513	0.337179	FALSE	0.533176	0.0625191	FALSE	0.384377	0.102586	FALSE	0.056458	0.89234	FALSE	FALSE
FBgn0004057	Zw	4.03667	2.04847	-0.350396	0.199049	FALSE	-0.245858	0.379136	FALSE	-3.02741	4.10964e-38	TRUE	-0.773863	0.00103102	TRUE	FALSE
FBgn0004066	Prosalpha4	728.879	9.50973	-0.132496	0.53464	FALSE	-0.0254282	0.922495	FALSE	-0.160328	0.301992	FALSE	0.244275	0.201777	FALSE	FALSE
FBgn0004087	Dhfr	53.958	5.75644	-0.285843	0.382886	FALSE	-0.19299	0.57796	FALSE	-5.03453	1.60045e-67	TRUE	-0.148932	0.68006	FALSE	FALSE
FBgn0004101	bs	26.6173	4.7397	0.323857	0.169762	FALSE	0.320165	0.168689	FALSE	-2.35806	4.84317e-38	TRUE	-0.00258854	0.997285	FALSE	FALSE
FBgn0004103	Pp1-87B	243.749	7.92985	0.0915473	0.668818	FALSE	0.239858	0.190951	FALSE	-0.00417698	0.983403	FALSE	0.0387723	0.875463	FALSE	FALSE
FBgn0004106	Cdk1	628.928	9.29698	0.0241977	0.921365	FALSE	0.223637	0.216791	FALSE	0.142145	0.331846	FALSE	0.365469	0.0276612	TRUE	FALSE
FBgn0004107	Cdk2	212.811	7.7341	-0.0331795	0.901888	FALSE	0.419213	0.0256699	TRUE	-2.61276	4.8408e-63	TRUE	0.0586738	0.824255	FALSE	FALSE
FBgn0004108	Nrt	19.376	4.28363	0.430963	0.134458	FALSE	0.230034	0.4579	FALSE	0.420054	0.0592012	FALSE	-0.206782	0.521995	FALSE	FALSE
FBgn0004132	boca	205.683	7.68498	-0.135412	0.610339	FALSE	0.0185686	0.954389	FALSE	-0.0764129	0.699112	FALSE	0.271916	0.24726	FALSE	FALSE
FBgn0004143	nullo	4.98733	2.34691	-1.03336	0.0315097	TRUE	-0.0521405	0.942143	FALSE	-0.613098	0.09978	FALSE	0.202532	0.722639	FALSE	TRUE
FBgn0004167	kst	1.13867	0.308788	1.10015	0.0711007	FALSE	-0.398125	0.569885	FALSE	-0.872642	0.071421	FALSE	-1.46528	0.0104163	TRUE	FALSE
FBgn0004170	sc	3.15733	1.70369	-0.881301	0.0720152	FALSE	-0.0702699	0.924098	FALSE	-1.32315	0.000406981	TRUE	-0.177118	0.77333	FALSE	FALSE
FBgn0004177	mts	517.255	9.01501	0.139141	0.4587	FALSE	0.334098	0.0389225	TRUE	0.235281	0.0804764	FALSE	0.0465142	0.83554	FALSE	FALSE
FBgn0004179	Csp	171.522	7.42309	0.330162	0.0760398	FALSE	0.51931	0.00131793	TRUE	0.316918	0.0287427	TRUE	-0.151513	0.45682	FALSE	FALSE
FBgn0004183	snRNA:U1:82Eb	96.1653	6.58894	-1.54572	0.00263628	TRUE	-2.10479	7.46791e-06	TRUE	-1.74886	3.28784e-05	TRUE	-1.04593	0.0395714	TRUE	TRUE
FBgn0004185	snRNA:U1:95Ca	133.193	7.05845	-1.29539	0.00216535	TRUE	-0.866038	0.0372406	TRUE	-1.79476	3.23909e-07	TRUE	-0.433523	0.348016	FALSE	TRUE
FBgn0004186	snRNA:U1:95Cb	113.312	6.82543	-1.02886	0.25152	FALSE	-1.52582	0.0710164	FALSE	-1.53723	0.0241138	TRUE	-0.173899	0.891204	FALSE	FALSE
FBgn0004187	snRNA:U1:95Cc	64.5133	6.01376	-0.911529	0.194798	FALSE	-1.3714	0.0338098	TRUE	-1.58778	0.00312703	TRUE	-0.878237	0.203997	FALSE	FALSE
FBgn0004227	nonA	36.338	5.18737	0.236963	0.505373	FALSE	0.314207	0.352526	FALSE	0.320324	0.212865	FALSE	-0.501041	0.107609	FALSE	FALSE
FBgn0004237	Hrb87F	194.097	7.60137	0.473171	0.061133	FALSE	0.320753	0.210209	FALSE	0.34305	0.0845104	FALSE	-0.499233	0.0352932	TRUE	FALSE
FBgn0004359	T48	15.286	3.94355	0.434794	0.0737483	FALSE	0.489269	0.0320983	TRUE	-3.00661	2.88268e-49	TRUE	0.15061	0.593505	FALSE	FALSE
FBgn0004362	HmgD	2036.22	10.9918	-0.103575	0.575793	FALSE	-0.184254	0.275312	FALSE	-0.420996	0.000686735	TRUE	-0.0776172	0.691619	FALSE	FALSE
FBgn0004363	porin	1640.7	10.6802	-0.160299	0.383988	FALSE	0.0707615	0.732859	FALSE	-0.83781	4.19669e-11	TRUE	0.0588384	0.787751	FALSE	FALSE
FBgn0004367	mei-41	1.29733	0.482676	0.541695	0.187537	FALSE	-0.297086	0.517526	FALSE	-4.25593	8.31754e-30	TRUE	-0.857598	0.025725	TRUE	FALSE
FBgn0004368	Ptp4E	10.9953	3.47188	0.646954	0.0673409	FALSE	-0.577825	0.0945935	FALSE	-1.13053	2.70668e-05	TRUE	-0.545596	0.114279	FALSE	FALSE
FBgn0004369	Ptp99A	5.38533	2.45558	-0.0256024	0.96321	FALSE	0.101232	0.822551	FALSE	-1.28158	2.11834e-06	TRUE	-0.569789	0.0976078	FALSE	FALSE
FBgn0004370	Ptp10D	13.5253	3.76822	0.52098	0.162839	FALSE	-0.62572	0.0801691	FALSE	0.280572	0.353548	FALSE	-0.584588	0.102175	FALSE	FALSE
FBgn0004373	fwd	30.32	4.92695	0.690703	0.0585943	FALSE	-0.185498	0.667148	FALSE	0.597475	0.0361733	TRUE	-0.68893	0.0465359	TRUE	FALSE
FBgn0004374	neb	14.8327	3.9004	-0.296294	0.213182	FALSE	0.016697	0.95809	FALSE	-2.2581	2.8902e-36	TRUE	-0.789098	6.28786e-05	TRUE	FALSE
FBgn0004378	Klp61F	52.6427	5.7209	0.399794	0.159309	FALSE	0.145611	0.658245	FALSE	0.739781	0.000521737	TRUE	-0.0636819	0.865911	FALSE	FALSE
FBgn0004379	Klp67A	74.538	6.22184	0.134398	0.547599	FALSE	0.265916	0.18268	FALSE	-0.881929	2.82151e-09	TRUE	-0.128923	0.570503	FALSE	FALSE
FBgn0004380	Klp64D	27.908	4.80777	0.0879895	0.73531	FALSE	0.0842707	0.744211	FALSE	-4.84032	3.58035e-132	TRUE	-0.390864	0.053956	FALSE	FALSE
FBgn0004381	Klp68D	23.976	4.58952	-0.00191239	0.998611	FALSE	0.0932305	0.731519	FALSE	-4.79368	4.78229e-120	TRUE	-0.492216	0.0183778	TRUE	FALSE
FBgn0004387	Klp98A	10.614	3.42143	0.559423	0.130131	FALSE	-0.390082	0.310671	FALSE	-1.22355	1.17182e-05	TRUE	-0.486627	0.187131	FALSE	FALSE
FBgn0004389	bnk	6.85867	2.79881	-0.754478	0.129523	FALSE	0.867444	0.0539306	FALSE	-0.57359	0.13542	FALSE	0.0549801	0.944059	FALSE	FALSE
FBgn0004390	RasGAP1	28.6827	4.84713	0.59756	0.054063	FALSE	0.0137968	0.974854	FALSE	0.502841	0.0377748	TRUE	-0.47842	0.11411	FALSE	FALSE
FBgn0004391	shtd	8.22467	3.05739	1.01527	0.00374964	TRUE	-0.0889042	0.857509	FALSE	-0.610652	0.0408477	TRUE	-0.465927	0.230066	FALSE	TRUE
FBgn0004395	unk	56.628	5.82599	0.2871	0.281328	FALSE	-0.185372	0.517526	FALSE	0.456562	0.0208324	TRUE	-0.0653242	0.847118	FALSE	FALSE
FBgn0004396	CrebA	0.723333	-0.280451	0.407013	0.394048	FALSE	-0.609048	0.215122	FALSE	-0.699023	0.0669279	FALSE	-0.0443356	0.966921	FALSE	FALSE
FBgn0004397	Vinc	17.97	4.17552	0.249337	0.33432	FALSE	-0.647774	0.002604	TRUE	-0.985255	7.45725e-08	TRUE	-0.257465	0.31092	FALSE	FALSE
FBgn0004400	rhi	106.666	6.73831	-0.659076	0.000135349	TRUE	-1.47336	1.17226e-21	TRUE	-0.829925	2.69708e-08	TRUE	-0.534106	0.00294032	TRUE	FALSE
FBgn0004401	Pep	165.743	7.37367	0.729135	0.00196074	TRUE	0.426964	0.0913728	FALSE	0.617924	0.0018809	TRUE	-0.0397227	0.920209	FALSE	FALSE
FBgn0004403	RpS14a	2315.49	11.1772	-0.0864922	0.741264	FALSE	-0.382677	0.0629616	FALSE	-0.212033	0.219243	FALSE	0.233628	0.293523	FALSE	FALSE
FBgn0004404	RpS14b	1142.33	10.1579	-0.166984	0.532845	FALSE	-0.415567	0.0708614	FALSE	-0.312492	0.096901	FALSE	0.144816	0.597929	FALSE	FALSE
FBgn0004406	tam	19.6087	4.30076	0.394536	0.190019	FALSE	0.324114	0.290422	FALSE	-0.108021	0.673612	FALSE	-0.367963	0.220703	FALSE	FALSE
FBgn0004407	DNApol-gamma35	5.258	2.42169	0.554103	0.083377	FALSE	1.24902	2.98634e-07	TRUE	0.143111	0.623905	FALSE	1.06493	4.2483e-05	TRUE	FALSE
FBgn0004419	me31B	4011.34	11.9699	-0.1196	0.544931	FALSE	-0.00829702	0.973456	FALSE	-0.997509	1.84374e-14	TRUE	-0.0825943	0.696046	FALSE	FALSE
FBgn0004432	Cyp1	1414.72	10.4664	0.486179	0.0234494	TRUE	0.320603	0.144206	FALSE	-0.933798	1.38667e-08	TRUE	0.66516	0.000569252	TRUE	FALSE
FBgn0004435	Galphaq	53.5933	5.74667	0.240983	0.218764	FALSE	0.434209	0.0123224	TRUE	-0.779581	4.59555e-08	TRUE	0.0658082	0.786289	FALSE	FALSE
FBgn0004436	Ubc6	238.494	7.89841	-0.127643	0.515976	FALSE	-0.0294916	0.900531	FALSE	0.0072456	0.969362	FALSE	0.0560552	0.80462	FALSE	FALSE
FBgn0004449	Ten-m	1.85133	0.96446	0.632627	0.285674	FALSE	-1.54776	0.00258015	TRUE	0.901851	0.0417516	TRUE	-1.16371	0.0312482	TRUE	FALSE
FBgn0004463	RpIII128	7.368	2.90072	0.450782	0.0735434	FALSE	0.841506	5.48956e-05	TRUE	-1.87643	7.75828e-21	TRUE	-0.036424	0.93042	FALSE	FALSE
FBgn0004465	Su(P)	103.273	6.69171	-0.0442968	0.857819	FALSE	0.202886	0.317298	FALSE	-1.44666	1.47521e-23	TRUE	0.0597817	0.813098	FALSE	FALSE
FBgn0004507	GlyP	112.43	6.81417	0.509363	0.0295214	TRUE	0.784966	8.98604e-05	TRUE	-1.47357	1.58148e-16	TRUE	-0.203124	0.431572	FALSE	FALSE
FBgn0004509	Fur1	18.1513	4.18993	0.091764	0.778675	FALSE	-0.591191	0.014721	TRUE	-0.174221	0.428962	FALSE	-0.407721	0.112324	FALSE	FALSE
FBgn0004510	Ets97D	42.4273	5.41032	0.0787242	0.77085	FALSE	0.157042	0.516577	FALSE	-5.011	9.14883e-135	TRUE	-0.109354	0.671724	FALSE	FALSE
FBgn0004556	Dbp73D	54.948	5.78262	0.184975	0.399778	FALSE	0.0588224	0.820892	FALSE	0.148132	0.377328	FALSE	0.0195228	0.951957	FALSE	FALSE
FBgn0004569	aos	1.82867	0.947604	-0.22431	0.557074	FALSE	-0.124163	0.775292	FALSE	-1.68362	3.72152e-10	TRUE	-0.265624	0.467353	FALSE	FALSE
FBgn0004574	Rop	54.604	5.77357	0.00434859	0.988914	FALSE	0.13633	0.525468	FALSE	-2.00472	5.92238e-43	TRUE	-0.246074	0.203848	FALSE	FALSE
FBgn0004583	ex	0.441333	-0.885411	0.559761	0.239378	FALSE	-0.464108	0.379556	FALSE	0.639404	0.0715497	FALSE	-1.20731	0.0104396	TRUE	FALSE
FBgn0004584	Rrp1	56.8867	5.83255	-0.0981577	0.718502	FALSE	0.12707	0.630392	FALSE	-3.16507	1.64356e-69	TRUE	-0.315923	0.158821	FALSE	FALSE
FBgn0004587	B52	264.446	8.04737	0.105403	0.625376	FALSE	0.552743	0.000516239	TRUE	0.0426864	0.796668	FALSE	0.0759062	0.740746	FALSE	FALSE
FBgn0004597	CycC	107.174	6.74516	0.0856938	0.690776	FALSE	0.21931	0.231365	FALSE	0.204702	0.15372	FALSE	0.194842	0.298166	FALSE	FALSE
FBgn0004598	Fur2	60.2393	5.91503	0.525686	0.080607	FALSE	-0.218014	0.516497	FALSE	-0.0193979	0.94803	FALSE	-0.460252	0.115695	FALSE	FALSE
FBgn0004606	zfh1	9.19533	3.21651	0.102753	0.816293	FALSE	-0.759135	0.0205035	TRUE	-2.18143	1.11312e-15	TRUE	-1.03381	0.000974729	TRUE	FALSE
FBgn0004607	zfh2	0.12	-2.18442	0.542663	0.333477	FALSE	-0.807471	0.194008	FALSE	1.22025	0.000814338	TRUE	0.503104	0.405242	FALSE	FALSE
FBgn0004611	Plc21C	12.492	3.65444	0.442997	0.194641	FALSE	-0.150134	0.706458	FALSE	-0.203417	0.468982	FALSE	-0.580126	0.0705104	FALSE	FALSE
FBgn0004629	Cys	22.522	4.49965	-0.463612	0.21975	FALSE	0.252979	0.537068	FALSE	-0.744596	0.00811825	TRUE	0.146852	0.753139	FALSE	FALSE
FBgn0004636	Rap1	91.0033	6.50943	0.302803	0.167689	FALSE	0.158016	0.512853	FALSE	0.461742	0.00542368	TRUE	-0.0230208	0.947954	FALSE	FALSE
FBgn0004638	drk	141.163	7.14224	0.212928	0.303287	FALSE	0.169714	0.424195	FALSE	0.23441	0.134643	FALSE	0.105513	0.650087	FALSE	FALSE
FBgn0004643	Zw10	35.0027	5.13351	0.0500991	0.86906	FALSE	0.622305	0.00239043	TRUE	-5.29468	5.05005e-128	TRUE	-0.560086	0.00896064	TRUE	FALSE
FBgn0004646	ogre	2.36	1.29866	0.271936	0.485173	FALSE	0.281224	0.446425	FALSE	0.849512	0.000808166	TRUE	0.150108	0.72809	FALSE	FALSE
FBgn0004647	N	7.36933	2.90098	0.907658	0.0711983	FALSE	-0.742456	0.137813	FALSE	-0.564927	0.159603	FALSE	-1.04921	0.0260144	TRUE	FALSE
FBgn0004648	svr	41.5427	5.37999	0.434688	0.147354	FALSE	-0.291083	0.355675	FALSE	0.358569	0.127621	FALSE	-0.410538	0.162684	FALSE	FALSE
FBgn0004649	yl	35.3467	5.14758	0.97298	0.0145396	TRUE	-0.286088	0.538988	FALSE	-3.03153	1.60326e-20	TRUE	-0.540519	0.193772	FALSE	FALSE
FBgn0004650	fs(1)N	8.694	3.13652	0.543945	0.253421	FALSE	-0.259134	0.629334	FALSE	-3.92395	9.80451e-25	TRUE	-0.794222	0.0715119	FALSE	FALSE
FBgn0004654	Pgd	43.4207	5.44363	-0.419797	0.0568924	FALSE	-0.193023	0.414555	FALSE	-4.16961	5.03966e-105	TRUE	-0.487521	0.0168109	TRUE	FALSE
FBgn0004655	wapl	36.586	5.19716	0.563986	0.178765	FALSE	-1.00324	0.00724773	TRUE	0.0136553	0.974356	FALSE	-1.07599	0.00400704	TRUE	FALSE
FBgn0004656	fs(1)h	12.7527	3.684	0.723409	0.137222	FALSE	-1.01811	0.0242428	TRUE	-0.324028	0.418332	FALSE	-1.38909	0.00132884	TRUE	FALSE
FBgn0004657	mys	29.8053	4.90233	0.58554	0.0743503	FALSE	-0.0882037	0.835921	FALSE	0.929341	0.000191974	TRUE	-0.138322	0.73345	FALSE	FALSE
FBgn0004687	Mlc-c	223.81	7.80678	0.346931	0.048837	TRUE	0.072521	0.736097	FALSE	0.188739	0.18313	FALSE	0.306951	0.0691991	FALSE	FALSE
FBgn0004698	Xpc	78.4487	6.29551	0.529314	0.0732924	FALSE	0.000298145	1	FALSE	0.758142	0.000767556	TRUE	-0.320146	0.298727	FALSE	FALSE
FBgn0004795	retn	80.3927	6.33079	0.210589	0.475074	FALSE	-0.503022	0.0483139	TRUE	0.195676	0.374121	FALSE	-0.593462	0.0163975	TRUE	FALSE
FBgn0004797	mdy	24.654	4.62959	-0.334388	0.107319	FALSE	-0.390223	0.0449764	TRUE	-1.12141	2.61694e-13	TRUE	-0.328709	0.0966878	FALSE	FALSE
FBgn0004811	fs(2)ltoPP43	107.471	6.74915	0.0883781	0.693586	FALSE	0.257618	0.171297	FALSE	0.090044	0.570292	FALSE	-0.22249	0.250381	FALSE	FALSE
FBgn0004828	His3.3B	1258.84	10.298	0.0328904	0.889455	FALSE	0.172564	0.366882	FALSE	0.180645	0.213252	FALSE	0.196514	0.293516	FALSE	FALSE
FBgn0004832	Xpac	5.24667	2.41864	-0.699343	0.0307587	TRUE	0.307144	0.353587	FALSE	-4.47699	2.31234e-40	TRUE	-1.05021	0.000261498	TRUE	FALSE
FBgn0004837	Su(H)	29.926	4.90814	0.521764	0.083377	FALSE	0.0200429	0.959852	FALSE	0.762199	0.000869494	TRUE	-0.128333	0.732156	FALSE	FALSE
FBgn0004838	Hrb27C	503.971	8.97748	0.361944	0.078528	FALSE	0.0181496	0.948636	FALSE	0.109575	0.52755	FALSE	-0.302005	0.135032	FALSE	FALSE
FBgn0004855	RpII15	198.371	7.63278	-0.103133	0.658047	FALSE	-0.0995943	0.670025	FALSE	0.0149874	0.941555	FALSE	0.0717557	0.778956	FALSE	FALSE
FBgn0004856	Bx42	123.78	6.9528	0.463706	0.0174715	TRUE	0.438813	0.019041	TRUE	0.414288	0.0079097	TRUE	0.438264	0.0194694	TRUE	FALSE
FBgn0004860	ph-d	5.72733	2.54284	0.801868	0.0635712	FALSE	-4.54943e-05	1	FALSE	-0.965929	0.00399765	TRUE	-0.675458	0.110653	FALSE	FALSE
FBgn0004861	ph-p	0.358667	-1.12448	-0.719539	0.189982	FALSE	-1.76914	0.000187915	TRUE	-0.581954	0.175754	FALSE	-2.03856	4.00507e-05	TRUE	FALSE
FBgn0004864	hop	23.4767	4.55929	0.732612	0.0463563	TRUE	-0.244258	0.562246	FALSE	0.461626	0.114574	FALSE	-0.508515	0.166279	FALSE	FALSE
FBgn0004867	RpS2	3210.8	11.6488	0.158414	0.544848	FALSE	-0.23943	0.329119	FALSE	0.0426763	0.84066	FALSE	0.307374	0.188194	FALSE	FALSE
FBgn0004868	Gdi	205.017	7.68031	0.0277456	0.932455	FALSE	0.180086	0.478234	FALSE	-3.64569	3.11581e-85	TRUE	-0.0894225	0.75545	FALSE	FALSE
FBgn0004872	piwi	97.7287	6.61219	0.177188	0.407154	FALSE	0.0334375	0.900278	FALSE	-1.74911	5.80405e-32	TRUE	-0.155675	0.472304	FALSE	FALSE
FBgn0004875	enc	17.4427	4.1328	0.689503	0.108911	FALSE	-1.1193	0.0032542	TRUE	-0.335061	0.339051	FALSE	-1.11693	0.00390727	TRUE	FALSE
FBgn0004876	cdi	21.5527	4.43647	0.527157	0.104039	FALSE	-0.109381	0.785615	FALSE	-0.817025	0.00092636	TRUE	-0.604829	0.0476708	TRUE	FALSE
FBgn0004882	orb	27.726	4.79836	0.149258	0.671073	FALSE	-0.0385905	0.925767	FALSE	-4.35132	1.1151e-65	TRUE	-0.848519	0.00145753	TRUE	FALSE
FBgn0004888	Scsalpha1	345.821	8.4343	-0.236124	0.212238	FALSE	-0.0917273	0.671882	FALSE	-0.249537	0.0849932	FALSE	0.0134187	0.964087	FALSE	FALSE
FBgn0004889	tws	246.969	7.94877	0.18284	0.463597	FALSE	0.208641	0.389539	FALSE	-1.90999	5.83961e-29	TRUE	-0.188918	0.441721	FALSE	FALSE
FBgn0004901	Prat	28.654	4.84569	0.142152	0.589656	FALSE	0.496281	0.0186059	TRUE	-5.30847	2.3122e-125	TRUE	-0.539866	0.0106159	TRUE	FALSE
FBgn0004903	Rb97D	43.6293	5.45053	0.431109	0.0324737	TRUE	0.392201	0.0434137	TRUE	-1.05663	5.8083e-12	TRUE	-0.0736373	0.779392	FALSE	FALSE
FBgn0004907	14-3-3zeta	631.799	9.30355	-0.0568316	0.794561	FALSE	0.159624	0.394026	FALSE	-0.372611	0.00565659	TRUE	0.137908	0.471569	FALSE	FALSE
FBgn0004908	Arl2	68.0367	6.09036	-0.219053	0.423956	FALSE	0.00888758	0.986172	FALSE	-1.74646	1.31272e-19	TRUE	0.291849	0.257754	FALSE	FALSE
FBgn0004913	Gnf1	55.8333	5.80564	0.167339	0.580177	FALSE	0.269381	0.337315	FALSE	-3.75983	1.95414e-66	TRUE	-0.568092	0.0213236	TRUE	FALSE
FBgn0004914	Hnf4	26.8853	4.7541	0.160103	0.580586	FALSE	0.148908	0.61232	FALSE	-4.41485	5.69124e-88	TRUE	-0.505038	0.034649	TRUE	FALSE
FBgn0004915	TfIIB	160.632	7.32851	0.156112	0.425681	FALSE	0.232514	0.201828	FALSE	0.319901	0.0218819	TRUE	0.290768	0.0932785	FALSE	FALSE
FBgn0004921	Ggamma1	246.941	7.94861	-0.0320908	0.893517	FALSE	0.0178411	0.943062	FALSE	-0.0416964	0.796348	FALSE	0.0757051	0.734036	FALSE	FALSE
FBgn0004924	Top1	231.133	7.85321	0.312862	0.273836	FALSE	-0.0879589	0.799339	FALSE	0.443442	0.0382999	TRUE	-0.507764	0.0504518	FALSE	FALSE
FBgn0004926	eIF2beta	142.147	7.15225	-0.412632	0.0307031	TRUE	-0.191047	0.352099	FALSE	-3.46145	1.14886e-105	TRUE	-0.361249	0.048838	TRUE	FALSE
FBgn0004957	por	18.2673	4.19907	-0.284591	0.22467	FALSE	-0.0987556	0.71507	FALSE	-1.42226	1.2927e-16	TRUE	-0.285615	0.21256	FALSE	FALSE
FBgn0005198	gig	10.8227	3.44925	0.579614	0.11648	FALSE	-0.52552	0.152927	FALSE	0.682171	0.0160274	TRUE	-0.607045	0.0872057	FALSE	FALSE
FBgn0005278	Sam-S	328.177	8.35877	0.386034	0.0547506	FALSE	0.440552	0.0175481	TRUE	0.377445	0.0152749	TRUE	0.0528478	0.842394	FALSE	FALSE
FBgn0005322	nmd	219.261	7.77716	-0.115039	0.568827	FALSE	0.0740019	0.731519	FALSE	-0.410567	0.00258772	TRUE	0.062962	0.781015	FALSE	FALSE
FBgn0005355	Su(fu)	99.0727	6.63187	0.107521	0.612488	FALSE	0.259773	0.155208	FALSE	0.14857	0.322381	FALSE	0.00592676	0.987366	FALSE	FALSE
FBgn0005386	ash1	10.822	3.44917	0.626584	0.185244	FALSE	-0.833239	0.062552	FALSE	-1.09648	0.00215414	TRUE	-1.40328	0.000670508	TRUE	FALSE
FBgn0005390	fs(1)M3	6.19067	2.65321	0.0242047	0.956333	FALSE	0.0950383	0.798054	FALSE	-3.61984	2.24159e-47	TRUE	-0.519712	0.0677428	FALSE	FALSE
FBgn0005411	U2af50	308.887	8.2714	-0.038254	0.857363	FALSE	0.231664	0.164205	FALSE	-0.0313359	0.835398	FALSE	0.114194	0.543768	FALSE	FALSE
FBgn0005427	ewg	15.6287	3.97532	0.0419418	0.902182	FALSE	-0.0382433	0.916034	FALSE	-1.54239	1.4039e-15	TRUE	-0.443888	0.0709552	FALSE	FALSE
FBgn0005533	RpS17	4233.61	12.0477	-0.186809	0.459944	FALSE	-0.205786	0.404024	FALSE	-0.128702	0.507016	FALSE	0.273792	0.24458	FALSE	FALSE
FBgn0005536	Mbs	18.9133	4.24894	0.402492	0.260748	FALSE	-0.57488	0.0859813	FALSE	-1.54303	3.25168e-09	TRUE	-0.694845	0.0315963	TRUE	FALSE
FBgn0005558	ey	0.754	-0.227692	0.978615	0.0552886	FALSE	0.324028	0.607091	FALSE	2.29934	7.05314e-12	TRUE	1.89141	8.34388e-07	TRUE	FALSE
FBgn0005564	Shal	0.769333	-0.202019	0.167645	0.765259	FALSE	-0.015594	1	FALSE	-2.29235	1.96348e-09	TRUE	0.464205	0.257683	FALSE	FALSE
FBgn0005585	Calr	718.195	9.48843	0.30547	0.114116	FALSE	0.48601	0.00448468	TRUE	-1.68503	8.80221e-32	TRUE	0.203961	0.306898	FALSE	FALSE
FBgn0005590	scw	3.42467	1.81749	-0.867808	0.0739493	FALSE	0.0989202	0.86958	FALSE	-0.897427	0.0155515	TRUE	0.232854	0.675791	FALSE	FALSE
FBgn0005593	RpL7	3481.54	11.7656	-0.174653	0.358679	FALSE	-0.0941905	0.652773	FALSE	-0.183575	0.199364	FALSE	0.0491116	0.833649	FALSE	FALSE
FBgn0005596	yem	36.6173	5.19839	0.21685	0.475611	FALSE	-0.10989	0.74269	FALSE	-2.63741	6.13359e-35	TRUE	-0.557438	0.0309991	TRUE	FALSE
FBgn0005616	msl-2	0.516	-0.698998	-0.0431018	0.965246	FALSE	0.283815	0.531071	FALSE	-3.46685	1.26339e-15	TRUE	-0.784776	0.0651592	FALSE	FALSE
FBgn0005617	msl-1	62.324	5.96403	0.386891	0.226271	FALSE	-0.263838	0.431322	FALSE	-0.349045	0.159162	FALSE	-0.69482	0.015526	TRUE	FALSE
FBgn0005624	Psc	5.38467	2.4554	0.441522	0.344986	FALSE	-0.908929	0.029094	TRUE	0.0113867	0.979768	FALSE	-1.19693	0.00289686	TRUE	FALSE
FBgn0005632	faf	19.902	4.32207	0.786502	0.0836511	FALSE	-0.57204	0.214068	FALSE	0.3741	0.312393	FALSE	-0.994168	0.0184415	TRUE	FALSE
FBgn0005640	Eip63E	28.044	4.81476	0.490908	0.071801	FALSE	0.222278	0.453314	FALSE	0.582684	0.0053729	TRUE	-0.149717	0.645638	FALSE	FALSE
FBgn0005642	wdn	62.2787	5.96298	-0.0505763	0.848915	FALSE	0.015544	0.956668	FALSE	-0.482819	0.00250133	TRUE	-0.479021	0.0126335	TRUE	FALSE
FBgn0005648	Pabp2	113.59	6.82896	0.102438	0.613721	FALSE	0.0503768	0.822677	FALSE	-0.0308473	0.849224	FALSE	0.0466668	0.840113	FALSE	FALSE
FBgn0005649	Rox8	171.32	7.42139	0.16652	0.524188	FALSE	0.0302209	0.924569	FALSE	0.12871	0.511947	FALSE	-0.34075	0.137203	FALSE	FALSE
FBgn0005654	Orc3	53.728	5.75028	-0.431099	0.0280756	TRUE	0.0779129	0.749002	FALSE	-1.75149	2.617e-31	TRUE	-0.311827	0.107706	FALSE	FALSE
FBgn0005655	PCNA	659.026	9.36441	0.00795926	0.975094	FALSE	0.140188	0.490957	FALSE	-0.575949	3.17862e-05	TRUE	0.131096	0.525575	FALSE	FALSE
FBgn0005671	Vha55	207.131	7.69509	0.164917	0.490955	FALSE	0.27621	0.205682	FALSE	-1.64379	2.48714e-24	TRUE	-0.180279	0.439981	FALSE	FALSE
FBgn0005672	spi	31.726	4.99213	-0.0993788	0.725593	FALSE	0.287566	0.228028	FALSE	-3.85235	1.32327e-79	TRUE	0.0568855	0.857196	FALSE	FALSE
FBgn0005674	GluProRS	11.2	3.49825	0.504407	0.170905	FALSE	0.194629	0.647322	FALSE	-4.38375	7.38137e-44	TRUE	-0.816507	0.0156388	TRUE	FALSE
FBgn0005683	pie	53.3667	5.74057	-0.0591491	0.817894	FALSE	0.252676	0.222439	FALSE	-2.31822	2.36743e-49	TRUE	0.032357	0.917035	FALSE	FALSE
FBgn0005694	Aef1	102.618	6.68255	0.348163	0.142032	FALSE	0.0329157	0.918839	FALSE	-0.351719	0.0561796	FALSE	-0.316118	0.177607	FALSE	FALSE
FBgn0005695	gcl	200.815	7.65044	0.00592656	0.982786	FALSE	0.263332	0.160973	FALSE	-1.89566	4.0291e-41	TRUE	-0.043041	0.863994	FALSE	FALSE
FBgn0005696	DNApol-alpha73	45.8953	5.52342	-0.0800814	0.779409	FALSE	0.422957	0.0541665	FALSE	-4.9672	3.86453e-123	TRUE	-0.402303	0.0678017	FALSE	FALSE
FBgn0005777	PpD3	176.987	7.46831	0.119184	0.542058	FALSE	0.171502	0.352499	FALSE	-0.719074	3.08352e-08	TRUE	-0.0792274	0.707497	FALSE	FALSE
FBgn0008635	betaCOP	28.0927	4.81725	0.225034	0.318669	FALSE	0.375451	0.0677488	FALSE	-2.93056	4.51332e-65	TRUE	-0.226607	0.309989	FALSE	FALSE
FBgn0010039	GstD3	106.57	6.73701	1.0023	4.38203e-08	TRUE	0.894944	1.06047e-06	TRUE	-3.64172	2.37271e-76	TRUE	0.449779	0.0348024	TRUE	TRUE
FBgn0010051	Itp-r83A	1.58267	0.750749	0.667487	0.231463	FALSE	-0.68726	0.214767	FALSE	-2.27504	9.44937e-08	TRUE	-1.19269	0.0194069	TRUE	FALSE
FBgn0010053	Jheh1	22.112	4.47327	0.0603372	0.831903	FALSE	0.464918	0.0225855	TRUE	0.135297	0.467377	FALSE	0.259268	0.254393	FALSE	FALSE
FBgn0010078	RpL23	5452.67	12.4128	-0.012996	0.967422	FALSE	-0.306049	0.184941	FALSE	-0.253859	0.166344	FALSE	0.341966	0.127171	FALSE	FALSE
FBgn0010097	gammaTub37C	89.2793	6.48187	0.54944	0.0176445	TRUE	0.403918	0.0828387	FALSE	-3.67746	8.82523e-76	TRUE	0.139622	0.618028	FALSE	FALSE
FBgn0010100	Acon	144.029	7.17121	0.5072	0.0248236	TRUE	0.309295	0.184941	FALSE	-0.156381	0.418559	FALSE	-0.131615	0.628639	FALSE	FALSE
FBgn0010109	dpn	1.274	0.458382	0.0679331	0.93355	FALSE	0.636181	0.120408	FALSE	0.542475	0.113017	FALSE	0.365666	0.441491	FALSE	FALSE
FBgn0010113	hdc	30.2733	4.92473	0.231657	0.468327	FALSE	0.0227032	0.954149	FALSE	-0.105707	0.673401	FALSE	-0.897582	0.000426667	TRUE	FALSE
FBgn0010173	RpA-70	205.216	7.6817	-0.130719	0.625931	FALSE	0.0592429	0.842726	FALSE	-4.51596	4.00286e-119	TRUE	-0.407742	0.0647749	FALSE	FALSE
FBgn0010194	Wnt5	7.34933	2.89711	0.628826	0.0473981	TRUE	-0.179094	0.636748	FALSE	0.672417	0.0058839	TRUE	-0.132275	0.744228	FALSE	FALSE
FBgn0010198	RpS15Aa	4545	12.1501	-0.237596	0.335767	FALSE	-0.259189	0.283659	FALSE	-0.146869	0.449789	FALSE	0.156658	0.552647	FALSE	FALSE
FBgn0010213	Sod2	314.177	8.29589	-0.143791	0.546886	FALSE	-0.046913	0.863931	FALSE	-1.01706	1.27015e-10	TRUE	0.137426	0.570397	FALSE	FALSE
FBgn0010215	alpha-Cat	145.907	7.1899	0.213447	0.4291	FALSE	-0.156348	0.584313	FALSE	0.346849	0.0763216	FALSE	-0.0822814	0.796991	FALSE	FALSE
FBgn0010217	ATPsynbeta	1234.36	10.2697	0.0726061	0.72642	FALSE	0.199543	0.259764	FALSE	-1.61833	1.60652e-36	TRUE	0.148508	0.424266	FALSE	FALSE
FBgn0010220	Dbp45A	39.9887	5.32512	0.130812	0.541901	FALSE	0.403145	0.0215597	TRUE	0.40267	0.00555126	TRUE	0.17704	0.385726	FALSE	FALSE
FBgn0010222	Nmdmc	5.83667	2.56965	-0.101108	0.790199	FALSE	0.0872954	0.830143	FALSE	-4.68711	5.78911e-45	TRUE	-0.261554	0.420014	FALSE	FALSE
FBgn0010223	Galphaf	1.50533	0.682873	-1.67412	5.22626e-08	TRUE	-1.02594	0.000679117	TRUE	-4.60021	6.85634e-35	TRUE	-1.53794	3.07259e-07	TRUE	TRUE
FBgn0010225	Gel	4.22333	2.11214	0.934589	0.000397832	TRUE	0.649881	0.0202255	TRUE	0.670889	0.00356285	TRUE	0.831465	0.00202075	TRUE	FALSE
FBgn0010226	GstS1	165.04	7.36755	0.629078	2.59657e-05	TRUE	1.16059	1.01675e-17	TRUE	0.532499	6.60933e-05	TRUE	0.615486	3.85298e-05	TRUE	FALSE
FBgn0010235	Klc	157.517	7.30028	0.148165	0.455381	FALSE	0.119457	0.562053	FALSE	-1.59157	7.01219e-32	TRUE	0.0455448	0.84784	FALSE	FALSE
FBgn0010238	Lac	72.594	6.18376	-0.249501	0.267393	FALSE	0.161089	0.50039	FALSE	-0.229134	0.18613	FALSE	-0.0859085	0.749974	FALSE	FALSE
FBgn0010246	Myo61F	0.914	0.0200577	0.133031	0.765912	FALSE	1.02383	0.000184605	TRUE	-4.0762	1.48236e-23	TRUE	-0.0712148	0.923306	FALSE	FALSE
FBgn0010247	Parp	110.107	6.78407	-0.0287245	0.927455	FALSE	-0.57504	0.00401638	TRUE	0.217883	0.228663	FALSE	-0.221007	0.350887	FALSE	FALSE
FBgn0010263	Rbp9	0.892	-0.011588	-0.490062	0.318587	FALSE	-0.155151	0.809247	FALSE	-0.542438	0.132951	FALSE	-0.694686	0.124903	FALSE	FALSE
FBgn0010265	RpS13	4652.48	12.1838	-0.123776	0.542393	FALSE	-0.34223	0.0468545	TRUE	-0.0501048	0.753596	FALSE	0.0628164	0.784977	FALSE	FALSE
FBgn0010269	Dsor1	85.0913	6.41263	-0.0774647	0.76834	FALSE	0.345468	0.0940099	FALSE	-3.45829	4.74692e-88	TRUE	0.0223262	0.948011	FALSE	FALSE
FBgn0010278	Ssrp	81.4773	6.3501	0.0475968	0.898569	FALSE	0.036834	0.924098	FALSE	-3.99895	2.35283e-66	TRUE	-0.578104	0.0270172	TRUE	FALSE
FBgn0010280	Taf4	47.4893	5.57257	0.430359	0.0918476	FALSE	0.257212	0.33877	FALSE	-1.35481	1.1815e-12	TRUE	-0.492508	0.0397921	TRUE	FALSE
FBgn0010282	TfIIFalpha	114.077	6.83513	0.175183	0.416953	FALSE	0.286382	0.148312	FALSE	0.332293	0.03195	TRUE	-0.073538	0.772593	FALSE	FALSE
FBgn0010287	Trf	45.2613	5.50339	0.0924422	0.737105	FALSE	0.0084158	0.985537	FALSE	-0.0293815	0.884288	FALSE	0.0217099	0.955088	FALSE	FALSE
FBgn0010288	Uch	422.243	8.72227	0.354283	0.0803304	FALSE	0.574826	0.00102019	TRUE	-2.12151	2.39484e-43	TRUE	0.416983	0.0267648	TRUE	FALSE
FBgn0010292	bys	92.206	6.52835	0.10123	0.643319	FALSE	0.254587	0.173659	FALSE	0.040889	0.805734	FALSE	0.0328203	0.903686	FALSE	FALSE
FBgn0010300	brat	59.0153	5.88546	0.603684	0.0624956	FALSE	0.276024	0.429523	FALSE	-0.45521	0.0743847	FALSE	-0.526902	0.0915752	FALSE	FALSE
FBgn0010303	hep	10.0747	3.34691	0.322475	0.396313	FALSE	-0.634188	0.0629961	FALSE	-0.847376	0.00183066	TRUE	-0.857501	0.00836088	TRUE	FALSE
FBgn0010309	pigeon	32.932	5.04579	0.261153	0.25631	FALSE	0.462072	0.0249818	TRUE	-2.53072	4.09307e-49	TRUE	0.00159104	0.998666	FALSE	FALSE
FBgn0010313	corto	39.7507	5.31653	0.127677	0.644454	FALSE	-0.0228276	0.94492	FALSE	-1.00026	1.81456e-08	TRUE	-0.443544	0.0483961	TRUE	FALSE
FBgn0010314	Cks30A	215.358	7.75126	-0.0303367	0.906269	FALSE	0.267209	0.164205	FALSE	-1.45109	3.82194e-24	TRUE	0.180207	0.378885	FALSE	FALSE
FBgn0010315	CycD	139.247	7.12253	0.402378	0.024582	TRUE	0.455445	0.00563781	TRUE	0.180841	0.222513	FALSE	-0.150824	0.452181	FALSE	FALSE
FBgn0010316	dap	136.706	7.09599	-0.163496	0.497021	FALSE	-0.11223	0.659248	FALSE	-3.89905	1.31676e-107	TRUE	-0.448622	0.0261331	TRUE	FALSE
FBgn0010317	CycJ	39.2653	5.29885	-0.284835	0.286903	FALSE	0.0652619	0.8441	FALSE	-3.73923	3.61175e-67	TRUE	-0.169868	0.556835	FALSE	FALSE
FBgn0010328	woc	34.8507	5.12725	0.543804	0.14309	FALSE	-0.0888446	0.850536	FALSE	-1.67432	1.85003e-09	TRUE	-0.776177	0.0233103	TRUE	FALSE
FBgn0010333	Rac1	116.446	6.86476	0.308867	0.118532	FALSE	0.453173	0.0110239	TRUE	0.36462	0.0161687	TRUE	0.165858	0.433986	FALSE	FALSE
FBgn0010339	128up	141.677	7.14748	-0.128682	0.534258	FALSE	0.148708	0.459042	FALSE	-1.92462	1.80079e-43	TRUE	-0.136334	0.505838	FALSE	FALSE
FBgn0010340	140up	34.7513	5.12314	-0.106245	0.745982	FALSE	-0.112577	0.723989	FALSE	-4.1337	5.87077e-67	TRUE	-0.0925206	0.78382	FALSE	FALSE
FBgn0010341	Cdc42	221.964	7.79483	0.230286	0.215916	FALSE	0.248875	0.170048	FALSE	0.267379	0.0589945	FALSE	0.0165036	0.954248	FALSE	FALSE
FBgn0010342	Map60	216.737	7.76047	0.137183	0.539352	FALSE	0.420312	0.023303	TRUE	0.245883	0.119297	FALSE	0.0119319	0.970031	FALSE	FALSE
FBgn0010348	Arf79F	675.255	9.3995	0.198047	0.31898	FALSE	0.129771	0.541926	FALSE	0.168192	0.273149	FALSE	0.110646	0.613073	FALSE	FALSE
FBgn0010350	Cds	79.436	6.31354	0.39853	0.0664364	FALSE	0.202392	0.382896	FALSE	0.11072	0.544206	FALSE	0.198358	0.396324	FALSE	FALSE
FBgn0010352	Nc73EF	33.878	5.08653	0.585346	0.0463563	TRUE	0.495892	0.082921	FALSE	0.780361	0.000510454	TRUE	-0.135806	0.705588	FALSE	FALSE
FBgn0010355	Taf1	19.6773	4.30578	0.850368	0.0376139	TRUE	-0.494272	0.242412	FALSE	1.04055	0.000982231	TRUE	-0.675192	0.090135	FALSE	FALSE
FBgn0010356	Taf5	57.2493	5.8417	0.191757	0.395222	FALSE	0.268827	0.204299	FALSE	0.192548	0.256105	FALSE	0.0600147	0.826092	FALSE	FALSE
FBgn0010379	Akt1	65.77	6.04155	0.0659433	0.794984	FALSE	0.146983	0.518405	FALSE	-2.00225	1.56266e-38	TRUE	-0.340512	0.0821195	FALSE	FALSE
FBgn0010380	AP-1-2beta	52.9247	5.72859	0.0133484	0.966717	FALSE	0.202261	0.391007	FALSE	-0.493877	0.00358356	TRUE	-0.281345	0.206784	FALSE	FALSE
FBgn0010382	CycE	140.053	7.13086	0.39205	0.0983181	FALSE	0.416097	0.0669213	FALSE	-1.23308	2.52762e-12	TRUE	-0.228179	0.362175	FALSE	FALSE
FBgn0010391	Gtp-bp	28.6613	4.84606	-0.0303948	0.925333	FALSE	0.0559117	0.853272	FALSE	-4.25941	1.24277e-95	TRUE	-0.561086	0.00843037	TRUE	FALSE
FBgn0010397	LamC	9.48733	3.26113	0.430425	0.11798	FALSE	0.398163	0.140925	FALSE	-0.806369	0.00015323	TRUE	0.106825	0.753139	FALSE	FALSE
FBgn0010398	Lrr47	40.4473	5.34154	-0.251913	0.295892	FALSE	0.109115	0.689313	FALSE	-4.23992	1.27229e-97	TRUE	-0.0141196	0.969033	FALSE	FALSE
FBgn0010406	RNaseX25	94.3213	6.56104	-0.105134	0.637838	FALSE	-0.0160106	0.951701	FALSE	-0.125843	0.428418	FALSE	-0.0240775	0.936535	FALSE	FALSE
FBgn0010408	RpS9	4080.55	11.9946	-0.0990633	0.702681	FALSE	-0.210657	0.362465	FALSE	-0.140274	0.439567	FALSE	0.233908	0.301967	FALSE	FALSE
FBgn0010409	RpL18A	3501.12	11.7736	0.0573653	0.835037	FALSE	-0.289533	0.184047	FALSE	0.0255246	0.901877	FALSE	0.272841	0.212047	FALSE	FALSE
FBgn0010411	RpS18	6026	12.557	-0.0541764	0.862717	FALSE	-0.127906	0.655094	FALSE	-0.0064192	0.979768	FALSE	0.29621	0.231675	FALSE	FALSE
FBgn0010412	RpS19a	3131.18	11.6125	-0.0480376	0.877611	FALSE	-0.119765	0.671882	FALSE	-0.119622	0.554171	FALSE	0.308442	0.201578	FALSE	FALSE
FBgn0010415	Sdc	38.4693	5.26938	0.334077	0.258135	FALSE	4.05427e-05	1	FALSE	0.335205	0.137641	FALSE	-0.243526	0.431893	FALSE	FALSE
FBgn0010416	TH1	71.514	6.16217	0.424096	0.0564307	FALSE	0.116173	0.65669	FALSE	0.733392	1.1404e-05	TRUE	0.192508	0.423759	FALSE	FALSE
FBgn0010417	Taf6	55.9493	5.80863	0.0520915	0.834019	FALSE	0.341335	0.0677488	FALSE	0.250728	0.102423	FALSE	-0.0511717	0.844767	FALSE	FALSE
FBgn0010421	TfIIFbeta	306.535	8.26038	0.582322	3.81572e-05	TRUE	0.669588	6.62938e-07	TRUE	0.612148	8.6628e-07	TRUE	0.691546	3.44153e-07	TRUE	FALSE
FBgn0010422	TfIIS	163.517	7.35418	-0.125961	0.51878	FALSE	0.0609615	0.777185	FALSE	-0.566306	1.48201e-05	TRUE	0.00950641	0.972446	FALSE	FALSE
FBgn0010431	mtrm	737.659	9.52701	0.0413122	0.883002	FALSE	0.0689991	0.797558	FALSE	-4.16818	2.40916e-123	TRUE	-0.101398	0.691779	FALSE	FALSE
FBgn0010433	ato	1.688	0.838347	-1.32737	0.00775559	TRUE	-0.637442	0.205649	FALSE	-1.53027	0.000105327	TRUE	-0.328844	0.561232	FALSE	TRUE
FBgn0010434	cora	1.30133	0.4868	-0.631746	0.152866	FALSE	-3.41444	4.44217e-19	TRUE	-0.664988	0.0507195	FALSE	-1.54496	4.7918e-05	TRUE	FALSE
FBgn0010438	mtSSB	268.668	8.07022	-0.342141	0.169213	FALSE	-0.11577	0.689093	FALSE	-3.97745	3.00442e-83	TRUE	0.00210193	0.998666	FALSE	FALSE
FBgn0010441	pll	48.8553	5.61339	0.0625654	0.814283	FALSE	0.562417	0.00261624	TRUE	-0.770488	1.68197e-06	TRUE	0.0790226	0.767706	FALSE	FALSE
FBgn0010470	Fkbp14	34.0493	5.09379	-0.312093	0.137222	FALSE	-0.625865	0.000406927	TRUE	-0.331037	0.0405057	TRUE	-0.429095	0.0263304	TRUE	FALSE
FBgn0010488	NAT1	22.3813	4.49066	1.81132	1.42208e-07	TRUE	1.23748	0.00055152	TRUE	-0.235861	0.501439	FALSE	-0.128152	0.812968	FALSE	TRUE
FBgn0010497	dmGlut	27.1507	4.76822	-0.134978	0.592175	FALSE	0.228069	0.321959	FALSE	-5.29989	1.34458e-139	TRUE	-0.756047	5.38908e-05	TRUE	FALSE
FBgn0010501	Dcp-1	81.6687	6.35348	0.00922733	0.97323	FALSE	0.200622	0.348248	FALSE	0.111546	0.511947	FALSE	0.000943989	0.998666	FALSE	FALSE
FBgn0010504	kermit	24.5127	4.62133	-0.0570033	0.840328	FALSE	0.193282	0.409723	FALSE	-0.242346	0.169409	FALSE	-0.2896	0.191491	FALSE	FALSE
FBgn0010516	wal	343.446	8.42436	0.0999402	0.595452	FALSE	-0.089654	0.639876	FALSE	0.228187	0.0765268	FALSE	0.085084	0.662197	FALSE	FALSE
FBgn0010520	Bka	109.861	6.78084	-0.552379	0.0125314	TRUE	-0.263351	0.27028	FALSE	-0.900467	2.11541e-07	TRUE	-0.121441	0.657009	FALSE	FALSE
FBgn0010531	Ccs	20.5	4.36457	-0.108145	0.739968	FALSE	0.222375	0.434634	FALSE	-4.75707	3.29884e-70	TRUE	0.00726362	0.995606	FALSE	FALSE
FBgn0010548	Aldh-III	47.632	5.57688	-0.106399	0.669831	FALSE	0.303251	0.147166	FALSE	-0.114931	0.519895	FALSE	-0.265801	0.212874	FALSE	FALSE
FBgn0010549	l(2)03659	3.61133	1.89194	-0.864459	0.0106631	TRUE	-5.92883	5.70142e-59	TRUE	-0.923242	0.000696326	TRUE	-1.18869	0.000116352	TRUE	FALSE
FBgn0010551	Phb2	433.279	8.75949	0.0248585	0.932511	FALSE	0.308882	0.136688	FALSE	-3.22191	1.46059e-84	TRUE	0.0700445	0.793017	FALSE	FALSE
FBgn0010583	dock	31.5253	4.98301	0.308801	0.239264	FALSE	0.0879785	0.780154	FALSE	0.0390522	0.866647	FALSE	-0.36846	0.140884	FALSE	FALSE
FBgn0010590	Prosbeta1	617.095	9.26958	0.0547518	0.834793	FALSE	0.207948	0.339229	FALSE	-0.0361796	0.847225	FALSE	0.353731	0.0718241	FALSE	FALSE
FBgn0010591	Sply	59.9173	5.90731	0.0569749	0.832457	FALSE	0.136139	0.572658	FALSE	-2.63754	3.97948e-58	TRUE	-0.0668418	0.806452	FALSE	FALSE
FBgn0010602	lwr	335.783	8.39181	-0.094623	0.625514	FALSE	-0.159834	0.368684	FALSE	-0.0520002	0.721391	FALSE	-0.245504	0.134931	FALSE	FALSE
FBgn0010607	l(2)05714	146.249	7.19327	-0.231418	0.245784	FALSE	-0.00412629	0.990006	FALSE	-0.26934	0.0744398	FALSE	0.0872384	0.707496	FALSE	FALSE
FBgn0010611	Hmgs	55.1527	5.78797	-0.162265	0.49631	FALSE	0.166568	0.480619	FALSE	-3.44273	6.455e-85	TRUE	-0.281741	0.190013	FALSE	FALSE
FBgn0010612	ATPsynG	1128.3	10.1401	-0.119803	0.645418	FALSE	-0.217822	0.35702	FALSE	-0.195105	0.28289	FALSE	0.256184	0.265385	FALSE	FALSE
FBgn0010620	CG10939	50.1967	5.65239	-0.224878	0.247471	FALSE	0.10291	0.636748	FALSE	-0.257436	0.0806157	FALSE	-0.25053	0.181004	FALSE	FALSE
FBgn0010621	CCT5	330.544	8.36913	0.163059	0.440963	FALSE	0.232379	0.24203	FALSE	-2.2736	3.08958e-53	TRUE	0.131708	0.549708	FALSE	FALSE
FBgn0010622	DCTN3-p24	52.2933	5.71131	-0.253783	0.294625	FALSE	-0.122212	0.650111	FALSE	-0.333621	0.064969	FALSE	0.0827948	0.781015	FALSE	FALSE
FBgn0010638	Sec61beta	139.977	7.13007	-0.00521461	0.988653	FALSE	0.398286	0.0903633	FALSE	-4.42806	1.88723e-96	TRUE	0.0152002	0.970031	FALSE	FALSE
FBgn0010660	Nup214	32.342	5.01979	0.284932	0.466114	FALSE	-0.468068	0.192184	FALSE	0.362344	0.204637	FALSE	-0.645325	0.0563239	FALSE	FALSE
FBgn0010741	Pfdn2	447.08	8.80471	-0.144601	0.537013	FALSE	-0.157871	0.494927	FALSE	-0.102987	0.557826	FALSE	0.163245	0.475489	FALSE	FALSE
FBgn0010747	Srp54k	105.545	6.72308	0.225689	0.350725	FALSE	0.170382	0.49851	FALSE	0.469256	0.00713775	TRUE	-0.023291	0.949437	FALSE	FALSE
FBgn0010750	atms	120.681	6.91625	0.190779	0.304349	FALSE	0.253779	0.15059	FALSE	0.25445	0.0669377	FALSE	0.194569	0.290034	FALSE	FALSE
FBgn0010762	simj	20.8293	4.38745	2.20617	4.69827e-29	TRUE	2.01095	1.17749e-24	TRUE	1.54067	4.897e-16	TRUE	1.32896	5.09661e-11	TRUE	TRUE
FBgn0010768	sqz	7.25667	2.87905	0.484023	0.11648	FALSE	0.562271	0.0533807	FALSE	-3.42182	2.12036e-38	TRUE	-0.254904	0.448761	FALSE	FALSE
FBgn0010770	ppan	74.3387	6.21798	0.141044	0.573844	FALSE	0.311302	0.160036	FALSE	0.120852	0.516153	FALSE	-0.0315424	0.927423	FALSE	FALSE
FBgn0010772	Xe7	25.344	4.66925	0.232056	0.391929	FALSE	0.191316	0.491303	FALSE	-0.0224693	0.930322	FALSE	-0.244296	0.364618	FALSE	FALSE
FBgn0010774	Ref1	337.911	8.40092	0.304012	0.111351	FALSE	0.490889	0.00340412	TRUE	0.307894	0.0371238	TRUE	0.309636	0.0887502	FALSE	FALSE
FBgn0010786	l(3)02640	73.6307	6.20419	0.0475289	0.85445	FALSE	0.353681	0.0705602	FALSE	-4.25345	2.08436e-132	TRUE	-0.253012	0.218239	FALSE	FALSE
FBgn0010803	TrpRS	66.308	6.05329	-0.214922	0.286903	FALSE	0.11773	0.596998	FALSE	-2.97448	2.37327e-82	TRUE	-0.155135	0.460581	FALSE	FALSE
FBgn0010808	Chchd3	195.625	7.61269	-0.158099	0.437616	FALSE	0.0351421	0.889588	FALSE	-0.0466119	0.77775	FALSE	0.210035	0.277647	FALSE	FALSE
FBgn0010812	unc-45	5.92467	2.59088	0.0842543	0.810234	FALSE	0.149423	0.642997	FALSE	-6.48887	4.94351e-90	TRUE	-0.834716	0.000728808	TRUE	FALSE
FBgn0010825	Gug	17.6207	4.14736	0.842792	0.0552238	FALSE	-0.628691	0.152415	FALSE	0.688205	0.0451016	TRUE	-0.90795	0.0273021	TRUE	FALSE
FBgn0010830	l(3)04053	11.9487	3.5908	0.284051	0.351753	FALSE	0.0695818	0.851404	FALSE	-5.40177	1.01273e-80	TRUE	-0.77847	0.00254536	TRUE	FALSE
FBgn0010877	l(3)05822	87.1467	6.44703	0.338427	0.131507	FALSE	0.0602827	0.832015	FALSE	0.142617	0.440731	FALSE	-0.258653	0.259435	FALSE	FALSE
FBgn0010894	sinu	18.5907	4.22425	-0.234728	0.379257	FALSE	0.219963	0.398673	FALSE	-0.188995	0.353679	FALSE	-0.109429	0.720575	FALSE	FALSE
FBgn0010905	Spn	12.788	3.68796	0.447389	0.313411	FALSE	-0.962466	0.0133251	TRUE	0.419248	0.217627	FALSE	-1.15205	0.00258427	TRUE	FALSE
FBgn0010909	msn	40.8553	5.35598	0.486112	0.0767298	FALSE	-0.13949	0.667874	FALSE	0.523217	0.013804	TRUE	-0.305905	0.28522	FALSE	FALSE
FBgn0010926	l(3)07882	49.16	5.62234	0.439208	0.120181	FALSE	0.276708	0.350947	FALSE	0.417153	0.0571744	FALSE	-0.11348	0.746004	FALSE	FALSE
FBgn0011016	SsRbeta	312.523	8.28828	-0.0435279	0.870327	FALSE	0.298058	0.147117	FALSE	-2.34517	7.0163e-50	TRUE	0.275908	0.180455	FALSE	FALSE
FBgn0011020	Sas-4	13.8367	3.80081	0.124725	0.672509	FALSE	0.588476	0.00867495	TRUE	-5.01885	4.66927e-95	TRUE	-0.538417	0.0210366	TRUE	FALSE
FBgn0011202	dia	9.76533	3.30237	0.428437	0.149928	FALSE	-0.0974559	0.79472	FALSE	-0.458994	0.0477347	TRUE	-0.648855	0.0181452	TRUE	FALSE
FBgn0011204	cue	176.267	7.46243	0.30001	0.150199	FALSE	0.328749	0.102077	FALSE	-0.0777281	0.661901	FALSE	-0.136188	0.560239	FALSE	FALSE
FBgn0011205	fbl	72.1993	6.17591	0.216079	0.401579	FALSE	0.302655	0.211242	FALSE	0.267667	0.16068	FALSE	0.150028	0.584348	FALSE	FALSE
FBgn0011206	bol	1.56267	0.733499	-1.28048	1.93954e-06	TRUE	-0.836537	0.00160765	TRUE	-1.01788	1.18125e-05	TRUE	-1.306	7.69094e-07	TRUE	TRUE
FBgn0011207	pelo	81.1227	6.34381	0.182286	0.401078	FALSE	0.269429	0.182539	FALSE	-3.31997	1.13345e-91	TRUE	-0.0568633	0.828578	FALSE	FALSE
FBgn0011211	blw	421.303	8.71906	0.256289	0.24936	FALSE	0.292216	0.1748	FALSE	-1.21413	2.95309e-14	TRUE	-0.270187	0.212394	FALSE	FALSE
FBgn0011217	eff	970.614	9.9229	-0.223664	0.211437	FALSE	-0.124251	0.523196	FALSE	-0.306101	0.0232851	TRUE	-0.180446	0.319654	FALSE	FALSE
FBgn0011224	heph	85.2647	6.41557	0.270496	0.280624	FALSE	0.153306	0.575574	FALSE	0.240207	0.213441	FALSE	-0.22989	0.368363	FALSE	FALSE
FBgn0011225	jar	10.0293	3.34047	0.210299	0.432642	FALSE	0.495502	0.0317228	TRUE	-4.48418	1.67773e-87	TRUE	-0.499011	0.0318825	TRUE	FALSE
FBgn0011227	ox	338.504	8.40346	0.204253	0.486073	FALSE	0.326002	0.223764	FALSE	0.175424	0.42674	FALSE	0.71439	0.0023538	TRUE	FALSE
FBgn0011230	poe	7.21933	2.87171	1.29664	0.00801994	TRUE	-0.0588141	0.933606	FALSE	0.47714	0.254269	FALSE	-0.814936	0.105153	FALSE	TRUE
FBgn0011232	scat	24.2667	4.60684	0.186352	0.527654	FALSE	0.288718	0.291882	FALSE	-3.33891	1.35902e-54	TRUE	-0.345842	0.191879	FALSE	FALSE
FBgn0011236	ken	12.042	3.60193	0.114042	0.679442	FALSE	0.435593	0.0463699	TRUE	-5.63663	1.40122e-119	TRUE	-0.494522	0.0224669	TRUE	FALSE
FBgn0011259	Sema1a	2.72133	1.49638	-0.257412	0.589656	FALSE	-0.931779	0.0155925	TRUE	-0.577819	0.0789575	FALSE	-1.40979	0.000107864	TRUE	FALSE
FBgn0011260	Sema2a	63.1567	5.98315	0.735345	0.00724479	TRUE	0.409984	0.162204	FALSE	0.895974	5.02944e-05	TRUE	0.11187	0.758621	FALSE	FALSE
FBgn0011272	RpL13	1803.99	10.8171	-0.104221	0.715123	FALSE	-0.0553474	0.857509	FALSE	-0.227994	0.237482	FALSE	0.255466	0.303397	FALSE	FALSE
FBgn0011284	RpS4	3250.2	11.6664	-0.0733321	0.754096	FALSE	-0.316915	0.0853064	FALSE	0.0455761	0.787208	FALSE	7.23197e-05	1	FALSE	FALSE
FBgn0011289	TfIIA-L	171.847	7.42582	0.143808	0.468443	FALSE	0.292749	0.0945935	FALSE	0.0107308	0.951563	FALSE	0.209722	0.257441	FALSE	FALSE
FBgn0011290	Taf12	161.45	7.33584	-0.0235602	0.926184	FALSE	0.125245	0.536814	FALSE	0.0242602	0.886854	FALSE	-0.011418	0.969012	FALSE	FALSE
FBgn0011291	Taf11	119.179	6.89819	-0.179481	0.424068	FALSE	-0.146443	0.524525	FALSE	-0.12861	0.452874	FALSE	-0.00328321	0.9944	FALSE	FALSE
FBgn0011297	l(2)not	17.6373	4.14872	0.64702	0.00282772	TRUE	1.10324	2.88888e-09	TRUE	-1.90133	1.95219e-23	TRUE	0.41154	0.0713978	FALSE	FALSE
FBgn0011300	babo	14.6027	3.87801	0.49643	0.127418	FALSE	-0.0400902	0.929479	FALSE	-3.1023	5.2699e-33	TRUE	-0.35168	0.296104	FALSE	FALSE
FBgn0011305	Rsf1	64.2753	6.00844	0.259164	0.201715	FALSE	0.0362163	0.896801	FALSE	0.20766	0.189839	FALSE	0.135221	0.547795	FALSE	FALSE
FBgn0011327	Uch-L5	267.012	8.0613	-0.0135651	0.958619	FALSE	0.224277	0.204293	FALSE	0.0553502	0.715035	FALSE	0.00963421	0.972006	FALSE	FALSE
FBgn0011335	vers	101.957	6.67323	-0.0736156	0.740101	FALSE	0.0782914	0.715165	FALSE	0.071668	0.641776	FALSE	-0.0159301	0.956849	FALSE	FALSE
FBgn0011336	Stt3B	33.9173	5.0882	0.548844	0.0341551	TRUE	0.795029	0.000381585	TRUE	-1.37974	3.51218e-12	TRUE	0.224626	0.42937	FALSE	FALSE
FBgn0011361	ND-ACP	542.824	9.08461	-0.3167	0.15024	FALSE	-0.270174	0.220895	FALSE	-1.78289	9.21671e-28	TRUE	0.12242	0.631072	FALSE	FALSE
FBgn0011455	ND-SGDH	349.613	8.45003	-0.165847	0.441347	FALSE	-0.0167364	0.950433	FALSE	-0.251325	0.108232	FALSE	0.238235	0.237072	FALSE	FALSE
FBgn0011474	PR-Set7	45.188	5.50106	0.503291	0.137338	FALSE	-0.0805313	0.851837	FALSE	-0.867014	0.000723636	TRUE	-0.612551	0.0546595	FALSE	FALSE
FBgn0011476	l(3)neo43	100.819	6.65706	-0.547031	0.0405164	TRUE	-0.363729	0.175402	FALSE	-1.48339	3.17188e-13	TRUE	0.00933433	0.987719	FALSE	FALSE
FBgn0011481	Ssdp	70.256	6.1366	0.224722	0.371633	FALSE	-0.3443	0.140038	FALSE	0.195265	0.307498	FALSE	-0.266547	0.271755	FALSE	FALSE
FBgn0011509	SrpRbeta	159.603	7.31925	-0.228621	0.292057	FALSE	-0.0569847	0.828991	FALSE	-0.321792	0.0464403	TRUE	0.0218598	0.947954	FALSE	FALSE
FBgn0011566	Smyd3	21.388	4.42546	-0.033754	0.917836	FALSE	0.360848	0.125191	FALSE	-5.41716	4.55623e-110	TRUE	-0.307492	0.202843	FALSE	FALSE
FBgn0011570	cpb	125.893	6.9772	-0.0146272	0.959721	FALSE	-0.108017	0.639586	FALSE	-1.67109	1.3576e-29	TRUE	-0.296435	0.123623	FALSE	FALSE
FBgn0011573	Cdc37	147.257	7.20318	0.221697	0.201036	FALSE	0.0266367	0.907227	FALSE	-0.336551	0.00983717	TRUE	0.0841998	0.676077	FALSE	FALSE
FBgn0011584	Trp1	74.514	6.22137	-0.0417678	0.864421	FALSE	-0.0992935	0.653645	FALSE	-1.0192	2.96647e-13	TRUE	-0.113446	0.600763	FALSE	FALSE
FBgn0011586	e(r)	380.389	8.57171	-0.181026	0.349517	FALSE	-0.553734	0.000336629	TRUE	-0.195298	0.178754	FALSE	-0.0465204	0.845637	FALSE	FALSE
FBgn0011592	fra	6.15667	2.64539	0.494929	0.279253	FALSE	-0.845554	0.0439183	TRUE	0.77793	0.022007	TRUE	-0.704827	0.098285	FALSE	FALSE
FBgn0011604	Iswi	78.2153	6.29122	0.554274	0.0764389	FALSE	-0.0573768	0.892937	FALSE	0.690934	0.00405749	TRUE	-0.207582	0.559566	FALSE	FALSE
FBgn0011606	Klp3A	20.1207	4.33776	0.298476	0.342058	FALSE	0.311962	0.313316	FALSE	-3.31537	1.51678e-43	TRUE	-0.581887	0.0368832	TRUE	FALSE
FBgn0011638	La	105.266	6.71927	0.438834	0.0479761	TRUE	0.523317	0.00958946	TRUE	-4.80794	4.75994e-129	TRUE	-0.0176204	0.959923	FALSE	FALSE
FBgn0011640	lark	116.835	6.86957	0.136276	0.519668	FALSE	0.409166	0.0186059	TRUE	-0.00261622	0.991108	FALSE	-0.0807178	0.729068	FALSE	FALSE
FBgn0011642	Zyx	119.108	6.89734	0.184491	0.381526	FALSE	0.312749	0.102378	FALSE	0.387442	0.0103181	TRUE	0.465324	0.00939446	TRUE	FALSE
FBgn0011648	Mad	87.6613	6.45551	0.35077	0.15024	FALSE	0.188827	0.475307	FALSE	0.628075	0.000604066	TRUE	-0.105746	0.721971	FALSE	FALSE
FBgn0011655	Med	20.418	4.35882	0.0978945	0.745812	FALSE	-0.295559	0.23857	FALSE	-0.479859	0.0114591	TRUE	-0.110811	0.710439	FALSE	FALSE
FBgn0011656	Mef2	11.3867	3.52189	0.547485	0.102011	FALSE	-0.175044	0.656626	FALSE	-2.26481	2.383e-18	TRUE	-0.411764	0.224855	FALSE	FALSE
FBgn0011659	Mlh1	16.19	4.02591	-0.0221305	0.940017	FALSE	0.419604	0.0315955	TRUE	-4.10905	2.82118e-98	TRUE	-0.236802	0.276167	FALSE	FALSE
FBgn0011660	Pms2	50.9073	5.67263	0.0926528	0.70287	FALSE	-0.152035	0.505484	FALSE	-0.470963	0.00269397	TRUE	-0.0105855	0.974738	FALSE	FALSE
FBgn0011661	Moe	128.405	7.00568	0.100788	0.68721	FALSE	-0.0630129	0.815395	FALSE	-1.60055	3.97949e-24	TRUE	-0.452276	0.0208158	TRUE	FALSE
FBgn0011666	msi	25.1493	4.65817	-0.0429287	0.876222	FALSE	-0.531941	0.00494257	TRUE	-1.75524	3.34105e-28	TRUE	-0.52021	0.00691855	TRUE	FALSE
FBgn0011672	Mvl	38.2693	5.26188	0.462705	0.0989592	FALSE	0.523979	0.0481382	TRUE	-3.01874	8.05678e-42	TRUE	-0.179647	0.57252	FALSE	FALSE
FBgn0011674	insc	0.499333	-0.738569	0.535411	0.18155	FALSE	0.543099	0.160036	FALSE	-3.81232	1.07231e-15	TRUE	-0.525746	0.245618	FALSE	FALSE
FBgn0011692	pav	75.2927	6.23635	0.350916	0.181995	FALSE	0.256805	0.347358	FALSE	-0.550002	0.00568915	TRUE	-0.0343201	0.932139	FALSE	FALSE
FBgn0011703	RnrL	245.907	7.94256	0.351567	0.104039	FALSE	0.29989	0.164152	FALSE	-1.90401	6.57549e-32	TRUE	0.0187269	0.95678	FALSE	FALSE
FBgn0011704	RnrS	242.848	7.9245	-0.339381	0.11371	FALSE	0.142584	0.554638	FALSE	-5.21674	2.9074e-168	TRUE	-0.420214	0.0350282	TRUE	FALSE
FBgn0011705	rost	154.327	7.27078	0.298672	0.110025	FALSE	0.221254	0.243017	FALSE	-0.368338	0.00996458	TRUE	0.254357	0.166107	FALSE	FALSE
FBgn0011708	Syx5	92.7487	6.53681	-0.150866	0.472127	FALSE	0.203709	0.303535	FALSE	-2.04807	7.86541e-46	TRUE	-0.129952	0.545667	FALSE	FALSE
FBgn0011710	2022-09-01	120.449	6.91348	0.480157	0.0478651	TRUE	0.382217	0.110009	FALSE	0.63407	0.000626115	TRUE	0.120614	0.677349	FALSE	FALSE
FBgn0011715	Snr1	238.265	7.89703	0.0137504	0.956857	FALSE	0.270761	0.10675	FALSE	0.131474	0.351935	FALSE	0.177894	0.320776	FALSE	FALSE
FBgn0011725	twin	112.305	6.81256	0.198923	0.490176	FALSE	0.0426237	0.903308	FALSE	-2.09315	2.88274e-26	TRUE	-0.167698	0.571372	FALSE	FALSE
FBgn0011726	tsr	3712.37	11.8582	-0.0657493	0.788286	FALSE	-0.0554324	0.826422	FALSE	0.0512492	0.769095	FALSE	0.246404	0.217554	FALSE	FALSE
FBgn0011737	Wee1	66.0513	6.0477	0.159766	0.488362	FALSE	0.220728	0.31015	FALSE	0.204005	0.223189	FALSE	0.0753842	0.775247	FALSE	FALSE
FBgn0011739	wts	7.35267	2.89776	0.463234	0.215916	FALSE	-0.468654	0.20558	FALSE	-2.18566	9.26684e-15	TRUE	-0.833982	0.0136791	TRUE	FALSE
FBgn0011740	alpha-Man-IIa	24.5673	4.62453	0.422364	0.167689	FALSE	-0.0244528	0.95344	FALSE	-1.87648	2.87551e-16	TRUE	-0.142268	0.696208	FALSE	FALSE
FBgn0011741	Arp6	81.4647	6.34987	0.128852	0.551402	FALSE	0.139746	0.51465	FALSE	0.275596	0.0664486	FALSE	0.151811	0.469591	FALSE	FALSE
FBgn0011742	Arp2	168.506	7.39751	-0.0456837	0.845957	FALSE	0.144525	0.474573	FALSE	-1.17499	7.96733e-18	TRUE	-0.0864514	0.696208	FALSE	FALSE
FBgn0011745	Arp1	118.358	6.88823	0.184434	0.406205	FALSE	0.250159	0.23197	FALSE	-1.43182	1.08096e-20	TRUE	0.173488	0.434863	FALSE	FALSE
FBgn0011747	Ank	75.1313	6.23326	0.571466	0.0455722	TRUE	-0.0739046	0.842327	FALSE	0.701484	0.00137917	TRUE	-0.284582	0.347618	FALSE	FALSE
FBgn0011754	PhKgamma	36.5793	5.1969	0.204102	0.474041	FALSE	-0.0667149	0.841296	FALSE	-2.70294	1.95364e-40	TRUE	-0.259363	0.339789	FALSE	FALSE
FBgn0011760	ctp	677.421	9.40412	0.074624	0.708087	FALSE	0.10804	0.572652	FALSE	0.136376	0.320012	FALSE	0.116285	0.537702	FALSE	FALSE
FBgn0011761	dhd	2442.76	11.2544	-0.254584	0.371946	FALSE	0.261755	0.352499	FALSE	-4.92687	3.97903e-104	TRUE	-0.407095	0.114984	FALSE	FALSE
FBgn0011762	DNApol-alpha50	70.144	6.1343	-0.299366	0.129165	FALSE	-0.136783	0.531225	FALSE	-1.25843	4.519e-18	TRUE	-0.010872	0.972435	FALSE	FALSE
FBgn0011763	Dp	131.547	7.04053	0.430059	0.0619973	FALSE	0.434689	0.0471	TRUE	0.243043	0.187988	FALSE	-0.0220322	0.95283	FALSE	FALSE
FBgn0011766	E2f1	43.4093	5.44325	0.319823	0.212639	FALSE	0.128052	0.662038	FALSE	-0.461545	0.0171668	TRUE	-0.591138	0.00987114	TRUE	FALSE
FBgn0011768	Fdh	242.977	7.92527	0.275437	0.160701	FALSE	0.394818	0.029686	TRUE	-1.57723	1.3587e-27	TRUE	-0.267628	0.162736	FALSE	FALSE
FBgn0011769	Fdx1	31.9993	5.00447	-0.184848	0.52723	FALSE	-0.124188	0.686377	FALSE	-1.08388	4.22022e-08	TRUE	0.277996	0.301537	FALSE	FALSE
FBgn0011770	Gip	232.463	7.86148	-0.271884	0.188816	FALSE	-0.302649	0.131344	FALSE	-0.587505	0.000122927	TRUE	-0.0598886	0.819906	FALSE	FALSE
FBgn0011771	Hem	5.57067	2.50352	0.15572	0.661313	FALSE	0.0392592	0.924569	FALSE	-5.05788	3.56713e-65	TRUE	-0.796005	0.0040555	TRUE	FALSE
FBgn0011774	Irbp	50.55	5.66249	0.116503	0.651482	FALSE	0.243342	0.288438	FALSE	-3.49155	3.91846e-82	TRUE	-0.359327	0.0908834	FALSE	FALSE
FBgn0011785	BRWD3	20.8387	4.3881	0.917034	0.0376139	TRUE	-0.979178	0.0176819	TRUE	1.04359	0.00223609	TRUE	-0.805286	0.0573942	FALSE	FALSE
FBgn0011787	mRpL12	259.134	8.01811	-0.324584	0.125866	FALSE	-0.0282104	0.922145	FALSE	-2.05741	3.37057e-38	TRUE	0.0851089	0.744134	FALSE	FALSE
FBgn0011802	Gem3	35.4873	5.15329	0.280714	0.267393	FALSE	0.0433964	0.895264	FALSE	-1.28314	2.17293e-12	TRUE	-0.22412	0.394025	FALSE	FALSE
FBgn0011817	nmo	48.822	5.61241	0.547708	0.0966855	FALSE	0.169913	0.658856	FALSE	0.683382	0.00676007	TRUE	-0.606504	0.0517139	FALSE	FALSE
FBgn0011818	oaf	67.238	6.07335	0.0238214	0.932511	FALSE	0.098413	0.677409	FALSE	-1.60398	1.21792e-26	TRUE	-0.275805	0.16516	FALSE	FALSE
FBgn0011824	CG4038	97.3153	6.60608	0.051795	0.862837	FALSE	-0.0228477	0.940714	FALSE	0.359507	0.0422376	TRUE	-0.373745	0.0877071	FALSE	FALSE
FBgn0011826	Pp2B-14D	36.0687	5.17667	0.202621	0.484655	FALSE	0.0535457	0.877203	FALSE	-2.8842	7.41958e-45	TRUE	-0.488365	0.0489859	TRUE	FALSE
FBgn0011836	Taf2	32.8373	5.04165	0.295512	0.300848	FALSE	0.194006	0.524525	FALSE	0.59403	0.00451139	TRUE	-0.220968	0.460581	FALSE	FALSE
FBgn0011837	Tis11	50.2833	5.65487	-0.414307	0.115652	FALSE	-0.564075	0.0194964	TRUE	-0.551751	0.00601352	TRUE	-1.18736	1.93283e-08	TRUE	FALSE
FBgn0012034	AcCoAS	38.84	5.28318	0.745032	0.000411257	TRUE	0.894458	5.80653e-06	TRUE	-0.959735	1.33046e-07	TRUE	0.894928	8.1405e-06	TRUE	FALSE
FBgn0012036	Aldh	152.547	7.25405	0.596505	0.0092104	TRUE	0.402395	0.0886267	FALSE	-3.81802	1.33595e-82	TRUE	0.113457	0.698794	FALSE	FALSE
FBgn0012051	CalpA	15.5087	3.96428	0.0423236	0.883152	FALSE	-0.0313055	0.921033	FALSE	0.326344	0.0540531	FALSE	-0.129644	0.61409	FALSE	FALSE
FBgn0012058	Cdc27	38.0427	5.25333	0.328958	0.220158	FALSE	0.579339	0.0154142	TRUE	-1.58873	6.00638e-16	TRUE	-0.326347	0.217274	FALSE	FALSE
FBgn0013263	Trl	84.358	6.40016	0.217459	0.352913	FALSE	0.316285	0.147755	FALSE	0.261322	0.133742	FALSE	-0.0136317	0.970031	FALSE	FALSE
FBgn0013269	Fkbp39	818.102	9.67631	0.0784424	0.679442	FALSE	0.24816	0.114372	FALSE	0.14844	0.25307	FALSE	0.093902	0.613073	FALSE	FALSE
FBgn0013275	Hsp70Aa	1.222	0.402722	0.846652	0.130649	FALSE	1.09764	0.0316593	TRUE	-8.2343	2.64804e-17	TRUE	0.381517	0.537908	FALSE	FALSE
FBgn0013276	Hsp70Ab	8.16	3.04614	3.89349	6.61032e-10	TRUE	5.14863	7.41893e-16	TRUE	0.777437	0.200516	FALSE	3.15195	6.69231e-07	TRUE	TRUE
FBgn0013303	Nca	280.345	8.13158	-0.168665	0.439046	FALSE	-0.27784	0.1665	FALSE	-0.165789	0.31131	FALSE	0.0146191	0.964143	FALSE	FALSE
FBgn0013305	Nmda1	121.331	6.924	-0.117684	0.587421	FALSE	0.076211	0.741276	FALSE	-0.346929	0.0181097	TRUE	0.106384	0.632669	FALSE	FALSE
FBgn0013325	RpL11	3210.23	11.6485	-0.103939	0.697814	FALSE	-0.242882	0.301895	FALSE	-0.160638	0.388106	FALSE	0.192239	0.429583	FALSE	FALSE
FBgn0013334	Sap47	10.6307	3.42367	-0.0143748	0.967387	FALSE	-0.0916137	0.744217	FALSE	-0.0239219	0.920406	FALSE	-0.298604	0.197121	FALSE	FALSE
FBgn0013343	Syx1A	15.1327	3.9291	0.327458	0.367624	FALSE	-0.0515054	0.915706	FALSE	0.443846	0.0960662	FALSE	-0.659704	0.0400558	TRUE	FALSE
FBgn0013347	TfIIA-S	394.427	8.62398	-0.395117	0.0820893	FALSE	-0.536409	0.00899285	TRUE	-0.894775	1.34892e-07	TRUE	-0.161886	0.524828	FALSE	FALSE
FBgn0013432	bcn92	136.438	7.09316	0.584871	0.000389276	TRUE	0.661655	2.06381e-05	TRUE	0.270524	0.068732	FALSE	0.698627	8.07705e-06	TRUE	FALSE
FBgn0013435	Cdc2rk	31.9293	5.00132	-0.0257146	0.932455	FALSE	0.309214	0.136247	FALSE	-0.101132	0.569848	FALSE	0.21266	0.33486	FALSE	FALSE
FBgn0013531	MED20	64.4267	6.01182	-0.167759	0.504191	FALSE	0.0891166	0.746326	FALSE	-2.50647	3.86758e-45	TRUE	-0.0104794	0.976068	FALSE	FALSE
FBgn0013548	l(2)dtl	58.816	5.88059	-0.0906032	0.743107	FALSE	0.113479	0.668922	FALSE	-3.10443	4.39935e-68	TRUE	-0.486914	0.0196865	TRUE	FALSE
FBgn0013563	Pex1	22.6613	4.50851	0.108608	0.672447	FALSE	0.138485	0.577807	FALSE	-1.20569	1.53022e-13	TRUE	-0.181657	0.442298	FALSE	FALSE
FBgn0013576	mtd	50.2153	5.65293	0.918288	0.000858406	TRUE	0.0585092	0.888003	FALSE	-2.28401	7.29921e-22	TRUE	-0.162456	0.65878	FALSE	FALSE
FBgn0013717	not	47.9967	5.58787	0.0658476	0.799634	FALSE	0.171634	0.446857	FALSE	0.177584	0.294677	FALSE	-0.243158	0.259234	FALSE	FALSE
FBgn0013718	nuf	68.4933	6.1	0.260369	0.293219	FALSE	0.114561	0.682705	FALSE	0.458861	0.0118887	TRUE	-0.209133	0.41573	FALSE	FALSE
FBgn0013720	pck	70.3953	6.13946	0.0902034	0.680729	FALSE	0.158228	0.42407	FALSE	0.0116063	0.949819	FALSE	0.0936392	0.669959	FALSE	FALSE
FBgn0013726	pnut	134.071	7.06793	0.436359	0.0547367	FALSE	0.18815	0.446213	FALSE	0.623008	0.000301664	TRUE	-0.10007	0.720575	FALSE	FALSE
FBgn0013732	sced	52.9073	5.72812	0.399346	0.153424	FALSE	0.15351	0.633825	FALSE	0.295126	0.181942	FALSE	-0.305076	0.28953	FALSE	FALSE
FBgn0013733	shot	1.09267	0.254191	0.998749	0.140646	FALSE	-0.623567	0.386848	FALSE	0.539542	0.324329	FALSE	-1.65485	0.00889386	TRUE	FALSE
FBgn0013746	alien	223.509	7.80483	0.0269928	0.907154	FALSE	0.0937137	0.643074	FALSE	0.210237	0.125364	FALSE	0.133106	0.483265	FALSE	FALSE
FBgn0013749	Arf102F	1012.86	9.98436	-0.00433204	0.989137	FALSE	-0.107822	0.655094	FALSE	0.0762967	0.666257	FALSE	0.284793	0.16082	FALSE	FALSE
FBgn0013750	Arf51F	263.671	8.04314	0.0255525	0.915214	FALSE	-0.0917363	0.656274	FALSE	-0.151654	0.28825	FALSE	0.0906428	0.663736	FALSE	FALSE
FBgn0013753	Bgb	119.953	6.90752	0.034422	0.891077	FALSE	0.178403	0.382668	FALSE	-0.0643184	0.699416	FALSE	0.264459	0.16213	FALSE	FALSE
FBgn0013755	Bro	7.10467	2.84893	-0.749073	0.106267	FALSE	0.185699	0.732159	FALSE	-1.39828	7.6381e-05	TRUE	-0.0397041	0.964143	FALSE	FALSE
FBgn0013756	Mtor	38.486	5.27001	0.796082	0.0673409	FALSE	-0.610069	0.162327	FALSE	1.05037	0.00163824	TRUE	-0.963545	0.0170351	TRUE	FALSE
FBgn0013759	CASK	17.8607	4.16677	-0.000283583	1	FALSE	-0.296163	0.391359	FALSE	-2.81042	2.83105e-28	TRUE	-0.732633	0.0143642	TRUE	FALSE
FBgn0013762	Cdk5	30.8727	4.95292	-0.227437	0.298484	FALSE	-0.369239	0.0654008	FALSE	-1.75521	3.33023e-28	TRUE	-0.302136	0.140671	FALSE	FALSE
FBgn0013763	Idgf6	327.116	8.3541	0.418634	0.0711007	FALSE	0.698464	0.00042348	TRUE	0.698928	6.55644e-05	TRUE	0.53594	0.0118791	TRUE	FALSE
FBgn0013764	Chi	86.3473	6.43375	0.235793	0.279069	FALSE	0.184526	0.408757	FALSE	0.24017	0.147486	FALSE	0.164581	0.469591	FALSE	FALSE
FBgn0013765	cnn	40.066	5.3279	0.644202	0.019206	TRUE	0.406335	0.152927	FALSE	0.145944	0.54196	FALSE	-0.020041	0.966387	FALSE	FALSE
FBgn0013770	Cp1	689.223	9.42904	-0.0426516	0.859031	FALSE	-0.181058	0.363136	FALSE	-1.46202	1.27868e-25	TRUE	0.00807453	0.979344	FALSE	FALSE
FBgn0013771	Cyp6a9	2.23133	1.22116	-0.175879	0.617881	FALSE	-0.467137	0.120034	FALSE	-6.63746	4.75332e-52	TRUE	-0.886944	0.00174624	TRUE	FALSE
FBgn0013773	Cyp6a22	102.271	6.67767	0.0176821	0.944683	FALSE	0.162091	0.400251	FALSE	-0.93163	3.46412e-12	TRUE	0.00279953	0.995425	FALSE	FALSE
FBgn0013799	Deaf1	29.3267	4.87905	0.356227	0.195269	FALSE	-0.11958	0.710236	FALSE	0.0428749	0.860992	FALSE	-0.530076	0.0365469	TRUE	FALSE
FBgn0013954	Fkbp12	1944.61	10.9253	0.0581137	0.82428	FALSE	-0.0889049	0.720586	FALSE	-0.089114	0.613951	FALSE	0.2441	0.250625	FALSE	FALSE
FBgn0013981	His4r	1983.31	10.9538	-0.0839208	0.765772	FALSE	-0.220628	0.360633	FALSE	-0.0740897	0.706653	FALSE	0.0574465	0.847236	FALSE	FALSE
FBgn0013983	imd	10.5347	3.4107	-0.267589	0.311218	FALSE	-0.0253568	0.939886	FALSE	-5.19263	1.48878e-80	TRUE	-0.416842	0.0831882	FALSE	FALSE
FBgn0013987	MAPk-Ak2	106.639	6.73794	0.349276	0.0804931	FALSE	0.349415	0.068972	FALSE	0.331591	0.0328631	TRUE	0.211997	0.306898	FALSE	FALSE
FBgn0013995	Calx	27.696	4.79681	0.287147	0.269827	FALSE	0.143172	0.622684	FALSE	-4.58382	1.17528e-97	TRUE	-0.361382	0.142518	FALSE	FALSE
FBgn0013997	Nrx-IV	7.23467	2.87473	0.566466	0.0582616	FALSE	-0.0198787	0.963686	FALSE	-1.39348	1.18907e-09	TRUE	-0.713281	0.0104163	TRUE	FALSE
FBgn0014002	Pdi	471.753	8.88219	0.169844	0.42797	FALSE	0.257435	0.196796	FALSE	0.102762	0.536263	FALSE	-0.0639882	0.800557	FALSE	FALSE
FBgn0014006	Ask1	12.1067	3.6096	0.510956	0.0760449	FALSE	0.41593	0.147599	FALSE	-2.39064	4.54574e-26	TRUE	-0.292788	0.337102	FALSE	FALSE
FBgn0014007	Ptp69D	36.6667	5.20033	0.325148	0.321495	FALSE	-0.387416	0.221816	FALSE	0.0110933	0.972029	FALSE	-0.533575	0.0737179	FALSE	FALSE
FBgn0014009	Rab2	217.106	7.76292	-0.044914	0.835037	FALSE	0.0343336	0.877203	FALSE	0.195919	0.144301	FALSE	-0.018663	0.945012	FALSE	FALSE
FBgn0014010	Rab5	196.196	7.61689	-0.114388	0.551742	FALSE	-0.162472	0.371733	FALSE	-0.652984	3.14561e-07	TRUE	-0.115414	0.551776	FALSE	FALSE
FBgn0014011	Rac2	28.486	4.83724	0.806076	5.42877e-05	TRUE	0.398971	0.07881	FALSE	0.87557	5.26648e-07	TRUE	0.412108	0.0663168	FALSE	FALSE
FBgn0014018	Rel	17.5553	4.14203	-0.166305	0.555701	FALSE	-0.350595	0.164152	FALSE	-2.97595	5.88134e-49	TRUE	-0.61647	0.00711331	TRUE	FALSE
FBgn0014020	Rho1	308.76	8.27081	0.357391	0.0217248	TRUE	0.419783	0.00302163	TRUE	0.557976	3.2632e-06	TRUE	0.327444	0.0284828	TRUE	FALSE
FBgn0014022	Rlb1	43.928	5.46035	-0.228895	0.363137	FALSE	0.1118	0.685049	FALSE	-0.0675486	0.7452	FALSE	0.0340045	0.922898	FALSE	FALSE
FBgn0014023	mRpL47	50.5433	5.6623	-0.388069	0.212943	FALSE	-0.176994	0.611557	FALSE	-5.03484	1.69761e-72	TRUE	-0.348678	0.262901	FALSE	FALSE
FBgn0014024	Rnp4F	16.8493	4.08316	0.252786	0.447678	FALSE	0.227832	0.500244	FALSE	-4.20626	4.35642e-57	TRUE	-0.496107	0.0928081	FALSE	FALSE
FBgn0014026	RpL7A	3552.46	11.7946	0.00492054	0.986862	FALSE	-0.123438	0.587379	FALSE	-0.0505035	0.773035	FALSE	0.00880943	0.978355	FALSE	FALSE
FBgn0014028	SdhB	123.072	6.94453	-0.014554	0.959941	FALSE	-0.330705	0.094055	FALSE	-0.321966	0.0421603	TRUE	0.147551	0.516721	FALSE	FALSE
FBgn0014029	2022-09-02	128.918	7.01143	0.25044	0.20409	FALSE	0.356486	0.0512417	FALSE	0.383526	0.00937621	TRUE	0.118996	0.588812	FALSE	FALSE
FBgn0014032	Sptr	146.731	7.19801	0.227719	0.245314	FALSE	0.148065	0.477322	FALSE	-0.069758	0.66724	FALSE	0.376406	0.0333515	TRUE	FALSE
FBgn0014037	Su(Tpl)	50.7213	5.66736	0.481058	0.149704	FALSE	0.0400009	0.929761	FALSE	0.200494	0.466801	FALSE	-0.630184	0.0430631	TRUE	FALSE
FBgn0014075	Uggt	33.4567	5.06853	0.608998	0.0728243	FALSE	-0.147916	0.715343	FALSE	-0.18579	0.516817	FALSE	-0.445132	0.192631	FALSE	FALSE
FBgn0014092	CG4278	86.1773	6.43091	-0.264521	0.196862	FALSE	-0.372917	0.0499002	TRUE	-0.309522	0.0469131	TRUE	-0.018708	0.95283	FALSE	FALSE
FBgn0014127	barr	79.2767	6.31064	0.189398	0.390802	FALSE	0.290525	0.15636	FALSE	-0.950833	5.32164e-10	TRUE	-0.116129	0.630175	FALSE	FALSE
FBgn0014133	bif	76.1713	6.25307	0.197232	0.511487	FALSE	-0.245076	0.394297	FALSE	-1.13581	1.80292e-08	TRUE	-0.579655	0.020111	TRUE	FALSE
FBgn0014141	cher	6.24467	2.66554	0.753823	0.0561716	FALSE	-0.614726	0.116627	FALSE	-0.490988	0.120322	FALSE	-0.559267	0.155605	FALSE	FALSE
FBgn0014163	fax	96.056	6.5873	0.436254	0.142133	FALSE	-0.201482	0.545427	FALSE	0.623024	0.00588994	TRUE	-0.33492	0.271171	FALSE	FALSE
FBgn0014184	Oda	473.955	8.88891	0.162457	0.449317	FALSE	0.262098	0.184281	FALSE	0.331129	0.0302205	TRUE	0.444107	0.0139921	TRUE	FALSE
FBgn0014189	Hel25E	553.977	9.11394	0.070921	0.753919	FALSE	0.156324	0.429615	FALSE	0.253444	0.0789737	FALSE	-0.0501347	0.835257	FALSE	FALSE
FBgn0014269	prod	109.45	6.77545	0.362762	0.0453578	TRUE	0.311172	0.0768398	FALSE	0.369417	0.00835021	TRUE	-0.024046	0.932979	FALSE	FALSE
FBgn0014340	mof	36.4593	5.19217	1.15909	2.37882e-07	TRUE	0.0731074	0.835495	FALSE	1.08657	1.12482e-07	TRUE	0.223663	0.453643	FALSE	TRUE
FBgn0014342	mia	4.68933	2.25982	0.949643	0.0218615	TRUE	3.62638	3.92978e-46	TRUE	3.27893	1.96098e-38	TRUE	3.58136	4.99095e-44	TRUE	FALSE
FBgn0014366	noi	78.6033	6.29835	0.269025	0.226569	FALSE	0.468214	0.0184593	TRUE	0.341907	0.0420174	TRUE	0.205672	0.369656	FALSE	FALSE
FBgn0014391	sun	829.146	9.69566	-0.166758	0.598161	FALSE	-0.365624	0.187833	FALSE	-0.117188	0.617417	FALSE	0.457206	0.0847993	FALSE	FALSE
FBgn0014395	tilB	1.95	1.03562	-0.427618	0.397831	FALSE	0.429554	0.324592	FALSE	0.617296	0.0464054	TRUE	0.227719	0.648312	FALSE	FALSE
FBgn0014411	Vps26	65.032	6.02529	0.190061	0.435078	FALSE	0.119999	0.647322	FALSE	-0.0518262	0.797434	FALSE	-0.360037	0.0967777	FALSE	FALSE
FBgn0014417	CG13397	42.0487	5.39742	0.233171	0.374272	FALSE	1.44672	2.25395e-14	TRUE	-3.06745	2.04008e-54	TRUE	-0.21241	0.423551	FALSE	FALSE
FBgn0014427	CG11899	102.352	6.6788	0.203983	0.39903	FALSE	0.377939	0.0807255	FALSE	-2.43474	4.33946e-45	TRUE	0.267298	0.242838	FALSE	FALSE
FBgn0014455	Ahcy	196.957	7.62247	-0.155152	0.502747	FALSE	0.0947303	0.701574	FALSE	-3.59263	8.40668e-102	TRUE	-0.350494	0.0790771	FALSE	FALSE
FBgn0014469	Cyp4e2	65.1793	6.02855	-0.150018	0.482158	FALSE	-0.0378085	0.88273	FALSE	-0.890948	5.71887e-10	TRUE	-0.199519	0.321603	FALSE	FALSE
FBgn0014857	His3.3A	492.885	8.9454	-0.0727914	0.796784	FALSE	0.170023	0.500809	FALSE	-0.25324	0.162474	FALSE	0.177645	0.475503	FALSE	FALSE
FBgn0014861	Mcm2	101.679	6.66929	0.160347	0.506352	FALSE	0.337573	0.112295	FALSE	-1.63819	6.12386e-24	TRUE	-0.211306	0.356713	FALSE	FALSE
FBgn0014868	Ost48	176.27	7.46246	0.0483918	0.84276	FALSE	0.303744	0.10447	FALSE	-0.0453609	0.789803	FALSE	0.192469	0.338437	FALSE	FALSE
FBgn0014869	Pglym78	521.575	9.02701	-0.00271639	0.994348	FALSE	0.161271	0.500045	FALSE	-0.867166	6.73955e-08	TRUE	0.455348	0.0224222	TRUE	FALSE
FBgn0014870	Psi	16.9907	4.09514	0.544251	0.0903732	FALSE	-0.0801329	0.847544	FALSE	0.429524	0.0886004	FALSE	-0.616076	0.0430631	TRUE	FALSE
FBgn0014877	Roe1	124.307	6.95893	-0.265622	0.280052	FALSE	0.11572	0.677881	FALSE	-3.88734	5.54917e-87	TRUE	-0.385606	0.0879743	FALSE	FALSE
FBgn0014879	Set	497.343	8.95839	0.0870307	0.647272	FALSE	0.276318	0.07881	FALSE	0.215379	0.0933836	FALSE	0.0403844	0.85	FALSE	FALSE
FBgn0014906	Hydr2	105.295	6.71966	0.0664313	0.799957	FALSE	0.11231	0.648302	FALSE	-1.8929	6.58981e-33	TRUE	-0.106487	0.670563	FALSE	FALSE
FBgn0014930	CG2846	47.384	5.56937	-0.0192213	0.953844	FALSE	-0.104029	0.696476	FALSE	-2.02595	8.6607e-31	TRUE	0.124346	0.644258	FALSE	FALSE
FBgn0014931	CG2678	33.504	5.07056	0.10052	0.68721	FALSE	0.283351	0.17841	FALSE	0.182733	0.28521	FALSE	0.189678	0.403082	FALSE	FALSE
FBgn0015000	betaggt-I	50.9247	5.67312	0.0326185	0.910777	FALSE	0.528345	0.0048135	TRUE	-4.77739	1.74856e-134	TRUE	-0.0471178	0.866151	FALSE	FALSE
FBgn0015019	CCT3	288.911	8.17498	0.112465	0.597786	FALSE	0.200571	0.300441	FALSE	-1.99853	2.97919e-46	TRUE	-0.0236196	0.934501	FALSE	FALSE
FBgn0015024	CkIalpha	216.025	7.75572	0.383242	0.107319	FALSE	0.14022	0.60696	FALSE	0.617414	0.000581563	TRUE	-0.0435702	0.897624	FALSE	FALSE
FBgn0015025	CkIIalpha-i1	14.828	3.89995	-0.515006	0.0197327	TRUE	-0.474205	0.0249818	TRUE	-3.33972	2.90164e-65	TRUE	-0.446202	0.0366155	TRUE	FALSE
FBgn0015031	cype	621.186	9.27911	-0.0143317	0.965512	FALSE	-0.292912	0.205649	FALSE	-0.262215	0.149993	FALSE	0.199616	0.421035	FALSE	FALSE
FBgn0015036	Cyp4ae1	1.59	0.757023	-0.443022	0.258135	FALSE	-0.265983	0.521684	FALSE	-1.94621	2.76535e-10	TRUE	-0.718743	0.0430631	TRUE	FALSE
FBgn0015075	Ddx1	25.5407	4.68036	0.392548	0.0702419	FALSE	0.482035	0.015021	TRUE	-1.68143	1.80128e-24	TRUE	-0.0875135	0.746866	FALSE	FALSE
FBgn0015218	eIF4E1	688.207	9.42691	-0.053005	0.834064	FALSE	0.139268	0.532022	FALSE	-2.6147	3.09488e-65	TRUE	-0.106897	0.648692	FALSE	FALSE
FBgn0015221	Fer2LCH	398.392	8.63841	0.0987232	0.623208	FALSE	0.270985	0.109978	FALSE	0.321145	0.016266	TRUE	0.162781	0.37778	FALSE	FALSE
FBgn0015222	Fer1HCH	675.374	9.39976	0.104647	0.591894	FALSE	0.342171	0.0328302	TRUE	0.257491	0.0535553	FALSE	0.331178	0.0383516	TRUE	FALSE
FBgn0015229	glec	65.5607	6.03696	-0.0985016	0.770973	FALSE	-0.659736	0.00756228	TRUE	-3.5923	1.4585e-58	TRUE	-0.689285	0.00548347	TRUE	FALSE
FBgn0015239	Hr78	37.7227	5.24118	0.080259	0.750819	FALSE	0.260533	0.206628	FALSE	-3.47294	9.60813e-93	TRUE	-0.425154	0.0256433	TRUE	FALSE
FBgn0015240	Hr96	10.7787	3.44343	0.14925	0.606998	FALSE	0.411018	0.0876681	FALSE	-6.67363	8.43066e-117	TRUE	-0.769908	0.000477956	TRUE	FALSE
FBgn0015245	Hsp60A	149.125	7.22135	0.0471751	0.868998	FALSE	-0.225946	0.33121	FALSE	-4.18593	3.37603e-116	TRUE	-0.0709559	0.801397	FALSE	FALSE
FBgn0015247	Diap2	84.138	6.3964	-0.146077	0.43581	FALSE	0.0293473	0.900278	FALSE	-0.423592	0.00126056	TRUE	-0.134218	0.477401	FALSE	FALSE
FBgn0015268	Nap1	892.361	9.80164	0.0933731	0.659576	FALSE	0.140339	0.480918	FALSE	-0.905374	1.46076e-11	TRUE	0.16554	0.394342	FALSE	FALSE
FBgn0015269	Nf1	4.442	2.18333	0.914914	0.0690827	FALSE	-0.565806	0.279981	FALSE	0.143713	0.743616	FALSE	-0.945555	0.048838	TRUE	FALSE
FBgn0015270	Orc2	38.4113	5.26721	0.0747631	0.789897	FALSE	0.0853264	0.757099	FALSE	-5.46631	1.72539e-140	TRUE	-0.456956	0.0298796	TRUE	FALSE
FBgn0015271	Orc5	60.9587	5.93212	-0.2512	0.25747	FALSE	0.157942	0.504646	FALSE	-2.49315	8.27502e-52	TRUE	-0.107687	0.670921	FALSE	FALSE
FBgn0015277	Pi3K59F	1.45733	0.639078	0.11033	0.786504	FALSE	0.336424	0.316343	FALSE	-5.3115	3.9497e-40	TRUE	-0.774381	0.0132871	TRUE	FALSE
FBgn0015278	Pi3K68D	28.8353	4.85476	0.318786	0.218299	FALSE	-0.00495074	0.991321	FALSE	-0.480854	0.0138838	TRUE	-0.412935	0.0894232	FALSE	FALSE
FBgn0015279	Pi3K92E	20.242	4.34639	0.441741	0.212238	FALSE	0.0454782	0.923557	FALSE	-2.25974	1.38095e-17	TRUE	-0.5047	0.136707	FALSE	FALSE
FBgn0015282	Rpt2	321.499	8.32912	0.18846	0.366819	FALSE	0.32879	0.0800786	FALSE	-0.892418	6.73964e-10	TRUE	0.100032	0.665299	FALSE	FALSE
FBgn0015283	Rpn10	209.042	7.70834	0.349742	0.114062	FALSE	0.464839	0.0227432	TRUE	-1.61471	1.07777e-22	TRUE	0.0531162	0.855611	FALSE	FALSE
FBgn0015286	Rala	88.036	6.46166	0.221401	0.300731	FALSE	0.38861	0.0447105	TRUE	-1.68645	3.50616e-28	TRUE	-0.0788564	0.755943	FALSE	FALSE
FBgn0015288	RpL22	567.259	9.14812	0.180323	0.338323	FALSE	-0.695342	1.43231e-06	TRUE	0.351634	0.0100864	TRUE	-0.357589	0.031043	TRUE	FALSE
FBgn0015295	Shark	34.4887	5.11223	0.154273	0.550157	FALSE	0.137247	0.602991	FALSE	-3.28405	7.78578e-70	TRUE	-0.407471	0.0620836	FALSE	FALSE
FBgn0015296	Shc	51.2073	5.68109	-0.111246	0.692354	FALSE	0.141173	0.604857	FALSE	-3.51569	2.61463e-72	TRUE	-0.255189	0.298166	FALSE	FALSE
FBgn0015298	Srp19	128.335	7.0049	-0.356523	0.14347	FALSE	-0.245731	0.331679	FALSE	-0.177085	0.370017	FALSE	0.209594	0.421279	FALSE	FALSE
FBgn0015299	Ssb-c31a	176.51	7.46442	0.514878	0.045481	TRUE	-0.173297	0.556303	FALSE	-2.0402	1.58894e-24	TRUE	0.769685	0.000679855	TRUE	FALSE
FBgn0015320	Ubc2	194.541	7.60467	0.0761855	0.702681	FALSE	0.232812	0.164205	FALSE	0.0805629	0.568495	FALSE	-0.0509847	0.814838	FALSE	FALSE
FBgn0015321	Ubc4	400.6	8.64638	-0.110963	0.586999	FALSE	0.0204914	0.932928	FALSE	-0.432725	0.00150324	TRUE	-0.12423	0.53757	FALSE	FALSE
FBgn0015331	abs	26.0493	4.7087	0.138322	0.617881	FALSE	0.258224	0.299608	FALSE	0.418063	0.0237388	TRUE	0.101438	0.729129	FALSE	FALSE
FBgn0015338	CG5861	157.389	7.29911	-0.114559	0.666501	FALSE	-0.0383148	0.899901	FALSE	-1.6274	8.23005e-22	TRUE	0.0821785	0.775706	FALSE	FALSE
FBgn0015351	CG14906	14.3327	3.85127	0.0722174	0.835828	FALSE	0.194519	0.50396	FALSE	-2.25153	5.53477e-26	TRUE	0.273992	0.316642	FALSE	FALSE
FBgn0015359	CG2034	138.491	7.11469	-0.223849	0.288347	FALSE	0.020429	0.942143	FALSE	-1.32723	1.01488e-18	TRUE	-0.10353	0.664641	FALSE	FALSE
FBgn0015360	oxt	52.0593	5.70485	0.493053	0.0391913	TRUE	0.301654	0.218354	FALSE	0.316016	0.0973361	FALSE	0.0703256	0.823318	FALSE	FALSE
FBgn0015371	chn	28.0933	4.81728	0.344691	0.300457	FALSE	0.00445654	0.992646	FALSE	-2.26055	1.52715e-20	TRUE	-0.848881	0.00305298	TRUE	FALSE
FBgn0015372	RabX1	51.3147	5.68411	0.0860186	0.695588	FALSE	0.32442	0.0657563	FALSE	-0.482172	0.000602794	TRUE	0.0985336	0.651314	FALSE	FALSE
FBgn0015376	cutlet	9.76533	3.30237	-0.27779	0.3101	FALSE	0.049938	0.883682	FALSE	-5.11222	2.5812e-92	TRUE	-0.8911	6.05727e-05	TRUE	FALSE
FBgn0015379	dod	111.305	6.79967	-0.0995198	0.677088	FALSE	-0.0521294	0.839907	FALSE	-0.742555	9.73206e-07	TRUE	0.160386	0.469439	FALSE	FALSE
FBgn0015391	glu	60.2873	5.91617	0.419847	0.204022	FALSE	-0.200472	0.587731	FALSE	0.520163	0.0383198	TRUE	-0.563122	0.0675647	FALSE	FALSE
FBgn0015393	hoip	121.877	6.93047	-0.170658	0.648875	FALSE	0.305406	0.370548	FALSE	-3.85777	3.13565e-46	TRUE	-0.275125	0.427108	FALSE	FALSE
FBgn0015396	jumu	64.138	6.00536	0.290112	0.239899	FALSE	0.298997	0.216791	FALSE	-2.62469	7.94945e-46	TRUE	-0.354549	0.128961	FALSE	FALSE
FBgn0015399	kek1	0.171333	-1.88186	-3.74119	1.04623e-11	TRUE	-4.02028	7.85439e-14	TRUE	-4.18083	3.28012e-16	TRUE	-5.09852	8.37431e-17	TRUE	TRUE
FBgn0015402	ksr	25	4.64962	0.327918	0.2195	FALSE	-0.122218	0.692932	FALSE	-0.307368	0.138276	FALSE	-0.446478	0.0731259	FALSE	FALSE
FBgn0015477	Rme-8	19.0413	4.25862	0.558757	0.135628	FALSE	-0.170378	0.698569	FALSE	0.765476	0.00724572	TRUE	-0.701522	0.0454511	TRUE	FALSE
FBgn0015509	Cul1	210.936	7.72135	0.34225	0.18735	FALSE	0.365388	0.149141	FALSE	0.460939	0.0192889	TRUE	-0.0778709	0.813502	FALSE	FALSE
FBgn0015513	mbc	7.864	2.99349	0.744226	0.0410679	TRUE	0.125781	0.782801	FALSE	-3.24391	9.06309e-28	TRUE	-0.879355	0.00939861	TRUE	FALSE
FBgn0015520	nonA-l	52.538	5.71803	0.436951	0.0814959	FALSE	0.568461	0.0129837	TRUE	0.244996	0.224714	FALSE	-0.128639	0.669572	FALSE	FALSE
FBgn0015521	RpS21	3272.91	11.6764	-0.113611	0.698835	FALSE	-0.592423	0.00798057	TRUE	-0.341801	0.0789575	FALSE	0.34971	0.151597	FALSE	FALSE
FBgn0015522	olf186-M	106.457	6.73549	0.296441	0.157809	FALSE	0.392394	0.0457883	TRUE	-3.06931	2.11147e-78	TRUE	0.25566	0.223032	FALSE	FALSE
FBgn0015527	peng	83.8073	6.39072	0.27633	0.167689	FALSE	0.303896	0.117377	FALSE	0.16702	0.299682	FALSE	-0.0703482	0.781015	FALSE	FALSE
FBgn0015544	spag	82.4527	6.36724	0.00637035	0.981189	FALSE	-0.0330128	0.896265	FALSE	-1.74638	5.04266e-36	TRUE	-0.0979977	0.65563	FALSE	FALSE
FBgn0015546	spel1	54.2253	5.76355	0.0336355	0.919093	FALSE	0.071191	0.81793	FALSE	-1.98509	2.34181e-27	TRUE	-0.353949	0.136291	FALSE	FALSE
FBgn0015553	tos	68.484	6.0998	0.208713	0.362558	FALSE	0.330163	0.1159	FALSE	-3.15081	5.96536e-77	TRUE	-0.188097	0.417093	FALSE	FALSE
FBgn0015558	tty	0.514	-0.703689	-0.817186	0.0376139	TRUE	-1.76728	2.1437e-07	TRUE	-0.180361	0.608032	FALSE	-0.218365	0.640191	FALSE	FALSE
FBgn0015568	alpha-Est1	26.3767	4.72665	-0.715186	0.000423837	TRUE	-0.777507	5.63923e-05	TRUE	-0.742802	1.89591e-05	TRUE	-0.286889	0.218448	FALSE	FALSE
FBgn0015569	alpha-Est10	5.404	2.46048	-0.736624	0.00453458	TRUE	-0.118827	0.719287	FALSE	-5.98479	1.06364e-76	TRUE	-0.254891	0.387914	FALSE	FALSE
FBgn0015571	alpha-Est3	12.4907	3.65428	0.231666	0.350425	FALSE	0.319192	0.167072	FALSE	-2.79731	1.10493e-45	TRUE	0.13442	0.622334	FALSE	FALSE
FBgn0015582	dare	28.8747	4.85672	-0.355945	0.107602	FALSE	-0.0795646	0.767596	FALSE	-3.54619	3.77676e-81	TRUE	-0.272282	0.218448	FALSE	FALSE
FBgn0015589	Apc	5.37667	2.4533	0.832884	0.0860968	FALSE	-0.920178	0.0468028	TRUE	-1.17181	0.00170585	TRUE	-1.25587	0.00452685	TRUE	FALSE
FBgn0015600	toc	9.876	3.31846	0.323297	0.539201	FALSE	-0.814673	0.0736147	FALSE	-1.31198	0.0002782	TRUE	-1.59948	9.20132e-05	TRUE	FALSE
FBgn0015602	BEAF-32	259.379	8.01948	-0.051887	0.820347	FALSE	0.140598	0.483192	FALSE	-1.62652	5.6175e-33	TRUE	0.0889294	0.681612	FALSE	FALSE
FBgn0015614	CanB2	372.773	8.54254	-0.252408	0.186416	FALSE	-0.0356014	0.88641	FALSE	-1.6392	9.70119e-32	TRUE	0.0792244	0.730498	FALSE	FALSE
FBgn0015615	SMC3	31.6893	4.99047	0.387518	0.222938	FALSE	0.0681764	0.864036	FALSE	-3.4493	2.91691e-43	TRUE	-0.618617	0.0329802	TRUE	FALSE
FBgn0015618	Cdk8	12.0347	3.60106	-0.516482	0.0370423	TRUE	-0.139538	0.629661	FALSE	-5.00597	2.68584e-87	TRUE	-0.724771	0.00105333	TRUE	FALSE
FBgn0015621	Clp	69.7853	6.12692	-0.179942	0.408523	FALSE	0.10671	0.653645	FALSE	-2.33983	3.44278e-50	TRUE	0.100053	0.678444	FALSE	FALSE
FBgn0015622	Cnx99A	89.3627	6.48321	0.307286	0.229835	FALSE	0.299271	0.23732	FALSE	-2.12354	2.12594e-29	TRUE	-0.105102	0.730424	FALSE	FALSE
FBgn0015623	Cpr	150.505	7.23462	0.367683	0.110025	FALSE	0.45148	0.036015	TRUE	0.341917	0.0555458	FALSE	0.00175398	0.997817	FALSE	FALSE
FBgn0015625	CycB3	256.303	8.00227	0.436131	0.0981171	FALSE	0.23165	0.409723	FALSE	0.654601	0.00104959	TRUE	0.0099051	0.983074	FALSE	FALSE
FBgn0015663	Dot	4.11	2.07382	-0.320882	0.288347	FALSE	-0.273538	0.367051	FALSE	-1.01702	4.2785e-06	TRUE	0.431161	0.105132	FALSE	FALSE
FBgn0015664	Dref	75.762	6.24531	0.360002	0.184151	FALSE	0.317723	0.24203	FALSE	0.473822	0.0215755	TRUE	-0.0279111	0.948242	FALSE	FALSE
FBgn0015737	Hmu	122.085	6.93292	0.33498	0.110624	FALSE	0.532612	0.0039749	TRUE	0.0773098	0.66557	FALSE	0.0886462	0.729068	FALSE	FALSE
FBgn0015754	Lis-1	251.667	7.97595	-0.0247234	0.912452	FALSE	0.0482794	0.819582	FALSE	-0.573157	3.93019e-06	TRUE	-0.15111	0.396952	FALSE	FALSE
FBgn0015756	RpL9	4061.66	11.9879	0.0104691	0.970622	FALSE	-0.0896905	0.705275	FALSE	0.0720116	0.674777	FALSE	0.260737	0.193517	FALSE	FALSE
FBgn0015765	p38a	48.5333	5.60387	-0.0761832	0.757217	FALSE	-0.125345	0.58234	FALSE	-1.70667	9.12757e-30	TRUE	0.0374467	0.897299	FALSE	FALSE
FBgn0015772	Nak	20.2813	4.34918	0.430371	0.166692	FALSE	0.116485	0.755712	FALSE	-1.04629	6.74067e-06	TRUE	-0.601813	0.0375848	TRUE	FALSE
FBgn0015776	nrv1	244.694	7.93542	0.20123	0.276884	FALSE	0.252133	0.153932	FALSE	-1.30423	3.73475e-23	TRUE	0.162788	0.392698	FALSE	FALSE
FBgn0015778	rin	105.139	6.71753	0.283593	0.374242	FALSE	-0.319747	0.303535	FALSE	-1.38242	5.9715e-10	TRUE	-0.621622	0.0247387	TRUE	FALSE
FBgn0015781	P5cr	48.9187	5.61526	-0.224357	0.310476	FALSE	0.0144701	0.961416	FALSE	-1.87245	3.77861e-31	TRUE	-0.0628935	0.817648	FALSE	FALSE
FBgn0015789	Rab10	137.869	7.1082	0.0286793	0.918887	FALSE	0.106829	0.659481	FALSE	0.0246703	0.89942	FALSE	-0.120225	0.617429	FALSE	FALSE
FBgn0015790	Rab11	327.113	8.35409	-0.0214064	0.925485	FALSE	0.15594	0.368714	FALSE	-0.0478569	0.738937	FALSE	-0.101649	0.587941	FALSE	FALSE
FBgn0015791	Rab14	135.79	7.0863	-0.104117	0.621221	FALSE	-0.0695487	0.7527	FALSE	-0.0949388	0.533809	FALSE	-0.0607051	0.793431	FALSE	FALSE
FBgn0015793	Rab19	48.292	5.5967	-0.0765316	0.806184	FALSE	-0.0218612	0.947991	FALSE	-4.37877	4.21642e-85	TRUE	0.0163012	0.970031	FALSE	FALSE
FBgn0015794	Rab18	68.29	6.09571	-0.179028	0.481988	FALSE	-0.0807938	0.7752	FALSE	-3.30337	2.54309e-66	TRUE	0.160633	0.539042	FALSE	FALSE
FBgn0015795	Rab7	117.263	6.87483	-0.0656173	0.770172	FALSE	0.00153071	0.997332	FALSE	-1.55888	1.53689e-30	TRUE	-0.112716	0.58811	FALSE	FALSE
FBgn0015797	Rab6	65.0787	6.02633	-0.129056	0.619922	FALSE	0.239468	0.306007	FALSE	-3.70233	4.39013e-88	TRUE	-0.223329	0.343703	FALSE	FALSE
FBgn0015799	Rbf	53.198	5.73601	0.082456	0.805828	FALSE	0.33531	0.215988	FALSE	-3.32494	5.43132e-55	TRUE	-0.573169	0.0207735	TRUE	FALSE
FBgn0015801	Reg-5	3.43867	1.82321	-0.639571	0.0217248	TRUE	-1.21918	2.26217e-07	TRUE	-2.05269	5.89836e-19	TRUE	-0.627424	0.0170351	TRUE	FALSE
FBgn0015803	RtGEF	29.8433	4.90416	0.498594	0.0467379	TRUE	-0.0367074	0.91872	FALSE	0.54899	0.00447946	TRUE	-0.0905219	0.780603	FALSE	FALSE
FBgn0015805	HDAC1	182.503	7.51256	0.557857	0.0235055	TRUE	0.443474	0.068972	FALSE	0.760479	6.95315e-05	TRUE	0.164796	0.566827	FALSE	FALSE
FBgn0015808	ScpX	11.8973	3.58464	-0.148828	0.63645	FALSE	0.331726	0.225187	FALSE	-3.70137	3.21895e-54	TRUE	-0.360015	0.182315	FALSE	FALSE
FBgn0015818	Spx	52.572	5.71896	0.21505	0.265406	FALSE	0.142561	0.485688	FALSE	0.280795	0.0521398	FALSE	-0.321349	0.0714664	FALSE	FALSE
FBgn0015828	TfIIEalpha	80.5773	6.33409	0.0298476	0.918887	FALSE	0.124365	0.607244	FALSE	-2.39226	3.42605e-50	TRUE	-0.249325	0.242224	FALSE	FALSE
FBgn0015829	TfIIEbeta	55.4953	5.79689	0.0255383	0.934597	FALSE	0.338731	0.101838	FALSE	-0.574966	0.000384187	TRUE	0.274068	0.20045	FALSE	FALSE
FBgn0015834	eIF3i	766.259	9.58188	-0.0363439	0.872062	FALSE	0.0507071	0.820124	FALSE	0.0216713	0.896057	FALSE	0.129861	0.503296	FALSE	FALSE
FBgn0015838	Vang	27.1993	4.77079	0.265325	0.28872	FALSE	0.123512	0.659715	FALSE	-0.473378	0.0106288	TRUE	-0.316523	0.189321	FALSE	FALSE
FBgn0015903	apt	121.842	6.93005	0.175168	0.455461	FALSE	0.199501	0.382689	FALSE	0.227994	0.183413	FALSE	-0.0841606	0.753139	FALSE	FALSE
FBgn0015905	ast	22.5867	4.50377	0.0518187	0.861485	FALSE	0.191335	0.443879	FALSE	-2.56385	7.88027e-45	TRUE	-0.323187	0.157594	FALSE	FALSE
FBgn0015924	crq	138.516	7.11495	-0.144451	0.538237	FALSE	0.00878328	0.97759	FALSE	-3.31579	1.43636e-88	TRUE	-0.280376	0.178485	FALSE	FALSE
FBgn0015925	csul	81.562	6.35159	0.167617	0.457376	FALSE	0.0944511	0.69805	FALSE	-0.106109	0.542168	FALSE	-0.124949	0.599743	FALSE	FALSE
FBgn0015926	dah	103.348	6.69276	0.206488	0.384283	FALSE	0.626057	0.00103551	TRUE	0.35192	0.0409819	TRUE	0.0854161	0.755583	FALSE	FALSE
FBgn0015929	dpa	101.867	6.67195	0.193737	0.371075	FALSE	0.446139	0.0158966	TRUE	-2.03195	2.34563e-40	TRUE	-0.33953	0.0795727	FALSE	FALSE
FBgn0015949	hrg	26.4947	4.73307	0.237466	0.385498	FALSE	0.175654	0.538988	FALSE	-0.515852	0.00890328	TRUE	-0.366597	0.145867	FALSE	FALSE
FBgn0016031	lama	34.3067	5.10462	0.417765	0.10146	FALSE	0.729367	0.000844659	TRUE	-1.53302	1.09833e-15	TRUE	-0.000952788	1	FALSE	FALSE
FBgn0016034	mael	120.625	6.91558	0.900937	1.42859e-09	TRUE	1.22951	7.70791e-18	TRUE	0.966816	2.45803e-12	TRUE	0.638201	5.43551e-05	TRUE	FALSE
FBgn0016036	mei-P22	3.01667	1.64	-0.304664	0.583287	FALSE	0.0963693	0.860771	FALSE	-3.84457	5.82281e-17	TRUE	0.071488	0.919488	FALSE	FALSE
FBgn0016038	Vsp37A	116.229	6.86206	0.112027	0.653388	FALSE	0.0560998	0.838169	FALSE	-1.61419	5.25439e-24	TRUE	0.227765	0.303658	FALSE	FALSE
FBgn0016041	Tom40	328.799	8.3615	0.05762	0.775526	FALSE	0.172332	0.312269	FALSE	-0.493103	5.97552e-05	TRUE	-0.0304995	0.896016	FALSE	FALSE
FBgn0016053	pgc	894.803	9.80559	-0.255646	0.312123	FALSE	-0.0548124	0.859604	FALSE	-3.70475	7.5716e-81	TRUE	-0.0130231	0.972435	FALSE	FALSE
FBgn0016054	phr6-4	18.5187	4.21868	2.75411	1.77235e-45	TRUE	3.14252	2.84947e-59	TRUE	0.345565	0.109269	FALSE	2.86203	3.88246e-49	TRUE	TRUE
FBgn0016059	Sema1b	54.816	5.77915	0.412647	0.143095	FALSE	-0.107436	0.7527	FALSE	-0.469595	0.031113	TRUE	-0.19869	0.526357	FALSE	FALSE
FBgn0016070	smg	338.709	8.40433	0.567909	0.0505637	FALSE	0.115323	0.743598	FALSE	0.55339	0.0140034	TRUE	-0.302819	0.318772	FALSE	FALSE
FBgn0016078	wun	39.8873	5.32147	0.0236592	0.937067	FALSE	-0.0260892	0.930246	FALSE	-0.109353	0.54196	FALSE	0.0955236	0.71148	FALSE	FALSE
FBgn0016080	xmas-1	0.792667	-0.163807	-0.273662	0.709445	FALSE	-1.33269	0.0206118	TRUE	-1.10474	0.020068	TRUE	-1.71766	0.00279407	TRUE	FALSE
FBgn0016081	fry	3.38467	1.80102	0.731028	0.154315	FALSE	-0.799595	0.110791	FALSE	0.827374	0.0364974	TRUE	-1.10934	0.019793	TRUE	FALSE
FBgn0016119	ATPsynCF6	1003.57	9.97107	0.0453072	0.84723	FALSE	0.0865232	0.693494	FALSE	0.033177	0.845002	FALSE	0.314834	0.074345	FALSE	FALSE
FBgn0016120	ATPsynD	605.198	9.2415	-0.0207327	0.938665	FALSE	-0.0213673	0.93513	FALSE	-0.520638	0.000413647	TRUE	0.0530519	0.835646	FALSE	FALSE
FBgn0016122	Acer	38.7333	5.27922	0.105316	0.716923	FALSE	0.130551	0.645921	FALSE	0.286165	0.137694	FALSE	0.0252251	0.947534	FALSE	FALSE
FBgn0016126	CaMKI	105.223	6.71868	-0.0119768	0.967126	FALSE	-0.105155	0.659715	FALSE	-2.13562	1.92839e-43	TRUE	0.0690238	0.790376	FALSE	FALSE
FBgn0016131	Cdk4	74.0387	6.21215	-0.659596	6.01049e-05	TRUE	-0.537642	0.00128638	TRUE	-0.385143	0.0093013	TRUE	-0.510763	0.0031313	TRUE	FALSE
FBgn0016641	PTP-ER	17.1227	4.10624	0.68668	0.0394813	TRUE	-0.256876	0.492148	FALSE	0.158006	0.577753	FALSE	-0.439133	0.196226	FALSE	FALSE
FBgn0016672	Ipp	60.42	5.91934	-0.0477622	0.864638	FALSE	0.45355	0.0239153	TRUE	-3.22347	1.77279e-73	TRUE	0.190932	0.414862	FALSE	FALSE
FBgn0016685	Nlp	1244.32	10.2813	0.0102157	0.967126	FALSE	0.185855	0.310413	FALSE	0.143409	0.317433	FALSE	0.189815	0.296915	FALSE	FALSE
FBgn0016687	Nurf-38	378.282	8.5637	0.0754154	0.763155	FALSE	0.131824	0.566506	FALSE	-1.44554	6.2656e-22	TRUE	0.174407	0.423504	FALSE	FALSE
FBgn0016691	ATPsynO	578.662	9.17683	0.0881407	0.734897	FALSE	0.00402157	0.991029	FALSE	0.123543	0.491708	FALSE	0.192961	0.401883	FALSE	FALSE
FBgn0016693	Past1	60.834	5.92918	0.122879	0.562825	FALSE	0.22014	0.256176	FALSE	-0.839764	2.46199e-09	TRUE	-0.0561648	0.820404	FALSE	FALSE
FBgn0016694	Pdp1	3.96267	2.02243	-0.00776917	0.984612	FALSE	0.1805	0.539831	FALSE	-2.43378	5.43609e-28	TRUE	-0.130671	0.683052	FALSE	FALSE
FBgn0016696	Pitslre	69.2747	6.11634	0.175637	0.573317	FALSE	-0.109149	0.744211	FALSE	-0.880517	2.37619e-05	TRUE	-0.430451	0.107667	FALSE	FALSE
FBgn0016697	Prosalpha5	937.814	9.87331	-0.025786	0.930579	FALSE	-0.0769768	0.767596	FALSE	-0.0581855	0.753745	FALSE	0.23469	0.282668	FALSE	FALSE
FBgn0016698	Ptpa	61.2333	5.9386	-0.0296013	0.908081	FALSE	0.391414	0.0248921	TRUE	-0.722159	3.11704e-07	TRUE	0.0998412	0.654537	FALSE	FALSE
FBgn0016701	Rab4	133.957	7.06671	-0.108544	0.632436	FALSE	-0.0667135	0.782855	FALSE	-2.09288	2.70119e-45	TRUE	0.156964	0.460581	FALSE	FALSE
FBgn0016726	RpL29	8026.51	12.9706	-0.128766	0.61996	FALSE	-0.376803	0.0823179	FALSE	-0.170922	0.353278	FALSE	0.27094	0.234478	FALSE	FALSE
FBgn0016754	sba	1.714	0.859174	0.711257	0.0659573	FALSE	0.139842	0.773612	FALSE	-4.74656	1.48489e-34	TRUE	-0.826504	0.0267648	TRUE	FALSE
FBgn0016756	Usp47	35.5173	5.15451	0.916352	0.00404265	TRUE	0.247029	0.521684	FALSE	1.13053	1.4553e-05	TRUE	-0.201498	0.615884	FALSE	FALSE
FBgn0016762	angel	2.66333	1.46641	-0.179063	0.711679	FALSE	-0.0923913	0.848063	FALSE	-3.28042	7.11406e-18	TRUE	-0.613667	0.119902	FALSE	FALSE
FBgn0016794	dos	45.8727	5.5227	0.321239	0.227275	FALSE	0.14348	0.633773	FALSE	-2.25747	3.07866e-30	TRUE	-0.185238	0.523717	FALSE	FALSE
FBgn0016797	fz2	1.01467	0.156612	0.206041	0.672794	FALSE	-0.112265	0.847561	FALSE	-0.837269	0.0122236	TRUE	-0.70862	0.0857372	FALSE	FALSE
FBgn0016917	Stat92E	101.031	6.66008	0.495324	0.0966171	FALSE	-0.209331	0.528817	FALSE	0.700629	0.00200286	TRUE	-0.272931	0.392421	FALSE	FALSE
FBgn0016926	Pino	72.974	6.19129	-1.47743	1.1191e-19	TRUE	-1.11844	9.13142e-12	TRUE	-5.41825	1.01279e-178	TRUE	-1.59021	9.80402e-23	TRUE	TRUE
FBgn0016930	Dyrk2	17.222	4.11453	0.439542	0.168518	FALSE	-0.138346	0.715124	FALSE	0.773104	0.00126441	TRUE	-0.4595	0.140344	FALSE	FALSE
FBgn0016970	l(2)k10201	74.4173	6.2195	-0.455529	0.0890115	FALSE	-0.284459	0.306007	FALSE	-2.51496	2.18546e-33	TRUE	-0.0278362	0.947253	FALSE	FALSE
FBgn0016974	swaPsi	3.35333	1.78799	-1.98895	1.77074e-10	TRUE	-1.99805	3.45963e-11	TRUE	-2.01111	2.87485e-12	TRUE	-0.992325	0.00273002	TRUE	TRUE
FBgn0016977	spen	3.90067	2.00024	0.968138	0.0996499	FALSE	-0.514735	0.411102	FALSE	0.839086	0.0669769	FALSE	-1.41589	0.00887095	TRUE	FALSE
FBgn0016978	snRNP-U1-70K	85.3313	6.41669	-0.24635	0.172261	FALSE	-0.365998	0.0275771	TRUE	-0.810199	8.58065e-10	TRUE	-0.268831	0.12028	FALSE	FALSE
FBgn0016983	smid	131.126	7.03591	0.412837	0.0953729	FALSE	0.337318	0.171912	FALSE	0.446081	0.01947	TRUE	0.00275102	0.996173	FALSE	FALSE
FBgn0016984	sktl	24.2133	4.60368	0.251338	0.377177	FALSE	-0.217989	0.44954	FALSE	-4.12173	8.23729e-75	TRUE	-0.586782	0.0168324	TRUE	FALSE
FBgn0017414	cag	69.7767	6.12674	-0.4315	0.0751587	FALSE	-0.34421	0.154302	FALSE	-0.847965	3.23945e-06	TRUE	-0.0963729	0.748538	FALSE	FALSE
FBgn0017418	ari-1	41.7853	5.38837	0.232508	0.426093	FALSE	-0.204453	0.494927	FALSE	0.466725	0.0251988	TRUE	-0.594233	0.0173408	TRUE	FALSE
FBgn0017429	CG5989	16.6	4.06178	-0.26839	0.290138	FALSE	0.0918774	0.76018	FALSE	-3.18042	4.3344e-54	TRUE	-0.262725	0.295543	FALSE	FALSE
FBgn0017430	Nelf-E	99.5387	6.63863	0.049944	0.847115	FALSE	0.0628069	0.806943	FALSE	-0.389748	0.0119231	TRUE	0.157947	0.473574	FALSE	FALSE
FBgn0017448	CG2187	25.6253	4.68512	-0.42758	0.148272	FALSE	-0.338691	0.259841	FALSE	-2.02637	7.31782e-20	TRUE	-1.07758	1.167e-05	TRUE	FALSE
FBgn0017457	U2af38	157.482	7.29996	0.158137	0.514474	FALSE	0.252608	0.257463	FALSE	0.197819	0.260984	FALSE	0.133947	0.590664	FALSE	FALSE
FBgn0017545	RpS3A	8207.89	13.0028	-0.0460398	0.851645	FALSE	-0.0034309	0.991029	FALSE	0.0722064	0.664298	FALSE	0.198196	0.326981	FALSE	FALSE
FBgn0017550	Rga	55.736	5.80312	0.0326475	0.910777	FALSE	0.338198	0.10675	FALSE	0.00362501	0.98606	FALSE	-0.455544	0.0225253	TRUE	FALSE
FBgn0017551	Rca1	170.959	7.41835	-0.0412791	0.882135	FALSE	-0.258915	0.233095	FALSE	-2.64894	4.176e-58	TRUE	0.0423223	0.888393	FALSE	FALSE
FBgn0017558	Pdk	62.432	5.96652	0.267474	0.316406	FALSE	-0.0223321	0.950099	FALSE	0.333107	0.0960662	FALSE	-0.393732	0.111637	FALSE	FALSE
FBgn0017561	Ork1	15.0527	3.9215	0.715364	0.00536396	TRUE	0.35854	0.200981	FALSE	-4.33802	4.8385e-70	TRUE	0.0766911	0.833981	FALSE	FALSE
FBgn0017566	ND-75	70.9833	6.15144	-0.0737155	0.746798	FALSE	-0.261752	0.160527	FALSE	-0.901056	7.72767e-11	TRUE	-0.127017	0.546678	FALSE	FALSE
FBgn0017567	ND-23	170.093	7.41103	-0.205998	0.326567	FALSE	-0.277152	0.162976	FALSE	-0.0801701	0.634972	FALSE	0.0251969	0.937301	FALSE	FALSE
FBgn0017572	Mo25	58.042	5.86151	-0.141141	0.52723	FALSE	0.0629828	0.800498	FALSE	-0.594821	7.37569e-05	TRUE	-0.329571	0.0847862	FALSE	FALSE
FBgn0017577	Mcm5	199.059	7.63777	-0.00264483	0.994344	FALSE	0.218203	0.272731	FALSE	-1.78843	3.28459e-35	TRUE	-0.242086	0.21256	FALSE	FALSE
FBgn0017578	Max	80.046	6.32456	-0.0905121	0.697814	FALSE	-0.154577	0.468688	FALSE	-0.0498907	0.773035	FALSE	-0.177688	0.397709	FALSE	FALSE
FBgn0017579	RpL14	4703.76	12.1996	-0.144459	0.623053	FALSE	-0.281277	0.284998	FALSE	-0.216468	0.294551	FALSE	0.229725	0.3991	FALSE	FALSE
FBgn0017581	Lk6	107.714	6.7524	0.406948	0.224611	FALSE	-0.130304	0.741276	FALSE	0.149719	0.586574	FALSE	-0.657826	0.0306904	TRUE	FALSE
FBgn0019624	COX5A	696.277	9.44372	-0.263665	0.338323	FALSE	-0.334901	0.202295	FALSE	-0.621379	0.00173928	TRUE	0.192313	0.505328	FALSE	FALSE
FBgn0019637	Atu	45.8593	5.52229	0.317064	0.220075	FALSE	0.586962	0.00983089	TRUE	0.461186	0.0175035	TRUE	-0.205904	0.454436	FALSE	FALSE
FBgn0019644	ATPsynB	365.46	8.51396	-0.0279287	0.923409	FALSE	-0.0636499	0.811159	FALSE	-0.536126	0.000804859	TRUE	0.146837	0.536039	FALSE	FALSE
FBgn0019662	qm	35.0067	5.13367	0.0633653	0.805828	FALSE	-0.0579896	0.825491	FALSE	-0.0329556	0.863873	FALSE	0.00396121	0.993436	FALSE	FALSE
FBgn0019686	lok	239.946	7.90717	0.163488	0.477004	FALSE	0.406092	0.0395014	TRUE	-2.02521	9.37015e-38	TRUE	0.118704	0.625805	FALSE	FALSE
FBgn0019830	colt	116.306	6.86302	0.0467962	0.85173	FALSE	0.232297	0.245507	FALSE	-0.257711	0.0952777	FALSE	0.293771	0.123623	FALSE	FALSE
FBgn0019890	Smg5	13.156	3.72857	0.904095	0.00203967	TRUE	0.324936	0.341707	FALSE	-0.209521	0.442325	FALSE	0.0422825	0.932139	FALSE	FALSE
FBgn0019925	Surf4	159.605	7.31926	0.0542975	0.825913	FALSE	0.348879	0.0642379	FALSE	-0.897701	8.8107e-10	TRUE	0.185949	0.373601	FALSE	FALSE
FBgn0019932	SamDC	128.555	7.00737	0.0452342	0.854817	FALSE	0.0559871	0.822295	FALSE	0.19644	0.2061	FALSE	0.351271	0.0543784	FALSE	FALSE
FBgn0019936	RpS20	4996.9	12.2868	-0.00937561	0.977707	FALSE	-0.188194	0.469444	FALSE	0.0261978	0.908948	FALSE	0.253885	0.30355	FALSE	FALSE
FBgn0019938	RpI1	10.7947	3.44555	0.727002	0.00674263	TRUE	0.225209	0.475582	FALSE	-3.24057	6.74231e-43	TRUE	-0.464166	0.0966817	FALSE	FALSE
FBgn0019949	Cdk9	62.7867	5.97468	-0.00969575	0.974142	FALSE	0.250823	0.211851	FALSE	0.0872473	0.606052	FALSE	0.119635	0.602257	FALSE	FALSE
FBgn0019957	ND-42	171.172	7.42015	0.0178973	0.941148	FALSE	0.206894	0.233273	FALSE	0.222456	0.0979075	FALSE	0.0654391	0.758621	FALSE	FALSE
FBgn0019960	Mitofilin	53.3227	5.73938	0.16306	0.450797	FALSE	0.0769172	0.748948	FALSE	-0.628893	2.46831e-05	TRUE	-0.202669	0.327431	FALSE	FALSE
FBgn0019968	Khc-73	5.35	2.44626	1.11232	0.0103602	TRUE	-0.12733	0.829213	FALSE	-2.38185	3.13076e-11	TRUE	-0.523733	0.270059	FALSE	TRUE
FBgn0019972	Drice	101	6.65964	0.012213	0.966327	FALSE	0.235572	0.251398	FALSE	-0.0146999	0.941388	FALSE	0.110647	0.638926	FALSE	FALSE
FBgn0019982	Gs1l	47.664	5.57785	-0.493093	0.0547206	FALSE	-0.0131258	0.968961	FALSE	-3.02452	8.89472e-48	TRUE	-0.133698	0.657899	FALSE	FALSE
FBgn0019985	mGluR	1.108	0.27262	-1.03644	0.000895799	TRUE	-0.27949	0.417045	FALSE	-0.218319	0.409595	FALSE	-0.0926286	0.84975	FALSE	TRUE
FBgn0019990	Gcn2	19.402	4.28555	0.763168	0.0200221	TRUE	-0.247624	0.515349	FALSE	0.852528	0.000972908	TRUE	-0.373273	0.29126	FALSE	FALSE
FBgn0020018	Ppox	47.284	5.56633	-0.086798	0.70287	FALSE	0.103103	0.643074	FALSE	-0.0294175	0.868293	FALSE	-0.00210217	0.997285	FALSE	FALSE
FBgn0020224	Cbl	138.643	7.11627	0.267426	0.228443	FALSE	0.222251	0.326028	FALSE	0.395146	0.0177082	TRUE	0.0381042	0.902416	FALSE	FALSE
FBgn0020235	ATPsyngamma	392.277	8.6161	-0.0520762	0.827952	FALSE	0.201	0.312158	FALSE	-1.35935	6.3675e-22	TRUE	0.0751069	0.750834	FALSE	FALSE
FBgn0020236	ATPCL	26.2287	4.71856	0.205248	0.525408	FALSE	-0.137399	0.688007	FALSE	-3.03788	4.67426e-40	TRUE	-0.623825	0.019793	TRUE	FALSE
FBgn0020238	14-3-3epsilon	1417.1	10.4688	0.0984027	0.59657	FALSE	0.308866	0.0443029	TRUE	0.248161	0.0499159	TRUE	0.0590055	0.773745	FALSE	FALSE
FBgn0020248	stet	55.2633	5.79086	-0.100586	0.707354	FALSE	0.511819	0.0126483	TRUE	-4.95906	1.56742e-128	TRUE	-0.247795	0.28932	FALSE	FALSE
FBgn0020249	stck	158.653	7.31064	0.119893	0.557074	FALSE	0.195296	0.303351	FALSE	-0.16046	0.276968	FALSE	0.304986	0.0795318	FALSE	FALSE
FBgn0020251	sfl	5.732	2.54399	0.441645	0.237576	FALSE	-0.316153	0.422686	FALSE	0.72113	0.0095172	TRUE	-0.406246	0.285277	FALSE	FALSE
FBgn0020255	Ran	2086.37	11.0268	0.0163155	0.943229	FALSE	0.100227	0.597337	FALSE	0.0966816	0.483338	FALSE	0.118306	0.521231	FALSE	FALSE
FBgn0020261	pcm	12.206	3.62129	0.217246	0.53464	FALSE	-0.791007	0.00473916	TRUE	-1.20076	3.54186e-07	TRUE	-0.773527	0.00667239	TRUE	FALSE
FBgn0020270	mre11	73.0973	6.19372	-0.137438	0.477865	FALSE	-0.143202	0.452448	FALSE	-0.339864	0.0119173	TRUE	-0.176491	0.337292	FALSE	FALSE
FBgn0020272	mst	25.1073	4.65577	0.0143255	0.967126	FALSE	0.332043	0.141945	FALSE	-3.82309	1.93095e-82	TRUE	-0.206505	0.401515	FALSE	FALSE
FBgn0020278	loco	11.3293	3.51467	0.466588	0.200984	FALSE	0.00277715	0.997085	FALSE	0.755118	0.00563315	TRUE	-0.586981	0.0883835	FALSE	FALSE
FBgn0020279	lig	73.3373	6.19844	0.672883	0.0458255	TRUE	-0.668074	0.0373313	TRUE	0.824436	0.00145132	TRUE	-0.65037	0.0416825	TRUE	FALSE
FBgn0020300	geko	1.79333	0.920928	0.214972	0.695009	FALSE	1.69734	4.20616e-08	TRUE	0.219576	0.610933	FALSE	0.510792	0.252214	FALSE	FALSE
FBgn0020304	drongo	30.2307	4.92271	0.193572	0.450685	FALSE	-0.0303424	0.925767	FALSE	-0.236165	0.212911	FALSE	-0.342289	0.138545	FALSE	FALSE
FBgn0020305	dbe	149.399	7.224	-0.0976076	0.668507	FALSE	-0.00555843	0.986009	FALSE	-0.27798	0.0668668	FALSE	0.0215905	0.944837	FALSE	FALSE
FBgn0020306	dom	41.346	5.37316	1.06762	0.0472552	TRUE	-0.801683	0.134284	FALSE	0.600659	0.161773	FALSE	-1.2715	0.0106744	TRUE	TRUE
FBgn0020309	crol	10.8807	3.45689	0.0468554	0.905349	FALSE	-0.456676	0.110354	FALSE	-2.9846	7.27789e-38	TRUE	-0.895326	0.000463637	TRUE	FALSE
FBgn0020312	Tmtc3	21.1307	4.40808	0.526751	0.0356302	TRUE	0.724972	0.000927964	TRUE	-2.88399	4.62389e-45	TRUE	0.221463	0.421035	FALSE	FALSE
FBgn0020369	Rpt6	375.891	8.55455	0.0133481	0.962116	FALSE	0.20795	0.293885	FALSE	-1.43051	4.68498e-24	TRUE	0.0178419	0.95283	FALSE	FALSE
FBgn0020370	TppII	77.5527	6.27896	0.443022	0.0925502	FALSE	0.264759	0.339229	FALSE	-0.174767	0.424193	FALSE	-0.342933	0.193286	FALSE	FALSE
FBgn0020372	TM4SF	0.803333	-0.14667	-1.89401	0.00166684	TRUE	-2.00436	0.000375967	TRUE	-0.12477	0.849608	FALSE	-0.481519	0.462364	FALSE	TRUE
FBgn0020379	Rfx	5.49133	2.48319	0.0691657	0.863407	FALSE	-0.149799	0.686794	FALSE	-1.34579	1.35442e-08	TRUE	-0.358044	0.267336	FALSE	FALSE
FBgn0020381	Dredd	15.5493	3.96803	-0.0808823	0.769394	FALSE	0.139389	0.58234	FALSE	-1.04454	4.54029e-10	TRUE	0.0271397	0.944046	FALSE	FALSE
FBgn0020385	pug	20.974	4.39739	0.134001	0.656198	FALSE	-0.129918	0.671882	FALSE	0.410718	0.0403375	TRUE	-0.237478	0.395713	FALSE	FALSE
FBgn0020386	Pdk1	83.2127	6.38046	0.123086	0.683409	FALSE	-0.141014	0.637296	FALSE	0.139568	0.514983	FALSE	-0.476466	0.0483961	TRUE	FALSE
FBgn0020388	Gcn5	58.4513	5.87163	0.240285	0.282578	FALSE	0.21095	0.351458	FALSE	0.197774	0.253639	FALSE	0.151042	0.529	FALSE	FALSE
FBgn0020389	Papss	9.06	3.19535	-0.105788	0.724115	FALSE	0.309042	0.216604	FALSE	-5.06525	1.29501e-87	TRUE	-0.269569	0.298166	FALSE	FALSE
FBgn0020392	Nmt	217.902	7.7682	0.0887089	0.654169	FALSE	0.270402	0.10184	FALSE	-0.890767	1.34828e-12	TRUE	0.0699538	0.736227	FALSE	FALSE
FBgn0020407	asun	26.782	4.74857	0.0170127	0.955522	FALSE	0.25166	0.23732	FALSE	0.0470857	0.798445	FALSE	-0.0635363	0.819279	FALSE	FALSE
FBgn0020412	JIL-1	20.114	4.33728	0.618107	0.0677212	FALSE	-0.390678	0.264835	FALSE	0.564281	0.0323712	TRUE	-0.659317	0.0392095	TRUE	FALSE
FBgn0020414	Idgf3	4.32267	2.14492	-1.87914	1.31012e-14	TRUE	-4.12415	9.8655e-51	TRUE	-3.18262	3.1806e-37	TRUE	-1.69396	1.94834e-12	TRUE	TRUE
FBgn0020415	Idgf2	41.4813	5.37786	-1.66351	1.10099e-19	TRUE	-2.76327	9.8655e-51	TRUE	-2.86754	1.50422e-55	TRUE	-1.80303	4.96911e-23	TRUE	TRUE
FBgn0020440	Fak	20.692	4.37796	0.454277	0.125877	FALSE	-0.0211352	0.959426	FALSE	-1.85425	1.05901e-16	TRUE	-0.433258	0.134931	FALSE	FALSE
FBgn0020443	eRF3	146.971	7.20037	0.207809	0.374749	FALSE	0.191071	0.414555	FALSE	-1.44746	5.89777e-19	TRUE	-0.297043	0.170517	FALSE	FALSE
FBgn0020445	E23	32.036	5.00612	0.129423	0.758002	FALSE	-0.157751	0.696476	FALSE	-3.27328	1.20262e-33	TRUE	-0.755391	0.0166563	TRUE	FALSE
FBgn0020493	Dad	1.298	0.483364	-0.874931	0.016261	TRUE	1.1172	8.36818e-05	TRUE	-4.03486	1.1583e-27	TRUE	-0.516087	0.159759	FALSE	FALSE
FBgn0020496	CtBP	138.663	7.11648	0.540389	0.0243766	TRUE	0.225789	0.391007	FALSE	0.666288	0.000369263	TRUE	-0.00866165	0.985161	FALSE	FALSE
FBgn0020497	emb	76.468	6.25867	0.462057	0.127119	FALSE	0.0899244	0.813473	FALSE	0.249682	0.308083	FALSE	-0.272315	0.400158	FALSE	FALSE
FBgn0020503	CLIP-190	12.066	3.60478	0.123007	0.779475	FALSE	-0.457176	0.204299	FALSE	-1.36017	4.31825e-07	TRUE	-1.01776	0.00134434	TRUE	FALSE
FBgn0020510	Abi	61.58	5.94673	0.135315	0.553621	FALSE	0.0993548	0.680645	FALSE	-0.105553	0.540819	FALSE	-0.169511	0.44417	FALSE	FALSE
FBgn0020513	Paics	28.1507	4.82021	0.568775	0.00672367	TRUE	0.75214	5.86493e-05	TRUE	-3.21574	1.73934e-63	TRUE	0.295318	0.192028	FALSE	FALSE
FBgn0020545	kraken	116.573	6.86632	-0.257406	0.209044	FALSE	-0.0699407	0.775803	FALSE	-0.512187	0.000711594	TRUE	-0.0180946	0.953713	FALSE	FALSE
FBgn0020616	SA	6.128	2.63877	0.133716	0.691444	FALSE	-0.0196557	0.960757	FALSE	-7.53177	1.32938e-100	TRUE	-0.917753	0.000192623	TRUE	FALSE
FBgn0020618	Rack1	2477.58	11.2748	0.109688	0.62773	FALSE	0.158453	0.455975	FALSE	0.086346	0.603124	FALSE	0.31348	0.0948558	FALSE	FALSE
FBgn0020620	RN-tre	41.9473	5.39394	0.405967	0.123482	FALSE	0.0858068	0.791913	FALSE	0.36715	0.0730023	FALSE	-0.293842	0.279753	FALSE	FALSE
FBgn0020621	Pkn	22.7827	4.51618	0.421365	0.172672	FALSE	-0.515753	0.0809715	FALSE	0.0266979	0.926549	FALSE	-0.553372	0.0563239	FALSE	FALSE
FBgn0020622	Pi3K21B	29.8367	4.90384	0.306172	0.256356	FALSE	0.218696	0.43631	FALSE	-4.14434	2.6996e-79	TRUE	-0.316046	0.232364	FALSE	FALSE
FBgn0020626	Osbp	29.5927	4.89203	0.334151	0.198344	FALSE	0.053587	0.871195	FALSE	-0.587419	0.00257412	TRUE	-0.364133	0.146872	FALSE	FALSE
FBgn0020633	Mcm7	181.288	7.50294	0.216776	0.406302	FALSE	0.23848	0.351917	FALSE	0.404843	0.0316725	TRUE	0.0569838	0.85863	FALSE	FALSE
FBgn0020647	KrT95D	8.476	3.1003	0.365794	0.297674	FALSE	-0.16241	0.684632	FALSE	-2.18252	4.7577e-17	TRUE	-0.698197	0.0263304	TRUE	FALSE
FBgn0020653	Trxr-1	197.515	7.62655	0.0919976	0.706026	FALSE	0.112215	0.639533	FALSE	-2.67232	8.04978e-64	TRUE	-0.288436	0.153442	FALSE	FALSE
FBgn0020655	ArfGAP1	96.98	6.6011	0.146902	0.463198	FALSE	0.25339	0.164205	FALSE	0.0311387	0.850779	FALSE	-0.193822	0.306898	FALSE	FALSE
FBgn0020660	eIF4B	547.919	9.09808	-0.018795	0.941548	FALSE	-0.103247	0.630392	FALSE	0.0176955	0.920839	FALSE	-0.0963193	0.65876	FALSE	FALSE
FBgn0020764	Alas	10.0187	3.33895	-0.409484	0.0953783	FALSE	-0.402556	0.0871252	FALSE	-3.05247	1.06386e-49	TRUE	-0.819919	9.6396e-05	TRUE	FALSE
FBgn0020767	Spred	23.834	4.58099	-0.0249319	0.94121	FALSE	-0.491179	0.027103	TRUE	-2.42649	3.62132e-39	TRUE	-0.312633	0.189771	FALSE	FALSE
FBgn0020887	Su(z)12	16.4387	4.04777	0.176967	0.54385	FALSE	-0.00123283	0.999776	FALSE	-4.95046	6.71734e-97	TRUE	-0.643273	0.00652658	TRUE	FALSE
FBgn0020908	Scp1	3.02267	1.64278	-0.572017	0.194251	FALSE	1.43314	1.89537e-07	TRUE	0.00101409	1	FALSE	-0.445878	0.315295	FALSE	FALSE
FBgn0020909	Rtc1	82.6587	6.37084	0.0477557	0.847115	FALSE	0.23397	0.230905	FALSE	0.308471	0.0386665	TRUE	0.120374	0.586285	FALSE	FALSE
FBgn0020910	RpL3	1988.92	10.9578	0.232739	0.233614	FALSE	0.213325	0.276418	FALSE	0.303071	0.0401981	TRUE	-0.0643138	0.78959	FALSE	FALSE
FBgn0020930	Dgkepsilon	29.512	4.88811	0.372581	0.0710829	FALSE	0.529281	0.00365701	TRUE	-1.23196	2.46211e-15	TRUE	0.178288	0.426627	FALSE	FALSE
FBgn0021750	SerRS-m	33.9907	5.0913	-0.581665	0.00308688	TRUE	-0.342371	0.101244	FALSE	-2.61375	2.18817e-53	TRUE	-0.565867	0.00334094	TRUE	FALSE
FBgn0021760	chb	22.408	4.49237	0.615474	0.0996499	FALSE	-0.185201	0.673616	FALSE	0.356982	0.234084	FALSE	-0.702215	0.0462117	TRUE	FALSE
FBgn0021761	Nup154	61.802	5.95191	0.539252	0.0428558	TRUE	0.125292	0.693169	FALSE	-0.243669	0.263934	FALSE	-0.248089	0.389425	FALSE	FALSE
FBgn0021764	sdk	13.4987	3.76539	0.863904	0.0678711	FALSE	-1.02222	0.0205418	TRUE	1.01258	0.00550581	TRUE	-0.878288	0.0508113	FALSE	FALSE
FBgn0021765	scu	332.173	8.37623	0.117824	0.682484	FALSE	0.0991366	0.736828	FALSE	-1.87926	1.01254e-24	TRUE	0.356313	0.134573	FALSE	FALSE
FBgn0021768	nudC	161.749	7.3385	0.195325	0.313411	FALSE	0.17402	0.374959	FALSE	-1.01874	1.02e-13	TRUE	0.242169	0.189912	FALSE	FALSE
FBgn0021795	Tapdelta	87.81	6.45796	-0.100501	0.738395	FALSE	0.311861	0.210867	FALSE	-4.8465	9.26343e-101	TRUE	0.00887801	0.986338	FALSE	FALSE
FBgn0021796	Tor	5.61067	2.51366	0.86158	0.0706373	FALSE	-0.240475	0.668454	FALSE	-1.22634	0.000831479	TRUE	-0.933105	0.0383149	TRUE	FALSE
FBgn0021800	Reph	18.8107	4.24113	0.0192195	0.960436	FALSE	-0.427747	0.095071	FALSE	-2.00365	1.28903e-23	TRUE	-0.693648	0.00345435	TRUE	FALSE
FBgn0021814	Vps28	67.0273	6.06883	-0.244892	0.362558	FALSE	-0.00637317	0.986468	FALSE	-1.30703	3.99312e-12	TRUE	0.134382	0.653258	FALSE	FALSE
FBgn0021825	DCTN2-p50	96.044	6.58712	0.0823188	0.724115	FALSE	0.167882	0.416929	FALSE	0.0443064	0.797434	FALSE	0.0826464	0.727752	FALSE	FALSE
FBgn0021847	l(2)k14710	22.7633	4.51496	0.22566	0.37149	FALSE	0.387065	0.0891503	FALSE	-4.36285	6.34911e-97	TRUE	-0.195645	0.443049	FALSE	FALSE
FBgn0021856	l(2)k14505	110.071	6.7836	-0.142831	0.528959	FALSE	0.157689	0.477349	FALSE	-0.249814	0.118128	FALSE	0.148632	0.50941	FALSE	FALSE
FBgn0021872	Xbp1	80.4993	6.3327	0.283897	0.189932	FALSE	0.25829	0.231365	FALSE	-2.6209	2.22122e-57	TRUE	-0.100379	0.692399	FALSE	FALSE
FBgn0021874	Nle	5.06	2.36737	-0.241048	0.472667	FALSE	0.263024	0.427442	FALSE	-3.55875	2.67234e-35	TRUE	-0.620495	0.0338386	TRUE	FALSE
FBgn0021875	Zfrp8	10.0187	3.33895	-0.26521	0.350425	FALSE	0.208948	0.470104	FALSE	-4.86497	6.54886e-67	TRUE	-0.340228	0.203095	FALSE	FALSE
FBgn0021895	ytr	100.359	6.65047	0.450928	0.00718437	TRUE	0.293504	0.0926581	FALSE	0.437989	0.00135437	TRUE	-0.0389614	0.873959	FALSE	FALSE
FBgn0021906	RFeSP	213.179	7.7366	-0.310461	0.175576	FALSE	-0.258818	0.265337	FALSE	-0.758191	7.6607e-06	TRUE	0.0676714	0.819269	FALSE	FALSE
FBgn0021944	Coprox	79.0747	6.30697	-0.170761	0.51005	FALSE	0.0679832	0.819461	FALSE	-3.26742	1.6772e-67	TRUE	-0.21878	0.377294	FALSE	FALSE
FBgn0021967	ND-PDSW	244.943	7.93689	-0.179976	0.529059	FALSE	-0.187276	0.509173	FALSE	-0.173861	0.410903	FALSE	0.24429	0.368351	FALSE	FALSE
FBgn0021979	l(2)k09913	173.088	7.4362	0.234067	0.25631	FALSE	0.263273	0.18694	FALSE	0.33097	0.0321233	TRUE	0.243192	0.226655	FALSE	FALSE
FBgn0021995	Rs1	61.37	5.94181	0.288948	0.174615	FALSE	0.218628	0.319225	FALSE	0.272713	0.0988559	FALSE	0.0885052	0.730424	FALSE	FALSE
FBgn0022023	eIF3h	466.986	8.86754	-0.0984563	0.623251	FALSE	-0.00495775	0.986009	FALSE	0.0738732	0.616092	FALSE	0.124439	0.520792	FALSE	FALSE
FBgn0022027	Vps25	119.465	6.90166	-0.287111	0.289395	FALSE	-0.375239	0.145178	FALSE	-1.01072	2.02512e-07	TRUE	0.145625	0.633217	FALSE	FALSE
FBgn0022029	l(2)k01209	63.1467	5.98292	0.417159	0.0484097	TRUE	0.412766	0.0398611	TRUE	0.354523	0.0319968	TRUE	0.225801	0.306898	FALSE	FALSE
FBgn0022069	Nnp-1	90.8027	6.50625	0.55728	0.0183887	TRUE	0.200751	0.451523	FALSE	0.589596	0.00163437	TRUE	-0.00447322	0.9944	FALSE	FALSE
FBgn0022097	Vha36-1	279.451	8.12697	-0.152458	0.487128	FALSE	-0.124919	0.581358	FALSE	-2.08907	4.90399e-44	TRUE	0.00975858	0.975764	FALSE	FALSE
FBgn0022153	l(2)k05819	5.164	2.39616	0.539176	0.0578379	FALSE	0.703501	0.00563781	TRUE	-4.66341	4.01008e-65	TRUE	-0.537543	0.0498701	TRUE	FALSE
FBgn0022160	Gpo1	1.10067	0.263836	-0.785818	0.0458255	TRUE	-0.752715	0.0397628	TRUE	-1.43452	1.99161e-06	TRUE	-0.963838	0.00676602	TRUE	FALSE
FBgn0022213	Cse1	159.173	7.31535	0.285901	0.300457	FALSE	0.291225	0.288393	FALSE	-3.02	2.60693e-48	TRUE	-0.271659	0.323425	FALSE	FALSE
FBgn0022224	ubl	258.186	8.01283	0.16903	0.594232	FALSE	-0.35167	0.205649	FALSE	0.105165	0.661112	FALSE	0.491805	0.0593823	FALSE	FALSE
FBgn0022238	lolal	308.785	8.27093	0.252105	0.190019	FALSE	0.240197	0.207253	FALSE	0.573495	5.1484e-05	TRUE	-0.142178	0.496681	FALSE	FALSE
FBgn0022288	l(2)09851	120.793	6.91758	-0.0403646	0.858505	FALSE	0.0950945	0.647146	FALSE	-0.507037	0.000150506	TRUE	-0.172887	0.354661	FALSE	FALSE
FBgn0022338	dnk	478.917	8.90393	-0.438855	0.0116905	TRUE	-0.029679	0.904767	FALSE	-1.46413	7.85717e-27	TRUE	-0.288916	0.103517	FALSE	FALSE
FBgn0022343	CG3760	138.829	7.11821	-0.45451	0.0283468	TRUE	0.0678146	0.799893	FALSE	-4.85492	2.21831e-146	TRUE	-0.398031	0.0460513	TRUE	FALSE
FBgn0022344	CG10340	55.362	5.79343	0.368023	0.169807	FALSE	0.547912	0.0257642	TRUE	-3.92894	1.27731e-64	TRUE	0.317487	0.239069	FALSE	FALSE
FBgn0022349	CG1910	92.5553	6.5338	0.135145	0.558956	FALSE	0.108946	0.652773	FALSE	-2.06857	4.46812e-40	TRUE	-0.449665	0.0182697	TRUE	FALSE
FBgn0022359	Sodh-2	29.71	4.89772	-0.799172	0.00149491	TRUE	-0.6129	0.0166304	TRUE	0.00527981	0.987687	FALSE	0.302365	0.291422	FALSE	FALSE
FBgn0022361	Pur-alpha	78.7327	6.30072	0.287882	0.140035	FALSE	0.16739	0.421762	FALSE	0.522332	0.000341155	TRUE	0.290693	0.122499	FALSE	FALSE
FBgn0022382	Pka-R2	43.9807	5.46207	0.0235982	0.93584	FALSE	-0.0796697	0.753929	FALSE	-2.47786	2.6681e-53	TRUE	-0.25453	0.230066	FALSE	FALSE
FBgn0022699	D19B	25.414	4.67322	0.196375	0.43596	FALSE	0.335647	0.145178	FALSE	0.214627	0.252614	FALSE	-0.118384	0.672954	FALSE	FALSE
FBgn0022702	Cht2	17.8407	4.16516	-0.476892	0.0529719	FALSE	0.451473	0.0519836	FALSE	-5.99332	1.6646e-113	TRUE	-0.89716	1.59499e-05	TRUE	FALSE
FBgn0022709	Adk1	13.4993	3.76546	-0.232529	0.370604	FALSE	0.228384	0.353074	FALSE	0.0105539	0.972574	FALSE	0.354551	0.114365	FALSE	FALSE
FBgn0022710	Ac13E	1.21133	0.391034	0.618675	0.257661	FALSE	-1.26764	0.0106481	TRUE	0.744245	0.0714072	FALSE	-1.15463	0.0225334	TRUE	FALSE
FBgn0022724	Taf8	73.1713	6.19518	-0.0268738	0.915494	FALSE	0.3804	0.0274573	TRUE	-1.23872	3.50154e-19	TRUE	0.0759634	0.740999	FALSE	FALSE
FBgn0022764	Sin3A	29.244	4.87499	0.739754	0.0983181	FALSE	-0.473763	0.308982	FALSE	-0.505498	0.154257	FALSE	-1.15514	0.00425379	TRUE	FALSE
FBgn0022768	Pp2C1	18.118	4.18729	0.525191	0.20817	FALSE	-0.746349	0.0551209	FALSE	-0.492497	0.127054	FALSE	-1.09501	0.00287413	TRUE	FALSE
FBgn0022772	Orc1	77.2227	6.27282	0.103843	0.708387	FALSE	0.350331	0.129149	FALSE	-1.48281	2.06351e-17	TRUE	-0.431199	0.0510045	FALSE	FALSE
FBgn0022786	Hira	26.3033	4.72265	0.0864521	0.763124	FALSE	0.320168	0.165014	FALSE	-2.97308	3.46497e-58	TRUE	-0.334677	0.140869	FALSE	FALSE
FBgn0022787	Hel89B	4.77333	2.28491	0.636231	0.0926849	FALSE	0.0405148	0.936746	FALSE	-2.47279	1.00639e-16	TRUE	-0.640828	0.0793262	FALSE	FALSE
FBgn0022893	Df31	2009.93	10.973	0.390866	0.036884	TRUE	0.0355246	0.888774	FALSE	0.634527	8.04456e-06	TRUE	-0.00422001	0.990296	FALSE	FALSE
FBgn0022935	D19A	6.87733	2.80268	0.149591	0.617398	FALSE	0.177808	0.537307	FALSE	-4.50183	2.74313e-74	TRUE	-0.647718	0.00621672	TRUE	FALSE
FBgn0022936	CycH	118.114	6.88526	0.232792	0.283321	FALSE	0.39914	0.0418601	TRUE	-1.28575	1.01101e-16	TRUE	0.21439	0.322311	FALSE	FALSE
FBgn0022942	Cbp80	55.656	5.80106	0.537932	0.0420348	TRUE	0.358974	0.179501	FALSE	0.65375	0.00129235	TRUE	-0.0457838	0.909051	FALSE	FALSE
FBgn0022943	Cbp20	266.094	8.05633	-0.277265	0.244053	FALSE	0.0205949	0.949794	FALSE	-0.356175	0.0471921	TRUE	0.119604	0.662513	FALSE	FALSE
FBgn0022959	yps	166.474	7.38002	-0.0102558	0.967126	FALSE	0.0641032	0.770466	FALSE	-0.801186	1.04725e-09	TRUE	-0.0842913	0.690164	FALSE	FALSE
FBgn0022960	vimar	45.8867	5.52314	0.65236	0.00527236	TRUE	0.460507	0.0561356	FALSE	-0.27316	0.178298	FALSE	0.0164582	0.967195	FALSE	FALSE
FBgn0022981	rpk	204.442	7.67625	0.197365	0.282209	FALSE	0.116915	0.557944	FALSE	0.108539	0.459202	FALSE	0.0496107	0.828578	FALSE	FALSE
FBgn0022984	qkr58E-3	74.9027	6.22887	0.0739724	0.746014	FALSE	0.225578	0.232321	FALSE	0.69773	4.00016e-07	TRUE	0.205094	0.286648	FALSE	FALSE
FBgn0022985	qkr58E-2	66.9933	6.0681	0.188837	0.416482	FALSE	-0.0408447	0.888003	FALSE	-0.298531	0.0777582	FALSE	-0.119671	0.636011	FALSE	FALSE
FBgn0022986	qkr58E-1	46.7127	5.54883	0.0417011	0.887904	FALSE	0.402077	0.062552	FALSE	0.20795	0.254216	FALSE	-0.162126	0.525575	FALSE	FALSE
FBgn0022987	qkr54B	52.2	5.70874	0.251064	0.26113	FALSE	0.161584	0.497786	FALSE	0.506571	0.00198105	TRUE	0.130069	0.598408	FALSE	FALSE
FBgn0023000	mth	29.758	4.90005	0.440028	0.0207666	TRUE	0.320698	0.0932057	FALSE	0.481035	0.00126179	TRUE	0.335042	0.0750337	FALSE	FALSE
FBgn0023023	CRMP	1.56067	0.731763	-0.367153	0.314957	FALSE	-0.369378	0.290729	FALSE	-0.178381	0.535793	FALSE	-0.0366654	0.953593	FALSE	FALSE
FBgn0023081	gek	20.084	4.33514	0.610491	0.0325543	TRUE	0.169178	0.614075	FALSE	0.46726	0.0388415	TRUE	-0.287478	0.350315	FALSE	FALSE
FBgn0023083	fray	48.386	5.5995	0.837652	0.000755127	TRUE	0.831268	0.00055152	TRUE	-1.93237	1.18877e-19	TRUE	-0.144432	0.666374	FALSE	FALSE
FBgn0023094	cyc	80.792	6.33793	0.0676739	0.805253	FALSE	0.376842	0.0713525	FALSE	-4.179	4.04267e-111	TRUE	-0.0840489	0.75545	FALSE	FALSE
FBgn0023097	bon	20.974	4.39739	0.542184	0.0989172	FALSE	-0.113336	0.780953	FALSE	-2.75325	3.29523e-27	TRUE	-0.590539	0.0576605	FALSE	FALSE
FBgn0023129	aay	110.475	6.78888	0.0700447	0.761713	FALSE	0.0470853	0.844654	FALSE	-0.223642	0.129166	FALSE	-0.104782	0.629622	FALSE	FALSE
FBgn0023130	a6	22.868	4.52155	0.336364	0.138096	FALSE	0.328521	0.139207	FALSE	-0.0574227	0.777429	FALSE	-0.062301	0.835257	FALSE	FALSE
FBgn0023143	Uba1	105.985	6.72908	0.424013	0.140035	FALSE	0.554586	0.0395014	TRUE	-2.22839	9.70541e-25	TRUE	-0.393238	0.162602	FALSE	FALSE
FBgn0023167	SmD3	210.806	7.72046	-0.0410148	0.879122	FALSE	-0.0651679	0.80276	FALSE	-0.76678	8.60298e-07	TRUE	-0.0553402	0.839092	FALSE	FALSE
FBgn0023169	AMPKalpha	48.0027	5.58804	0.108281	0.667567	FALSE	0.191659	0.402218	FALSE	-0.955958	2.25099e-09	TRUE	-0.0995563	0.699686	FALSE	FALSE
FBgn0023170	RpL39	13965.3	13.7696	-0.0603434	0.857363	FALSE	-0.415067	0.107257	FALSE	-0.040303	0.867951	FALSE	0.439859	0.0814722	FALSE	FALSE
FBgn0023171	rnh1	90.5947	6.50295	0.118232	0.619144	FALSE	0.196799	0.363136	FALSE	-0.151861	0.364215	FALSE	0.124933	0.596142	FALSE	FALSE
FBgn0023172	RhoGEF2	3.75933	1.94835	0.4974	0.313194	FALSE	-0.403539	0.427442	FALSE	-3.38188	1.30304e-18	TRUE	-1.184	0.00629047	TRUE	FALSE
FBgn0023174	Prosbeta2	506.412	8.98445	-0.0532406	0.808793	FALSE	0.193394	0.288438	FALSE	-0.033562	0.832417	FALSE	0.178044	0.331429	FALSE	FALSE
FBgn0023175	Prosalpha7	804.951	9.65294	-0.176718	0.374767	FALSE	-0.0401881	0.867361	FALSE	-0.0974819	0.532308	FALSE	0.0662126	0.779188	FALSE	FALSE
FBgn0023177	Pp4-19C	135.159	7.07958	0.293177	0.150537	FALSE	0.259991	0.202129	FALSE	0.493474	0.00130468	TRUE	0.13006	0.5708	FALSE	FALSE
FBgn0023180	Orc6	82.0847	6.3608	-0.0769661	0.769913	FALSE	0.0184251	0.950569	FALSE	-2.3448	1.04347e-45	TRUE	0.0689106	0.800557	FALSE	FALSE
FBgn0023181	Orc4	54.712	5.77642	-0.219197	0.390033	FALSE	0.0103318	0.97759	FALSE	-4.82793	2.23422e-113	TRUE	-0.317043	0.179813	FALSE	FALSE
FBgn0023212	EloB	145.879	7.18962	-0.183064	0.368948	FALSE	-0.0332111	0.896801	FALSE	-0.382492	0.00867655	TRUE	-0.0548438	0.823984	FALSE	FALSE
FBgn0023213	eIF4G1	87.7027	6.45619	0.480275	0.129173	FALSE	-0.185894	0.607984	FALSE	-0.0558376	0.845742	FALSE	-0.505073	0.0945767	FALSE	FALSE
FBgn0023215	Mnt	29.6993	4.89721	0.106251	0.79413	FALSE	-0.502609	0.119278	FALSE	-1.2756	2.35408e-07	TRUE	-1.00469	0.00047479	TRUE	FALSE
FBgn0023216	Parg	46.5473	5.54372	0.309854	0.151486	FALSE	0.193797	0.394902	FALSE	0.269987	0.109595	FALSE	-0.152019	0.530129	FALSE	FALSE
FBgn0023388	Dap160	12.1927	3.61973	0.438462	0.139883	FALSE	0.0756098	0.841786	FALSE	-2.89252	1.97138e-34	TRUE	-0.536783	0.05603	FALSE	FALSE
FBgn0023395	Chd3	53.8433	5.75337	0.153665	0.614459	FALSE	0.261641	0.348583	FALSE	-4.08121	6.14277e-76	TRUE	-0.289015	0.292364	FALSE	FALSE
FBgn0023407	B4	28.9367	4.8598	0.451883	0.0966171	FALSE	0.160819	0.606669	FALSE	0.577569	0.00542296	TRUE	-0.337584	0.219074	FALSE	FALSE
FBgn0023441	fus	12.7867	3.68781	0.298106	0.368024	FALSE	-0.700146	0.0134218	TRUE	-2.16375	5.33819e-20	TRUE	-0.651778	0.0233764	TRUE	FALSE
FBgn0023458	Rbcn-3A	3.38667	1.80185	0.830158	0.141734	FALSE	-0.571464	0.332942	FALSE	-2.55693	5.89844e-09	TRUE	-1.30698	0.012017	TRUE	FALSE
FBgn0023477	Taldo	248.648	7.95854	0.0572336	0.847145	FALSE	-0.0301971	0.924569	FALSE	-2.81695	1.87357e-54	TRUE	0.31149	0.179813	FALSE	FALSE
FBgn0023506	Es2	58.09	5.8627	-0.110947	0.611934	FALSE	0.136601	0.517202	FALSE	-1.53149	2.89513e-27	TRUE	-0.0498413	0.840923	FALSE	FALSE
FBgn0023507	D2hgdh	6.30733	2.67972	-2.94923	6.26697e-39	TRUE	-3.29192	1.2235e-47	TRUE	-2.49048	5.54523e-32	TRUE	-2.06383	1.09818e-21	TRUE	TRUE
FBgn0023508	Ocrl	10.758	3.44069	0.255452	0.427619	FALSE	-0.16577	0.634579	FALSE	-3.25213	2.32391e-40	TRUE	-0.354762	0.244865	FALSE	FALSE
FBgn0023509	mip130	24.0113	4.59164	0.0909983	0.789607	FALSE	0.267872	0.357973	FALSE	0.309317	0.158434	FALSE	-0.504682	0.0548161	FALSE	FALSE
FBgn0023510	Rbcn-3B	2.95333	1.61039	0.861621	0.052136	FALSE	-0.717502	0.101838	FALSE	-1.64228	1.8035e-06	TRUE	-0.806881	0.0600838	FALSE	FALSE
FBgn0023511	Edem1	17.2887	4.12008	0.500052	0.0505637	FALSE	0.146635	0.622684	FALSE	-0.049269	0.839436	FALSE	-0.0333559	0.937301	FALSE	FALSE
FBgn0023512	eIF2Bepsilon	25.672	4.68773	0.532634	0.0105326	TRUE	0.659998	0.000433018	TRUE	-1.53964	4.09243e-20	TRUE	0.0525273	0.857828	FALSE	FALSE
FBgn0023513	CG14803	41.948	5.39397	0.608071	0.0139402	TRUE	0.666316	0.00372208	TRUE	0.640818	0.00114299	TRUE	0.0373298	0.924057	FALSE	FALSE
FBgn0023514	CG14805	108.481	6.76262	0.0976858	0.648201	FALSE	0.44403	0.00685779	TRUE	0.206072	0.157716	FALSE	-0.0630196	0.788828	FALSE	FALSE
FBgn0023515	CG14814	52.0453	5.70447	0.215186	0.539244	FALSE	0.278859	0.404512	FALSE	-3.67377	3.64011e-47	TRUE	-0.780553	0.00613587	TRUE	FALSE
FBgn0023516	Pex5	16.9127	4.08854	0.130751	0.62528	FALSE	0.459235	0.0312518	TRUE	-4.57656	5.51094e-96	TRUE	-0.157873	0.541523	FALSE	FALSE
FBgn0023517	Pgam5	161.442	7.33577	-0.0321133	0.907154	FALSE	0.0543281	0.838169	FALSE	-0.111379	0.519695	FALSE	0.315381	0.114914	FALSE	FALSE
FBgn0023518	trr	6.014	2.61212	0.824364	0.0955421	FALSE	-0.534415	0.299536	FALSE	0.412436	0.303359	FALSE	-1.0189	0.0275238	TRUE	FALSE
FBgn0023519	mRpL16	116.013	6.85938	-0.24401	0.313194	FALSE	0.0274233	0.932362	FALSE	-0.372655	0.0377099	TRUE	0.258742	0.277017	FALSE	FALSE
FBgn0023520	CG3857	9.19533	3.21651	-0.226189	0.360675	FALSE	0.050928	0.866004	FALSE	-1.61917	6.9455e-20	TRUE	-0.412812	0.0591109	FALSE	FALSE
FBgn0023521	CG3587	77.166	6.27176	-0.2905	0.15024	FALSE	-0.136199	0.541926	FALSE	-0.307287	0.0479066	TRUE	-0.0255152	0.932979	FALSE	FALSE
FBgn0023522	CG11596	127.209	6.99219	0.306768	0.0976645	FALSE	0.370802	0.0319824	TRUE	0.261602	0.0700887	FALSE	0.0559041	0.814844	FALSE	FALSE
FBgn0023526	CG2865	52.8707	5.72712	0.436337	0.0546358	FALSE	0.456993	0.0324225	TRUE	-1.32686	6.59855e-15	TRUE	-0.0679015	0.819906	FALSE	FALSE
FBgn0023527	CG3071	104.799	6.71285	0.40054	0.0156842	TRUE	0.534469	0.000252367	TRUE	-0.447722	0.000685024	TRUE	0.138883	0.461741	FALSE	FALSE
FBgn0023528	CG2924	226.164	7.82186	0.483333	0.0579841	FALSE	0.0704379	0.828991	FALSE	0.596549	0.00224924	TRUE	-0.0219398	0.95773	FALSE	FALSE
FBgn0023529	CG2918	72.2067	6.17606	0.474723	0.0779505	FALSE	0.186649	0.537785	FALSE	-1.77515	2.61894e-18	TRUE	-0.330286	0.228055	FALSE	FALSE
FBgn0023530	CG3740	65.4487	6.03449	-0.353976	0.165727	FALSE	-0.0411308	0.902537	FALSE	-1.58021	1.07406e-16	TRUE	0.118933	0.696208	FALSE	FALSE
FBgn0023531	CG32809	1.552	0.724214	0.430844	0.398787	FALSE	-1.02727	0.0241128	TRUE	-0.588976	0.126235	FALSE	-0.810736	0.083599	FALSE	FALSE
FBgn0023536	CG3156	20.704	4.37879	-0.0422146	0.887904	FALSE	0.253413	0.261976	FALSE	-2.00837	1.06128e-31	TRUE	-0.0595718	0.840626	FALSE	FALSE
FBgn0023537	CG17896	27.5213	4.78771	0.097835	0.734293	FALSE	0.411486	0.0679712	FALSE	-5.50504	4.66793e-123	TRUE	-0.521748	0.0167096	TRUE	FALSE
FBgn0023540	CG3630	17.4327	4.13197	0.0941652	0.779409	FALSE	0.631293	0.0080698	TRUE	-5.3388	3.37711e-85	TRUE	-0.111873	0.73345	FALSE	FALSE
FBgn0023542	Nmd3	28.5593	4.84093	-0.0781793	0.767988	FALSE	0.329104	0.114705	FALSE	-2.88108	1.836e-61	TRUE	-0.275549	0.200266	FALSE	FALSE
FBgn0023545	PIG-K	84.0213	6.3944	-0.0724188	0.770973	FALSE	0.0359906	0.896127	FALSE	-1.00303	2.0803e-11	TRUE	0.112955	0.631969	FALSE	FALSE
FBgn0023549	Mct1	3.364	1.79244	-1.54562	1.45524e-11	TRUE	-1.55319	4.59018e-12	TRUE	-3.91654	8.10651e-55	TRUE	-1.58872	2.47206e-12	TRUE	TRUE
FBgn0024177	zpg	305.571	8.25583	0.00894486	0.973474	FALSE	0.148535	0.480878	FALSE	-2.03161	8.04776e-45	TRUE	0.137667	0.521231	FALSE	FALSE
FBgn0024179	wit	0.813333	-0.130787	-1.8255	4.93219e-06	TRUE	-1.04165	0.0133251	TRUE	-3.45935	2.18574e-18	TRUE	-2.95064	3.01247e-13	TRUE	TRUE
FBgn0024182	waw	2.532	1.39616	0.714019	0.0658501	FALSE	-0.281382	0.524525	FALSE	-2.36221	5.92202e-14	TRUE	-0.0727295	0.903686	FALSE	FALSE
FBgn0024183	vig	12.5947	3.66615	0.360813	0.181995	FALSE	0.197913	0.500414	FALSE	-0.718798	0.000458216	TRUE	-0.0253729	0.957318	FALSE	FALSE
FBgn0024187	syd	9.27467	3.22877	0.450105	0.115724	FALSE	0.136146	0.686377	FALSE	-1.49244	5.35186e-12	TRUE	-0.258082	0.403082	FALSE	FALSE
FBgn0024188	san	434.87	8.76477	0.256906	0.158	FALSE	0.347674	0.0408109	TRUE	0.383588	0.00534535	TRUE	0.352614	0.0362329	TRUE	FALSE
FBgn0024191	sip1	15.3587	3.95034	0.0108578	0.973983	FALSE	0.132492	0.621396	FALSE	0.0251005	0.908843	FALSE	-0.106452	0.707993	FALSE	FALSE
FBgn0024194	rasp	17.922	4.17169	-0.0144698	0.967516	FALSE	0.381715	0.122062	FALSE	-4.19129	1.68181e-73	TRUE	-0.289447	0.265385	FALSE	FALSE
FBgn0024196	robl	326.255	8.3503	-0.20671	0.522832	FALSE	-0.481979	0.0855052	FALSE	-0.00619903	0.982672	FALSE	0.21239	0.509962	FALSE	FALSE
FBgn0024222	IKKbeta	37.1547	5.21935	0.303371	0.127555	FALSE	0.354741	0.0605049	FALSE	-0.451578	0.0029836	TRUE	0.0482794	0.852154	FALSE	FALSE
FBgn0024227	aurB	155.525	7.28193	-0.00899745	0.97323	FALSE	0.366463	0.0348526	TRUE	-0.00179916	0.994371	FALSE	0.244607	0.185303	FALSE	FALSE
FBgn0024230	Hs2st	24.2233	4.60427	-0.151588	0.654638	FALSE	0.239911	0.446587	FALSE	-5.57752	1.60286e-85	TRUE	-0.54467	0.047261	TRUE	FALSE
FBgn0024236	foi	49.7207	5.63867	0.403256	0.135567	FALSE	0.495396	0.051702	FALSE	-2.59096	4.72068e-36	TRUE	-0.200824	0.49742	FALSE	FALSE
FBgn0024238	Fim	38.9133	5.2859	0.0227231	0.93584	FALSE	0.255151	0.210867	FALSE	-1.57139	2.93945e-25	TRUE	-0.394547	0.0376685	TRUE	FALSE
FBgn0024245	dnt	29.6513	4.89488	0.128824	0.62773	FALSE	0.164489	0.520077	FALSE	0.112609	0.558478	FALSE	0.00898213	0.981723	FALSE	FALSE
FBgn0024248	chico	15.284	3.94336	0.207607	0.468109	FALSE	0.137407	0.651249	FALSE	0.107797	0.62413	FALSE	-0.45374	0.0710868	FALSE	FALSE
FBgn0024251	bbx	26.1893	4.71641	0.239304	0.42797	FALSE	-0.573171	0.0283118	TRUE	-3.37707	1.35464e-50	TRUE	-0.407274	0.136773	FALSE	FALSE
FBgn0024273	WASp	24.5213	4.62184	0.033672	0.917836	FALSE	-0.0512778	0.867201	FALSE	-1.5432	2.53547e-18	TRUE	-0.397387	0.078163	FALSE	FALSE
FBgn0024277	trio	9.94867	3.32893	0.801773	0.0737483	FALSE	-0.939338	0.0261559	TRUE	0.946535	0.00618028	TRUE	-1.06547	0.0103258	TRUE	FALSE
FBgn0024285	Srp54	86.3813	6.43432	0.31269	0.154071	FALSE	0.36742	0.0792619	FALSE	0.493975	0.00285565	TRUE	-0.03339	0.920447	FALSE	FALSE
FBgn0024291	Sirt1	81.2453	6.34599	0.450569	0.0673409	FALSE	0.000657772	1	FALSE	-0.407324	0.0344563	TRUE	-0.316402	0.203375	FALSE	FALSE
FBgn0024314	Plap	44.25	5.47086	0.318604	0.160734	FALSE	0.448524	0.0334932	TRUE	-2.04976	4.15352e-33	TRUE	-0.234398	0.318228	FALSE	FALSE
FBgn0024315	Picot	13.898	3.80715	-0.00882632	0.983312	FALSE	0.367318	0.131472	FALSE	-1.078	9.35854e-09	TRUE	-0.207623	0.442047	FALSE	FALSE
FBgn0024320	Npc1a	9.114	3.20383	0.503229	0.0782726	FALSE	0.207965	0.515037	FALSE	0.539814	0.014302	TRUE	0.155521	0.644902	FALSE	FALSE
FBgn0024326	Mkk4	80.4727	6.33222	0.0869139	0.701791	FALSE	0.229286	0.237511	FALSE	-1.34139	2.90603e-21	TRUE	-0.104497	0.640191	FALSE	FALSE
FBgn0024329	Mekk1	22.4807	4.49702	0.492108	0.142032	FALSE	-0.115556	0.780154	FALSE	-0.960428	0.000145098	TRUE	-0.541996	0.0902428	FALSE	FALSE
FBgn0024330	MED6	46.032	5.5277	0.0614154	0.798615	FALSE	0.242833	0.210353	FALSE	-0.195647	0.208964	FALSE	-0.189679	0.353286	FALSE	FALSE
FBgn0024352	Stip1	226.109	7.82151	0.100614	0.684198	FALSE	0.214119	0.330613	FALSE	-4.34147	5.39613e-137	TRUE	-0.347885	0.0829753	FALSE	FALSE
FBgn0024360	MTPAP	10.8087	3.4474	-0.162971	0.550157	FALSE	0.416455	0.0709131	FALSE	-4.83614	7.20185e-87	TRUE	-0.442184	0.0550625	FALSE	FALSE
FBgn0024362	Naa30A	71.926	6.17045	0.190127	0.367049	FALSE	0.352699	0.0606232	FALSE	-1.22134	7.03747e-17	TRUE	-0.0874532	0.716032	FALSE	FALSE
FBgn0024364	CG11417	50.1953	5.65235	0.34855	0.101161	FALSE	0.208397	0.351458	FALSE	-0.208309	0.224796	FALSE	-0.16498	0.479957	FALSE	FALSE
FBgn0024365	CG12773	28.9773	4.86182	0.356634	0.215138	FALSE	-0.0225061	0.954389	FALSE	0.415872	0.0574054	FALSE	-0.237662	0.433986	FALSE	FALSE
FBgn0024371	E2f2	99.7227	6.6413	0.0950295	0.693965	FALSE	0.159623	0.472089	FALSE	-3.85544	6.99886e-114	TRUE	-0.280121	0.161755	FALSE	FALSE
FBgn0024432	Dlc90F	618.985	9.27399	-0.220212	0.288414	FALSE	-0.113136	0.62414	FALSE	-0.252416	0.107666	FALSE	0.0571341	0.825879	FALSE	FALSE
FBgn0024491	Bin1	312.423	8.28782	-0.170879	0.48236	FALSE	-0.177048	0.460469	FALSE	-0.0521267	0.788649	FALSE	-0.015264	0.964577	FALSE	FALSE
FBgn0024509	Sec13	185.124	7.53313	-0.229915	0.217734	FALSE	-0.565621	0.000229679	TRUE	-0.862181	1.56698e-10	TRUE	-0.157239	0.422053	FALSE	FALSE
FBgn0024510	dlt	17.964	4.17505	0.178485	0.550567	FALSE	0.294046	0.286433	FALSE	0.257472	0.228843	FALSE	-0.2778	0.320557	FALSE	FALSE
FBgn0024542	Neos	130.012	7.02361	-0.0552786	0.805328	FALSE	-0.0178595	0.941659	FALSE	-0.0556398	0.719571	FALSE	-0.0827966	0.699686	FALSE	FALSE
FBgn0024555	flfl	65.3907	6.03322	0.496186	0.083377	FALSE	0.236715	0.446213	FALSE	0.696272	0.00142801	TRUE	-0.240086	0.438923	FALSE	FALSE
FBgn0024556	mEFTu1	121.101	6.92125	0.127349	0.548888	FALSE	0.198081	0.315692	FALSE	-1.51825	4.31209e-27	TRUE	0.069309	0.772202	FALSE	FALSE
FBgn0024558	Dph5	215.507	7.75226	-0.0960252	0.68721	FALSE	0.0532233	0.837734	FALSE	-1.18096	3.28353e-15	TRUE	-0.0495329	0.850954	FALSE	FALSE
FBgn0024689	fws	59.4353	5.89567	0.106151	0.712612	FALSE	0.112953	0.692655	FALSE	0.319725	0.0926751	FALSE	-0.0261598	0.947449	FALSE	FALSE
FBgn0024698	Cpsf160	43.29	5.43929	0.410034	0.159346	FALSE	-0.0964551	0.788542	FALSE	0.341528	0.135085	FALSE	-0.245193	0.431813	FALSE	FALSE
FBgn0024728	Slip1	86.4673	6.43575	0.312253	0.171569	FALSE	-0.00455078	0.991029	FALSE	0.588876	0.000569976	TRUE	-0.122961	0.644902	FALSE	FALSE
FBgn0024732	Drep1	112.749	6.81825	0.273602	0.20429	FALSE	-0.818057	1.87213e-06	TRUE	0.182664	0.284904	FALSE	-0.0315544	0.922126	FALSE	FALSE
FBgn0024733	RpL10	7246.36	12.8231	-0.0349416	0.901888	FALSE	-0.0837524	0.744299	FALSE	0.0369166	0.849224	FALSE	0.306953	0.141189	FALSE	FALSE
FBgn0024734	PRL-1	104.533	6.7092	0.30625	0.197316	FALSE	0.129732	0.631031	FALSE	0.383445	0.0336674	TRUE	-0.129849	0.633914	FALSE	FALSE
FBgn0024754	Flo1	29.9273	4.9082	-0.466667	0.026014	TRUE	0.0416229	0.886734	FALSE	-0.369217	0.0259222	TRUE	0.179483	0.437493	FALSE	FALSE
FBgn0024804	Dbp80	136.681	7.09573	0.302094	0.112182	FALSE	0.292387	0.114209	FALSE	0.261626	0.0777582	FALSE	0.283839	0.122697	FALSE	FALSE
FBgn0024806	DIP2	24.1653	4.60082	0.523766	0.113419	FALSE	-0.050169	0.911961	FALSE	-0.0318964	0.921731	FALSE	-0.540684	0.0876678	FALSE	FALSE
FBgn0024807	DIP1	34.2133	5.1007	0.65376	0.0168269	TRUE	-0.468417	0.0925918	FALSE	0.902823	2.50501e-05	TRUE	-0.437571	0.116311	FALSE	FALSE
FBgn0024811	Crk	295.127	8.20568	0.0121454	0.963474	FALSE	-0.0636006	0.776311	FALSE	0.164728	0.260677	FALSE	0.10569	0.613405	FALSE	FALSE
FBgn0024814	Clc	373.355	8.54479	-0.14291	0.459932	FALSE	-0.0279868	0.905787	FALSE	-0.0256792	0.874652	FALSE	-0.0431496	0.851243	FALSE	FALSE
FBgn0024833	AP-1mu	119.411	6.901	0.147278	0.528959	FALSE	0.383874	0.0538618	FALSE	0.115734	0.509681	FALSE	0.163811	0.472861	FALSE	FALSE
FBgn0024841	Pcd	166.359	7.37903	-0.588227	0.0232549	TRUE	-0.450325	0.0797514	FALSE	-3.10882	1.1779e-48	TRUE	-0.167438	0.581466	FALSE	FALSE
FBgn0024846	p38b	68.5873	6.10197	0.0101595	0.972713	FALSE	0.0871605	0.721138	FALSE	-3.21877	5.73942e-85	TRUE	-0.0631373	0.810323	FALSE	FALSE
FBgn0024887	kin17	74.38	6.21878	0.133136	0.519722	FALSE	0.137494	0.502243	FALSE	0.198791	0.177918	FALSE	0.132841	0.521231	FALSE	FALSE
FBgn0024889	Kap-alpha1	141.767	7.14839	0.238138	0.225778	FALSE	0.331979	0.0708327	FALSE	-0.0982474	0.542075	FALSE	0.0310201	0.913386	FALSE	FALSE
FBgn0024909	Taf7	62.9773	5.97905	0.139796	0.622632	FALSE	0.148825	0.597623	FALSE	0.0708227	0.739965	FALSE	0.0965067	0.750745	FALSE	FALSE
FBgn0024912	agt	54.16	5.76182	-0.394458	0.0550096	FALSE	0.194239	0.366095	FALSE	-0.105439	0.54085	FALSE	0.0345301	0.908966	FALSE	FALSE
FBgn0024920	Ts	121.633	6.92757	-0.235777	0.283249	FALSE	0.00321158	0.992909	FALSE	-1.47786	5.22108e-21	TRUE	0.0257315	0.938766	FALSE	FALSE
FBgn0024921	Tnpo	78.872	6.30327	0.614635	0.0618905	FALSE	-0.150148	0.700653	FALSE	0.6418	0.0115069	TRUE	-0.393326	0.242224	FALSE	FALSE
FBgn0024945	NitFhit	68.3647	6.09729	-0.0163622	0.954281	FALSE	0.206302	0.311152	FALSE	-0.0109157	0.955803	FALSE	0.079315	0.743763	FALSE	FALSE
FBgn0024947	NTPase	102.847	6.68576	0.33629	0.075332	FALSE	0.285611	0.127448	FALSE	0.354006	0.0155283	TRUE	0.355401	0.0465359	TRUE	FALSE
FBgn0024956	Mat1	77.53	6.27854	-0.100359	0.690594	FALSE	0.0810301	0.754212	FALSE	-3.73874	3.65339e-97	TRUE	-0.134089	0.579264	FALSE	FALSE
FBgn0024957	Irp-1B	47.558	5.57465	0.217348	0.374242	FALSE	0.273178	0.239762	FALSE	-1.15453	1.26484e-11	TRUE	-0.112591	0.679787	FALSE	FALSE
FBgn0024958	Irp-1A	21.4493	4.42957	0.209377	0.370721	FALSE	0.526034	0.0071011	TRUE	0.147035	0.414797	FALSE	-0.0605215	0.839042	FALSE	FALSE
FBgn0024973	CG2701	26.8867	4.75417	0.318106	0.153805	FALSE	0.394501	0.0612738	FALSE	-0.957447	7.5987e-09	TRUE	-0.0642584	0.824798	FALSE	FALSE
FBgn0024975	CG2712	17.4	4.12928	-0.130452	0.638363	FALSE	0.15842	0.558115	FALSE	-3.77388	6.15071e-72	TRUE	-0.258181	0.296915	FALSE	FALSE
FBgn0024983	CG4293	47.538	5.57404	0.0909464	0.710235	FALSE	0.372414	0.0551039	FALSE	-0.337484	0.0344563	TRUE	0.124306	0.597619	FALSE	FALSE
FBgn0024984	CG3457	184.855	7.53103	0.0497206	0.857819	FALSE	0.299539	0.164205	FALSE	0.0707674	0.7066	FALSE	0.398178	0.0498394	TRUE	FALSE
FBgn0024985	CG11448	5.632	2.51904	-0.0478105	0.905349	FALSE	0.119563	0.737534	FALSE	-3.81713	5.86894e-49	TRUE	-0.772234	0.00408212	TRUE	FALSE
FBgn0024986	CG3719	105.583	6.72359	-0.252115	0.27011	FALSE	-0.0572779	0.837612	FALSE	-0.27279	0.11554	FALSE	0.107661	0.68166	FALSE	FALSE
FBgn0024987	ssx	61.202	5.93786	0.367918	0.170361	FALSE	0.241928	0.391306	FALSE	0.614664	0.00234761	TRUE	-0.251485	0.373725	FALSE	FALSE
FBgn0024991	CG2694	54.7147	5.77649	0.113744	0.682009	FALSE	0.513095	0.0172972	TRUE	-3.16981	2.44685e-65	TRUE	-0.14143	0.600346	FALSE	FALSE
FBgn0024992	CG2658	17.6573	4.15034	0.0180383	0.957201	FALSE	0.272271	0.23277	FALSE	-2.78651	7.8321e-54	TRUE	-0.490838	0.0186081	TRUE	FALSE
FBgn0024993	CG2662	26.7107	4.74474	-0.288682	0.241104	FALSE	0.148938	0.585319	FALSE	-3.91208	8.31331e-80	TRUE	-0.402895	0.0774764	FALSE	FALSE
FBgn0024994	Ugalt	36.9333	5.21075	0.0760159	0.766388	FALSE	0.301535	0.13672	FALSE	-1.71067	2.53448e-28	TRUE	-0.0106068	0.97431	FALSE	FALSE
FBgn0024996	eIF2Bbeta	69.7533	6.12626	-0.191211	0.375881	FALSE	-0.0118435	0.964662	FALSE	-0.56727	0.00019379	TRUE	0.105458	0.660341	FALSE	FALSE
FBgn0024998	CG2685	31.238	4.96984	-0.073058	0.785855	FALSE	0.00339135	0.992646	FALSE	-0.0998483	0.585901	FALSE	-0.0930368	0.725622	FALSE	FALSE
FBgn0025109	Bem46	39.974	5.32459	0.0708123	0.76834	FALSE	0.314596	0.0926581	FALSE	-1.67767	2.25836e-30	TRUE	0.146438	0.492744	FALSE	FALSE
FBgn0025185	az2	24.52	4.62176	-0.00433765	0.990842	FALSE	0.118759	0.647322	FALSE	-3.29889	2.81333e-71	TRUE	-0.19529	0.413272	FALSE	FALSE
FBgn0025186	ari-2	42.768	5.42183	0.47185	0.0778687	FALSE	0.386073	0.147723	FALSE	0.0117586	0.965269	FALSE	-0.141406	0.65818	FALSE	FALSE
FBgn0025335	CG4585	106.911	6.74162	-0.26112	0.231463	FALSE	0.00528765	0.988503	FALSE	-2.77235	1.36607e-63	TRUE	-0.000199941	1	FALSE	FALSE
FBgn0025336	CG4882	65.3513	6.03235	-0.0221803	0.937067	FALSE	-0.105073	0.659715	FALSE	-2.6823	4.63586e-62	TRUE	-0.0653644	0.801397	FALSE	FALSE
FBgn0025352	Thiolase	193.434	7.59644	0.149525	0.536362	FALSE	0.399908	0.0515115	FALSE	-1.90168	1.20676e-31	TRUE	0.221314	0.32532	FALSE	FALSE
FBgn0025355	SuUR	23.3333	4.55049	0.264358	0.366819	FALSE	-0.0261717	0.94606	FALSE	0.183024	0.418332	FALSE	-0.391405	0.148335	FALSE	FALSE
FBgn0025366	Ip259	628.669	9.29639	-0.170382	0.4294	FALSE	-0.170289	0.426866	FALSE	0.0139277	0.943202	FALSE	0.077523	0.75345	FALSE	FALSE
FBgn0025373	Fpps	104.676	6.71116	0.213917	0.374242	FALSE	0.221915	0.349104	FALSE	0.316384	0.0720391	FALSE	0.149234	0.556835	FALSE	FALSE
FBgn0025381	rush	43.328	5.44055	-0.0248179	0.932895	FALSE	0.214291	0.338042	FALSE	-2.22799	7.48885e-43	TRUE	-0.130805	0.590667	FALSE	FALSE
FBgn0025382	Rab27	5.97333	2.60249	-1.15564	1.23032e-05	TRUE	-0.574898	0.0453291	TRUE	-0.92454	6.09255e-05	TRUE	-0.0255181	0.964009	FALSE	TRUE
FBgn0025388	CG12179	22.6573	4.50826	0.366401	0.258396	FALSE	-0.495097	0.106616	FALSE	0.247739	0.332766	FALSE	-0.692703	0.0168413	TRUE	FALSE
FBgn0025394	inc	59.8787	5.90638	-0.0253457	0.941548	FALSE	-0.159181	0.566893	FALSE	0.121544	0.551215	FALSE	-0.261158	0.302874	FALSE	FALSE
FBgn0025455	CycT	21.8	4.45286	0.538284	0.125866	FALSE	-0.397706	0.269823	FALSE	-2.87668	5.39656e-26	TRUE	-0.753333	0.0198572	TRUE	FALSE
FBgn0025456	CREG	51.0307	5.67612	-0.703336	0.000105758	TRUE	-0.786031	4.90959e-06	TRUE	-0.491602	0.00209873	TRUE	-0.296254	0.151597	FALSE	FALSE
FBgn0025457	Bub3	265.195	8.05145	0.188868	0.270813	FALSE	0.410527	0.00522523	TRUE	0.322128	0.0111044	TRUE	0.288174	0.0665002	FALSE	FALSE
FBgn0025463	Bap60	225.542	7.81789	-0.0506248	0.817542	FALSE	0.312543	0.0616718	FALSE	0.00668915	0.970188	FALSE	0.0477269	0.834748	FALSE	FALSE
FBgn0025469	slv	41.964	5.39451	0.090821	0.73388	FALSE	0.516125	0.00738583	TRUE	-0.0322037	0.86936	FALSE	0.413147	0.0407458	TRUE	FALSE
FBgn0025519	fidipidine	43.068	5.43189	-0.174267	0.436119	FALSE	-0.084225	0.736489	FALSE	0.0963911	0.574702	FALSE	-0.0539187	0.844768	FALSE	FALSE
FBgn0025549	unc-119	125.64	6.9743	-0.0620684	0.765357	FALSE	0.0128829	0.954657	FALSE	-0.01149	0.944486	FALSE	-0.10704	0.574845	FALSE	FALSE
FBgn0025558	CG4101	62.2427	5.96215	0.171106	0.624999	FALSE	0.208786	0.531225	FALSE	0.083336	0.763326	FALSE	0.32567	0.288466	FALSE	FALSE
FBgn0025571	SF1	66.9753	6.06771	0.0139609	0.965681	FALSE	-0.0591684	0.836492	FALSE	0.283342	0.107117	FALSE	-0.130572	0.61409	FALSE	FALSE
FBgn0025574	Pli	73.3533	6.19876	0.0676504	0.772771	FALSE	0.110153	0.614378	FALSE	-0.700434	7.92197e-07	TRUE	-0.209587	0.287362	FALSE	FALSE
FBgn0025582	eIF3e	439.956	8.78154	-0.0078159	0.97323	FALSE	0.117658	0.525468	FALSE	0.107977	0.433615	FALSE	0.119782	0.51821	FALSE	FALSE
FBgn0025592	Gk1	31.7613	4.99373	-0.0725866	0.76834	FALSE	0.287876	0.139137	FALSE	-0.902551	9.49606e-10	TRUE	0.0544597	0.834748	FALSE	FALSE
FBgn0025608	Faf2	124.581	6.9621	0.0596479	0.785209	FALSE	0.202507	0.265908	FALSE	-0.0341852	0.832231	FALSE	-0.0100062	0.972006	FALSE	FALSE
FBgn0025615	Torsin	200.383	7.64734	-0.0134962	0.959445	FALSE	0.169328	0.370147	FALSE	-0.0685877	0.65439	FALSE	0.208765	0.252436	FALSE	FALSE
FBgn0025621	CG16989	14.68	3.88557	0.239813	0.407368	FALSE	0.392272	0.139207	FALSE	-2.40431	2.61486e-30	TRUE	-0.413428	0.113406	FALSE	FALSE
FBgn0025624	CG4025	19.1373	4.26584	0.129264	0.637838	FALSE	0.340451	0.142222	FALSE	-0.627291	0.000621563	TRUE	0.385706	0.0864303	FALSE	FALSE
FBgn0025626	CG4281	91.0167	6.50964	0.254833	0.267393	FALSE	0.250804	0.27242	FALSE	0.437033	0.0102297	TRUE	-0.108658	0.681087	FALSE	FALSE
FBgn0025628	CG4199	58.8533	5.8815	-0.0513354	0.84706	FALSE	0.0784029	0.757527	FALSE	-2.95608	5.87936e-73	TRUE	-0.450894	0.019297	TRUE	FALSE
FBgn0025629	CG4045	55.094	5.78644	-0.835522	1.18951e-05	TRUE	-0.0980368	0.713507	FALSE	-0.5989	0.000467405	TRUE	-0.448601	0.0336387	TRUE	FALSE
FBgn0025630	Rtca	18.0907	4.18513	1.52997	7.86755e-14	TRUE	1.07251	4.05136e-07	TRUE	-2.33137	5.05995e-27	TRUE	1.25793	1.69409e-09	TRUE	TRUE
FBgn0025632	CG4313	6.62133	2.74875	1.44855	2.40104e-11	TRUE	1.62987	6.80321e-15	TRUE	0.553487	0.0109959	TRUE	1.87807	1.51024e-19	TRUE	TRUE
FBgn0025633	CG13366	65.3133	6.03151	0.479138	0.1462	FALSE	0.166002	0.665276	FALSE	-3.03683	2.38811e-32	TRUE	-0.617792	0.045089	TRUE	FALSE
FBgn0025634	CG13367	26.628	4.74028	-0.167304	0.551402	FALSE	0.0800034	0.801756	FALSE	-5.70568	3.11973e-112	TRUE	-0.531036	0.0224433	TRUE	FALSE
FBgn0025635	CG17829	60.7307	5.92673	0.370395	0.107563	FALSE	0.276107	0.235529	FALSE	0.585377	0.000732524	TRUE	0.134901	0.608837	FALSE	FALSE
FBgn0025637	SkpA	978.276	9.93425	-0.0113504	0.965246	FALSE	-0.0320531	0.893357	FALSE	0.0399905	0.799879	FALSE	0.105142	0.607807	FALSE	FALSE
FBgn0025638	Roc1a	597.401	9.2228	-0.0515573	0.84723	FALSE	-0.0708768	0.786781	FALSE	-0.112108	0.527715	FALSE	0.186734	0.413687	FALSE	FALSE
FBgn0025639	Hmt4-20	35.87	5.16872	0.532369	0.160215	FALSE	-0.684036	0.0568444	FALSE	-0.91063	0.00151025	TRUE	-0.921341	0.0070604	TRUE	FALSE
FBgn0025640	CG13369	42.156	5.40108	-0.17807	0.49067	FALSE	0.0664022	0.825491	FALSE	-0.204158	0.278688	FALSE	-0.00161323	0.998666	FALSE	FALSE
FBgn0025641	DAAM	18.8693	4.2456	0.501114	0.177612	FALSE	-0.937489	0.00420511	TRUE	0.375445	0.200516	FALSE	-0.855525	0.0112027	TRUE	FALSE
FBgn0025674	CycK	162.761	7.3475	-0.0474668	0.819751	FALSE	-0.0130317	0.954369	FALSE	-0.0831914	0.550824	FALSE	0.00269555	0.9944	FALSE	FALSE
FBgn0025676	CkIIalpha-i3	30.6127	4.94076	-0.472324	0.0440768	TRUE	-0.608871	0.00347855	TRUE	-1.03815	3.70799e-09	TRUE	-0.0109926	0.976187	FALSE	FALSE
FBgn0025678	CaBP1	155.956	7.28592	0.093662	0.691926	FALSE	0.281525	0.156065	FALSE	0.105381	0.527811	FALSE	0.0751154	0.762452	FALSE	FALSE
FBgn0025681	CG3558	17.9187	4.17142	0.297566	0.223793	FALSE	-0.0686995	0.822295	FALSE	-2.87826	5.86075e-52	TRUE	-0.350077	0.134188	FALSE	FALSE
FBgn0025682	scf	21.7127	4.44709	0.0163127	0.959941	FALSE	-0.109722	0.684112	FALSE	-0.466793	0.00722853	TRUE	-0.164684	0.514891	FALSE	FALSE
FBgn0025683	CG3164	20.428	4.35952	1.32578	1.03066e-10	TRUE	1.40634	3.16646e-12	TRUE	-2.71381	2.53706e-37	TRUE	1.00319	2.67071e-06	TRUE	TRUE
FBgn0025684	MFS18	88.648	6.47164	0.670998	8.27141e-05	TRUE	0.604895	0.000356783	TRUE	-1.5629	1.93855e-25	TRUE	0.554809	0.00174624	TRUE	FALSE
FBgn0025693	ZnT41F	10.1167	3.35285	-0.614022	0.00282772	TRUE	0.0726401	0.792884	FALSE	-0.684832	4.60973e-05	TRUE	0.145296	0.560314	FALSE	FALSE
FBgn0025700	CG5885	200.357	7.64715	-0.328125	0.192466	FALSE	-0.166928	0.548547	FALSE	-4.097	1.17471e-87	TRUE	0.0230042	0.953593	FALSE	FALSE
FBgn0025702	Srpk79D	0.472	-0.805913	-2.08998	1.62142e-06	TRUE	-3.99741	1.50928e-17	TRUE	-2.38643	1.60818e-09	TRUE	-2.95746	2.02404e-11	TRUE	TRUE
FBgn0025716	Bap55	148.637	7.21662	0.00550208	0.983105	FALSE	0.215457	0.242526	FALSE	-0.140528	0.345975	FALSE	0.144069	0.464577	FALSE	FALSE
FBgn0025720	Ate1	98.5967	6.62493	0.0194045	0.941548	FALSE	0.318063	0.0772828	FALSE	-0.229613	0.120857	FALSE	0.00402784	0.993155	FALSE	FALSE
FBgn0025724	beta'COP	35.736	5.16334	0.381113	0.102048	FALSE	0.551098	0.008429	TRUE	-1.33455	1.91848e-14	TRUE	-0.0313234	0.932139	FALSE	FALSE
FBgn0025725	alphaCOP	10.2833	3.3762	0.0814064	0.821206	FALSE	0.437716	0.11986	FALSE	-3.14098	1.20396e-40	TRUE	-0.548251	0.0442976	TRUE	FALSE
FBgn0025726	unc-13	18.0233	4.17978	0.385044	0.285674	FALSE	-0.544379	0.108236	FALSE	0.538493	0.0457987	TRUE	-0.65433	0.0452492	TRUE	FALSE
FBgn0025739	pon	3.93	2.01078	-1.05007	8.88667e-05	TRUE	-0.0322102	0.938541	FALSE	-6.93395	1.39795e-74	TRUE	-1.63384	1.01634e-10	TRUE	TRUE
FBgn0025740	PlexB	18.4093	4.21018	0.380048	0.361557	FALSE	-0.79188	0.0312152	TRUE	0.314158	0.323634	FALSE	-1.01788	0.00395397	TRUE	FALSE
FBgn0025741	PlexA	87.112	6.44645	0.497571	0.146024	FALSE	-0.435231	0.204299	FALSE	0.630495	0.0161226	TRUE	-0.591935	0.0675007	FALSE	FALSE
FBgn0025742	mtm	10.506	3.40681	0.139787	0.650578	FALSE	0.460999	0.0643073	FALSE	-4.1419	2.88215e-64	TRUE	-0.149009	0.625402	FALSE	FALSE
FBgn0025743	mbt	65.102	6.02684	0.269349	0.284541	FALSE	-0.155806	0.572768	FALSE	0.42424	0.0230843	TRUE	-0.121309	0.6733	FALSE	FALSE
FBgn0025777	homer	102.918	6.68675	0.235248	0.209044	FALSE	0.236932	0.196957	FALSE	-0.154332	0.300188	FALSE	0.0753167	0.735528	FALSE	FALSE
FBgn0025781	Cdc16	55.9433	5.80847	0.251716	0.306508	FALSE	0.0808279	0.780993	FALSE	0.490521	0.0064758	TRUE	-0.0198853	0.959387	FALSE	FALSE
FBgn0025790	TBPH	22.564	4.50233	0.070316	0.782972	FALSE	0.315327	0.117099	FALSE	-2.8379	4.8342e-63	TRUE	-0.11532	0.637983	FALSE	FALSE
FBgn0025800	Smox	15.6547	3.97771	0.296283	0.407154	FALSE	-0.190103	0.622684	FALSE	-1.83225	3.46244e-13	TRUE	-0.851457	0.00468233	TRUE	FALSE
FBgn0025802	Sbf	2.51133	1.38479	0.583559	0.160051	FALSE	0.0463839	0.933724	FALSE	-3.55984	2.35981e-24	TRUE	-0.684111	0.0866701	FALSE	FALSE
FBgn0025807	Rad9	28.6133	4.84365	-0.0728742	0.779963	FALSE	0.238189	0.271714	FALSE	-2.87858	1.05712e-61	TRUE	0.0479699	0.86802	FALSE	FALSE
FBgn0025808	Rad17	61.7587	5.9509	0.0753476	0.745431	FALSE	0.143814	0.488268	FALSE	-0.678177	1.52603e-06	TRUE	0.121638	0.5703	FALSE	FALSE
FBgn0025809	Paf-AHalpha	142.071	7.15149	0.0905347	0.675632	FALSE	0.288655	0.106689	FALSE	0.196813	0.178572	FALSE	0.224904	0.224846	FALSE	FALSE
FBgn0025814	Mgstl	306.85	8.26186	0.502551	0.0372494	TRUE	0.509153	0.0252641	TRUE	-0.0576356	0.78916	FALSE	0.978441	9.92333e-07	TRUE	FALSE
FBgn0025815	Mcm6	115.464	6.85255	0.0364043	0.890736	FALSE	0.236091	0.252887	FALSE	-0.607185	6.48697e-05	TRUE	-0.360978	0.0593593	FALSE	FALSE
FBgn0025820	JTBR	110.663	6.79133	-0.0678953	0.799055	FALSE	-0.231326	0.296887	FALSE	-0.49899	0.00214333	TRUE	0.131033	0.593505	FALSE	FALSE
FBgn0025825	HDAC3	32.242	5.01534	0.215431	0.292904	FALSE	0.469064	0.00718356	TRUE	0.34839	0.0206212	TRUE	-0.023725	0.94286	FALSE	FALSE
FBgn0025830	IntS8	12.08	3.60644	0.228712	0.490166	FALSE	0.345722	0.259678	FALSE	-3.55774	2.37533e-45	TRUE	-0.35601	0.246982	FALSE	FALSE
FBgn0025832	Fen1	30.8987	4.95413	-0.119764	0.66942	FALSE	0.244434	0.327162	FALSE	-4.44343	6.83142e-93	TRUE	-0.586027	0.00689526	TRUE	FALSE
FBgn0025836	RhoGAP1A	38.7813	5.28101	0.211778	0.545576	FALSE	-0.14866	0.688129	FALSE	-0.355371	0.154257	FALSE	-0.546495	0.0675007	FALSE	FALSE
FBgn0025839	ND-B14.5A	112.599	6.81634	-0.326304	0.278469	FALSE	-0.534628	0.051702	FALSE	-1.80913	1.83317e-16	TRUE	0.197432	0.545974	FALSE	FALSE
FBgn0025864	Crag	17.724	4.15575	0.758095	0.0560591	FALSE	-0.494032	0.22162	FALSE	0.938558	0.00201603	TRUE	-0.642887	0.0936799	FALSE	FALSE
FBgn0025865	Cortactin	53.8073	5.75241	0.443776	0.0640406	FALSE	0.488565	0.0294992	TRUE	0.535118	0.0035127	TRUE	0.0113293	0.97506	FALSE	FALSE
FBgn0025866	CalpB	29.666	4.89559	0.417839	0.126157	FALSE	0.164749	0.597274	FALSE	0.497241	0.0175457	TRUE	-0.194191	0.525575	FALSE	FALSE
FBgn0025874	Meics	44.9627	5.49386	0.29413	0.123019	FALSE	0.386003	0.0285543	TRUE	0.21	0.16273	FALSE	-0.0530698	0.83416	FALSE	FALSE
FBgn0025885	Inos	34.3267	5.10545	-0.0242899	0.934551	FALSE	0.466962	0.0144423	TRUE	-2.43794	3.34617e-49	TRUE	-0.0882484	0.732794	FALSE	FALSE
FBgn0025936	Eph	82.1313	6.36162	0.359848	0.147354	FALSE	-0.142617	0.617513	FALSE	0.324387	0.0940503	FALSE	-0.192552	0.474939	FALSE	FALSE
FBgn0026015	Top3beta	29.2793	4.87673	0.18489	0.475611	FALSE	0.0650381	0.82873	FALSE	-0.822392	3.43549e-06	TRUE	-0.589736	0.00588783	TRUE	FALSE
FBgn0026056	Rlip	33.2227	5.05843	0.0751402	0.781059	FALSE	0.0904083	0.731519	FALSE	-2.4506	5.35622e-47	TRUE	-0.182712	0.438142	FALSE	FALSE
FBgn0026059	Mhcl	3.98533	2.03045	0.769038	0.145296	FALSE	-0.690626	0.193005	FALSE	-1.29996	0.00143174	TRUE	-1.17321	0.0172439	TRUE	FALSE
FBgn0026060	Mipp2	42.4687	5.41172	0.173863	0.509697	FALSE	-0.186316	0.476182	FALSE	-0.116633	0.563054	FALSE	-0.175278	0.508663	FALSE	FALSE
FBgn0026076	UBL3	86.7993	6.44127	-0.0114347	0.967516	FALSE	-0.119114	0.611763	FALSE	-2.02184	2.07895e-39	TRUE	-0.349647	0.0714739	FALSE	FALSE
FBgn0026079	Nsun2	26.356	4.72552	0.242659	0.333164	FALSE	0.483519	0.0283372	TRUE	0.155857	0.426187	FALSE	-0.011795	0.979229	FALSE	FALSE
FBgn0026080	Tip60	57.4627	5.84706	-0.179544	0.388307	FALSE	0.0756151	0.745144	FALSE	-0.0461197	0.790033	FALSE	-0.207379	0.302036	FALSE	FALSE
FBgn0026083	tyf	23.376	4.55311	0.543444	0.113637	FALSE	-0.597841	0.068972	FALSE	-0.551147	0.0384538	TRUE	-0.831906	0.0075772	TRUE	FALSE
FBgn0026084	cib	449.641	8.81295	0.273013	0.149728	FALSE	-0.00048777	1	FALSE	-2.34656	2.22625e-60	TRUE	-0.0603438	0.801397	FALSE	FALSE
FBgn0026085	dgt4	82.566	6.36922	-0.43595	0.073558	FALSE	-0.126815	0.656094	FALSE	-0.768006	2.85349e-05	TRUE	0.0742996	0.816931	FALSE	FALSE
FBgn0026086	Adar	58.3887	5.87009	-0.0782246	0.731742	FALSE	-0.112866	0.601342	FALSE	-0.560321	7.14044e-05	TRUE	-0.113146	0.600203	FALSE	FALSE
FBgn0026088	CG14818	119.443	6.90138	-0.324867	0.238069	FALSE	-0.363493	0.171416	FALSE	-0.558532	0.00625381	TRUE	0.268433	0.335988	FALSE	FALSE
FBgn0026089	CG14817	146.353	7.1943	-0.202988	0.526841	FALSE	-0.210852	0.505418	FALSE	-0.860588	7.09972e-05	TRUE	0.242597	0.43321	FALSE	FALSE
FBgn0026090	CG14812	93.404	6.54696	-0.231802	0.358146	FALSE	-0.236329	0.341161	FALSE	-0.0332064	0.877681	FALSE	0.151077	0.575365	FALSE	FALSE
FBgn0026143	CDC45L	109.645	6.77802	0.116952	0.655439	FALSE	0.335051	0.131404	FALSE	-5.52728	8.62582e-160	TRUE	-0.330548	0.132409	FALSE	FALSE
FBgn0026144	CBP	117.273	6.87495	-0.0198436	0.941548	FALSE	0.204967	0.312344	FALSE	-1.91737	3.39312e-39	TRUE	-0.281347	0.140344	FALSE	FALSE
FBgn0026147	TTLL4A	39.6227	5.31189	0.137756	0.646776	FALSE	0.174494	0.549291	FALSE	-3.14343	1.19308e-53	TRUE	-0.516669	0.0321978	TRUE	FALSE
FBgn0026148	CG12253	97.9947	6.6161	-0.361993	0.081783	FALSE	-0.148789	0.52001	FALSE	-0.509651	0.00125627	TRUE	-0.015022	0.963848	FALSE	FALSE
FBgn0026149	BCL7-like	109.27	6.77307	0.121691	0.55356	FALSE	0.0335992	0.891796	FALSE	-0.667753	1.19876e-06	TRUE	0.0292744	0.914922	FALSE	FALSE
FBgn0026150	ApepP	106.071	6.73025	0.209787	0.346056	FALSE	0.329068	0.108863	FALSE	0.34634	0.0337144	TRUE	0.163175	0.477023	FALSE	FALSE
FBgn0026179	siz	10.2867	3.37666	0.547881	0.0919774	FALSE	0.0464623	0.918168	FALSE	-2.09691	5.24871e-17	TRUE	-0.653683	0.0321807	TRUE	FALSE
FBgn0026181	Rok	14.704	3.88792	0.619698	0.0911615	FALSE	-0.637039	0.0714964	FALSE	-0.0283756	0.937363	FALSE	-0.812036	0.0167818	TRUE	FALSE
FBgn0026189	prominin-like	21.5253	4.43465	0.779833	0.0131114	TRUE	0.0270415	0.951382	FALSE	0.789356	0.00168692	TRUE	-0.315993	0.369656	FALSE	FALSE
FBgn0026192	par-6	109.587	6.77725	0.112454	0.574662	FALSE	0.161312	0.392677	FALSE	0.0839007	0.573982	FALSE	-0.0596055	0.792932	FALSE	FALSE
FBgn0026196	nop5	229.833	7.84507	0.0919229	0.661964	FALSE	0.244981	0.17141	FALSE	-0.46769	0.000572261	TRUE	-0.399294	0.0154747	TRUE	FALSE
FBgn0026199	myo	59.764	5.90362	0.0818993	0.770172	FALSE	0.0762951	0.78672	FALSE	0.212693	0.246837	FALSE	0.0347751	0.919163	FALSE	FALSE
[truncated: 5,431 more rows]

## Sheet: Fig S2
Upf1-Nos S2 Data
Data for Fig S2
Summary of the analysis of changes in transcript abundance
[truncated: 12,847 more rows]

[truncated: 3 more sheets: Fig 2B qPCR summary, Fig 2B raw qPCR data, Fig 2B qPCR primers]
