# Supplementary material for: Widespread regulation of the maternal transcriptome by Nanos in Drosophila
Source: PLoS Biol. 2024 Oct 14;22(10):e3002840. doi: 10.1371/journal.pbio.3002840 (PMC11501031; doi:10.1371/journal.pbio.3002840)
Supplement: S4 Data — (XLSX) [file pbio.3002840.s014.xlsx]

## Sheet: Fig 5B poly(A) tail length
Upf1-Nos S4 Data
Statistical analysis of data for Fig 5B poly(A) length
two.sided Wilcoxon test (testing if PolyA length is different between the two sets)
dep vs not_dep in each class
Stage.11		p-value = 0.003241
Stage.14		p-value < 2.2e-16
Actv.Egg		p-value < 2.2e-16
Emb.0-1h		p-value < 2.2e-16
dep
Stage.11 vs Stage.14		p-value < 2.2e-16
Stage.14 vs Actv.Egg		p-value < 2.2e-16
Actv.Egg vs Emb.0-1h		p-value < 2.2e-16
not_dep
Stage.11 vs Stage.14		p-value < 2.2e-16
Stage.14 vs Actv.Egg		p-value < 2.2e-16
Actv.Egg vs Emb.0-1h		p-value < 2.2e-16
mean
class		status mean_polyALen
Stage.11	targeted		47.8484
Stage.11	not targeted	46.4071
Stage.14	targeted		51.5489
Stage.14	not targeted	55.0419
Actv.Egg	targeted		46.6446
Actv.Egg	not targeted	69.1656
Emb.0-1h	targeted		51.4538
Emb.0-1h	not targeted	61.6112
median
class		status median_polyALen
Stage.11	targeted		44.92
Stage.11	not targeted	43.6604
Stage.14	targeted		50.6079
Stage.14	not targeted	54.4642
Actv.Egg	targeted		45.9363
Actv.Egg	not targeted	66.48
Emb.0-1h	targeted		51.0204
Emb.0-1h	not targeted	61.0188

## Sheet: Fig 5B TE
Upf1-Nos S4 Data
Statistical analysis of data for Fig 5B Translational Efficiency (TE)
two.sided Wilcoxon test (testing if TE index is different between the two sets)
dep vs not_dep in each class
Stage.11		p-value = 0.2307
Stage.14		p-value = 6.25e-16
Actv.Egg		p-value < 2.2e-16
Emb.0-1h		p-value < 2.2e-16
dep
Stage.11 vs Stage.14		p-value = 1.476e-05
Stage.14 vs Actv.Egg		p-value < 2.2e-16
Actv.Egg vs Emb.0-1h		p-value = 2.357e-11
not_dep
Stage.11 vs Stage.14		p-value < 2.2e-16
Stage.14 vs Actv.Egg		p-value < 2.2e-16
Actv.Egg vs Emb.0-1h		p-value = 5.939e-09
mean
class		status mean_TE
Stage.11	targeted		0.925956
Stage.11	not targeted	0.933999
Stage.14	targeted		1.05819
Stage.14	not targeted	1.34864
Actv.Egg	targeted		0.626303
Actv.Egg	not targeted	2.26516
Emb.0-1h	targeted		0.819094
Emb.0-1h	not targeted	2.21595
median
class		status median_TE
Stage.11	targeted		0.636534
Stage.11	not targeted	0.604615
Stage.14	targeted		0.709054
Stage.14	not targeted	0.90895
Actv.Egg	targeted		0.358263
Actv.Egg	not targeted	1.72602
Emb.0-1h	targeted		0.433843
Emb.0-1h	not targeted	1.47024

## Sheet: Fig 5B degradation
Upf1-Nos S4 Data
Statistical analysis of data for Fig 5B degradation
two.sided Wilcoxon test (testing if change in abundance is different between the two sets)
Actv.Egg/Stage.12	p-value = 0.0007082		sig. higher in targeted
0-1h/Actv.Egg		p-value < 2.2e-16		sig. higher in targeted
2-3h/0-1h			p-value < 2.2e-16		sig. lower in targeted
one.side Wilcoxon test (testing if abundance is lower in the targeted set)
Actv.Egg/Stage.12	p-value = 0.9996
0-1h/Actv.Egg		p-value = 1
2-3h/0-1h			p-value < 2.2e-16
median change_RPKM	change_RPKM
class
1 Actv.Egg/Stage.12 targeted	1.12
2 Actv.Egg/Stage.12 not targeted	1.09
3 0-1h/Actv.Egg targeted	1.11
4 0-1h/Actv.Egg not targeted	0.956
5 2-3h/0-1h targeted	0.298
6 2-3h/0-1h not targeted	1.25

## Sheet: Fig 5C
Upf1-Nos S4 Data
Statistical analysis of data in Fig 5C
two.sided Wilcoxon test (testing if Abundance_PerKb is different between the two sets):
log2 TE < 0 vs. log2 TE > 0
NRE => p-value = 1.092e-08
BRE => p-value = 0.2177
PRE => p-value = 7.282e-06
mean log2_TE_actvEgg
NRE	Neg TE	6.81634
NRE	Pos TE	5.66786
BRE	Neg TE	2.45259
BRE	Pos TE	2.36251
PRE	Neg TE	0.765971
PRE	Pos TE	0.446553
median log2_TE_actvEgg
NRE	Neg TE	5.57621
NRE	Pos TE	4.77897
BRE	Neg TE	0
BRE	Pos TE	0
PRE	Neg TE	0
PRE	Pos TE	0

## Sheet: Fig 5B RKPM data
Upf1-Nos S4 Data
RKPM data from Eichorn et al. (2011) used to calculate change in abundance in Fig 3 B (right panel)
Data from Eichorn et al. (2011) in columns D-W
FBgnID	submitted	gene symbol	RNA..RPKM._stage 12	RPF..RPKM._12	TE_12	Poly.A..tags_12	Mean.poly.A..tail.length_12	RNA..RPKM._actvEgg	RPF..RPKM._actvEgg	TE_actvEgg	Poly.A..tags_actvEgg	Mean.poly.A..tail.length_actvEgg	RNA..RPKM._0-1 hr embryo	RPF..RPKM._emb01	TE_emb01	Poly.A..tags_emb01	Mean.poly.A..tail.length_emb01	RNA..RPKM._2-3 hr embryo	RPF..RPKM._emb23	TE_emb23	Poly.A..tags_emb23	Mean.poly.A..tail.length_emb23	logFC Upf1-Nos vs wt	logCPM	FDR	avgTPM	logTPM
FBgn0000017	NM_001104153	Abl	44.3514	5.40314	0.121826	245	34.188	37.7543	95.4508	2.52821	131	94.7912	29.3943	58.5475	1.9918	262	74.9766	35.4844	66.6976	1.87963	170	50.0297	0.662884	6.23263	0.0495039	13.994	3.81701
FBgn0000018	NM_080045	abo	16.4584	0	0	118	9.85739	29.1759	8.56719	0.293639	215	21.2149	42.2949	4.50189	0.10644	512	19.6822	10.4456	5.80095	0.555351	44	24.3604	-1.23296	5.18304	5.10244e-15	25.0787	4.65413
FBgn0000032	NM_080178	Acph-1	60.221	155.666	2.58491	387	100.705	80.7401	104.527	1.29461	937	62.5092	101.252	28.4797	0.281275	1943	58.6038	49.5059	75.9899	1.53497	804	25.7919	-0.557558	7.99276	2.70983e-05	162.896	7.34869
FBgn0000042	NM_001297986	Act5C	1312.55	4901.14	3.73407	12987	54.1853	634.232	3398.39	5.35828	6887	76.5048	529.53	3625.69	6.847	11900	64.9745	1039.98	3624.28	3.48497	9940	52.5561	0.409951	11.46	0.00297043	1733.74	10.7598
FBgn0000043	NM_078901	Act42A	190.777	1052.13	5.51497	1855	74.154	113.51	622.012	5.47978	1119	102.005	85.3873	750.19	8.78573	1851	89.2213	213.954	671.297	3.13758	1393	76.3345	0.248476	8.26861	0.0789992	246.292	7.94481
FBgn0000052	NM_164675	Pfas	26.8056	8.00521	0.298639	170	53.7709	30.0598	8.18187	0.272186	248	45.2626	27.0595	11.4889	0.424578	441	48.7671	10.6746	2.26837	0.212501	131	26.0921	-1.93353	5.79503	5.95536e-22	15.012	3.91762
FBgn0000053	NM_001298769	Gart	34.7548	19.1176	0.550071	217	25.9842	13.5349	8.05905	0.595429	73	57.0569	13.6915	8.06676	0.58918	168	46.8839	8.51237	5.91838	0.695268	32	29.5963	0.632043	5.59214	0.000607084	25.7007	4.68934
FBgn0000057	NM_137452	adp	25.2794	2.38587	0.0943803	257	44.4126	31.7056	10.0677	0.317538	349	71.9886	30.9431	9.11264	0.294497	549	69.4534	18.775	3.89542	0.207479	209	36.2665	-0.983799	6.03304	2.41165e-10	35.5587	5.15618
FBgn0000063	NM_001275748	Mps1	34.6032	46.3735	1.34015	195	42.37	34.8288	36.3889	1.04479	177	35.9094	40.1689	29.0948	0.724312	455	43.3334	7.98541	7.26855	0.910229	75	18.4354	-3.34626	6.15125	2.09415e-69	40.294	5.33607
FBgn0000064	NM_170262	Ald1	148.944	62.7532	0.421319	1469	28.5048	93.2478	620.567	6.65503	605	83.6459	126.01	572.719	4.54503	1104	80.0144	138.224	307.372	2.22372	1021	38.9844	0.424386	7.95061	0.0035058	175.153	7.4533
FBgn0000077	NM_079905	amx	27.5566	29.9449	1.08667	180	37.1497	39.8206	48.6801	1.22248	271	53.0931	45.7788	24.4918	0.535003	520	47.983	17.1168	44.0425	2.57306	146	27.7748	-1.33275	5.75034	3.17058e-18	56.9307	5.83367
FBgn0000083	NM_001275868	AnxB9	116.878	369.581	3.16211	1136	53.2037	48.9521	172.815	3.53028	421	46.5523	47.7328	226.014	4.73499	862	46.5683	62.2351	176.172	2.83075	294	38.3999	0.403845	7.1266	0.00713336	135.725	7.08561
FBgn0000084	NM_001169333	AnxB10	31.6688	81.3411	2.56849	304	73.9342	28.8758	12.0013	0.415617	443	40.3352	29.0349	8.12223	0.27974	789	48.4626	5.26029	3.19586	0.607545	81	18.3374	-3.64083	5.43705	6.00859e-66	44.12	5.46663
FBgn0000097	NM_001272979	aop	42.1975	26.5133	0.628314	400	41.6806	23.1491	89.9724	3.88664	274	62.5136	31.0613	57.4702	1.85022	641	50.5431	35.9534	86.8793	2.41644	347	39.4511	-0.713212	6.49144	0.00245323	22.0053	4.46632
FBgn0000100	NM_001275273	RpLP0	1658.39	126.863	0.0764979	14672	63.0399	1097.9	7.86862	0.00716701	17888	47.4361	1159.89	146.495	0.1263	28986	49.376	1884.15	72.3217	0.0383843	16038	48.2371	0.367846	10.8563	0.0335853	2054.29	11.0045
FBgn0000109	NM_001299980	Aprt	42.7452	61.4829	1.43836	422	48.1641	32.4709	80.6054	2.48239	231	68.7184	36.2291	79.7671	2.20174	429	67.8911	47.4338	82.7836	1.74525	321	52.2788	-0.282076	5.25665	0.0685053	69.7987	6.12719
FBgn0000114	NM_001273474	bru1	435.574	16.2464	0.0372988	4330	34.2128	449.312	38.4793	0.0856405	5441	51.7236	627.261	71.4961	0.113981	9428	56.8039	50.7273	4.77733	0.0941766	329	19.8126	-4.09479	9.50414	7.55939e-95	330.164	8.36748
FBgn0000115	NM_079374	Arl1	65.7635	74.0847	1.12653	335	43.9443	75.8584	256.827	3.38561	278	79.2326	59.2362	205.24	3.46478	484	66.8686	97.0509	166.263	1.71315	439	39.9211	-0.22016	6.86305	0.153939	193.763	7.5989
FBgn0000116	NM_168311	Argk1	171.041	72.2007	0.422126	1298	14.9194	142.036	273.103	1.92277	1313	26.2929	118.255	364.735	3.0843	2467	28.7992	83.9148	82.9542	0.988553	629	17.5746	-3.72038	6.31994	4.14842e-75	44.6613	5.48418
FBgn0000117	NM_134273	arm	196.43	69.7513	0.355094	2103	35.9433	144.008	348.132	2.41744	975	126.45	128.867	346.669	2.69013	2363	94.1194	312.489	527.872	1.68925	2046	82.7927	0.532446	8.99542	0.00312568	201.629	7.65627
FBgn0000119	NM_079998	arr	12.6358	1.02533	0.0811452	118	26.2623	11.7668	31.5095	2.67783	74	71.2302	8.92329	22.3035	2.49947	144	55.2754	15.8151	34.1769	2.16103	119	39.9494	0.230768	5.57578	0.45096	9.52933	3.26744
FBgn0000139	NM_176558	ash2	26.5425	24.7848	0.933777	104	49.1305	38.5238	60.4771	1.56986	110	76.4914	36.3531	34.423	0.946908	241	66.1072	59.7629	98.1221	1.64186	179	54.6294	0.145559	6.48388	0.338512	59.7147	5.90243
FBgn0000140	NM_079764	asp	68.0586	19.0941	0.280554	615	67.5633	76.1819	24.8432	0.326104	996	83.8657	52.1639	24.1175	0.462341	1295	88.0582	27.9986	14.5434	0.519431	455	44.1615	-0.602165	7.71388	0.0338376	38.912	5.28585
FBgn0000146	NM_057386	aub	41.3291	4.58158	0.110856	263	32.7045	31.5521	98.6083	3.12526	165	69.984	39.863	82.8283	2.07782	377	66.5055	40.5271	67.5782	1.66748	267	40.2823	-0.175658	6.8674	0.421383	50.282	5.65484
FBgn0000147	NM_057401	aurA	62.3813	197.093	3.15949	142	62.1385	64.8385	238.38	3.67652	302	40.3998	66.2488	218.619	3.29997	502	52.8206	20.1712	59.7878	2.96402	112	23.4505	-0.580195	7.64989	5.40428e-06	161.799	7.33895
FBgn0000150	NM_001300696	awd	1774.93	3140.88	1.76958	8407	67.0791	1308.77	1956.95	1.49526	8647	45.1445	1273.1	3763.12	2.95586	12472	51.9244	1224.72	1534.52	1.25296	10578	26.8391	-0.904639	10.2758	6.23012e-07	3468.08	11.76
FBgn0000152	NM_057429	Axs	18.9499	27.8129	1.46771	93	61.3	16.3496	17.3719	1.06253	133	52.7121	16.5465	14.1639	0.856005	215	58.1278	10.1923	5.84828	0.573793	83	30.1162	-1.38563	5.28489	3.92006e-16	18.0247	4.17988
FBgn0000158	NM_057452	bam	54.6052	17.705	0.324237	584	47.0753	51.9749	37.1108	0.714013	652	65.443	42.9478	9.59807	0.223482	854	69.5823	14.2101	21.1081	1.48542	171	34.4014	-0.851669	6.46221	7.9623e-10	57.6547	5.85187
FBgn0000163	NM_001042818	baz	22.7674	1.94232	0.0853117	188	54.2497	18.3202	31.466	1.71756	147	93.8103	25.7683	13.6831	0.531004	415	79.9202	21.6907	43.2441	1.99367	163	59.8147	0.287635	5.75253	0.381285	9.606	3.27888
FBgn0000166	NM_169159	bcd	22.014	0	0	357	39.2585	20.0274	30.5381	1.52482	306	70.5091	15.4099	13.2526	0.860005	455	59.2687	19.8903	11.0489	0.55549	302	31.0884	-5.08419	7.67337	1.02543e-119	105.701	6.7252
FBgn0000173	NM_001258734	ben	231.161	431.808	1.86799	513	73.0425	263.182	609.706	2.31667	703	75.4196	270.592	456.293	1.68627	1238	64.7625	329.39	733.054	2.22549	665	55.5617	0.104189	8.67632	0.468018	652.211	9.34942
FBgn0000181	NM_057505	bic	819.279	363.65	0.443865	5718	54.2884	550.444	587.896	1.06804	7542	53.6281	555.122	1551.88	2.79556	12534	60.3044	590.45	494.266	0.8371	5486	37.3995	-1.11675	10.5069	2.08098e-14	1483.3	10.5347
FBgn0000183	NM_001273601	BicD	92.6729	10.803	0.116572	407	48.6109	65.0305	198.976	3.05973	334	74.4012	44.913	126.696	2.82092	319	75.0213	52.3602	42.8691	0.818736	297	26.3864	-0.488611	7.81056	0.0110288	64.2407	6.00766
FBgn0000212	NM_168641	brm	48.4835	25.2147	0.520067	220	31.4717	49.9732	268.708	5.37704	112	102.992	31.823	203.464	6.39361	231	65.057	72.4798	227.293	3.13595	180	55.3156	1.07063	7.14355	0.00129009	32.9333	5.04585
FBgn0000221	NM_057553	brn	17.2057	29.9117	1.73847	167	44.9237	19.1589	22.2985	1.16387	215	54.1872	19.4809	21.2456	1.09058	269	51.683	18.0363	16.4737	0.913364	178	33.5072	-0.50298	4.51959	0.00379535	20.2987	4.3504
FBgn0000228	NM_001273164	Nin	43.97	3.75509	0.0854011	411	22.1078	48.069	38.3263	0.797317	255	59.4765	59.6078	16.3108	0.273635	1096	37.6006	221.981	178.519	0.804207	260	31.3512	0.339087	7.07939	0.180498	38.9227	5.28624
FBgn0000229	NM_001169459	bsk	12.542	2.04998	0.16345	73	38.7144	17.1235	12.0984	0.706538	78	45.257	16.261	39.3225	2.41821	159	50.8388	28.3097	29.2102	1.03181	96	43.7254	-3.10122	4.73304	5.99545e-54	21.3227	4.42107
FBgn0000239	NM_001299191	bur	104.716	26.6357	0.25436	459	36.2963	101.889	199.682	1.9598	352	71.4407	129.287	67.2644	0.520271	901	59.189	91.8808	239.97	2.61176	420	42.216	0.00846432	8.58269	0.969742	151.196	7.24123
FBgn0000244	NM_001170099	by	2.59575	1.72853	0.665906	10	46.078	1.658	2.63192	1.58741	7	74.1607	5.10055	2.46473	0.483228	21	70.7589	2.52041	5.23384	2.07658	5	30.8301	0.586236	3.31369	0.00610342	4.01667	2.04148
FBgn0000247	NM_170430	ca	16.1859	30.4156	1.87914	88	57.293	16.9284	5.8505	0.345602	158	47.6948	14.2674	8.28645	0.580796	299	55.1514	3.91092	1.00322	0.256519	36	25.2847	-2.56764	4.70277	4.89309e-13	4.29467	2.13575
FBgn0000250	NM_057595	cact	219.55	62.1348	0.28301	1445	44.3093	229.257	1253.93	5.46954	1542	82.3576	189.486	836.264	4.41334	2871	72.108	309.917	1048.34	3.38266	1687	58.7266	0.126874	9.16655	0.45265	360.127	8.49276
FBgn0000251	NM_001273712	cad	102.391	13.6113	0.132935	771	33.7922	97.0356	265.19	2.73291	750	49.9907	103.245	134.589	1.30359	1299	54.8934	50.4708	120.965	2.39674	490	22.9234	-0.259381	7.91085	0.0908074	125.312	6.97053
FBgn0000253	NM_001259347	Cam	1076.55	1647.22	1.53009	2184	60.1797	527.691	3103.96	5.88215	1300	86.6482	1046.02	4025.95	3.84882	2517	75.0353	1639.74	3475.49	2.11953	2634	47.1258	0.468082	10.0211	0.00200227	882.812	9.78613
FBgn0000256	NM_001144312	capu	14.4353	7.60157	0.526595	135	44.5997	21.3968	1.60222	0.0748815	266	49.5365	22.3102	2.94944	0.132201	536	59.7608	5.3619	0.564141	0.105213	74	29.0689	-2.71496	4.31618	4.79835e-26	6.15467	2.64493
FBgn0000257	NM_001272778	car	25.6806	5.07817	0.197744	120	38.9959	28.0549	13.4173	0.478252	152	46.7318	35.2308	7.16146	0.203273	334	49.1173	16.6807	8.697	0.52138	100	22.1743	-1.27027	5.76457	1.35078e-17	20.7087	4.37911
FBgn0000259	NM_080762	CkIIŒ≤	202.802	299.275	1.4757	276	52.2183	217.934	67.9099	0.311608	344	60.7189	283.128	147.431	0.520721	654	66.2724	62.4814	62.0076	0.992416	248	36.1678	-2.29204	7.78197	6.6771e-45	193.43	7.59641
FBgn0000261	NM_080483	Cat	13.2574	14.8975	1.12372	133	18.276	23.697	110.341	4.65631	199	36.3116	27.8884	84.2117	3.01959	426	28.2657	37.3534	94.1972	2.52178	147	42.3302	0.234445	6.18049	0.188414	46.162	5.53176
FBgn0000273	NM_205950	Pka-C1	53.8366	50.5269	0.938525	325	56.1684	44.8303	101.344	2.26061	278	95.6706	46.5493	42.6401	0.91602	509	83.5145	61.8132	160.705	2.59986	393	52.8426	0.450367	7.11063	0.0445328	32.8907	5.04399
FBgn0000283	NM_169632	Cp190	118.049	1.35231	0.0114555	649	31.7502	133.794	124.264	0.928768	375	93.6894	118.05	73.9175	0.626155	834	66.1214	174.075	127.859	0.734504	583	59.1839	0.798526	8.60393	0.00125378	116.813	6.8693
FBgn0000286	NM_175963	Cf2	58.8951	9.92068	0.168447	428	33.65	59.662	8.13522	0.136355	567	42.142	81.013	8.77479	0.108313	1323	43.025	4.10886	3.9525	0.961947	51	22.4608	-5.3269	4.95942	1.66832e-88	9.33067	3.23736
FBgn0000289	NM_001103835	cg	105.889	43.5767	0.411534	489	33.2427	117.849	212.657	1.80449	358	77.7739	122.288	120.986	0.989352	785	61.2305	111.466	256.563	2.30171	433	40.0846	-0.308265	7.99349	0.0860026	83.6313	6.3877
FBgn0000308	NM_205913	chic	646.985	1617.64	2.50027	2077	61.3452	668.652	799.824	1.19617	2518	64.957	689.543	1602.63	2.32419	4269	60.9473	1099.45	1775.71	1.61509	4241	42.8749	-0.0156948	9.44492	0.923081	924.807	9.85316
FBgn0000316	NM_057682	cin	58.0967	17.8875	0.307892	386	29.7602	61.6477	186.927	3.03218	225	89.206	57.3164	133.25	2.32481	504	60.9869	107.111	137.257	1.28144	312	67.5478	0.370974	7.82011	0.0202281	134.68	7.07446
FBgn0000317	NM_001299021	ck	23.6443	8.37545	0.354228	229	29.7118	14.0861	41.2001	2.92488	118	79.9732	11.9855	19.2512	1.60621	379	42.2042	18.193	21.9735	1.2078	113	54.2011	1.01774	6.73211	0.000647803	17.8947	4.1695
FBgn0000318	NM_001273169	cl	176.752	211.86	1.19863	1298	61.7691	206.655	265.306	1.28381	1508	62.3035	172.254	433.81	2.51843	2455	64.4451	241.087	519.839	2.15623	1694	46.5133	-0.346407	7.65493	0.040673	526.336	9.04011
FBgn0000319	NM_206728	Chc	63.6187	277.279	4.35845	299	73.9181	45.9608	160.322	3.48824	217	81.9627	48.5901	124.646	2.56525	627	65.8286	62.8536	164.493	2.61708	332	56.9827	0.657181	8.00504	0.0075556	54.9333	5.78223
FBgn0000326	NM_080523	clt	14.5756	19.1644	1.31482	53	60.4518	23.6727	24.4617	1.03333	101	69.6452	23.9692	12.0292	0.501861	189	61.105	26.304	28.3791	1.07889	98	48.8724	0.312103	5.68089	0.0458791	35.3973	5.14964
FBgn0000330	NM_001272373	cm	28.5891	93.9008	3.2845	119	71.8536	29.9012	92.3026	3.08691	195	70.3744	28.8749	54.3403	1.88192	448	57.3014	32.3881	55.6593	1.71851	228	48.8829	0.284693	6.37033	0.0479759	73.39	6.19948
FBgn0000339	NM_001273566	cni	71.5481	206.81	2.8905	297	92.4716	89.631	127.988	1.42794	609	64.9623	103.395	110.15	1.06533	1097	61.827	140.084	159.677	1.13986	928	47.0304	-0.185127	6.97744	0.28474	210.301	7.717
FBgn0000346	NM_080138	comt	3.23096	4.67397	1.44662	30	24.2141	1.72125	6.97492	4.05224	10	51.3875	2.30396	4.08042	1.77104	16	49.6511	1.4295	2.37856	1.66391	16	38.443	-0.359123	3.6467	0.121585	4.93933	2.33323
FBgn0000351	NM_078770	cort	58.0736	105.768	1.82127	308	49.834	60.9712	4.88914	0.0801877	430	28.7648	79.3518	271.171	3.41733	1188	34.8729	25.2636	359.14	14.2157	14	48.3637	-5.19182	4.44112	3.45908e-88	16.616	4.06316
FBgn0000352	NM_057744	cos	30.437	1.43794	0.0472433	233	35.0333	20.96	68.23	3.25525	125	104.149	11.4876	62.3484	5.42743	155	76.0921	38.3207	51.7721	1.35102	292	45.1346	0.6354	6.86623	0.00501936	29.896	4.9067
FBgn0000370	NM_165374	crc	201.895	1.72485	0.00854334	1084	74.8818	107.437	8.24546	0.0767467	645	100.061	115.134	4.83114	0.041961	1074	88.4863	267.075	5.37633	0.0201304	1049	72.3952	0.248586	8.58509	0.103036	254.794	7.99375
FBgn0000376	NM_166951	crm	56.2126	12.3468	0.219644	600	45.9807	50.7254	90.4741	1.78361	811	75.1091	47.2501	50.6862	1.07272	1503	67.3536	43.6519	57.3342	1.31344	657	34.8552	-0.0601929	7.08831	0.798849	42.9787	5.4289
FBgn0000377	NM_057770	crn	29.1837	16.6743	0.571355	179	25.9686	30.4139	83.227	2.73648	90	73.3423	25.665	68.1123	2.6539	202	50.9427	53.5367	71.5621	1.33669	188	46.5599	0.500636	6.18608	0.00317244	39.2133	5.29695
FBgn0000382	NM_057783	csw	30.7773	19.1265	0.621449	130	67.5033	26.7651	51.2131	1.91342	154	93.9903	24.7527	16.2783	0.657636	251	85.8163	16.4034	41.1835	2.51066	222	29.1404	0.384406	6.38472	0.16718	22.9413	4.52615
FBgn0000384	NM_001273767	cta	40.7818	1.65516	0.0405857	1185	34.9927	41.8073	49.3296	1.17993	993	83.2925	43.3262	26.9727	0.622549	2228	68.7127	46.2892	63.6287	1.37459	948	53.8209	0.179415	8.51307	0.213252	209.285	7.71001
FBgn0000394	NM_080525	cv	12.4579	0	0	104	27.5231	15.3634	5.89495	0.3837	147	35.7339	20.8884	19.5248	0.934718	404	36.2724	13.7776	22.014	1.59781	87	53.1981	-2.83226	3.70062	1.70531e-35	11.6107	3.54975
FBgn0000404	NM_001259795	CycA	704.843	536.948	0.761798	3769	62.1384	401.112	4375.64	10.9088	2608	104.854	264.715	3493.07	13.1956	3501	104.987	435.203	1701.31	3.90924	2660	39.0376	-0.346165	10.794	0.0866548	828.007	9.69367
FBgn0000405	NM_166555	CycB	1512.39	68.1714	0.0450754	8793	42.5256	712.078	8418.96	11.8231	6701	81.1048	460.768	6202.7	13.4617	8383	76.7686	631.017	2410.73	3.82039	7601	25.2275	0.0846332	11.9402	0.673274	1839.26	10.845
FBgn0000412	NM_169262	D1	216.232	2.87024	0.0132739	1769	31.2376	244.167	812.07	3.32588	1002	85.207	202.859	662.873	3.26766	2194	65.0364	386.713	707.409	1.82929	2015	57.0119	0.361505	8.60903	0.0187541	291.201	8.18637
FBgn0000414	NM_079395	Dab	21.3414	0	0	214	35.8027	27.4979	18.448	0.670888	208	81.3164	21.9354	16.1714	0.737229	483	70.1207	28.9648	21.0135	0.725486	347	41.7706	0.298796	5.60158	0.466172	7.19133	2.86618
FBgn0000426	NM_078984	SmF	174.121	427.513	2.45526	932	42.9128	254.679	486.93	1.91194	868	56.0424	201.066	545.14	2.71125	1650	50.1882	268.404	785.439	2.92633	1116	44.6513	0.00688759	6.953	0.979768	495.879	8.95413
FBgn0000447	NM_134311	Dhod	55.8292	63.7915	1.14262	144	71.8173	72.8114	73.3026	1.00675	294	55.1882	66.0792	56.0545	0.848293	555	52.1536	74.6908	73.7979	0.988046	388	34.0331	0.185573	6.63553	0.244733	96.7987	6.5984
FBgn0000454	NM_169558	Dip-B	151.098	268.055	1.77405	624	79.0747	139.055	113.045	0.812952	1100	40.2406	125.106	186.629	1.49177	1557	52.8105	11.7328	6.82688	0.58186	96	23.1626	-3.69027	7.4672	9.21345e-100	112.485	6.81487
FBgn0000455	NM_001300377	Dip-C	32.0525	79.9117	2.49315	118	53.5401	32.245	49.8824	1.54698	123	48.2222	30.2313	27.3912	0.906053	224	43.0699	24.0085	41.97	1.74813	95	36.4241	-0.082993	5.66862	0.620054	36.8273	5.20662
FBgn0000463	NM_057916	Dl	45.5329	1.48955	0.0327137	307	29.5844	28.0039	370.378	13.2259	194	90.4755	30.7676	329.215	10.7001	533	71.0843	83.6718	377.136	4.50732	523	33.6153	0.306645	6.20995	0.301366	18.5373	4.22012
FBgn0000479	NM_166968	dnc	49.0984	0	0	289	35.5575	43.5805	16.8906	0.387573	167	71.1356	40.4325	14.9979	0.370935	207	73.1286	31.489	4.48336	0.142379	130	32.6557	-0.398164	5.46355	0.113773	14.146	3.83248
FBgn0000482	NM_057938	dor	12.6869	19.5024	1.5372	28	72.5369	9.5013	23.6022	2.48411	41	58.4165	8.87067	15.0861	1.70067	53	55.5604	12.5415	21.8751	1.74421	27	62.7981	0.690769	5.27738	0.000352149	15.0833	3.92442
FBgn0000499	NM_078563	dsh	60.5411	12.8294	0.211912	311	35.4297	57.5398	188.532	3.27654	185	77.9554	63.4451	113.519	1.78924	431	63.1097	82.0747	156.386	1.90541	349	42.8257	0.053367	6.83134	0.768587	49.0673	5.61963
FBgn0000520	NM_057990	dwg	29.3962	1.26745	0.0431162	100	38.4586	39.8153	12.9406	0.325016	151	57.9377	38.4055	6.88487	0.179268	173	57.2892	14.4719	7.90124	0.54597	54	38.674	-0.905813	5.54015	2.17321e-08	28.618	4.84388
FBgn0000524	NM_078509	dx	54.7836	1.01127	0.0184594	205	35.2107	51.4912	16.4126	0.318746	179	63.1852	50.9377	16.4798	0.323529	324	71.0136	18.0614	5.70382	0.315801	15	26.3271	-2.57395	6.8986	2.53039e-31	36.1587	5.18025
FBgn0000533	NM_001275668	ea	34.1146	2.97748	0.0872789	340	20.2939	58.9047	75.7363	1.28574	344	50.6389	41.3318	54.5867	1.32069	567	44.8056	54.901	45.5198	0.829126	345	39.4167	-0.289267	6.39246	0.0557173	76.3027	6.25555
FBgn0000536	NM_001258777	eas	26.9402	56.4316	2.09469	181	47.6059	26.1247	49.4013	1.89098	155	68.7107	27.6039	34.326	1.24352	276	61.996	22.494	51.652	2.29626	146	35.4836	-0.470153	6.96117	0.00152889	69.4107	6.11916
FBgn0000541	NM_001274259	E(bx)	97.3778	11.264	0.115673	356	32.5177	69.6117	128.342	1.84369	308	38.6741	52.8075	100.407	1.90138	601	46.0078	54.8094	85.5822	1.56145	54	35.7046	0.396101	8.1869	0.215488	44.4213	5.47642
FBgn0000543	NM_139450	ecd	27.1126	44.8122	1.65282	140	56.978	38.397	21.222	0.552699	283	44.3177	36.0665	20.7799	0.576157	374	51.8177	14.2927	11.6804	0.817229	115	39.5451	-1.29235	5.70916	8.07834e-18	28.8067	4.85333
FBgn0000546	NM_001169590	EcR	25.8658	0.564728	0.021833	251	33.3306	15.4042	61.4412	3.98862	130	99.0368	20.0909	44.5765	2.21874	343	66.017	29.2127	55.6991	1.90668	202	46.3539	0.369532	6.31032	0.129853	24.5907	4.62589
FBgn0000547	NM_001273084	ed	50.0935	29.2264	0.583437	369	43.5644	23.7755	316.337	13.3051	141	117.069	21.8333	311.616	14.2725	410	79.1254	62.6564	304.758	4.86396	372	54.0246	0.792466	7.26042	0.00855802	31.2193	4.96898
FBgn0000559	NM_165394	eEF2	1577.83	471.796	0.299015	4398	71.2538	1256.09	686.993	0.546928	5092	70.7792	1079.28	920.938	0.853286	10393	64.8558	2647.76	906.954	0.342536	8172	56.6585	0.555933	12.3138	0.000649787	2116.36	11.0474
FBgn0000562	NM_166623	egl	42.8345	5.17369	0.120783	178	45.9707	33.6156	40.3043	1.19898	294	57.4223	34.0038	41.4028	1.21759	457	61.9852	11.4042	5.04631	0.442496	159	18.8644	-2.74724	6.38371	5.23433e-28	22.2127	4.47979
FBgn0000565	NM_168623	MsrA	28.7869	3.67073	0.127514	508	16.8158	28.6077	0	0	366	21.0979	55.0316	20.5627	0.373653	1162	19.9655	26.3371	57.2079	2.17214	198	62.0192	-5.12839	3.15275	1.97572e-54	11.486	3.53431
FBgn0000566	NM_001299649	Cth	81.2926	273.606	3.36569	174	101.275	106.539	168.291	1.57961	504	59.0441	107.338	152.151	1.41749	1117	56.9057	112.164	196.827	1.75482	660	39.097	-0.0972359	7.55919	0.501071	179.392	7.48778
FBgn0000568	NM_001259893	Eip75B	13.4135	5.58014	0.41601	125	36.0242	10.3913	2.43905	0.234721	286	27.4457	7.13744	3.55214	0.497677	303	27.9265	1.67493	2.48474	1.48348	9	24.9987	-4.61925	2.0536	1.13763e-28	0.770667	-0.199808
FBgn0000575	NM_079152	emc	29.6956	46.4848	1.56538	205	34.5509	27.0713	34.3316	1.26819	138	55.0996	48.3563	104.159	2.154	435	48.3459	76.6951	247.795	3.23091	401	32.4227	-0.933847	6.17182	1.36448e-09	43.072	5.43202
FBgn0000578	NM_001299673	ena	46.686	10.5158	0.225246	372	28.4699	46.6512	157.858	3.38378	337	65.9766	55.5005	105.957	1.90912	871	47.8089	57.6742	303.528	5.2628	490	49.4967	0.382884	5.61682	0.153218	16.4047	4.0448
FBgn0000579	NM_164434	Eno	506.582	1188.47	2.34605	1800	77.7411	587.226	440.689	0.750458	5539	47.6076	610.379	532.267	0.872027	8884	53.516	154.057	94.021	0.610299	1773	19.3052	-2.74688	10.4747	2.45832e-60	972.225	9.9253
FBgn0000581	NM_001273968	E(Pc)	55.0083	3.9776	0.0723091	332	48.9908	68.0582	13.8777	0.203909	393	79.2939	56.8205	10.9026	0.191878	836	65.4754	65.6206	15.8362	0.24133	642	34.1335	-0.284386	6.97183	0.450884	15.7593	3.98726
FBgn0000611	NM_001272663	exd	91.2164	57.4379	0.629688	1025	30.4117	31.4361	573.916	18.2566	454	97.5318	37.1459	454.588	12.2379	1061	70.4748	92.9011	465.786	5.01378	724	64.8202	0.553342	7.79837	0.000819526	117.019	6.87183
FBgn0000615	NM_001169747	exu	476.288	378.206	0.79407	5249	22.5765	516.738	25.883	0.0500893	5428	23.9105	775.109	31.4601	0.040588	15459	24.3966	6.4942	4.4097	0.679021	53	18.7142	-3.9856	8.13491	4.91782e-108	165.513	7.37168
FBgn0000617	NM_078667	Taf9	34.6915	8.35359	0.240796	228	29.5311	47.1861	62.2829	1.31994	205	53.3074	39.316	43.4864	1.10607	447	47.6922	74.0073	84.7267	1.14484	265	45.3478	-0.271692	5.8621	0.0886508	70.072	6.13282
FBgn0000618	NM_080107	e(y)2	52.8486	154.085	2.91559	215	58.7113	97.5052	166.211	1.70464	323	51.4449	63.1492	177.28	2.80733	533	46.7652	110.29	177.881	1.61284	409	37.4213	-0.194265	5.45356	0.359033	154.939	7.27648
FBgn0000629	NM_079297	E(z)	40.6101	25.5159	0.628314	261	40.9137	52.5188	12.4524	0.237104	437	41.0365	63.678	34.3178	0.538927	586	47.5871	19.1176	28.4045	1.48578	43	59.1381	-5.05306	4.92962	1.2063e-90	14.6047	3.8782
FBgn0000662	NM_079008	fl(2)d	58.2487	11.2309	0.192809	273	35.0619	59.0811	180.451	3.0543	152	75.078	73.1622	84.3609	1.15307	417	51.5601	79.7682	188.993	2.36928	386	31.4129	0.359392	7.31757	0.0463068	77.6073	6.27998
FBgn0000709	NM_080358	fliI	39.5037	0.981558	0.0248472	183	36.4585	53.0539	9.00212	0.169679	260	49.0613	67.7848	3.59901	0.0530947	523	45.0076	40.2563	10.0526	0.249715	172	28.5848	-0.819911	6.37151	0.00032596	20.21	4.34412
FBgn0000711	NM_001272478	flw	39.0342	104.575	2.67906	113	71.0317	34.922	187.757	5.37647	96	82.9579	42.7662	125.84	2.94252	206	66.3209	49.3935	110.722	2.24163	164	47.1721	0.555396	6.18627	0.00589868	39.6193	5.31177
FBgn0000719	NM_001272855	fog	34.9787	118.28	3.3815	117	86.6853	22.56	109.416	4.84999	157	80.77	22.3878	66.1368	2.95415	284	86.0831	27.4153	95.7741	3.49346	239	31.6914	-0.621217	5.80254	0.00423317	18.8067	4.24082
FBgn0000721	NM_058139	for	64.5608	20.6631	0.320057	643	57.8167	56.4924	121.291	2.14703	533	105.452	47.3345	70.7687	1.49508	976	89.8606	78.3586	96.8625	1.23614	735	57.1214	0.720437	8.40538	0.00230746	117.345	6.87584
FBgn0000808	NM_001316623	gd	8.08866	1.42578	0.176269	48	59.1199	10.9408	2.52436	0.230729	83	66.6511	10.6311	0.242029	0.0227661	134	70.278	4.61993	0.8465	0.183228	48	30.9034	-1.48211	4.39151	1.1205e-16	13.178	3.73097
FBgn0000810	NM_058143	fs(1)K10	22.2517	0.544318	0.0244618	101	53.3721	14.9453	77.676	5.19734	90	99.5736	10.8806	52.113	4.78955	166	84.1341	23.2436	79.2568	3.40983	79	58.4767	0.725127	5.83905	0.000342797	23.0753	4.53452
FBgn0000826	NM_058144	png	114.212	79.5917	0.696878	653	64.7805	110.063	19.572	0.177826	1073	42.2143	130.899	68.4549	0.522961	1807	52.0931	9.51772	2.36272	0.248244	121	24.8866	-4.02417	5.53594	3.95979e-90	54.1893	5.7626
FBgn0000927	NM_058145	fs(1)Ya	171.75	120.613	0.702257	912	65.2169	198.683	7.28718	0.0366774	1608	37.8449	246.82	10.5712	0.0428298	3571	44.0775	7.82796	1.11557	0.142511	69	23.3565	-5.04721	6.59894	2.13643e-137	51.468	5.6884
FBgn0000996	NM_080139	dup	152.496	4.35205	0.0285388	1099	32.7909	115.842	847.708	7.31783	688	72.3191	107.15	434.737	4.05727	1631	56.0494	127.304	401.74	3.15575	1012	35.225	0.246915	8.53978	0.224794	165.855	7.37465
FBgn0001078	NM_001316437	ftz-f1	54.2466	31.4058	0.578945	459	52.023	51.3577	140.092	2.72777	398	90.447	71.6218	51.3867	0.717472	904	74.9446	49.4011	255.346	5.16883	441	44.8996	0.362782	7.10186	0.213339	31.0167	4.95962
FBgn0001079	NM_058151	fu	17.2945	0.925433	0.0535103	251	28.584	15.2384	70.892	4.65221	91	103.905	11.9655	50.7413	4.24064	235	72.0544	31.3789	44.9166	1.43143	198	69.0971	0.16161	6.06557	0.509152	25.2293	4.66274
FBgn0001084	NM_058152	fy	8.62633	0	0	59	14.0592	15.8978	23.1526	1.45634	99	48.9344	19.3948	12.6994	0.65478	229	41.6161	11.6137	11.6457	1.00276	60	41.3004	-1.02925	5.00877	4.29714e-11	26.1827	4.71604
FBgn0001086	NM_058153	fzy	119.576	20.5163	0.171575	1127	30.5943	78.7738	556.692	7.06697	508	113.191	58.8138	469.918	7.98993	1109	83.0983	170.337	474.198	2.78388	1246	61.4064	0.651572	8.16106	0.000559	183.154	7.5177
FBgn0001087	NM_001272599	g	54.2732	5.74423	0.105839	228	36.6284	35.4122	70.8103	1.9996	165	70.5388	36.1671	44.4886	1.23009	312	64.4189	31.9633	19.3967	0.606843	167	26.8124	-0.213675	6.83842	0.34286	35.2073	5.1419
FBgn0001091	NM_080369	Gapdh1	416.387	922.138	2.21462	3604	93.6759	503.629	250.759	0.497904	8703	46.404	482.657	449.612	0.931534	11991	56.3197	128.983	42.8435	0.332164	1729	26.7997	-3.14892	9.13165	2.6073e-71	529.637	9.04913
FBgn0001092	NM_080714	Gapdh2	1101.85	3199	2.90331	3273	100.776	1384.08	107.935	0.0779835	12442	33.7328	1750.02	461.372	0.263638	26885	41.3639	39.6391	27.7626	0.700384	367	22.6173	-5.01337	9.78089	1.09476e-137	798.275	9.64092
FBgn0001098	NM_079746	Gdh	117.572	177.382	1.50871	492	90.6453	80.423	260.557	3.23983	746	85.5448	66.4987	243.081	3.65543	1434	71.4004	120.792	185.754	1.5378	1296	39.8137	0.335489	7.87282	0.0438379	139.195	7.122
FBgn0001104	NM_058154	GŒ±i	169.059	55.252	0.326822	562	27.1003	128.106	655.678	5.11824	290	93.221	132.678	374.556	2.82305	657	62.7236	217.147	572.254	2.63533	425	56.25	0.202286	8.2194	0.300029	182.289	7.51088
FBgn0001105	NM_206737	GŒ≤13F	185.521	54.0537	0.291362	926	30.9716	229.986	502.572	2.18523	698	53.5163	218.315	412.524	1.88958	1274	50.0647	290.872	541.222	1.86068	802	36.8742	0.0195919	8.59428	0.911223	219.43	7.77827
FBgn0001108	NM_079337	DCTN1-p150	35.2517	19.6846	0.558402	139	60.8675	58.2099	6.5563	0.112632	353	49.4499	55.6089	8.83347	0.15885	486	56.4948	16.9383	6.42204	0.379143	173	26.3088	-2.33928	6.67842	2.8504e-28	26.042	4.7083
FBgn0001120	NM_140469	gnu	359.135	455.869	1.26935	1557	81.8553	564.413	85.7086	0.151854	3485	55.4391	575.731	81.2537	0.141131	5486	67.6127	83.6545	24.6488	0.29465	569	24.8198	-3.41008	8.98881	1.81103e-83	745.728	9.5427
FBgn0001122	NM_206079	GŒ±o	44.7912	0	0	238	42.1742	22.4352	208.714	9.30298	96	95.5638	28.2581	126.443	4.47457	318	61.0792	33.9801	133.312	3.92323	149	57.2793	0.797568	6.23743	0.000467253	31.9687	5.00309
FBgn0001124	NM_137242	Got1	90.4243	92.4498	1.0224	712	35.9452	111.139	226.68	2.03962	808	63.1484	106.816	175.932	1.64705	1359	60.5583	101.356	249.706	2.46365	557	44.3275	-0.194511	8.22267	0.15349	225.275	7.81619
FBgn0001125	NM_164445	Got2	225.761	537.868	2.38247	1117	72.7118	226.216	69.5751	0.307561	2488	28.4515	316.583	132.401	0.418218	5599	33.4767	5.52057	7.70022	1.39482	56	31.5244	-4.57456	6.68653	8.43925e-125	80.7473	6.33713
FBgn0001128	NM_001273183	Gpdh1	128.846	212.142	1.64647	1018	52.7839	182.374	182.041	0.998173	1561	45.1346	208.158	89.3083	0.42904	3975	41.6652	82.9789	152.715	1.84041	1137	25.7998	-1.10531	8.42535	4.26016e-17	259.451	8.01987
FBgn0001133	NM_176242	grau	25.5057	0	0	150	28.0089	32.5476	31.6524	0.972496	118	60.7982	24.6686	27.0666	1.09721	177	56.8426	36.6499	18.5811	0.50699	189	42.6911	-0.110759	6.24069	0.484458	50.2913	5.6551
FBgn0001137	NM_057220	grk	10.6177	0	0	148	35.8645	9.40635	3.08667	0.328148	149	74.2252	8.71224	1.33174	0.152858	272	63.8951	12.1051	0.388148	0.0320649	124	42.7526	0.00148213	4.54547	1	17.4	4.12928
FBgn0001139	NM_001300610	gro	141.697	37.4959	0.26462	474	43.337	139.534	201.189	1.44186	330	96.4492	186.471	123.94	0.664665	760	72.9139	277.105	164.489	0.593598	434	62.7706	0.509293	8.04453	0.00573537	101.994	6.67375
FBgn0001142	NM_164367	Gs1	202.647	200.087	0.987365	1281	41.9669	194.055	168.918	0.870467	1666	47.0583	162.796	60.1666	0.369584	2255	45.464	68.9501	143.401	2.07977	487	35.4107	-0.346533	8.83855	0.00631081	280.814	8.13398
FBgn0001149	NM_001038953	GstD1	1167.36	3172.53	2.71769	2767	73.9296	969.309	310.842	0.320684	6032	36.1354	1219.51	823.527	0.675295	10070	41.4292	15.4493	12.8985	0.834897	64	24.0583	-4.99855	8.54038	1.09029e-140	636.713	9.31473
FBgn0001169	NM_079694	H	58.7229	7.93487	0.135124	490	43.4741	46.1983	189.741	4.10711	285	113.433	34.044	135.845	3.99027	515	83.4755	61.8744	124.184	2.00703	497	45.0304	0.707694	6.62173	0.0108582	23.926	4.58652
FBgn0001180	NM_169233	hb	77.9911	5.57615	0.0714972	579	29.0373	77.2797	132.642	1.71639	609	34.8878	93.8229	97.0502	1.0344	1295	36.2185	84.4958	420.789	4.98	627	34.4365	-7.0344	6.60091	9.84013e-170	35.0693	5.13625
FBgn0001185	NM_001273577	her	17.9293	0	0	61	35.5909	20.1925	8.78064	0.434846	35	82.1915	20.6531	4.73548	0.229287	116	69.8624	24.9297	10.3515	0.415229	59	42.6294	-0.156936	5.68757	0.349877	30.9113	4.95472
FBgn0001186	NM_001272455	Hex-A	116.434	127.847	1.09802	393	43.6361	137.014	107.195	0.782363	423	46.313	175.304	55.9288	0.319038	931	47.1868	53.2491	46.646	0.875996	183	21.4408	-1.45139	7.2091	2.42441e-15	60.8847	5.93037
FBgn0001189	NM_001272206	hfw	19.245	4.09001	0.212523	201	55.5844	15.055	47.7933	3.17459	181	70.5264	13.1394	63.5271	4.83484	293	78.2001	15.0514	20.3975	1.3552	184	48.4673	-0.580179	5.28114	0.00548984	17.6147	4.14687
FBgn0001197	NM_001276068	His2Av	736.821	271.985	0.369134	1173	34.389	714.878	3240.17	4.53248	686	90.6522	621.812	3851.57	6.1941	1480	70.124	1235.63	4673.99	3.78268	991	65.9003	0.159367	10.4176	0.255193	2123.68	11.0524
FBgn0001202	NM_057225	hook	25.4795	6.24024	0.244912	199	25.6182	44.584	63.171	1.4169	296	47.9151	47.432	29.7225	0.626633	656	37.0033	30.755	92.6768	3.01339	219	35.8271	0.201359	6.45024	0.23677	47.1247	5.56147
FBgn0001206	NM_132409	Hmr	19.597	0	0	146	35.9199	24.8836	83.3312	3.34884	109	116.891	17.7479	60.2545	3.39502	269	82.2425	41.0569	50.3575	1.22653	170	76.6419	0.812587	6.54794	0.00127566	24.4293	4.61644
FBgn0001215	NM_170370	Hrb98DE	281.21	40.5431	0.144174	2444	26.4942	306.333	1583.66	5.16974	1353	101.598	290.604	1612.94	5.55031	4235	66.8531	533.007	2131.52	3.99904	2288	79.5339	0.814942	8.73277	6.37749e-05	249.48	7.96336
FBgn0001218	NM_167308	Hsc70-3	337.801	1325.58	3.92414	1554	51.2948	383.207	1140.55	2.97634	2242	44.5272	320.785	1449.65	4.51908	3984	50.9961	228.21	571.631	2.50485	1671	23.8677	-0.892929	9.81524	7.06942e-07	356.873	8.47967
FBgn0001220	NM_079017	Hsc70-5	133.704	34.5078	0.258091	757	35.9595	122.295	45.7902	0.374425	820	42.5052	151.442	66.7784	0.44095	1636	46.9047	29.1307	31.2166	1.07161	219	23.8932	-3.80815	7.85204	1.40564e-95	97.1153	6.60311
FBgn0001222	NM_001043090	Hsf	94.6988	6.44936	0.068104	993	38.7588	99.7932	64.9663	0.651009	1227	53.5184	114.298	50.8213	0.444638	1937	56.1476	44.2702	31.1362	0.703322	458	36.1932	-2.4839	7.58066	1.40442e-45	81.4113	6.34893
FBgn0001224	NM_001259765	Hsp23	15.981	35.7375	2.23625	45	54.1728	11.655	32.3962	2.7796	17	77.2921	6.46334	34.9431	5.40634	38	38.7013	26.1376	57.2879	2.19178	55	53.4687	0.646983	6.80337	0.000157253	182.719	7.51427
FBgn0001225	NM_001300071	Hsp26	1695.62	4601.87	2.71398	7268	65.4683	2139.95	538.62	0.251697	18828	27.9021	1894.05	1833.56	0.96806	25346	37.6633	90.3939	63.7006	0.7047	957	12.8509	-4.67565	10.0442	7.5042e-119	1472.15	10.5238
FBgn0001226	NM_001300072	Hsp27	912.696	1388.15	1.52093	13	17.0931	1338.61	304.322	0.227342	114	29.5529	1160.43	742.111	0.639513	106	36.9296	350.558	70.3282	0.200618	24	34.6693	-3.47326	9.90191	2.1179e-82	1001.43	9.96799
FBgn0001233	NM_001274433	Hsp83	1255.52	2416.4	1.92462	10325	31.4581	1255.73	1832.03	1.45894	13088	36.1849	1392.79	2782.56	1.99783	21003	41.6879	136.323	257.555	1.88931	1543	19.887	-4.41757	11.4933	6.80764e-84	1246.54	10.2838
FBgn0001247	NM_079458	Ide	23.3512	53.23	2.27954	98	63.204	30.0235	15.1322	0.504011	243	45.5658	28.5455	30.2893	1.06109	306	54.2534	7.83737	7.56695	0.965496	35	35.2427	-4.00018	5.47605	1.21709e-71	14.9473	3.91144
FBgn0001248	NM_168265	Idh	267.062	523.61	1.96063	947	84.0287	243.661	359.012	1.47341	2103	50.3045	210.917	416.821	1.97623	2743	61.7864	51.7712	41.4386	0.800417	478	23.8905	-3.11665	8.98828	3.59492e-76	376.601	8.55727
FBgn0001276	NM_136833	ix	40.314	135.639	3.36458	150	42.7378	39.9801	223.391	5.58755	96	77.5303	39.3387	153.26	3.89592	167	59.1835	56.2468	231.525	4.11624	143	52.649	-0.0522934	5.89363	0.755177	124.564	6.9619
FBgn0001291	NM_165739	Jra	56.7806	56.1219	0.988399	387	22.0838	45.7144	24.92	0.545124	386	26.4072	60.6285	66.2338	1.09245	858	32.1927	7.93792	27.3701	3.44802	63	33.3933	-5.71	4.40308	1.85858e-93	17.156	4.10903
FBgn0001297	NM_001032405	kay	6.48441	2.96406	0.457105	60	50.9487	4.89647	2.27409	0.464435	45	65.0053	6.58328	2.68348	0.407621	102	61.8132	4.42106	2.78633	0.630241	64	36.6108	-0.881349	2.85103	0.00181691	2.358	1.29748
FBgn0001301	NM_057241	kel	16.5701	4.99869	0.301669	125	75.6964	9.36969	24.8987	2.65737	99	123.955	9.67484	18.4132	1.90321	225	85.1774	25.9926	23.1486	0.890586	212	69.7422	1.05297	6.18951	1.75544e-05	16.32	4.03738
FBgn0001308	NM_057242	Khc	78.1792	98.4796	1.25967	569	62.4151	110.316	123.804	1.12226	780	74.3773	89.5121	67.6008	0.755213	1132	80.2567	55.1026	40.3477	0.732228	552	30.777	-0.693581	7.78969	0.00110263	71.0207	6.1522
FBgn0001324	NM_080047	kto	14.1332	10.8419	0.767123	72	76.0211	15.344	2.60514	0.169783	97	64.2577	13.8447	7.98618	0.576842	167	67.495	10.5303	6.98296	0.663129	71	69.1319	-2.78858	2.83717	5.29203e-11	1.99	1.0635
FBgn0001330	NM_057243	kz	16.3365	4.13984	0.25341	82	35.1893	21.7904	32.2138	1.47835	82	49.8191	21.2793	17.3929	0.817366	128	49.4361	13.7975	14.9315	1.08219	84	32.4631	0.475787	5.66982	0.0235813	15.6767	3.97972
FBgn0001341	NM_057245	Mybbp1A	21.6717	0	0	165	17.2475	19.4137	77.6684	4.00071	76	68.1164	17.0615	58.0415	3.4019	222	40.9525	33.2889	59.0955	1.77523	91	55.3992	0.566354	6.99424	0.0150297	42.4247	5.41023
FBgn0001404	NM_080313	egh	76.6844	28.1376	0.366928	295	50.422	82.3577	104.227	1.26554	339	69.7062	102.276	46.3593	0.453276	586	60.9327	74.8289	100.234	1.3395	354	31.0701	-0.00494072	7.0467	0.987687	46.352	5.53767
FBgn0001491	NM_078562	l(1)10Bb	89.91	20.8707	0.232129	412	27.2874	79.8489	273.108	3.42031	168	93.3812	60.0503	356.538	5.93733	339	63.5038	142.719	378.493	2.65201	278	60.6748	0.260812	6.80374	0.0880511	170.734	7.41645
FBgn0001565	NM_078710	Ddx56	104.196	11.6303	0.11162	533	54.0422	137.946	59.2407	0.42945	502	91.7407	144.77	48.0659	0.332016	995	83.8707	204.889	86.0476	0.419971	601	64.9256	0.318602	8.13646	0.0210972	176.074	7.46086
FBgn0001612	NM_080180	Grip91	24.6565	82.6647	3.35266	67	122.533	35.8885	34.2461	0.954234	270	66.6181	41.336	21.3239	0.515866	468	69.4516	17.7883	20.3292	1.14284	282	26.1187	-1.0141	6.96257	3.06685e-08	41.3913	5.37474
FBgn0001624	NM_001103486	dlg1	22.4468	22.5084	1.00274	204	28.6251	15.4079	166.125	10.7818	68	134.997	10.152	142.215	14.0085	140	80.5743	35.2249	171.083	4.85688	154	72.1208	1.03278	6.32913	6.09255e-05	24.8207	4.63927
FBgn0001941	NM_057246	ifc	90.2162	23.9239	0.265184	845	39.5411	66.0702	220.4	3.33585	789	69.4071	85.0173	117.366	1.3805	1772	61.3193	81.8574	137.777	1.68314	833	44.4166	0.0223058	8.28434	0.899049	221.29	7.79045
FBgn0001942	NM_001258978	eIF4A	974.556	690.871	0.708909	2917	75.3925	773.102	723.567	0.935926	4404	66.753	824.421	608.579	0.738189	8143	63.6389	1789.47	871.953	0.48727	8145	60.1685	0.0165069	10.9901	0.919557	1600	10.6439
FBgn0001961	NM_057248	Arpc1	63.1913	38.4106	0.607846	215	51.0179	69.5659	37.4632	0.538528	404	39.2577	69.4358	38.7784	0.558479	719	39.3296	42.3448	48.01	1.13379	310	27.1502	-0.46677	6.61684	0.00198444	72.9707	6.19122
FBgn0001965	NM_057249	Sos	27.3541	1.23261	0.0450613	471	36.3307	24.5515	13.2032	0.537777	622	48.8552	27.1323	15.7713	0.581273	1158	55.425	11.037	7.4096	0.671342	129	63.152	-3.69679	3.98455	2.10829e-24	3.22133	1.73176
FBgn0001970	NM_143812	Pgant35A	25.8404	15.8026	0.611546	70	38.7937	34.3419	9.44281	0.274965	94	50.2704	35.9129	11.4678	0.319321	191	48.5512	12.8012	8.09211	0.632136	71	30.367	-2.37259	5.30141	1.1665e-40	21.9713	4.4641
FBgn0001977	NM_080199	CIAPIN1	60.6802	29.3448	0.483597	314	31.6989	69.4889	143.619	2.0668	347	49.6543	72.0758	100.338	1.39212	707	49.966	54.6983	146.534	2.67895	279	40.0523	-0.244769	6.80558	0.128936	57.88	5.85748
FBgn0001978	NM_057251	stc	59.2098	6.25292	0.105606	381	65.1037	120.33	21.3905	0.177765	885	84.3965	101.503	12.1687	0.119885	1214	85.5182	105.648	32.0196	0.303079	955	44.508	0.137275	7.6899	0.521834	60.5253	5.92185
FBgn0001986	NM_080190	Mtr4	28.8099	0	0	221	27.8949	25.1122	101.748	4.05174	92	90.6345	23.1364	76.1176	3.28995	249	68.3247	50.2105	89.1931	1.77638	177	60.4275	0.57762	6.54861	0.0072024	31.96	5.0027
FBgn0001989	NM_165126	ND-B17	103.092	197.904	1.91968	395	77.2794	112.084	166.65	1.48683	779	55.9107	84.6177	246.633	2.91468	931	62.3146	112.65	208.487	1.85075	471	33.0003	-0.646041	5.77712	0.000146388	114.777	6.84395
FBgn0001990	NM_001273543	wek	34.5177	0	0	121	37.9346	28.7233	55.604	1.93585	55	70.3238	25.1244	34.9345	1.39046	131	65.356	48.748	34.603	0.709833	159	41.1553	0.0714547	6.52882	0.669499	69.1533	6.11381
FBgn0001994	NM_001299047	crp	61.4707	16.6197	0.270368	240	51.1539	79.2807	103.689	1.30788	297	83.4857	79.1934	57.432	0.725212	674	74.6231	107.522	193.998	1.80426	389	48.8674	0.279785	6.85982	0.187984	39.9727	5.32455
FBgn0001995	NM_080200	mRpL4	57.6816	112.915	1.95756	185	69.0151	73.212	88.1177	1.2036	413	58.749	74.2033	55.291	0.745129	513	57.8923	68.9538	136.527	1.97998	310	32.9097	-0.294636	6.50868	0.0913052	124.021	6.95561
FBgn0002021	NM_080530	l(2)37Bb	43.2049	38.5231	0.891636	131	40.2471	48.5861	7.68392	0.158151	200	39.8097	48.1572	6.20825	0.128916	340	41.3204	23.306	6.94831	0.298134	119	21.2173	-1.30807	6.16829	2.27173e-18	52.2347	5.7097
FBgn0002022	NM_080192	Catsup	33.659	119.124	3.53913	105	103.247	21.6938	171.812	7.91987	175	83.6819	24.0688	177.414	7.37115	293	73.6504	58.7184	186.403	3.17453	376	50.4879	0.198001	6.87142	0.185685	88.6967	6.47243
FBgn0002031	NM_001169541	Phb1	192.269	419.953	2.18419	1351	59.586	243.238	256.179	1.0532	2139	47.4053	240.379	186.237	0.774763	4409	50.8909	95.3575	97.8719	1.02637	1036	27.6839	-1.36492	8.19761	4.49304e-22	283.423	8.14732
FBgn0002036	NM_057260	CG10561	12.0637	0	0	52	30.436	15.9623	3.88436	0.243345	77	52.8807	14.8319	1.77747	0.119841	175	45.9813	4.67388	1.77621	0.380028	39	27.581	-2.54672	4.81906	2.04934e-48	16.5253	4.05531
FBgn0002044	NM_001273657	swm	84.5669	25.3411	0.299658	643	40.6329	107.263	144.026	1.34274	831	66.3421	138.312	53.5147	0.386914	1639	57.2379	68.9561	145.139	2.1048	535	35.7918	-0.74557	7.77808	0.000340254	63.7167	5.99586
FBgn0002069	NM_001274002	AspRS	103.91	62.3692	0.600224	574	46.6494	116.873	24.5947	0.210441	584	46.6863	126.044	73.1484	0.580342	1049	54.0152	22.0903	15.1483	0.685744	109	32.9311	-3.47591	7.24429	5.73051e-85	92.6427	6.53516
FBgn0002174	NM_206209	CG5504	54.2446	27.7521	0.51161	604	45.4976	72.5506	14.6529	0.201968	862	48.6956	86.3253	21.4517	0.248499	1450	51.9345	28.4455	10.1508	0.356851	288	31.7251	-2.57599	5.14379	2.04934e-48	23.776	4.57749
FBgn0002183	NM_057262	dre4	89.2012	92.2173	1.03381	318	77.9864	145.612	34.3299	0.235763	972	47.7593	133.397	50.2125	0.376413	1370	57.0056	45.2086	21.0704	0.46607	360	30.887	-2.81023	8.00349	3.11068e-45	83.652	6.38805
FBgn0002283	NM_080194	l(3)73Ah	95.6965	0	0	526	49.2577	93.3848	71.0383	0.760706	900	46.664	96.0417	63.7024	0.663278	1611	53.8903	28.9518	25.7482	0.889347	218	39.8596	-3.44411	6.89454	6.68999e-64	113.47	6.82744
FBgn0002284	NM_079391	ProsŒ≤6	317.679	894.777	2.81661	2563	76.1892	381.614	694.813	1.82072	4205	55.3505	303.014	627.535	2.07098	6268	51.5441	424.724	599.62	1.41179	4335	39.7204	0.0625862	8.86657	0.686727	699.088	9.44954
FBgn0002413	NM_001276203	dco	263.972	6.88586	0.0260855	2450	28.9401	230.827	743.479	3.22093	1920	87.7698	204.691	487.718	2.38271	3895	62.8785	248.156	365.639	1.47342	2047	42.0294	0.188523	8.95555	0.334773	180.534	7.49693
FBgn0002431	NM_001300333	hyd	47.6135	2.03522	0.0427446	296	28.0763	36.8473	91.2257	2.47578	153	84.8315	22.2585	66.3758	2.98205	339	65.9872	51.9724	62.4556	1.20171	374	32.7311	0.887503	7.74825	0.0123011	28.876	4.85679
FBgn0002441	NM_170330	l(3)mbt	33.2793	10.4972	0.315429	308	48.5778	46.8884	87.7059	1.87052	385	65.7137	38.8976	39.5418	1.01656	712	65.4104	36.4822	36.2068	0.992452	339	45.772	-0.284455	6.16426	0.245223	15.77	3.98823
FBgn0002466	NM_001274839	sti	44.3038	1.58598	0.0357978	192	28.455	35.6863	59.0849	1.65567	98	110.732	23.7141	35.5374	1.49858	187	61.8261	71.6862	38.6061	0.538542	150	64.7483	1.16862	7.39513	4.63102e-05	34.1467	5.09789
FBgn0002521	NM_079891	pho	102.793	4.34519	0.0422714	810	40.5987	51.404	244.815	4.76257	299	113.092	53.7689	153.913	2.86249	695	86.7799	99.8425	183.595	1.83884	500	67.3242	0.12556	8.34008	0.439414	180.653	7.49787
FBgn0002524	NM_057266	lace	67.3023	27.6441	0.410746	484	34.5114	50.8226	196.148	3.85946	398	54.3357	51.83	163.602	3.15652	676	52.7441	31.7486	68.448	2.15594	323	21.9151	-0.681335	7.69844	7.69055e-05	96.03	6.58691
FBgn0002525	NM_001258964	Lam	94.5463	30.1185	0.318559	678	37.7933	57.6347	271.888	4.71743	292	76.7251	50.6486	268.722	5.30561	758	68.0027	139.836	377.482	2.69946	931	43.8486	0.298425	8.07364	0.0719914	105.621	6.72411
FBgn0002542	NM_080111	lds	66.6947	132.538	1.98724	159	71.6932	88.198	27.6727	0.313756	551	36.755	88.9105	49.5839	0.557684	878	49.6821	15.4188	18.8771	1.2243	104	47.1808	-4.52737	7.10345	1.06999e-90	44.9813	5.49446
FBgn0002552	NM_080076	lin	52.3329	5.78136	0.110473	311	35.938	74.6558	18.8342	0.252281	582	55.5436	82.822	15.8986	0.191961	954	54.5408	26.9959	25.486	0.944067	242	29.7852	-2.07407	6.39838	4.09869e-17	27.0973	4.76539
FBgn0002566	NM_001042950	lt	33.8187	10.3258	0.305328	214	46.3002	34.2765	59.3901	1.73268	121	93.5774	35.8752	36.058	1.00509	260	80.758	52.202	59.2471	1.13496	168	67.3291	0.10522	7.2418	0.528451	65.916	6.04474
FBgn0002567	NM_080370	Rab32	24.7891	27.243	1.09899	209	82.2113	32.49	35.6932	1.09859	553	65.8476	35.0945	10.174	0.289903	1002	64.1616	24.8431	38.3334	1.54302	585	27.4238	-0.0376118	7.76	0.823555	126.855	6.98817
FBgn0002579	NM_166854	RpL36	1874.49	438.775	0.234077	10749	53.964	1690.25	299.893	0.177426	9693	54.827	1507.89	977.431	0.648212	17530	56.2417	2929.46	1125.34	0.384145	13558	53.4691	-0.143651	10.9579	0.457183	6258.62	12.6117
FBgn0002590	NM_001298432	RpS5a	485.818	79.1252	0.16287	2895	21.9894	560.013	164.659	0.294028	2771	30.567	593.259	385.43	0.649682	5403	31.3833	1101.19	342.118	0.310679	3832	33.3212	-0.399114	9.50142	0.0211939	1191.65	10.2189
FBgn0002593	NM_001272893	RpLP1	2557.9	235.066	0.0918983	18494	50.948	2898.14	13.4254	0.00463243	24704	43.3481	2663.39	254.864	0.0956916	41823	48.3754	4281.97	209.342	0.0488892	26179	46.3079	0.0821284	10.5231	0.699135	3992.77	11.9632
FBgn0002622	NM_001300552	RpS3	1544.46	529.621	0.342916	2097	69.3325	1382.71	364.973	0.263956	2988	61.6969	1297.81	930.264	0.716794	4120	65.5547	2463.22	713.612	0.289707	3605	46.8212	-0.00937285	11.0328	0.96339	3311.29	11.6932
FBgn0002626	NM_001144655	RpL32	2091.96	347.747	0.16623	16278	53.5513	2068.95	198.551	0.0959673	17305	53.7902	1873.45	841.449	0.449145	27795	56.1163	3412.78	790.721	0.231694	23800	52.6415	-0.00363873	10.4564	0.989343	4658.98	12.1858
FBgn0002638	NM_079219	Rcc1	238.8	4.58265	0.0191904	811	32.2052	323.136	296.635	0.917987	604	57.4874	284.736	247.843	0.87043	1860	42.4814	438.154	671.962	1.53362	790	51.0626	0.220518	9.33021	0.129657	368.733	8.52683
FBgn0002641	NM_001298564	mal	25.2158	13.3623	0.529921	192	44.4981	28.9529	33.2905	1.14981	212	70.5736	31.1168	12.6376	0.406134	328	64.456	15.1321	14.8751	0.983011	139	30.5013	-0.426796	6.59756	0.00706571	42.318	5.4066
FBgn0002645	NM_001276225	Map205	36.3054	352.543	9.7105	173	66.1669	44.6196	375.18	8.40841	274	78.4242	36.8859	256.996	6.96734	545	74.1282	47.5244	382.586	8.0503	471	32.3505	0.174035	7.84235	0.491818	58.092	5.86275
FBgn0002673	NM_057285	twe	89.2107	62.9004	0.705077	689	62.4773	83.5281	154.862	1.85401	766	101.099	98.2824	66.18	0.673366	1526	89.7703	85.7011	114.94	1.34118	606	55.2462	0.343123	8.23735	0.0136944	205.748	7.68544
FBgn0002707	NM_080329	mei-9	14.4405	37.8631	2.622	60	55.8588	15.009	27.3165	1.82	71	52.2204	16.059	28.8574	1.79696	104	60.231	11.4162	11.1252	0.974505	70	30.6254	-1.33983	5.28061	1.62325e-12	13.0907	3.72145
FBgn0002715	NM_001299776	mei-S332	30.6821	5.68709	0.185355	212	31.6938	44.3979	47.4365	1.06844	157	62.1691	36.6907	27.3528	0.745496	379	55.1193	46.3619	45.0198	0.97105	253	41.5325	0.149641	6.5725	0.305639	77.1407	6.27129
FBgn0002719	NM_080141	Men	52.6791	112.406	2.13378	224	75.6186	81.1379	13.7292	0.169208	775	42.0845	84.6665	19.5788	0.231247	966	48.9857	13.536	13.6375	1.0075	137	26.9539	-2.90565	6.73222	1.4676e-54	46.8127	5.55191
FBgn0002723	NM_001298203	Met	10.5583	1.7384	0.164647	17	47.8631	14.4653	3.07786	0.212776	40	44.4739	22.8353	2.65586	0.116305	72	52.8766	12.151	2.9415	0.242079	28	23.4982	-2.42139	4.69724	9.35368e-35	7.19133	2.86618
FBgn0002736	NM_057288	mago	135.497	92.6999	0.68415	1286	33.0942	164.497	258.335	1.57045	1195	53.7085	168.536	231.319	1.37252	2089	52.817	269.907	489.553	1.81378	1616	52.9601	-0.118155	7.96583	0.441608	309.743	8.27539
FBgn0002774	NM_057293	mle	15.9036	1.525	0.0958904	99	38.9415	17.8047	17.4152	0.978124	79	67.2735	16.2399	14.2703	0.87872	145	55.6702	25.1483	23.3425	0.928194	75	48.0259	0.169701	5.26978	0.511682	11.532	3.54003
FBgn0002775	NM_079227	msl-3	54.6804	52.9827	0.968952	148	58.2124	83.4074	92.7643	1.11218	133	61.8216	85.3389	33.7272	0.395214	253	63.9397	38.7754	86.0682	2.21966	130	51.9928	-0.415384	7.12017	0.00255934	87.8693	6.45893
FBgn0002778	NM_079350	mnd	49.5946	65.9946	1.33068	189	45.9267	56.4159	40.8509	0.724103	295	45.2821	66.2951	24.1157	0.363763	483	51.3963	37.7195	79.6345	2.11123	249	30.3908	-1.23835	6.95311	1.29098e-15	64.7287	6.01856
FBgn0002780	NM_079875	mod	393.521	44.874	0.114032	4436	40.7015	313.005	1196.99	3.8242	2077	90.1192	268.836	1053.09	3.91722	4349	77.035	491.409	1139.98	2.31982	4210	55.4619	0.304589	10.2506	0.0670411	791.553	9.62872
FBgn0002783	NM_079649	mor	92.2649	16.9356	0.183554	461	31.386	85.7243	262.637	3.06374	211	81.551	73.4164	169.997	2.31552	509	61.0098	120.283	211.515	1.75847	540	46.7723	0.61252	8.31809	0.0054623	98.696	6.62638
FBgn0002787	NM_001274239	Rpn8	153.018	416.227	2.72012	356	69.358	203.788	182.696	0.896499	989	35.345	175.987	324.681	1.84491	1306	44.1322	48.7795	64.2463	1.31707	260	25.1662	-3.46623	7.7135	2.54795e-87	180.423	7.49604
FBgn0002791	NM_138018	mr	37.356	51.7123	1.38431	220	59.2636	50.3448	38.4321	0.763379	297	65.951	46.3497	33.4309	0.721276	396	70.5453	41.5681	40.3999	0.971898	264	41.7453	-0.280327	6.86852	0.0658274	55.8387	5.80577
FBgn0002872	NM_079163	mu2	27.5069	6.74048	0.245047	211	85.1554	39.5546	24.1751	0.611182	448	74.6549	35.3801	20.89	0.590444	829	75.2943	42.9912	23.1538	0.538571	507	42.4311	0.163615	7.10132	0.463305	40.3593	5.3384
FBgn0002873	NM_001258736	mud	42.9271	4.87603	0.113589	623	55.5142	54.9416	35.56	0.647233	756	91.3631	41.1092	39.139	0.952075	1299	86.2867	87.167	85.6077	0.982111	915	64.5582	-0.0655495	7.19557	0.879133	21.928	4.46127
FBgn0002878	NM_080170	mus101	28.4245	15.7221	0.55312	125	42.6345	34.5943	12.7251	0.36784	146	52.0458	35.0702	16.3651	0.466638	272	52.5017	3.25899	4.15432	1.27473	22	26.8972	-4.44649	5.50324	9.53196e-57	10.6967	3.43251
FBgn0002887	NM_001032060	mus201	19.443	15.1642	0.779931	54	50.1143	30.5263	2.96745	0.0972099	88	48.6265	29.7709	8.63694	0.290113	150	54.5224	6.04967	1.42155	0.234979	14	23.0783	-2.40751	5.11121	1.22357e-23	10.4147	3.39433
FBgn0002891	NM_080142	PolZ1	12.298	0.115162	0.0093643	78	55.593	14.5674	2.10013	0.144167	194	38.0511	14.415	1.8767	0.130191	426	41.0351	6.53027	1.07688	0.164905	64	24.198	-1.32365	4.10535	7.55721e-06	2.95	1.60881
FBgn0002899	NM_139921	mus301	35.4746	4.23328	0.119333	298	42.7448	34.9376	11.3675	0.325367	389	46.0953	34.6988	17.1268	0.493583	504	55.4602	2.15009	0.628334	0.292237	27	23.0697	-4.1865	5.83812	1.2722e-117	19.6507	4.30383
FBgn0002901	NM_079411	mus304	21.8718	8.50413	0.388817	107	45.8912	25.1746	15.7316	0.624901	71	71.4707	24.5637	7.91485	0.322218	159	63.046	17.3072	5.22309	0.301787	125	24.8672	-0.639827	6.37977	7.84534e-05	35.632	5.15914
FBgn0002905	NM_079609	PolQ	11.2937	5.60071	0.495912	97	42.5281	8.84409	0.379766	0.0429401	61	41.4489	10.0668	2.12397	0.210987	152	44.1325	6.06767	4.19187	0.690853	32	79.6665	-5.15316	1.81795	4.39675e-28	0.605333	-0.503623
FBgn0002906	NM_079595	Blm	26.6744	12.4118	0.465307	145	47.4017	34.208	14.6795	0.429123	172	58.8624	31.072	10.1132	0.325477	233	60.2781	12.7739	3.75819	0.294209	98	27.8775	-1.3308	6.3598	6.12954e-07	20.078	4.33471
FBgn0002914	NM_206731	Myb	70.5083	22.4002	0.317696	211	75.0889	94.9126	83.5546	0.880333	347	67.1512	87.0053	85.8457	0.986672	608	65.5823	103.514	128.484	1.24122	603	33.4669	0.00191963	7.75458	0.992793	93.692	6.55139
FBgn0002921	NM_001275861	AtpŒ±	105.038	624.076	5.94144	230	85.7663	112.299	280.517	2.49795	660	54.6513	91.5265	408.833	4.46683	568	73.0887	35.9675	69.8023	1.9407	258	24.1336	-1.82211	8.38296	6.71251e-17	85.8273	6.42505
FBgn0002924	NM_001300663	ncd	75.9332	23.8392	0.313949	383	53.0322	96.4998	122.339	1.26776	369	72.3084	84.5865	68.855	0.814018	692	65.8038	116.28	118.51	1.01917	598	40.1578	-0.030344	7.46294	0.879931	93.7093	6.55166
FBgn0002932	NM_057304	neur	26.9633	3.62764	0.13454	308	33.7503	17.2004	66.2715	3.8529	122	111.693	12.3996	86.3237	6.96181	297	75.1546	74.5347	148.316	1.98989	699	56.957	0.937432	6.11902	5.14431e-06	22.484	4.49723
FBgn0002948	NM_078570	nod	83.5265	41.934	0.502044	901	34.9225	94.6765	9.87719	0.104326	1199	44.6583	110.125	17.7324	0.16102	2000	56.3681	6.02265	5.16827	0.85814	51	31.4557	-4.92658	6.68872	2.1531e-108	49.924	5.64455
FBgn0002962	NM_057310	nos	375.672	1.8957	0.00504616	3231	32.8823	334.272	15.5511	0.0465223	4048	28.5315	476.679	9.01033	0.0189023	9232	28.9756	17.5503	13.2246	0.753525	312	19.2071	-2.73822	8.19685	3.80089e-78	152.179	7.25058
FBgn0002973	NM_001273362	numb	59.7018	4.05569	0.0679324	647	28.1541	42.5221	119.279	2.8051	497	50.3489	36.782	88.5819	2.40829	1230	36.9107	44.9004	50.1647	1.11724	367	31.3983	-1.69995	6.23557	4.34003e-24	30.206	4.92153
FBgn0002989	NM_057313	okr	20.4111	0.316909	0.0155263	214	41.898	20.8225	23.7903	1.14253	178	81.0978	17.3453	23.2398	1.33983	281	78.7437	26.552	11.9947	0.451743	253	49.0159	-0.845419	5.48816	1.38283e-05	18.7087	4.23333
FBgn0003008	NM_080532	or	43.5635	97.2115	2.23149	291	51.1607	49.9526	104.252	2.08702	326	55.7128	48.9103	65.7715	1.34474	724	50.464	51.4274	117.492	2.28462	365	45.1005	0.115276	5.95971	0.508657	110.838	6.79361
FBgn0003015	NM_206464	osk	307.362	40.9109	0.133103	1397	60.5328	309.221	29.9264	0.0967799	3625	34.7225	324.474	43.0388	0.132642	5972	39.4716	51.7045	6.2321	0.120533	410	11.6926	-4.56547	9.31063	2.69419e-108	258.354	8.01376
FBgn0003016	NM_001169504	osp	16.3003	3.76938	0.231247	190	40.1336	13.6902	22.9688	1.67775	220	74.186	18.4257	9.9978	0.542599	431	70.6584	10.4145	10.8399	1.04085	127	22.2481	-0.358458	5.66467	0.213441	9.61267	3.27987
FBgn0003023	NM_206656	otu	302.335	16.5753	0.0548242	1890	46.8992	168.473	11.3268	0.0672322	1150	59.9227	211.959	10.8105	0.0510026	2502	68.5041	41.089	1.55383	0.0378161	436	21.0111	-3.46555	8.18741	8.66988e-69	110.908	6.79452
FBgn0003028	NM_001169202	ovo	86.0436	8.57023	0.0996033	803	41.0006	94.5798	1.67879	0.01775	1028	59.1022	104.662	6.50022	0.0621065	2068	62.5423	13.2941	5.44008	0.409209	121	23.927	-3.36111	7.67705	5.78724e-38	39.2007	5.29648
FBgn0003041	NM_079241	pbl	52.0348	1.31583	0.0252876	568	33.9422	44.9863	45.6288	1.01428	723	47.0158	46.2533	69.8813	1.51084	1418	50.7626	40.7006	62.1909	1.52801	318	56.1171	-3.89735	6.6865	1.12619e-90	34.8547	5.12741
FBgn0003042	NM_079475	Pc	42.7629	0.650468	0.015211	331	32.0003	41.4911	3.33982	0.0804948	366	43.3475	51.3905	11.2626	0.219158	961	43.8222	10.0116	27.2263	2.71949	83	39.2785	-4.6597	5.93844	1.03262e-96	29.4607	4.88561
FBgn0003044	NM_001274138	Pcl	81.6653	73.7112	0.9026	283	60.8769	95.6543	10.4489	0.109236	522	49.4124	112.747	30.1751	0.267635	1082	62.2621	26.1939	33.8777	1.29334	170	32.6271	-3.03547	6.68889	5.02419e-30	27.276	4.77484
FBgn0003048	NM_001272254	pcx	17.0811	1.07381	0.0628652	123	45.1074	17.7502	8.66942	0.488413	177	69.8644	13.8839	6.74438	0.485769	313	75.404	13.8018	3.6658	0.265604	123	32.6761	-1.46358	4.81611	0.00038814	2.686	1.4782
FBgn0003062	NM_079093	Fib	101.344	8.15759	0.0804941	392	25.7607	166.898	103.334	0.619145	561	47.9684	203.302	144.645	0.71148	1283	41.0301	271.28	291.255	1.07363	707	47.6512	-0.075441	6.84518	0.639397	115.321	6.85076
FBgn0003071	NM_165746	Pfk	48.2911	39.4085	0.816061	337	42.8066	61.8793	43.5385	0.703603	383	46.3288	67.8214	57.3169	0.845115	695	58.1304	22.9485	16.0037	0.697373	148	25.2983	-1.46496	6.47019	3.05964e-15	31.6873	4.99038
FBgn0003074	NM_078939	Pgi	149.903	263.546	1.75811	917	96.7809	156.918	21.1446	0.134749	2650	32.8992	236.439	64.4766	0.272699	4885	43.0949	15.4831	14.9939	0.968403	132	52.2492	-5.77319	5.87693	1.41014e-135	30.424	4.93187
FBgn0003076	NM_079936	Pgm1	92.1788	132.854	1.44127	461	76.5394	122.392	35.085	0.286662	846	45.7634	123.161	43.7377	0.355127	1716	48.4874	55.7519	29.2801	0.525185	322	30.41	-1.05187	7.51776	1.77057e-15	122.496	6.93777
FBgn0003082	NM_078929	phr	32.9195	14.8984	0.452572	0	NA	33.7776	1.11906	0.0331303	0	NA	42.1145	5.05807	0.120103	0	NA	13.3227	5.42783	0.407413	0	NA	-5.15857	5.02298	1.26401e-107	22.0487	4.46915
FBgn0003087	NM_001273405	pim	181.941	134.142	0.737282	1436	32.7583	191.888	1358.69	7.08063	1077	87.9246	160.556	854.919	5.32475	1612	71.586	197.194	665.912	3.37694	1364	39.6646	0.162323	8.54856	0.263011	542.61	9.08404
FBgn0003093	NM_079821	Pkc98E	18.8163	2.35637	0.12523	89	36.3128	14.6107	1.0132	0.0693461	96	44.8244	20.8276	3.25713	0.156385	217	48.4683	4.32408	1.34904	0.311983	29	28.8451	-2.11279	4.61689	1.04969e-27	6.87733	2.80268
FBgn0003114	NM_057335	plu	106.232	189.155	1.78057	350	85.5376	116.901	287.797	2.46188	761	56.5346	118.204	288.201	2.43816	1208	58.0406	65.3134	111.618	1.70896	608	28.1894	-0.270255	7.10451	0.165268	358.521	8.48631
FBgn0003116	NM_057336	pn	21.9143	3.12703	0.142694	227	38.8438	26.1701	47.835	1.82785	312	68.4769	24.5565	29.6197	1.20619	471	70.2184	22.0019	29.7976	1.35432	178	39.3707	-0.527364	6.05415	0.000144525	51.186	5.68049
FBgn0003118	NM_079737	pnt	5.37983	3.81359	0.708867	41	33.952	3.2423	2.7008	0.83299	19	61.4961	5.44508	8.65112	1.5888	61	44.8717	9.66902	18.9881	1.96381	48	35.7798	-3.59175	2.32269	6.49981e-36	1.39867	0.58368
FBgn0003124	NM_079455	polo	242.61	345.466	1.42396	864	86.2532	283.8	490.398	1.72797	1596	76.5577	265.036	343.894	1.29753	2727	68.7903	317.617	521.667	1.64244	2214	48.4397	-0.263698	9.72359	0.103804	434.097	8.76221
FBgn0003134	NM_001275990	Pp1Œ±-96A	77.5157	26.5912	0.343042	338	33.3006	66.4848	226.815	3.41153	224	64.8804	87.8455	113.113	1.28763	522	52.9245	89.3306	164.375	1.84008	302	32.208	0.494785	7.54462	0.00249946	105.837	6.72706
FBgn0003139	NM_078506	PpV	60.5183	68.6409	1.13422	406	56.5162	67.7706	52.3628	0.772647	602	61.3675	73.2022	40.1344	0.548267	1085	62.2422	62.6648	62.6386	0.999582	532	30.3152	-0.581051	7.49725	1.90811e-05	137.223	7.10143
FBgn0003141	NM_165319	pr	64.8097	39.9603	0.616579	551	35.4223	96.9744	177.725	1.8327	471	69.4079	90.9089	148.148	1.62963	969	58.3532	135.587	266.905	1.96851	535	62.274	0.514115	6.59814	0.000346594	125.006	6.96701
FBgn0003159	NM_166938	CG2841	40.0503	51.1632	1.27747	265	35.9761	52.023	16.9493	0.325805	375	48.7599	59.7823	7.73512	0.129388	692	48.5205	9.94514	6.49646	0.653229	101	19.846	-2.4337	5.90567	1.35253e-13	15.506	3.96403
FBgn0003165	NM_001275474	pum	76.0978	127.576	1.67648	269	84.4122	70.7865	163.682	2.31233	429	95.3907	108.606	65.1324	0.599715	1110	83.8052	108.936	168.779	1.54935	825	41.5145	0.480589	6.99298	0.181068	22.646	4.50754
FBgn0003169	NM_001275645	put	82.989	14.1131	0.17006	323	25.1341	60.9176	273.225	4.48515	247	69.3637	86.3938	137.052	1.58636	627	45.4321	82.45	236.854	2.8727	318	39.7574	0.350862	8.00863	0.0473371	117.487	6.87759
FBgn0003175	NM_001274207	px	17.4457	6.79095	0.389261	0	NA	28.8822	6.64693	0.23014	0	NA	25.6126	10.1792	0.397431	1	5.08732	14.383	7.70236	0.535517	1	6.22533	-2.4709	4.70365	3.43431e-14	4.988	2.3471
FBgn0003187	NM_001259137	qua	60.8266	18.894	0.310621	324	23.8725	103.608	32.2714	0.311476	376	41.2399	112.008	14.2913	0.127592	592	40.6567	14.4373	8.16572	0.565599	78	21.1892	-2.80398	7.2979	1.4606e-60	56.234	5.81593
FBgn0003189	NM_078653	r	7.06473	6.50536	0.920823	29	58.2899	9.45242	7.04735	0.74556	24	59.2566	9.10475	9.09641	0.999083	105	61.3109	10.9734	9.67211	0.881412	54	41.4142	0.513679	4.77908	0.11469	4.7	2.26303
FBgn0003204	NM_001272498	ras	114.715	51.8432	0.451929	923	46.7301	136.079	10.9981	0.0808215	1344	43.0219	181.499	12.6061	0.0694554	2187	51.5544	8.702	2.9116	0.33459	57	40.0906	-4.83319	6.80826	2.32107e-145	54.7667	5.77786
FBgn0003205	NM_057351	Ras85D	96.8048	7.0238	0.0725563	662	36.3095	128.849	263.389	2.04417	573	71.9087	120.01	158.099	1.31739	1246	64.0303	174.107	405.334	2.32807	779	55.6087	0.372715	8.27774	0.00781973	201.154	7.65287
FBgn0003206	NM_079193	Ras64B	47.4637	1.38086	0.029093	373	26.4301	42.7156	122.486	2.86748	305	60.3153	50.276	84.3852	1.67844	876	47.6805	34.197	48.575	1.42044	229	33.0219	-0.45683	6.60314	0.00111326	76.168	6.25301
FBgn0003209	NM_001298831	raw	26.6728	4.50293	0.168821	127	35.1532	20.2462	7.97249	0.393777	140	46.8963	20.1214	7.13421	0.354558	315	47.4692	4.42934	3.89876	0.880213	38	35.025	-3.62054	4.92904	9.01653e-67	9.86733	3.31721
FBgn0003210	NM_080332	rb	50.6641	18.7247	0.369585	242	48.7499	36.5336	92.1106	2.52126	180	81.8057	39.7485	66.5327	1.67384	320	74.8931	60.4516	53.1533	0.87927	245	44.0645	0.426722	6.90444	0.0589751	30.116	4.91724
FBgn0003218	NM_001272605	rdgB	33.338	10.6174	0.318477	0	NA	46.0832	5.50274	0.119409	3	78.7022	50.3482	4.03063	0.0800552	8	34.9662	3.44033	0.859587	0.249856	1	99.3462	-3.71221	5.48239	2.43761e-71	10.8967	3.45899
FBgn0003227	NM_169674	rec	7.38414	0	0	59	26.3146	8.66433	0.247952	0.0286175	52	35.3342	12.1974	1.85428	0.152023	148	33.1209	1.52342	0.623596	0.409339	8	85.0065	-4.13054	2.00109	2.38663e-31	1.436	0.619178
FBgn0003231	NM_001014491	ref(2)P	119.169	59.6903	0.500889	468	50.2469	112.607	243.291	2.16052	568	79.3724	120.191	113.087	0.940898	1066	65.7464	70.8151	93.6771	1.32284	340	43.5419	0.40158	8.68587	0.0306183	214.84	7.74779
FBgn0003256	NM_001110878	rl	55.8301	18.4807	0.331017	0	NA	49.9145	244.886	4.90611	0	NA	52.5425	127.302	2.42283	0	NA	55.0426	141.195	2.56519	0	NA	-0.277446	9.20971	0.0507441	427.781	8.74107
FBgn0003257	NM_079703	r-l	37.4507	19.3841	0.51759	270	28.4917	32.8439	260.74	7.93879	118	74.8807	28.2838	199.767	7.06296	374	55.1956	60.1535	192.844	3.20586	202	58.2185	0.348573	6.64257	0.046073	62.044	5.95754
FBgn0003261	NM_001260009	Rm62	307.514	25.3217	0.0823432	2397	19.7778	264.335	956.098	3.617	1201	90.208	222.167	1059.93	4.77086	3197	60.2866	472.994	889.033	1.87959	2459	52.3491	0.392354	8.92459	0.0444357	216.617	7.75967
FBgn0003268	NM_057357	rod	19.8112	52.4956	2.64979	122	92.8191	33.3015	7.21512	0.216661	409	53.4799	32.3067	10.526	0.325815	620	55.6287	10.492	7.16426	0.682833	87	37.9012	-2.28516	5.63218	8.73123e-15	8.79733	3.15337
FBgn0003270	NM_058098	amos	0	0	NA	0	NA	0	0	NA	0	NA	3.17788	8.16084	2.56801	28	39.6326	35.2353	44.0033	1.24884	155	23.791	-0.797273	2.96948	0.00415475	14.292	3.8472
FBgn0003274	NM_079040	RpLP2	2877.24	380.247	0.132157	8291	65.3639	3039.33	31.4471	0.0103467	9769	53.7029	2917.6	452.258	0.15501	19404	54.2652	4704.07	282.938	0.0601476	14119	52.3658	-0.340485	10.3265	0.0690924	3423.56	11.7413
FBgn0003275	NM_080171	Polr2F	73.6242	6.3336	0.0860261	326	51.059	90.3681	81.1126	0.89758	243	78.2947	100.982	136.543	1.35215	619	61.3199	183.238	122.21	0.66695	426	66.916	0.155201	6.33348	0.438891	257.249	8.00758
FBgn0003277	NM_078569	Polr2A	47.1561	4.6842	0.099334	369	23.5477	43.1834	87.634	2.02935	310	67.9136	34.2768	45.1911	1.31842	891	51.1099	47.2208	44.7866	0.94845	314	37.9546	0.839779	7.56599	0.00817715	34.5167	5.11339
FBgn0003278	NM_057360	Polr1B	9.88947	2.40576	0.243264	42	38.0874	7.91924	14.5595	1.8385	27	49.6807	10.9294	14.0335	1.28401	57	65.7136	9.92132	10.2255	1.03066	32	31.949	-1.3381	4.85304	6.65765e-11	9.522	3.26634
FBgn0003279	NM_079814	RpL4	1468.52	273.612	0.186318	7905	62.1861	1418.46	259.558	0.182986	10591	62.7404	1322.52	435.07	0.328971	17062	61.5275	2536.74	646.315	0.254781	12410	58.1335	0.00689769	10.5057	0.976364	1359.1	10.4085
FBgn0003292	NM_079301	rt	17.4121	0	0	155	11.0607	23.5479	58.7961	2.49687	160	48.3796	21.038	49.2958	2.34318	341	43.6752	5.89243	5.23219	0.887951	46	36.3559	-1.7858	5.25024	3.02909e-20	13.664	3.78283
FBgn0003302	NM_078498	rux	23.4101	0	0	166	16.9672	24.2272	10.8001	0.445785	176	28.8138	25.4031	9.70767	0.382145	386	25.5961	12.4418	14.9392	1.20073	53	30.2378	-1.84601	4.66887	2.35023e-24	23.348	4.55139
FBgn0003310	NM_078726	S	50.2496	0	0	301	40.7844	59.3098	27.1418	0.457628	327	58.902	67.1797	25.3829	0.377836	993	58.7593	32.718	58.0036	1.77283	279	29.6379	-1.2975	6.76508	3.15159e-12	29.2113	4.87339
FBgn0003317	NM_165559	sax	51.3982	7.50167	0.145952	266	30.5654	37.7768	205.536	5.4408	153	72.9946	45.7447	131.322	2.87075	331	66.5106	52.3046	121.506	2.32304	261	35.2797	-0.228262	7.24027	0.24693	76.728	6.26356
FBgn0003330	NM_058161	Sce	45.4404	6.96797	0.153343	360	27.5728	58.5515	108.976	1.86119	361	62.2853	57.0682	60.0283	1.05187	790	49.8307	68.2721	136.002	1.99206	383	51.8894	0.0760895	6.32822	0.649964	67.3087	6.07486
FBgn0003334	NM_169299	Scm	61.2255	0	0	461	33.6921	62.9422	10.6108	0.16858	527	51.8045	75.3442	9.64546	0.128019	1033	60.2502	17.6984	15.9865	0.90327	201	23.1971	-2.9227	6.91104	8.82446e-40	34.3773	5.10758
FBgn0003346	NM_057364	RanGAP	79.3198	114.124	1.43878	356	45.3027	96.6388	232.292	2.40371	442	70.8932	95.7512	183.756	1.91909	948	62.5147	153.918	284.352	1.84742	690	53.6537	0.165895	8.09676	0.35145	171.664	7.42428
FBgn0003353	NM_001299885	sei	9.53588	0.580203	0.0608442	54	47.8547	8.52184	1.12998	0.132598	83	41.4062	9.11261	4.28433	0.470154	114	57.9994	1.44359	0.258354	0.178967	4	68.7292	-5.73713	2.71813	2.48319e-57	2.542	1.40163
FBgn0003360	NM_167247	sesB	1019.36	2076.39	2.03695	3572	53.3605	723.131	2724.84	3.76811	3269	59.9868	660.515	3713.29	5.62181	6020	54.2854	1413.68	3355.49	2.37358	4090	43.7133	0.155786	11.3837	0.253578	2097.44	11.0345
FBgn0003371	NM_001042794	sgg	76.9469	46.9112	0.609657	2	43.1953	86.1774	196.889	2.2847	1	15.7032	98.8757	99.6119	1.00744	6	74.7885	113.326	249.36	2.20038	7	50.0592	0.155927	7.66662	0.360841	81.2727	6.34647
FBgn0003391	NM_057374	shg	41.5728	39.1851	0.942566	309	34.9979	23.8046	160.841	6.75671	167	104.587	25.5267	89.2163	3.49503	521	64.6961	66.4329	181.754	2.73591	428	56.5396	0.864565	6.93469	0.0112147	23.522	4.56206
FBgn0003392	NM_001272660	shi	45.8744	58.319	1.27127	158	55.4274	53.7988	71.9094	1.33664	269	61.1616	59.6191	41.8214	0.701476	605	56.7703	58.6743	66.3785	1.1313	332	38.379	0.0875524	7.16886	0.671068	46.3467	5.5375
FBgn0003396	NM_001273954	shn	11.6292	2.17798	0.187286	96	38.5245	12.7163	3.43699	0.270282	112	58.2379	11.3573	4.91882	0.433098	332	53.2039	12.1749	17.7518	1.45807	95	36.5704	-1.74528	4.26004	0.000205526	2.426	1.33685
FBgn0003401	NM_137993	shu	57.2434	4.98807	0.0871379	419	27.4723	62.797	10.9902	0.175012	405	35.8313	64.8895	11.0075	0.169635	901	37.0469	1.98827	1.23394	0.620611	13	41.7523	-4.26517	5.09516	5.05258e-104	24.6053	4.62675
FBgn0003410	NM_057377	sina	99.2784	11.4264	0.115095	479	44.7878	86.8986	127.598	1.46835	475	65.6237	121.778	47.7986	0.392506	929	64.5833	113.908	164.269	1.44212	557	36.6526	-0.150755	7.61269	0.341045	74.266	6.21657
FBgn0003411	NM_078561	sisA	1.40637	0	0	1	25.4846	0	0	NA	0	NA	5.34861	30.046	5.61753	36	51.1129	62.2623	148.247	2.38101	195	46.2479	-0.307857	2.27966	0.259679	8.98533	3.18354
FBgn0003415	NM_168879	skd	53.4876	20.5847	0.384849	260	60.045	73.0892	24.551	0.335904	397	74.1662	73.2326	14.4854	0.1978	700	77.7892	40.6373	25.2481	0.621305	433	27.8527	-0.946229	6.83775	0.016054	11.88	3.58256
FBgn0003416	NM_057378	sl	19.0768	7.38257	0.386992	147	63.2426	18.1818	15.2259	0.837424	179	99.3919	17.1883	11.8885	0.691661	352	84.1757	25.815	21.6786	0.839767	250	56.0277	0.6563	6.30935	0.0237388	17.0073	4.09654
FBgn0003423	NM_206803	slgA	76.2403	89.0732	1.16832	461	41.0711	69.3966	12.4713	0.17971	542	45.4078	91.0833	11.7673	0.129193	986	48.0897	21.9529	13.1103	0.597201	226	23.4949	-2.21646	7.05038	7.43444e-43	48.3787	5.59928
FBgn0003444	NM_078719	smo	30.2622	5.72735	0.189257	339	39.8479	26.7529	19.7314	0.737542	250	72.3782	35.4929	19.5661	0.551267	782	60.1459	52.7749	85.2221	1.61482	443	57.5319	0.27636	7.08087	0.150219	40.932	5.35868
FBgn0003447	NM_167143	sn	71.7885	76.0401	1.05922	364	52.0068	77.29	170.763	2.20938	395	73.3522	90.1254	95.4354	1.05892	839	66.8265	79.0268	258.86	3.27559	385	50.2805	0.118652	7.6353	0.535394	75.1167	6.23298
FBgn0003448	NM_057384	sna	0	0	NA	0	NA	0	0	NA	0	NA	3.56019	44.0568	12.3748	30	43.7437	47.5737	219.259	4.60882	249	41.4142	-1.78062	0.976614	4.15687e-07	1.39267	0.577892
FBgn0003449	NM_078490	snf	124.927	249.164	1.99447	228	77.2235	171.087	364.754	2.13198	434	68.9459	150.98	323.719	2.14411	530	64.656	208.873	541.211	2.5911	469	41.1696	-0.0564909	7.76965	0.757195	379.456	8.56817
FBgn0003450	NM_001104296	snk	8.33236	9.29062	1.115	23	88.7025	10.5128	6.88809	0.655209	46	55.4402	7.32352	6.50553	0.888307	91	50.1969	6.18212	1.55136	0.250943	31	23.9874	-0.0552978	4.9341	0.765173	27.7533	4.79978
FBgn0003459	NM_001274910	stwl	18.418	0.238406	0.0129442	94	30.2734	21.6101	46.1778	2.13687	138	74.0349	22.6365	29.8667	1.31941	251	62.7792	36.2248	59.3423	1.63817	191	45.3899	-0.34169	6.08244	0.1357	22.334	4.48761
FBgn0003464	NM_057390	sol	44.275	1.38844	0.0313595	197	70.8069	49.8126	2.97722	0.0597684	548	40.9595	46.4036	8.32773	0.179463	786	50.5379	12.8184	0.274777	0.0214361	131	24.2303	-2.70424	5.09765	2.65828e-19	7.646	2.95345
FBgn0003475	NM_001299171	spir	42.1005	6.83086	0.162251	325	45.2093	27.5906	124.343	4.5067	370	68.4618	28.8531	64.5724	2.23797	573	73.0722	18.9225	24.7135	1.30604	237	25.6688	-1.58628	6.29147	1.70685e-11	19.206	4.27098
FBgn0003479	NM_170463	spn-A	39.3426	20.3423	0.517056	451	45.7135	54.2131	135.716	2.50338	610	60.3823	42.6874	96.0603	2.25032	1077	56.4785	26.3232	37.8793	1.43901	302	42.94	-1.00582	5.8963	6.32969e-13	60.838	5.92927
FBgn0003480	NM_057392	spn-B	18.4826	0	0	45	95.4183	20.0114	1.98768	0.0993272	138	50.2305	24.7565	0.381146	0.0153958	216	47.3486	5.45658	0.999798	0.183228	47	40.7356	-1.27266	5.49103	3.15927e-15	41.3213	5.3723
FBgn0003482	NM_170321	spn-D	10.5431	4.78686	0.454027	52	63.0831	14.5781	33.3923	2.29057	69	78.5021	18.2259	9.26339	0.508253	90	64.2019	12.5194	24.7255	1.97497	58	47.9369	-0.0735792	4.7387	0.712722	35.728	5.16302
FBgn0003483	NM_057393	spn-E	66.5713	3.77684	0.0567338	490	34.4677	49.2774	94.8634	1.92509	350	56.1818	42.1195	69.8535	1.65846	622	56.3603	32.4625	18.27	0.562804	267	29.0474	-1.23595	7.27481	4.26694e-08	38.8553	5.28375
FBgn0003495	NM_079802	spz	73.707	13.3384	0.180965	505	35.6495	68.1101	149.474	2.1946	406	39.6772	62.1755	180.605	2.90476	581	50.923	20.6113	26.5525	1.28825	73	23.6926	-2.52455	6.86712	7.96546e-48	69.8887	6.12905
FBgn0003502	NM_001103650	Btk	91.1716	6.63315	0.0727545	598	33.7672	92.5543	141.956	1.53376	427	76.9858	113.157	68.826	0.608233	950	60.9876	115.094	192.909	1.67609	438	42.6564	0.377048	7.75298	0.0613006	76.614	6.26142
FBgn0003512	NM_079842	Sry-Œ¥	26.4798	1.16689	0.0440673	190	23.3605	45.4707	33.2626	0.731517	217	51.8461	45.9566	36.8433	0.801696	417	41.7621	86.2217	29.0974	0.337472	367	40.4419	-0.136756	6.2743	0.374008	64.4887	6.01321
FBgn0003514	NM_001298000	sqh	150.881	367.544	2.43599	585	59.5028	127.964	274.183	2.14265	406	67.3042	111.251	408.806	3.67463	897	58.5513	197.186	487.559	2.47259	696	54.1501	0.108416	7.3973	0.498187	205.21	7.68166
FBgn0003517	NM_057402	sta	2074.76	125.416	0.0604483	6344	54.1155	1699.44	42.376	0.0249352	7974	40.0733	1951.32	232.56	0.119181	13107	42.3435	2913.15	251.091	0.0861925	8341	43.3173	0.0271208	10.6764	0.908735	2056.73	11.0062
FBgn0003520	NM_057403	stau	62.8124	10.6041	0.168821	236	74.4472	70.1882	93.0197	1.32529	334	88.7289	66.9856	65.1702	0.972899	583	85.5343	99.65	39.1695	0.393071	618	46.5855	0.487853	7.14424	0.0534296	35.6887	5.16143
FBgn0003525	NM_001276137	stg	218.253	0	0	1052	39.4879	141.835	181.529	1.27986	1104	59.935	233.357	149.87	0.642233	1634	66.2334	171.561	58.5014	0.340995	553	22.0184	-1.64645	8.49977	3.8452e-24	165.136	7.36838
FBgn0003527	NM_057404	stil	30.0721	5.58223	0.185629	264	34.4478	27.5372	10.5894	0.384548	266	35.5261	36.436	22.7422	0.62417	514	41.1665	2.03029	2.13057	1.0494	15	33.5027	-3.8463	4.40384	2.73041e-62	23.2733	4.54679
FBgn0003545	NM_137416	sub	67.8761	50.501	0.744018	485	49.8069	76.9038	140.807	1.83095	570	68.366	63.684	97.6065	1.53267	923	67.9189	86.3284	103.937	1.20397	569	40.4808	0.130677	7.43846	0.394642	102.166	6.67618
FBgn0003557	NM_164448	Su(dx)	62.5531	16.1748	0.258577	682	33.8457	60.245	149.055	2.47414	678	47.7269	54.5702	106.949	1.95985	1368	50.1197	28.0773	49.7195	1.77081	372	24.7501	-1.42921	6.82104	3.02153e-11	31.702	4.99105
FBgn0003559	NM_001015241	su(f)	10.2474	17.547	1.71233	20	75.7337	8.53239	20.7115	2.42739	27	75.8479	8.89255	17.3754	1.95392	80	70.3911	18.2003	28.9384	1.58999	67	56.5774	0.379074	5.4364	0.0619026	20.5973	4.37137
FBgn0003567	NM_001260169	su(Hw)	69.7238	5.78907	0.0830285	438	26.0092	61.8386	200.054	3.2351	125	73.1579	56.7327	111.09	1.95813	311	53.6588	86.6349	142.129	1.64055	178	41.6376	0.294901	8.06827	0.0930794	100.743	6.65596
FBgn0003575	NM_057406	su(sable)	27.3993	2.04563	0.0746599	390	32.8768	19.1756	72.6996	3.79125	262	105.812	16.197	54.6443	3.37373	453	86.2493	26.3845	60.9463	2.30993	289	69.4115	0.56229	6.26909	0.0190255	19.4053	4.2858
FBgn0003598	NM_079618	Su(var)3-7	93.0842	3.74805	0.0402652	716	27.0968	64.9249	495.602	7.63347	334	63.5579	49.6657	376.117	7.57297	754	52.506	71.59	236.55	3.30424	586	25.2504	-0.0868095	8.27367	0.719571	73.406	6.19979
FBgn0003607	NM_164799	Su(var)205	267.25	370.994	1.38819	1506	65.1079	257.996	814.721	3.15788	1052	83.6698	206.1	1024.79	4.97229	2071	71.4652	508.239	1275.44	2.50952	2105	59.4478	0.252118	8.58431	0.049246	532.149	9.05596
FBgn0003612	NM_165647	Su(var)2-10	150.667	63.3665	0.420572	1007	43.0723	137.812	340.547	2.47109	944	73.8097	148.593	211.77	1.42517	1709	68.6639	108.315	244.147	2.25404	702	52.7192	-0.0916723	8.6149	0.58797	191.079	7.57878
FBgn0003638	NM_206600	su(w[a])	21.7923	4.55598	0.209063	76	55.1039	28.5876	14.2507	0.498492	134	62.51	23.4905	23.2015	0.987698	237	69.0898	22.6712	15.5533	0.68604	139	37.1026	-0.355292	6.70458	0.0897494	38.8067	5.28195
FBgn0003654	NM_057730	sw	7.97863	3.88757	0.487248	0	NA	6.66549	24.8476	3.7278	0	NA	6.66086	21.7774	3.26946	0	NA	6.52336	20.2535	3.10477	0	NA	-0.548484	6.53516	0.00123337	39.148	5.29455
FBgn0003655	NM_078505	swa	156.382	88.7365	0.567433	913	52.764	226.061	42.5976	0.188434	1566	48.4479	268.854	21.8959	0.0814417	3174	52.0221	86.0688	17.3123	0.201145	1218	18.8852	-1.59512	9.23745	3.81138e-36	363.559	8.50644
FBgn0003656	NM_078520	sws	68.4954	28.5072	0.416191	426	58.214	61.5654	31.2317	0.507293	469	74.5623	49.2546	14.9573	0.303674	625	76.7735	53.9632	24.0797	0.446224	408	33.7317	-0.463195	7.14185	0.0553714	46.1033	5.52993
FBgn0003660	NM_165756	Syb	112.456	98.3734	0.874777	662	37.7651	139.782	296.462	2.12088	715	57.7402	125.018	281.397	2.25085	1702	49.6501	141.939	480.912	3.38815	836	53.7618	-0.0154045	7.56834	0.925859	297.979	8.21955
FBgn0003676	NM_079726	CCT1	211.197	457.896	2.1681	1372	67.8375	255.201	187.786	0.735836	2762	49.7143	269.201	238.454	0.885786	4108	57.0101	64.5455	71.5028	1.10779	603	38.8148	-1.81403	8.75305	3.4492e-40	267.259	8.06263
FBgn0003687	NM_079081	Tbp	50.4642	76.5122	1.51617	483	42.6281	73.044	326.013	4.46323	565	58.8395	58.7449	360.235	6.1322	807	60.8378	37.422	101.244	2.70548	324	38.7678	-2.47602	6.52126	2.21889e-49	83.5607	6.38648
FBgn0003701	NM_001299623	thr	51.2871	33.0411	0.644238	254	39.499	63.814	108.114	1.6942	231	78.2073	58.4817	55.9361	0.956473	456	67.8583	60.2277	73.0858	1.21349	242	42.4708	0.503273	7.83105	0.0116061	60.322	5.917
FBgn0003714	NM_001258561	tko	65.2011	161.937	2.48365	230	62.1592	68.8006	87.2598	1.2683	268	54.2386	68.2754	90.5345	1.32602	337	59.2551	42.9798	87.7831	2.04243	156	37.8515	-0.764546	6.54394	2.70579e-05	216.425	7.75839
FBgn0003716	NM_175978	tkv	43.4833	6.9099	0.158909	403	36.1551	30.7726	272.208	8.84579	256	93.4721	35.8231	144.526	4.03445	591	62.7935	49.4065	123.514	2.49995	458	35.9306	0.477874	7.16436	0.0230744	62.23	5.96185
FBgn0003721	NM_169639	Tm1	61.8319	17.2785	0.279443	497	28.167	43.1527	106.225	2.46161	191	55.5212	58.0016	81.0645	1.39762	606	41.0651	57.0932	145.036	2.54034	192	38.7395	0.465773	8.81982	0.00765116	272.113	8.08859
FBgn0003733	NM_057414	tor	51.3601	1.07344	0.0209003	283	27.2795	46.205	276.338	5.98069	209	54.4031	33.0162	164.543	4.9837	385	48.8509	44.3787	85.2006	1.91985	247	29.0943	-0.20496	7.46339	0.311587	68.3633	6.09726
FBgn0003741	NM_001014588	tra	5.99434	0	0	53	26.2799	4.30739	0	0	39	47.5834	17.098	18.295	1.07001	90	37.5252	20.787	31.9936	1.53911	62	32.8215	0.0355997	4.10858	0.888006	37.15	5.21917
FBgn0003742	NM_057417	tra2	69.1519	0	0	520	22.9453	84.53	29.5146	0.349162	557	35.8319	103.306	22.4024	0.216855	1280	29.9312	53.5871	49.4861	0.923469	280	33.8541	-1.8958	6.53639	2.12197e-40	83.65	6.38802
FBgn0003744	NM_001275142	trc	56.9463	53.8875	0.946287	201	55.4113	60.434	28.6226	0.473617	313	46.399	69.4284	47.1235	0.678735	613	56.2358	7.18096	9.69502	1.3501	31	22.8052	-4.78597	6.78839	3.76797e-104	55.8847	5.80696
FBgn0003748	NM_166422	Treh	59.1885	357.409	6.0385	342	48.5686	25.7441	32.7091	1.27055	156	46.3909	28.5281	31.2087	1.09396	267	52.2771	7.1437	18.9225	2.64884	43	37.9776	-2.18177	5.77991	2.35596e-41	22.632	4.50665
FBgn0003751	NM_057419	trk	11.2994	6.66087	0.58949	23	73.0983	11.1809	1.76897	0.158214	57	38.5716	11.6239	9.61089	0.826823	111	48.7843	1.28471	0.988656	0.769557	4	11.1619	-3.37979	2.70892	5.58927e-37	10.0427	3.34237
FBgn0003862	NM_134282	trx	16.3046	3.87189	0.237472	147	65.9249	19.4901	1.60343	0.0822687	268	61.3635	17.0535	3.8433	0.225368	524	66.0126	10.4424	7.51	0.719186	91	35.1304	-1.82981	4.87814	3.40856e-06	2.70533	1.48817
FBgn0003865	NM_078580	tsg	0	0	NA	0	NA	0.125119	0	0	0	NA	2.23496	18.0685	8.08449	26	34.1045	55.1884	91.5396	1.65867	259	31.7829	-1.36267	1.90056	0.000142468	5.65733	2.5254
FBgn0003870	NM_170568	ttk	45.0107	6.2102	0.137972	568	34.7214	45.1414	7.90283	0.175068	547	59.1264	65.6711	17.3942	0.264868	1225	61.4351	12.7564	8.64155	0.677427	155	37.0687	-2.86885	6.63166	9.25307e-47	28.142	4.81977
FBgn0003882	NM_001202235	tub	63.9919	1.09108	0.0170502	517	34.5001	43.8899	92.4349	2.10606	306	83.7294	32.8446	106.404	3.23962	540	71.9865	38.6999	23.0773	0.596313	365	28.5818	-0.727734	7.31473	1.10999e-06	98.0513	6.61694
FBgn0003884	NM_057424	Œ±Tub84B	997.343	1054.51	1.05732	9581	72.9615	1018.34	2471.39	2.42689	9442	83.9283	829.127	2158.33	2.60314	14866	78.8691	1978.21	2389.46	1.20789	15097	71.7213	0.634904	10.9232	8.02412e-06	1433.87	10.4858
FBgn0003885	NM_079540	Œ±Tub84D	66.0405	100.91	1.528	276	88.8284	65.1332	88.8348	1.3639	518	63.2852	63.3685	77.3687	1.22093	976	58.3939	127.028	134.051	1.05529	848	51.983	0.166015	7.52834	0.279108	117.421	6.87678
FBgn0003891	NM_057425	tud	41.7283	10.7165	0.256816	221	59.939	29.6462	21.8887	0.738332	171	71.9927	22.233	29.222	1.31436	308	72.3683	9.88745	2.21241	0.22376	52	54.2814	-2.46197	6.03177	1.12681e-10	8.50333	3.1049
FBgn0003941	NM_001273089	RpL40	2148.36	1133.65	0.52768	13553	61.0664	2019.36	448.631	0.222165	13099	58.5891	1816.19	1374.3	0.756693	22814	62.4092	2828.24	1034.68	0.365838	14846	55.7591	-0.0706469	10.4085	0.711089	3811.61	11.8962
FBgn0003943	NM_079185	Ubi-p63E	16.2006	22.4812	1.38768	558	48.1381	7.22701	36.5151	5.05259	378	63.1868	5.03967	44.1354	8.75759	603	60.6688	4.75078	4.2073	0.885602	342	26.5271	-1.84253	9.87132	4.01583e-22	420.381	8.7159
FBgn0003969	NM_001298385	vap	39.6613	14.0127	0.353308	328	33.9141	45.5497	38.9143	0.854327	334	54.0671	49.3393	22.5974	0.458	803	47.0117	37.8375	54.0765	1.42918	232	41.613	0.513544	7.2613	0.0018964	51.286	5.6833
FBgn0003977	NM_080161	vir	8.50874	1.58943	0.186799	67	35.159	8.73454	19.4642	2.22842	33	115.934	7.15492	17.9422	2.50768	95	66.0782	19.4359	20.5836	1.05905	70	73.1219	0.76311	5.00419	0.00756375	6.678	2.76086
FBgn0003978	NM_136175	vls	30.4134	3.46525	0.113938	150	29.3285	33.1555	49.573	1.49517	124	60.4778	31.3356	43.7645	1.39664	228	53.5817	41.8658	40.7356	0.973004	160	48.4443	-0.603405	5.76975	2.65166e-05	54.096	5.76011
FBgn0003984	NM_079218	vn	1.60551	2.40552	1.49829	10	22.899	0.57684	0	0	6	73.7823	1.24028	3.06255	2.46924	14	53.5376	4.7324	9.46169	1.99934	18	27.1099	-1.46432	1.28517	3.30735e-05	0.536	-0.652901
FBgn0003997	NM_079412	hid	4.12122	3.70486	0.898973	24	55.225	1.2586	5.2476	4.1694	15	65.4184	6.90618	8.80469	1.2749	70	51.7355	10.5042	23.3709	2.22491	60	42.843	0.100676	2.13932	0.74639	1.322	0.507921
FBgn0004049	NM_001144574	yrt	54.376	5.39096	0.0991423	468	39.7881	56.1375	72.2539	1.28709	454	63.9467	61.7064	27.591	0.447133	1054	59.6521	52.4359	73.8154	1.40773	483	30.7581	-0.0724401	6.63248	0.765085	28.5613	4.84103
FBgn0004050	NM_080312	z	35.6648	3.91792	0.109854	161	36.0124	53.9177	13.3339	0.247302	263	58.7414	54.0758	11.7496	0.217281	415	52.8269	53.0981	62.6111	1.17916	240	40.6355	-0.675255	6.4829	1.34522e-06	45.042	5.4964
FBgn0004055	NM_001299946	uzip	10.0639	11.8567	1.17814	74	54.84	7.60253	35.5958	4.68211	77	72.8762	11.7768	43.0541	3.65585	147	69.9344	13.1245	52.1071	3.97022	99	37.3765	0.384377	4.73532	0.102586	13.4193	3.75695
FBgn0004057	NM_078687	Zw	12.0686	12.454	1.03193	86	38.7273	7.63844	5.34288	0.699472	96	44.3577	12.4246	8.78159	0.706793	190	43.2221	2.49444	3.41265	1.3681	21	30.7922	-3.02741	2.81932	4.10964e-38	4.03667	2.04847
FBgn0004066	NM_080353	ProsŒ±4	303.668	725.257	2.38833	2785	65.0384	330.941	891.279	2.69317	3575	63.6144	258.013	611.14	2.36864	5286	63.1133	356.008	820.604	2.30502	3038	45.4584	-0.160328	9.32354	0.301992	728.879	9.50973
FBgn0004087	NM_001043255	Dhfr	74.7431	60.019	0.803004	296	54.5261	78.8077	16.0693	0.203905	261	38.7219	69.323	31.3105	0.451661	444	46.187	1.52466	1.95552	1.2826	15	28.5018	-5.03453	4.50259	1.60045e-67	53.958	5.75644
FBgn0004101	NM_001144279	bs	15.5649	9.32827	0.599315	0	NA	22.111	25.409	1.14915	0	NA	22.5398	11.6935	0.518791	5	78.4948	8.22086	9.90501	1.20486	4	49.3371	-2.35806	5.62962	4.84317e-38	26.6173	4.7397
FBgn0004103	NM_080198	Pp1-87B	124.723	353.757	2.83635	697	46.6202	76.8778	641.84	8.34883	588	67.8072	73.4578	740.099	10.0752	1171	63.7961	179.007	609.262	3.40357	1077	47.0847	-0.00417698	8.75295	0.983403	243.749	7.92985
FBgn0004106	NM_057449	Cdk1	183.694	326.29	1.77627	927	64.7036	249.779	841.268	3.36805	1640	79.688	209.873	469.405	2.23662	1838	74.1872	346.448	651.306	1.87995	1122	41.068	0.142145	8.95668	0.331846	628.928	9.29698
FBgn0004107	NM_001170195	Cdk2	142.449	103.654	0.727658	654	48.8252	168.806	117.482	0.695958	882	50.8074	176.355	120.536	0.683484	1450	55.5633	58.9375	80.6809	1.36892	295	36.0523	-2.61276	7.5742	4.8408e-63	212.811	7.7341
FBgn0004108	NM_057450	Nrt	13.7004	0	0	83	18.2248	10.9348	176.682	16.1578	32	87.8154	21.6328	406.196	18.7769	347	51.1963	356.426	1871.17	5.24981	1746	51.2817	0.420054	5.81384	0.0592012	19.376	4.28363
FBgn0004132	NM_165541	boca	55.3798	85.9383	1.5518	148	47.0446	55.4282	157.664	2.84447	202	62.6062	56.4154	237.686	4.21315	236	56.6969	92.4213	265.888	2.87692	319	37.7471	-0.0764129	6.56421	0.699112	205.683	7.68498
FBgn0004167	NM_206265	kst	7.95829	5.8675	0.737282	17	74.8093	13.1856	6.89137	0.522644	47	79.7096	7.90764	5.97611	0.755738	78	61.5964	4.98839	2.14707	0.430413	31	28.2969	-0.872642	3.72584	0.071421	1.13867	0.308788
FBgn0004170	NM_057455	sc	0	0	NA	0	NA	0	0	NA	0	NA	1.23159	15.0607	12.2286	28	39.1831	21.0479	85.5968	4.06677	122	33.972	-1.32315	1.87945	0.000406981	3.15733	1.70369
FBgn0004177	NM_001298795	mts	297.51	537.895	1.80799	722	47.9631	268.623	1619.58	6.02921	843	60.0089	268.054	1450.37	5.41074	1664	54.1106	461.669	1375	2.97831	1606	35.1854	0.235281	9.62138	0.0804764	517.255	9.01501
FBgn0004179	NM_001275278	Csp	121.707	13.863	0.113905	736	50.2125	130.416	358.163	2.74631	772	75.8038	147.692	227.543	1.54066	2141	60.86	155.122	713.69	4.60081	869	55.0022	0.316918	8.03202	0.0287427	171.522	7.42309
FBgn0004227	NM_001298395	nonA	34.0779	9.25102	0.271467	269	33.3041	29.8629	145.837	4.88354	126	80.5313	33.2758	115.785	3.47956	417	58.7112	64.1106	191.865	2.99272	298	65.1287	0.320324	6.53496	0.212865	36.338	5.18737
FBgn0004237	NM_057458	Hrb87F	300.312	104.165	0.346856	1333	39.5239	324.249	645.724	1.99144	1409	68.496	349.699	644.282	1.84239	3196	63.6495	349.274	784.4	2.2458	1886	40.6195	0.34305	8.34896	0.0845104	194.097	7.60137
FBgn0004359	NM_001276070	T48	19.7434	6.64068	0.33635	161	48.2401	24.6827	3.95477	0.160225	190	53.6667	25.859	5.22642	0.202112	310	60.9986	10.6191	5.10751	0.480973	65	33.1973	-3.00661	4.98886	2.88268e-49	15.286	3.94355
FBgn0004362	NM_001299767	HmgD	701.366	2674.2	3.81284	2839	73.7232	806.133	3609.2	4.47718	3967	66.7189	741.634	5180.94	6.98584	5973	70.2423	1521.9	7250.43	4.76407	3985	43.3785	-0.420996	10.7584	0.000686735	2036.22	10.9918
FBgn0004363	NM_001038810	porin	617.51	1311.93	2.12455	1958	59.1313	719.523	1584.35	2.20195	3050	55.4454	583.494	2008.04	3.44141	3229	65.1207	710.972	1078.39	1.51678	4037	31.1719	-0.83781	10.773	4.19669e-11	1640.7	10.6802
FBgn0004367	NM_078645	mei-41	10.7039	6.91148	0.645696	100	57.8602	11.9634	0.396405	0.0331349	205	48.6436	14.2465	0.545306	0.0382766	411	50.3234	2.83882	1.30038	0.45807	23	45.6224	-4.25593	3.1827	8.31754e-30	1.29733	0.482676
FBgn0004368	NM_001169198	Ptp4E	25.4488	9.73225	0.382425	261	31.3268	22.6711	51.8655	2.28774	187	63.2434	24.9794	51.1904	2.04931	523	55.5357	20.5462	44.9456	2.18754	155	47.973	-1.13053	5.95992	2.70668e-05	10.9953	3.47188
FBgn0004369	NM_143434	Ptp99A	7.94135	2.99664	0.377347	100	42.5417	4.81879	8.3329	1.72925	85	63.786	5.579	10.2335	1.8343	143	64.4216	4.14101	8.16309	1.97128	66	46.4233	-1.28158	4.77509	2.11834e-06	5.38533	2.45558
FBgn0004370	NM_206691	Ptp10D	24.7762	62.1576	2.50876	467	49.6956	17.6409	69.2403	3.92498	306	62.9638	15.8774	28.8278	1.81565	760	42.0195	13.1018	57.9914	4.42621	229	32.6549	0.280572	6.37568	0.353548	13.5253	3.76822
FBgn0004373	NM_080083	fwd	48.7295	27.1634	0.557432	214	66.0652	41.1775	104.765	2.54423	204	92.5098	37.7359	45.6118	1.20871	388	81.1476	44.9431	106.962	2.37995	356	38.2035	0.597475	7.30824	0.0361733	30.32	4.92695
FBgn0004374	NM_057469	neb	18.7091	1.98259	0.105969	197	22.4275	31.0082	8.65851	0.279233	263	35.3621	36.066	10.5452	0.292385	607	35.6732	21.3629	20.5009	0.959651	176	30.5111	-2.2581	5.51047	2.8902e-36	14.8327	3.9004
FBgn0004378	NM_057470	Klp61F	43.9807	36.8599	0.838092	494	45.9675	41.8044	150.593	3.60231	434	72.7701	37.5685	87.8345	2.33799	908	58.0255	48.9603	109.73	2.2412	572	45.1165	0.739781	7.37392	0.000521737	52.6427	5.7209
FBgn0004379	NM_001300070	Klp67A	66.8714	4.575	0.068415	567	31.1734	72.1513	45.5225	0.630931	541	51.356	75.3384	33.705	0.447382	1076	51.8809	46.2377	44.9535	0.972227	440	29.8159	-0.881929	7.49805	2.82151e-09	74.538	6.22184
FBgn0004380	NM_079210	Klp64D	26.1094	1.84092	0.0705077	151	22.4346	42.335	3.25936	0.0769898	288	35.2931	45.8231	5.99997	0.130938	713	35.2065	6.26334	7.2136	1.15172	32	27.8789	-4.84032	5.9049	3.58035e-132	27.908	4.80777
FBgn0004381	NM_079305	Klp68D	39.1301	16.7962	0.429239	201	48.4358	42.9749	2.07604	0.0483082	315	44.8111	53.0917	2.5822	0.0486366	551	53.9254	2.16377	0.846684	0.3913	4	82.9727	-4.79368	5.94547	4.78229e-120	23.976	4.58952
FBgn0004387	NM_079808	Klp98A	25.9184	2.72856	0.105275	190	46.1156	15.0257	33.8167	2.25059	128	76.3497	10.389	26.7982	2.57948	210	83.6137	9.38261	5.64098	0.601217	116	36.6793	-1.22355	5.64617	1.17182e-05	10.614	3.42143
FBgn0004389	NM_079865	bnk	0	0	NA	0	NA	0	0	NA	0	NA	14.7211	61.712	4.19208	10	32.297	494.846	850.149	1.71801	1342	34.7449	-0.57359	2.40022	0.13542	6.85867	2.79881
FBgn0004390	NM_168382	RasGAP1	38.7752	4.4567	0.114937	336	46.4597	29.3642	61.6974	2.10111	280	86.7234	30.4531	20.9668	0.688495	703	75.6241	26.9417	74.7492	2.77448	379	42.474	0.502841	7.00823	0.0377748	28.6827	4.84713
FBgn0004395	NM_001275931	unk	46.8628	5.4171	0.115595	302	33.1404	26.4799	198.018	7.47805	89	86.4683	33.1199	119.684	3.61367	368	55.6648	47.1132	154.562	3.28066	136	63.0458	0.456562	6.98677	0.0208324	56.628	5.82599
FBgn0004397	NM_001297885	Vinc	39.3247	99.4229	2.52826	188	64.3255	35.3917	64.1185	1.81168	190	57.6547	39.1669	38.3016	0.977908	306	61.8383	15.8575	32.3433	2.03962	153	23.4406	-0.985255	5.84425	7.45725e-08	17.97	4.17552
FBgn0004401	NM_080119	Pep	231.587	6.25824	0.0270232	696	38.7505	166.413	497.628	2.99032	318	88.3846	121.044	553.305	4.57111	537	82.2583	379.617	465.686	1.22672	698	37.673	0.617924	8.4826	0.0018809	165.743	7.37367
FBgn0004403	NM_167137	RpS14a	338.036	66.5704	0.196933	7709	61.8848	383.124	27.7139	0.0723366	9705	64.4616	388.334	57.7238	0.148645	13500	65.2783	576.953	64.8933	0.112476	11670	59.6749	-0.212033	9.88795	0.219243	2315.49	11.1772
FBgn0004404	NM_080427	RpS14b	151.906	28.7872	0.189507	1332	73.1857	138.494	11.4678	0.0828036	1938	72.3098	151.994	47.6451	0.313466	2974	74.5909	298.991	36.0518	0.120578	2116	67.5035	-0.312492	8.69782	0.096901	1142.33	10.1579
FBgn0004406	NM_057473	PolG1	14.1384	0.431213	0.0304995	85	28.0679	22.4129	8.32181	0.371295	90	58.2326	21.4466	5.70953	0.266222	153	56.099	14.8208	3.74423	0.252632	73	21.5601	-0.108021	5.90176	0.673612	19.6087	4.30076
FBgn0004419	NM_078809	me31B	1239.38	3697.41	2.98328	5444	94.3679	2300.16	1352.54	0.588019	14317	65.8781	2399.25	537.299	0.223945	23595	74.3088	1241.06	1327.48	1.06964	9257	39.7272	-0.997509	12.4113	1.84374e-14	4011.34	11.9699
FBgn0004432	NM_078642	Cyp1	2030.9	4810.31	2.36855	7194	67.6518	1874.48	1831.86	0.97726	10922	44.7599	1873.47	4679.9	2.49799	18566	54.164	567.736	945.021	1.66454	3231	39.1707	-0.933798	10.3893	1.38667e-08	1414.72	10.4664
FBgn0004436	NM_079506	Ubc6	141.999	340.049	2.39473	570	51.5399	165.028	296.889	1.79902	690	53.5025	169.12	239.142	1.41403	1350	50.3728	201.34	503.925	2.50285	950	34.0441	0.0072456	7.68288	0.969362	238.494	7.89841
FBgn0004449	NM_001104191	Ten-m	5.34887	0	0	85	31.6959	3.00724	21.875	7.2741	24	114.208	2.59579	22.4091	8.63284	124	58.7568	8.51864	28.2181	3.31251	75	54.4464	0.901851	4.11426	0.0417516	1.85133	0.96446
FBgn0004463	NM_078982	Polr3B	11.3044	3.90861	0.345759	103	32.5249	12.9917	13.2253	1.01798	113	38.8666	10.9031	16.4767	1.51119	169	42.0792	12.6901	8.99224	0.708602	95	34.211	-1.87643	4.4828	7.75828e-21	7.368	2.90072
FBgn0004465	NM_079392	Su(P)	64.5869	72.1981	1.11784	469	48.0688	80.6002	30.5068	0.378495	611	45.0932	75.7979	34.9134	0.460612	1217	47.7976	39.1776	26.2051	0.668881	414	31.9402	-1.44666	6.84485	1.47521e-23	103.273	6.69171
FBgn0004507	NM_164453	GlyP	170.296	334.225	1.96262	338	113.914	204.456	163.161	0.798025	1452	53.9082	195.375	180.685	0.92481	1569	58.2574	63.6129	34.9483	0.54939	733	29.0093	-1.47357	8.22056	1.58148e-16	112.43	6.81417
FBgn0004510	NM_001276071	Ets97D	36.9559	4.15929	0.112547	268	38.8136	50.0567	4.23434	0.084591	316	51.3494	53.2006	17.2099	0.32349	522	57.9739	4.81331	6.4822	1.34673	43	42.3151	-5.011	6.03124	9.14883e-135	42.4273	5.41032
FBgn0004556	NM_057485	Dbp73D	23.4813	17.0468	0.725974	104	37.9466	32.833	57.4093	1.74853	85	63.0027	32.3665	32.693	1.01009	163	55.4988	33.2427	63.3093	1.90446	127	40.3108	0.148132	6.60342	0.377328	54.948	5.78262
FBgn0004569	NM_079383	aos	6.63965	10.2323	1.5411	31	64.1352	1.6358	2.41553	1.47666	7	70.0943	3.92301	12.4482	3.17312	27	66.0365	10.394	26.3252	2.53272	8	42.3392	-1.68362	2.15169	3.72152e-10	1.82867	0.947604
FBgn0004574	NM_001274475	Rop	33.4066	65.3407	1.95592	147	35.6739	46.7548	39.897	0.853325	166	40.96	51.3317	22.3967	0.436313	465	38.7586	24.7203	39.1664	1.58438	189	25.9681	-2.00472	6.67851	5.92238e-43	54.604	5.77357
FBgn0004584	NM_001144304	Rrp1	56.5579	39.1515	0.692237	230	82.1572	87.4567	5.74529	0.065693	527	51.2552	98.8757	19.7585	0.199831	1071	59.6657	35.0625	37.2228	1.06161	133	38.517	-3.16507	6.89286	1.64356e-69	56.8867	5.83255
FBgn0004587	NM_001170133	B52	132.712	18.54	0.1397	1409	29.0347	124.262	364.689	2.93484	1193	79.8413	114.71	454.14	3.95902	2514	63.5891	314.749	822.251	2.6124	2091	66.3489	0.0426864	8.33035	0.796668	264.446	8.04737
FBgn0004597	NM_057500	CycC	47.5255	62.0032	1.30463	93	68.0558	48.7866	138.079	2.83027	82	71.406	42.8811	104.1	2.42765	226	51.1192	83.4126	109.142	1.30845	228	39.1796	0.204702	6.49117	0.15372	107.174	6.74516
FBgn0004598	NM_206763	Fur2	71.9586	128.236	1.78208	316	94.259	102.327	63.5772	0.621313	715	70.1057	95.7284	34.8142	0.363677	1424	65.5021	53.6171	21.9018	0.408485	780	25.4024	-0.0193979	8.1653	0.94803	60.2393	5.91503
FBgn0004606	NM_057502	zfh1	17.5687	3.75204	0.213564	121	47.8174	15.0987	1.37013	0.0907447	157	59.5028	18.0805	15.6442	0.865252	279	68.7072	7.62567	22.4503	2.94404	90	29.3951	-2.18143	4.98974	1.11312e-15	9.19533	3.21651
FBgn0004629	NM_057508	Cys	184.485	988.679	5.35914	242	52.4318	7.40889	25.3974	3.42797	11	54.5272	191.686	1509.35	7.87407	561	54.3027	998.315	3566.15	3.57217	1629	50.5149	-0.744596	2.61465	0.00811825	22.522	4.49965
FBgn0004636	NM_001202094	Rap1	173.535	128.737	0.74185	852	51.8789	211.068	543.961	2.57719	550	98.9159	273.653	499.435	1.82507	1161	72.0923	423.171	635.721	1.50228	1051	55.2112	0.461742	7.63999	0.00542368	91.0033	6.50943
FBgn0004638	NM_165996	drk	100.462	34.9032	0.347429	575	40.038	69.4989	424.631	6.1099	359	85.7683	62.5906	380.251	6.0752	613	73.3953	123.915	399.646	3.22515	703	54.1842	0.23441	7.45593	0.134643	141.163	7.14224
FBgn0004643	NM_080162	Zw10	89.2825	107.707	1.20636	237	63.8416	104.306	1.95586	0.0187513	540	34.9381	131.687	7.55951	0.0574052	1069	39.0357	14.7415	11.2214	0.761215	54	40.0296	-5.29468	6.25145	5.05005e-128	35.0027	5.13351
FBgn0004647	NM_057511	N	30.5393	0.543643	0.0178014	139	20.3031	45.0846	135.267	3.0003	497	71.8581	48.4274	90.5771	1.87037	1351	48.2548	45.2552	161.383	3.56607	368	45.5312	-0.564927	5.99128	0.159603	7.36933	2.90098
FBgn0004648	NM_206599	svr	36.4631	47.003	1.28906	274	42.8649	26.9375	119.581	4.43921	187	81.1689	23.0799	100.122	4.33807	387	75.2394	30.6473	84.3431	2.75206	254	43.3951	0.358569	7.41566	0.127621	41.5427	5.37999
FBgn0004649	NM_078596	yl	243.305	816.779	3.35702	842	100.797	341.43	463.879	1.35864	4181	42.6994	226.274	713.663	3.15397	4634	50.4104	35.0366	8.23891	0.235151	415	14.7825	-3.03153	7.60118	1.60326e-20	35.3467	5.14758
FBgn0004650	NM_130545	fs(1)N	22.9585	23.9747	1.04426	145	63.8364	76.7381	7.87432	0.102613	803	37.4496	79.873	5.48531	0.0686753	1565	35.2296	5.0798	0.361008	0.0710673	33	11.3801	-3.92395	5.64696	9.80451e-25	8.694	3.13652
FBgn0004654	NM_057512	Pgd	127.822	187.328	1.46554	527	40.8623	124.474	8.70857	0.0699629	513	33.7251	161.378	11.7249	0.0726547	1461	37.8852	7.56928	4.194	0.554081	30	32.1048	-4.16961	5.89505	5.03966e-105	43.4207	5.44363
FBgn0004655	NM_001297875	wapl	88.7293	9.03215	0.101794	641	45.484	119.886	150.92	1.25886	771	79.6794	114.756	70.2168	0.611879	1336	72.6827	80.4181	109.219	1.35813	585	40.4742	0.0136553	7.36051	0.974356	36.586	5.19716
FBgn0004656	NM_001272392	fs(1)h	79.3623	1.7989	0.022667	268	34.7646	77.8201	160.523	2.06275	199	87.2734	93.1222	92.8926	0.997535	351	78.739	113.567	94.4136	0.831344	303	32.2385	-0.324028	6.45926	0.418332	12.7527	3.684
FBgn0004657	NM_001298070	mys	38.6548	136.359	3.52761	394	45.3812	15.154	194.179	12.8137	97	100.536	14.8638	184.282	12.398	325	77.7696	37.6346	176.018	4.67702	247	60.1217	0.929341	6.61019	0.000191974	29.8053	4.90233
FBgn0004687	NM_078494	Mlc-c	129.619	342.99	2.64614	1317	46.2704	64.9097	244.548	3.76752	527	77.413	72.3556	346.506	4.78893	1324	65.1519	140.747	461.484	3.27883	963	54.7641	0.188739	7.78141	0.18313	223.81	7.80678
FBgn0004698	NM_166087	Xpc	73.2263	12.7619	0.17428	140	101.674	74.2462	62.4231	0.840758	274	91.7061	65.0446	60.5285	0.930569	453	77.3059	116.363	54.7909	0.47086	466	47.6558	0.758142	8.15006	0.000767556	78.4487	6.29551
FBgn0004795	NM_176254	retn	120.887	0.815869	0.00674904	899	37.3834	122.865	234.347	1.90736	917	80.2072	143.931	97.0851	0.674527	2517	62.9756	146.88	539.005	3.6697	821	62.027	0.195676	8.09753	0.374121	80.3927	6.33079
FBgn0004797	NM_165195	mdy	17.5284	0	0	149	16.3215	16.9534	11.1439	0.657324	170	27.0943	17.2986	8.80335	0.508905	332	22.0748	9.59212	11.2502	1.17285	80	22.7607	-1.12141	5.39419	2.61694e-13	24.654	4.62959
FBgn0004811	NM_176062	fs(2)ltoPP43	78.7925	12.967	0.164572	573	36.0474	76.83	398.326	5.18451	412	78.8712	53.229	369.797	6.94728	711	63.8414	100.54	390.706	3.88607	480	50.9215	0.090044	6.94989	0.570292	107.471	6.74915
FBgn0004828	NM_001272445	His3.3B	577.012	1094.7	1.89719	1942	48.908	551.947	3295.27	5.97027	2396	69.2032	577.828	3864.25	6.68754	5996	54.1509	1046.02	5654.79	5.40602	2723	69.4833	0.180645	10.4159	0.213252	1258.84	10.298
FBgn0004832	NM_057518	Xpac	25.9422	52.9833	2.04236	158	61.0452	28.2225	2.15296	0.0762852	157	35.3583	36.1715	6.63492	0.18343	401	47.3055	2.71392	5.02792	1.85264	9	82.9894	-4.47699	2.27983	2.31234e-40	5.24667	2.41864
FBgn0004837	NM_057520	Su(H)	23.6042	0	0	152	15.4916	17.3653	169.659	9.77002	65	106.608	16.6316	109.348	6.57473	164	69.5873	35.3726	148.292	4.19229	127	68.5846	0.762199	6.05219	0.000869494	29.926	4.90814
FBgn0004838	NM_001258990	Hrb27C	450.954	151.982	0.337023	2878	48.3835	292.858	599.541	2.04721	2391	74.4508	344.944	623.77	1.80832	4447	72.9039	431.845	656.955	1.52128	2534	39.1608	0.109575	10.2483	0.52755	503.971	8.97748
FBgn0004855	NM_001300397	Polr2I	62.7349	60.1568	0.958904	451	38.664	75.7341	155.198	2.04925	344	69.3458	80.2685	142.235	1.77198	661	56.768	113.126	234.384	2.07189	552	47.9437	0.0149874	6.52752	0.941555	198.371	7.63278
FBgn0004856	NM_001272441	Bx42	75.012	8.24878	0.109966	473	34.8427	72.3636	331.524	4.58136	478	84.9581	59.6518	337.225	5.65323	757	68.4472	116.512	393.219	3.37491	630	60.9584	0.414288	7.7332	0.0079097	123.78	6.9528
FBgn0004860	NM_001103395	ph-d	5.86742	3.44393	0.586958	126	43.9539	6.47641	23.3952	3.61238	95	72.1434	4.48593	22.246	4.95907	166	72.0552	7.00602	17.918	2.55751	124	46.0876	-0.965929	4.8312	0.00399765	5.72733	2.54284
FBgn0004864	NM_078564	hop	35.404	2.51599	0.071065	233	34.0557	17.5217	105.574	6.0253	117	108.193	9.67939	78.0513	8.06365	204	85.7767	27.5147	47.147	1.71352	229	43.9125	0.461626	6.60978	0.114574	23.4767	4.55929
FBgn0004867	NM_001273374	RpS2	2420.08	134.663	0.0556441	19814	21.1952	2531.1	35.6777	0.0140957	19239	25.567	2458.98	271.351	0.110351	26805	22.722	3800.43	335.19	0.0881978	17537	27.6736	0.0426763	11.0204	0.84066	3210.8	11.6488
FBgn0004868	NM_001298852	Gdi	252.327	456.405	1.80878	1355	46.2518	295.543	90.8953	0.307553	2085	38.9166	348.338	160.464	0.460656	3461	46.7178	67.2577	51.7587	0.769557	330	27.1537	-3.64569	8.36315	3.11581e-85	205.017	7.68031
FBgn0004872	NM_057527	piwi	84.8579	15.5984	0.183818	485	34.4507	94.3941	20.1136	0.213081	590	52.6578	123.054	17.236	0.140069	1170	51.4897	21.6613	16.2503	0.750197	115	31.7907	-1.74911	7.95616	5.80405e-32	97.7287	6.61219
FBgn0004876	NM_001260262	cdi	41.2716	42.8454	1.03813	128	79.2124	41.9481	44.4446	1.05951	243	71.4566	49.9785	21.5515	0.431216	457	70.5268	20.3501	15.684	0.770708	171	26.779	-0.817025	6.7225	0.00092636	21.5527	4.43647
FBgn0004882	NM_001275941	orb	93.6951	0.541494	0.00577932	345	45.059	86.415	4.84154	0.0560267	510	49.0711	121.964	14.2016	0.11644	1146	56.2857	9.49359	0.723353	0.0761938	68	19.1236	-4.35132	6.61497	1.1151e-65	27.726	4.79836
FBgn0004888	NM_079181	ScsŒ±1	178.21	138.767	0.778672	1483	37.1882	213.865	144.929	0.677665	1652	49.4161	238.39	86.1511	0.361387	2815	46.8452	183.863	376.297	2.04661	1355	39.8065	-0.249537	8.62977	0.0849932	345.821	8.4343
FBgn0004889	NM_001300340	tws	124.239	250.377	2.01529	275	89.2861	143.033	85.7156	0.599271	874	48.6166	130.792	93.8974	0.717914	1152	59.7616	55.9089	16.1512	0.288885	682	20.0747	-1.90999	9.00842	5.83961e-29	246.969	7.94877
FBgn0004901	NM_001260043	Prat	62.5896	6.42781	0.102698	497	32.9864	82.7393	2.68255	0.0324218	697	35.1215	110.679	12.626	0.114078	1533	41.5337	10.6796	16.3554	1.53146	88	51.1504	-5.30847	5.65325	2.3122e-125	28.654	4.84569
FBgn0004903	NM_079796	Rb97D	40.4201	0.534755	0.0132299	285	34.1374	25.9673	87.5781	3.37263	306	64.5301	22.0151	99.1269	4.50268	464	72.8369	17.08	30.479	1.78448	211	36.9415	-1.05663	6.55811	5.8083e-12	43.6293	5.45053
FBgn0004907	NM_165742	14-3-3Œ∂	309.521	415.019	1.34084	1679	29.9263	342.041	1950.92	5.70376	1356	54.465	297.282	2187.16	7.35719	2486	57.3765	389.073	1496.61	3.84659	2155	33.7614	-0.372611	9.46703	0.00565659	631.799	9.30355
FBgn0004908	NM_057538	Arl2	32.5831	79.5567	2.44165	207	45.0117	37.1146	53.7814	1.44906	201	44.9657	43.3714	67.0333	1.54556	332	51.3465	25.6112	45.7307	1.78557	168	40.683	-1.74646	4.87557	1.31272e-19	68.0367	6.09036
FBgn0004913	NM_001014605	Gnf1	74.6786	47.1116	0.630858	570	67.4738	133.155	18.4635	0.138662	1248	43.7851	114.388	44.9847	0.393264	2193	52.5634	16.725	5.02597	0.300506	199	31.4985	-3.75983	7.26191	1.95414e-66	55.8333	5.80564
FBgn0004914	NM_164834	Hnf4	44.0911	6.36734	0.144413	366	36.8672	66.2921	4.82253	0.0727467	622	46.4572	80.0544	3.06245	0.0382547	990	46.2132	5.85391	2.20521	0.376706	75	19.8447	-4.41485	6.14598	5.69124e-88	26.8853	4.7541
FBgn0004915	NM_001273420	TfIIB	77.3658	25.2168	0.325943	574	32.6763	71.1983	280.266	3.93642	405	69.7058	74.139	214.997	2.89991	1003	56.2358	102.702	400.246	3.89716	564	46.155	0.319901	7.44402	0.0218819	160.632	7.32851
FBgn0004921	NM_165631	GŒ≥1	96.4611	215.109	2.23001	800	52.1057	81.1357	377.68	4.65491	619	87.6074	108.777	568.267	5.22415	1442	76.6965	219.891	754.302	3.43034	1020	67.843	-0.0416964	7.57756	0.796348	246.941	7.94861
FBgn0004924	NM_001014742	Top1	251.401	8.63866	0.0343621	1314	27.4269	297.114	235.406	0.792308	1363	56.6086	423.601	104.159	0.245891	3966	40.6484	364.745	526.538	1.44358	988	50.2817	0.443442	9.28653	0.0382999	231.133	7.85321
FBgn0004926	NM_079319	eIF2Œ≤	231.568	51.766	0.223546	533	28.1852	271.322	175.158	0.645571	889	35.5287	317.548	361.118	1.13721	1577	41.102	118.575	118.179	0.99666	194	41.7068	-3.46145	6.9412	1.14886e-105	142.147	7.15225
FBgn0004957	NM_057542	por	20.4205	0.47806	0.0234107	151	55.4285	21.4373	7.10985	0.331657	219	60.9035	19.5672	9.73817	0.497677	358	64.1943	19.0312	1.4901	0.078298	195	43.9774	-1.42226	4.89921	1.2927e-16	18.2673	4.19907
FBgn0005198	NM_079453	gig	16.417	1.5955	0.0971862	156	28.2745	10.6809	32.2034	3.01504	69	103.7	6.45455	25.9329	4.01777	104	72.7655	20.5257	20.9583	1.02108	107	57.0636	0.682171	5.68337	0.0160274	10.8227	3.44925
FBgn0005278	NM_164360	Sam-S	255.99	29.1694	0.113947	2080	27.9712	191.166	403.158	2.10895	1365	64.1369	219.614	238.306	1.08512	3546	40.9887	315.296	467.59	1.48302	1398	53.3141	0.377445	9.27263	0.0152749	328.177	8.35877
FBgn0005322	NM_001298872	nmd	93.5985	11.026	0.117801	471	37.5114	119.229	183.992	1.54318	362	62.7645	118.565	120.724	1.01821	742	61.4754	111.728	127.652	1.14253	584	35.94	-0.410567	7.77992	0.00258772	219.261	7.77716
FBgn0005355	NM_080502	Su(fu)	48.4127	57.5983	1.18973	112	57.9402	55.8289	93.0196	1.66615	121	72.6729	51.6238	60.0351	1.16293	270	62.7183	76.8092	106.665	1.3887	208	54.0492	0.14857	6.93541	0.322381	99.0727	6.63187
FBgn0005386	NM_001259905	ash1	34.2807	1.76257	0.0514158	257	47.6503	54.4178	10.2982	0.189242	382	57.7087	42.966	7.62958	0.177573	828	62.3657	23.648	6.27873	0.265508	246	31.608	-1.09648	6.12631	0.00215414	10.822	3.44917
FBgn0005390	NM_132056	fs(1)M3	26.2473	34.6444	1.31992	113	69.2707	41.763	1.06572	0.0255184	508	28.1772	62.6437	0.476833	0.00761183	1748	28.7797	1.60987	0.119124	0.0739959	9	15.5886	-3.61984	4.95593	2.24159e-47	6.19067	2.65321
FBgn0005411	NM_057543	U2af50	106.459	1.82467	0.0171396	582	26.2681	126.599	229.157	1.8101	355	67.9505	118.251	208.455	1.76282	719	56.5982	248.745	246.185	0.989711	670	48.379	-0.0313359	8.37638	0.835398	308.887	8.2714
FBgn0005427	NM_166836	ewg	17.5578	2.37608	0.135329	5	36.8614	16.4423	3.84629	0.233927	3	52.6876	18.3362	3.11151	0.169693	22	78.1847	10.1739	3.77867	0.371408	7	83.0906	-1.54239	5.56797	1.4039e-15	15.6287	3.97532
FBgn0005533	NM_079278	RpS17	2245.01	772.699	0.344185	12016	62.0532	2510.05	62.7968	0.0250181	15551	50.6771	2342.18	471.986	0.201515	24736	53.5451	3420.44	547.127	0.159958	14870	52.997	-0.128702	10.3595	0.507016	4233.61	12.0477
FBgn0005536	NM_001259856	Mbs	37.5768	24.5604	0.653607	205	55.1408	53.5523	42.1871	0.787772	364	57.2026	52.1301	31.2688	0.599822	609	59.9991	21.7065	20.1087	0.926394	272	22.529	-1.54303	6.2886	3.25168e-09	18.9133	4.24894
FBgn0005585	NM_001275501	Calr	317.255	187.765	0.591843	2879	26.9587	569.63	1029.13	1.80666	3064	54.8492	432.125	1577.89	3.65147	4257	63.3333	424.401	491.929	1.15911	3139	40.3357	-1.68503	9.66845	8.80221e-32	718.195	9.48843
FBgn0005593	NM_001298865	RpL7	2084.42	261.693	0.125547	10931	57.5532	2042.59	153.775	0.0752844	14057	58.1938	1847.65	618.073	0.334519	22704	59.463	3066.94	473.45	0.154372	15390	50.3681	-0.183575	11.1049	0.199364	3481.54	11.7656
FBgn0005596	NM_001276125	yem	67.5683	15.2556	0.225781	184	57.6567	85.889	23.8723	0.277944	378	48.628	73.3545	23.5355	0.320846	507	53.7673	19.9651	1.59837	0.080058	124	25.2003	-2.63741	7.06674	6.13359e-35	36.6173	5.19839
FBgn0005617	NM_057548	msl-1	84.0093	6.42437	0.0764721	540	53.8567	116.655	48.5731	0.416384	873	75.4955	104.581	19.3875	0.185383	1853	71.8797	79.7701	59.2263	0.742462	686	36.4153	-0.349045	7.85231	0.159162	62.324	5.96403
FBgn0005624	NM_001299440	Psc	16.3761	4.91489	0.300126	223	46.3173	20.2753	48.7305	2.40343	322	74.3635	23.611	24.9511	1.05675	646	61.7772	21.9155	39.1881	1.78814	251	52.0422	0.0113867	4.81046	0.979768	5.38467	2.4554
FBgn0005632	NM_001260461	faf	45.9868	60.0487	1.30578	320	54.7346	48.7576	140.854	2.88887	308	81.7997	32.0467	118.093	3.68503	607	67.8322	49.962	72.1943	1.44499	621	30.5345	0.3741	7.31901	0.312393	19.902	4.32207
FBgn0005640	NM_001202113	Eip63E	29.9771	6.41634	0.214041	108	80.9046	24.3814	71.5693	2.93541	112	99.6344	25.0174	37.7025	1.50705	238	83.6604	36.0411	76.4819	2.12208	209	53.758	0.582684	6.24663	0.0053729	28.044	4.81476
FBgn0005642	NM_057552	wdn	51.1346	0	0	533	22.1398	65.6877	128.069	1.94966	477	54.4767	61.1121	74.109	1.21267	1102	50.4635	47.0219	67.2135	1.42941	408	31.6538	-0.482819	7.36069	0.00250133	62.2787	5.96298
FBgn0005648	NM_057554	Pabp2	82.4918	18.7002	0.226691	394	42.8447	81.8381	84.4276	1.03164	280	64.9745	112.642	113.683	1.00924	754	57.9502	110.097	260.214	2.36351	381	49.9375	-0.0308473	7.17599	0.849224	113.59	6.82896
FBgn0005649	NM_001275969	Rox8	199.326	16.6139	0.0833502	1096	38.3811	186.155	875.147	4.70116	784	93.4451	184.288	457.697	2.4836	1544	73.6559	249.074	695.639	2.7929	1106	46.4431	0.12871	8.8207	0.511947	171.32	7.42139
FBgn0005655	NM_057557	PCNA	330.902	1164.97	3.5206	1938	70.3043	420.473	591.961	1.40785	3435	44.2401	421.887	720.144	1.70696	6148	51.0322	302.961	624.798	2.06231	1839	42.4249	-0.575949	8.92636	3.17862e-05	659.026	9.36441
FBgn0005671	NM_057560	Vha55	265.526	556.455	2.09567	1196	74.1507	268.413	112.881	0.42055	2933	43.5378	312.723	128.095	0.409612	5586	47.7593	95.9395	69.0308	0.719524	1371	21.7066	-1.64379	8.76476	2.48714e-24	207.131	7.69509
FBgn0005672	NM_134291	spi	26.7961	1.11523	0.0416191	202	33.8091	14.3076	19.1529	1.33866	96	63.7398	31.3159	78.9431	2.52086	304	72.0723	93.5679	151.957	1.62403	332	68.5414	-3.85235	5.39498	1.32327e-79	31.726	4.99213
FBgn0005674	NM_079747	GluProRS	38.8979	104.374	2.68328	451	48.3774	43.5769	17.4896	0.40135	585	43.4694	44.0801	33.8047	0.766893	1184	50.826	7.8146	15.8963	2.03418	110	43.1243	-4.38375	5.37461	7.38137e-44	11.2	3.49825
FBgn0005683	NM_001273419	pie	45.6262	12.4684	0.273273	310	56.5372	68.0461	9.51527	0.139836	662	53.8761	75.2001	6.78749	0.090259	1039	56.8718	24.5292	4.78617	0.195121	181	29.6952	-2.31822	6.47327	2.36743e-49	53.3667	5.74057
FBgn0005694	NM_168903	Aef1	105.346	8.32925	0.0790653	645	37.7259	81.3918	248.783	3.0566	678	64.4304	125.665	57.6873	0.459056	1311	52.5207	62.8461	148.726	2.36651	508	24.1587	-0.351719	8.15558	0.0561796	102.618	6.68255
FBgn0005695	NM_001299281	gcl	139.76	13.2253	0.0946287	896	27.2172	182.673	58.3826	0.319602	996	43.5332	218.625	16.3886	0.074962	2409	43.347	96.1654	31.0153	0.32252	710	23.5449	-1.89566	8.69757	4.0291e-41	200.815	7.65044
FBgn0005696	NM_170327	PolA2	52.3147	29.5473	0.5648	158	37.9371	67.7051	13.3691	0.197461	274	41.5417	71.2898	29.0493	0.407482	402	51.8198	17.0017	24.121	1.41874	12	53.5953	-4.9672	6.30833	3.86453e-123	45.8953	5.52342
FBgn0005777	NM_080207	PpD3	84.667	213.397	2.52043	440	57.2312	105.644	182.928	1.73154	725	64.8055	117.993	64.4174	0.545943	1350	65.9403	74.421	150.057	2.01633	771	26.3475	-0.719074	8.45008	3.08352e-08	176.987	7.46831
FBgn0008635	NM_078676	Œ≤COP	30.7604	61.6218	2.00328	52	62.1551	44.3921	43.1408	0.971813	106	49.1625	43.1978	52.0405	1.2047	194	52.9501	16.4016	21.151	1.28957	40	40.6771	-2.93056	6.27239	4.51332e-65	28.0927	4.81725
FBgn0010051	NM_001300251	Itpr	5.05627	6.40692	1.26712	33	56.3074	5.08664	1.74752	0.34355	48	42.6325	6.55185	3.21866	0.491261	83	48.3286	2.64512	0.30842	0.1166	25	28.6905	-2.27504	3.83027	9.44937e-08	1.58267	0.750749
FBgn0010053	NM_137541	Jheh1	14.3603	32.4065	2.25668	75	95.0971	16.5613	27.0891	1.63569	134	74.9176	15.6763	27.5955	1.76033	218	73.2848	17.8904	23.6558	1.32226	48	45.9028	0.135297	4.66826	0.467377	22.112	4.47327
FBgn0010078	NM_079089	RpL23	2072.05	387.759	0.187138	11344	64.7409	2382.13	313.447	0.131582	15093	58.7993	2213.19	974.376	0.440259	20339	62.3284	3449.57	782.212	0.226757	13981	53.276	-0.253859	10.7607	0.166344	5452.67	12.4128
FBgn0010097	NM_001273636	Œ≥Tub37C	93.8073	271.997	2.89953	103	106.637	111.927	45.52	0.406694	267	41.2064	120.394	82.6038	0.686111	623	41.5738	1.97926	0.491341	0.248244	14	28.6444	-3.67746	6.79334	8.82523e-76	89.2793	6.48187
FBgn0010100	NM_001299190	mAcon1	110.824	124.061	1.11944	736	58.481	97.046	333.054	3.43192	588	74.9274	66.1816	316.054	4.77555	999	71.344	134.947	176.269	1.30621	1059	41.983	-0.156381	8.41443	0.418559	144.029	7.17121
FBgn0010113	NM_001276174	hdc	49.8941	1.15156	0.0230802	109	59.5045	56.3333	59.5347	1.05683	174	78.8519	53.4369	25.4124	0.475558	238	74.9864	63.4336	118.45	1.86731	190	39.998	-0.105707	6.66796	0.673401	30.2733	4.92473
FBgn0010173	NM_079550	RPA1	128.664	375.187	2.91602	483	94.5647	209.117	72.1526	0.345035	1384	53.7795	244.96	123.929	0.505915	2399	63.941	42.3148	91.0085	2.15075	303	37.3298	-4.51596	8.51925	4.00286e-119	205.216	7.6817
FBgn0010194	NM_001298478	Wnt5	13.6067	5.66642	0.416442	75	48.8875	8.65497	48.9846	5.65971	34	102.217	8.03194	43.4102	5.4047	70	73.7151	20.0714	43.0034	2.14252	119	44.5429	0.672417	4.5925	0.0058839	7.34933	2.89711
FBgn0010198	NM_079970	RpS15Aa	680.85	83.0569	0.12199	4410	42.8509	669.006	78.8055	0.117795	5027	48.4093	572.169	182.203	0.318443	7974	49.2372	1185.2	275.008	0.232035	6191	48.4383	-0.146869	11.0092	0.449789	4545	12.1501
FBgn0010213	NM_001299574	Sod2	174.957	521.25	2.97929	642	93.4198	222.294	232.112	1.04416	1177	59.2579	191.673	315.336	1.64517	1738	62.4219	159.55	226.18	1.41761	854	37.3891	-1.01706	7.66683	1.27015e-10	314.177	8.29589
FBgn0010215	NM_001300225	Œ±-Cat	84.3732	25.283	0.299658	532	34.6397	44.4882	313.953	7.05699	236	91.1488	61.4665	203.92	3.31758	617	69.8779	94.9719	287.234	3.02441	306	66.6106	0.346849	8.47021	0.0763216	145.907	7.1899
FBgn0010217	NM_001297790	ATPsynŒ≤	578.788	1549.52	2.67719	1464	67.3504	660.755	1500.26	2.27053	3379	45.6936	497.452	1907.88	3.83531	4024	55.5438	430.5	683.993	1.58883	2809	30.7307	-1.61833	10.7237	1.60652e-36	1234.36	10.2697
FBgn0010220	NM_057579	Dbp45A	19.4566	3.85475	0.198121	98	36.678	23.1669	19.9628	0.861694	96	68.4986	25.1113	28.2189	1.12375	165	56.699	36.6908	35.6164	0.970718	159	41.4915	0.40267	5.69437	0.00555126	39.9887	5.32512
FBgn0010225	NM_164321	Gel	1.81763	1.86743	1.0274	7	92.9813	1.19415	11.1863	9.36759	2	120.517	2.37007	26.6279	11.2351	32	93.7981	6.66329	20.3725	3.05743	17	66.1745	0.670889	3.29606	0.00356285	4.22333	2.11214
FBgn0010226	NM_166216	GstS1	121.711	336.019	2.76079	210	92.4193	166.409	340.512	2.04623	422	69.5141	142.044	203.005	1.42917	833	64.9453	197.205	503.236	2.55184	453	49.8773	0.532499	7.48012	6.60933e-05	165.04	7.36755
FBgn0010235	NM_001274852	Klc	56.6426	233.415	4.12084	170	56.6197	73.323	159.866	2.18029	288	57.4087	55.4275	137.796	2.48606	535	56.3753	15.5992	14.3436	0.919508	129	25.5862	-1.59157	7.88584	7.01219e-32	157.517	7.30028
FBgn0010238	NM_078989	Lac	49.5823	78.7211	1.58768	129	51.3229	28.2308	188.472	6.67612	110	71.9587	39.3227	333.354	8.47738	235	59.455	191.883	964.119	5.02451	253	42.9239	-0.229134	6.97706	0.18613	72.594	6.18376
FBgn0010247	NM_001110982	Parp	52.6161	34.346	0.652766	320	51.7605	73.797	179.566	2.43324	255	84.1317	72.0787	92.7777	1.28717	632	59.3164	85.4266	115.257	1.34919	195	74.466	0.217883	8.12017	0.228663	110.107	6.78407
FBgn0010265	NM_001298818	RpS13	2080.45	201.51	0.096859	13423	47.5263	1832.14	251.974	0.13753	20607	42.5756	1969.5	756.824	0.384272	29022	44.465	3547.92	907.705	0.255842	21839	43.0263	-0.0501048	10.7713	0.753596	4652.48	12.1838
FBgn0010269	NM_078543	Dsor1	62.4914	74.9041	1.19863	296	56.6552	96.411	29.5842	0.306855	455	53.6662	101.617	24.4521	0.240631	933	55.4655	27.8569	26.5117	0.951713	176	28.4865	-3.45829	6.92019	4.74692e-88	85.0913	6.41263
FBgn0010278	NM_079106	Ssrp	106.147	52.6686	0.496186	384	50.8572	163.899	118.909	0.725503	697	40.1437	154.907	191.258	1.23467	1073	54.7546	67.3242	44.4522	0.660271	288	31.4749	-3.99895	7.42985	2.35283e-66	81.4773	6.3501
FBgn0010280	NM_001144486	Taf4	60.2795	25.8857	0.429427	491	48.5859	70.2684	60.8666	0.866203	615	49.8824	61.1134	50.3013	0.823081	1277	52.5825	73.5499	141.654	1.92596	488	31.5238	-1.35481	7.49822	1.1815e-12	47.4893	5.57257
FBgn0010282	NM_079522	TfIIFŒ±	104.08	17.351	0.166708	343	46.2195	127.787	134.17	1.04995	234	85.2991	130.269	108.021	0.829212	507	72.6346	198.433	140.808	0.709597	532	57.5036	0.332293	7.43729	0.03195	114.077	6.83513
FBgn0010287	NM_057591	Trf	17.1614	22.2064	1.29398	107	27.2201	23.1221	109.673	4.74322	113	55.9749	17.2439	81.542	4.72874	249	44.2802	32.461	82.7481	2.54916	136	30.6915	-0.0293815	4.99432	0.884288	45.2613	5.50339
FBgn0010288	NM_057592	Uch	274.337	688.997	2.5115	1358	92.7202	307.095	377.387	1.22889	2268	54.4287	299.404	595.549	1.98911	3606	67.1563	52.4002	38.9911	0.744101	455	34.1614	-2.12151	8.37662	2.39484e-43	422.243	8.72227
FBgn0010292	NM_078519	bys	56.5446	1.15856	0.0204894	484	28.0252	85.4305	76.2041	0.892001	535	48.0251	83.8133	48.3804	0.57724	1320	37.5531	52.7582	63.7122	1.20763	452	31.7883	0.040889	6.75262	0.805734	92.206	6.52835
FBgn0010300	NM_206004	brat	170.376	61.7471	0.362416	1059	45.0297	105.335	679.328	6.44923	891	65.5774	93.6662	469.854	5.01626	1718	63.0764	95.3487	192.358	2.01742	652	26.4974	-0.45521	7.94174	0.0743847	59.0153	5.88546
FBgn0010303	NM_001272572	hep	31.1323	2.5559	0.0820979	106	43.5039	35.1805	78.8298	2.24072	136	63.6517	35.7635	46.8577	1.31021	276	64.5655	26.0286	43.4753	1.67029	110	28.0317	-0.847376	5.48171	0.00183066	10.0747	3.34691
FBgn0010309	NM_001201915	pigeon	24.7586	1.63356	0.0659796	375	18.8443	24.4176	2.69943	0.110552	454	34.585	27.2115	3.18895	0.117191	1016	29.5849	5.92335	1.69726	0.286537	56	25.6268	-2.53072	6.5562	4.09307e-49	32.932	5.04579
FBgn0010313	NM_001259993	corto	83.7151	10.9366	0.130641	464	41.0942	55.293	210.981	3.81569	383	51.451	67.6668	178.689	2.64072	681	51.7111	93.7623	164.562	1.75509	661	22.1617	-1.00026	6.88346	1.81456e-08	39.7507	5.31653
FBgn0010314	NM_057599	Cks30A	123.974	346.454	2.79456	417	101.283	123.618	37.6909	0.304898	1311	43.6276	129.131	99.9081	0.773696	1874	59.851	71.0083	144.976	2.04168	371	49.0791	-1.45109	7.55542	3.82194e-24	215.358	7.75126
FBgn0010315	NM_167473	CycD	115.192	1.5834	0.0137458	851	36.0239	141.184	189.512	1.3423	1033	72.0699	158.256	76.0661	0.480653	2160	63.5351	106.767	153.468	1.43742	784	39.9431	0.180841	7.91242	0.222513	139.247	7.12253
FBgn0010316	NM_057600	dap	78.8355	10.6174	0.134678	373	20.1584	78.9271	45.4916	0.576375	827	43.5039	111.423	80.5635	0.723042	1750	40.2981	17.6931	63.3516	3.58058	111	37.6891	-3.89905	8.19863	1.31676e-107	136.706	7.09599
FBgn0010317	NM_079179	CycJ	45.8577	11.8349	0.258078	324	18.6156	52.9759	5.00563	0.0944889	388	30.4321	67.7483	3.68315	0.0543652	794	24.1309	2.96743	0.29277	0.0986612	17	25.6268	-3.73923	5.54766	3.61175e-67	39.2653	5.29885
FBgn0010328	NM_001104476	woc	91.6907	8.65834	0.0944299	876	41.6294	81.2856	444.893	5.47321	834	66.5688	52.7465	520.665	9.87108	1218	71.4805	63.2583	198.425	3.13674	974	29.2219	-1.67432	7.31701	1.85003e-09	34.8507	5.12725
FBgn0010333	NM_001274318	Rac1	75.5733	139.467	1.84545	426	71.2963	65.8947	277.244	4.20738	439	88.6725	80.1786	224.324	2.7978	890	78.2321	114.736	265.625	2.3151	825	43.6267	0.36462	7.36073	0.0161687	116.446	6.86476
FBgn0010339	NM_080485	128up	81.7564	15.2038	0.185965	978	25.7854	108.299	127.374	1.17613	943	37.9614	102.456	184.063	1.79651	1699	42.0965	43.1866	46.4668	1.07596	354	32.4701	-1.92462	7.16833	1.80079e-43	141.677	7.14748
FBgn0010340	NM_001275632	140up	25.5031	52.6021	2.06258	201	42.2715	29.5119	40.2404	1.36353	179	45.6747	33.0655	49.0269	1.48272	311	46.8486	8.15475	7.51298	0.921301	40	39.1565	-4.1337	4.64414	5.87077e-67	34.7513	5.12314
FBgn0010341	NM_001258833	Cdc42	138.801	98.6003	0.710373	892	54.4967	118.388	266.777	2.25342	896	70.7726	174.491	159.125	0.911937	2483	61.8085	209.084	448.325	2.14423	994	63.6855	0.267379	8.11399	0.0589945	221.964	7.79483
FBgn0010342	NM_057604	Map60	128.396	39.0199	0.303903	855	38.7849	130.034	672.666	5.17301	487	87.4313	126.993	462.879	3.64492	1182	65.1538	222.723	783.658	3.51853	866	57.7986	0.245883	8.26465	0.119297	216.737	7.76047
FBgn0010348	NM_057607	Arf1	344.649	1097.91	3.18559	1623	47.7944	254.326	1833.45	7.20906	633	81.0289	212.498	1388.84	6.53581	1670	67.825	452.145	1207.86	2.67139	1567	51.5949	0.168192	9.54243	0.273149	675.255	9.3995
FBgn0010350	NM_001300047	Cds	54.349	0.564509	0.0103867	458	33.6596	44.2656	130.831	2.95559	387	80.3278	53.5998	70.4324	1.31404	802	60.3713	32.9904	56.8087	1.72198	285	32.7158	0.11072	7.26428	0.544206	79.436	6.31354
FBgn0010352	NM_168703	Ogdh	50.0723	11.2872	0.225417	569	30.7767	43.983	117.471	2.67084	362	86.4838	44.5523	79.8478	1.79222	1038	54.7993	65.7074	90.0304	1.37017	446	66.7603	0.780361	6.69394	0.000510454	33.878	5.08653
FBgn0010355	NM_001260023	Taf1	28.0172	12.8728	0.459461	189	55.7941	23.1516	61.8768	2.67268	105	114.334	14.2686	56.2396	3.94149	259	81.9727	41.6984	47.6664	1.14312	268	59.9107	1.04055	6.72084	0.000982231	19.6773	4.30578
FBgn0010356	NM_057609	Taf5	20.0682	37.4965	1.86845	56	86.8855	26.0418	63.0061	2.41942	154	76.3099	25.7588	31.165	1.20988	308	64.6638	28.7374	44.1041	1.53473	258	26.4877	0.192548	6.76529	0.256105	57.2493	5.8417
FBgn0010379	NM_001300425	Akt	76.3855	73.8523	0.966837	328	45.3716	95.4735	26.3189	0.275667	455	52.7228	112.206	33.7523	0.300805	873	58.2014	45.1979	58.3922	1.29192	220	36.3314	-2.00225	7.66706	1.56266e-38	65.77	6.04155
FBgn0010380	NM_078691	AP-1-2Œ≤	39.8056	151.42	3.804	220	73.609	57.7549	90.4273	1.56571	630	57.4306	61.6341	55.334	0.897783	1092	56.109	49.9546	107.784	2.15764	590	29.1155	-0.493877	7.15084	0.00358356	52.9247	5.72859
FBgn0010382	NM_165124	CycE	229.589	42.8452	0.186617	1211	27.5982	182.915	501.782	2.74325	1373	52.71	163.718	425.473	2.59882	2152	56.1337	83.4364	225.811	2.70638	911	24.9059	-1.23308	8.74013	2.52762e-12	140.053	7.13086
FBgn0010391	NM_080148	SrpRŒ±	55.0689	49.2409	0.894169	186	66.2147	56.4048	4.82742	0.0855852	303	37.0498	66.9173	19.0662	0.284922	528	47.4823	6.82863	3.98657	0.583802	40	38.5322	-4.25941	5.62011	1.24277e-95	28.6613	4.84606
FBgn0010397	NM_001274045	LamC	10.2818	2.34002	0.227588	42	38.9228	4.16174	20.1627	4.84479	29	76.0058	5.47569	24.0319	4.38884	71	59.5535	5.28054	10.9407	2.07189	57	26.6314	-0.806369	4.2151	0.00015323	9.48733	3.26113
FBgn0010398	NM_001273426	Lrr47	21.5787	24.8019	1.14937	212	58.5083	31.9323	4.80942	0.150613	329	51.904	36.5366	9.02178	0.246924	571	54.188	7.17546	13.9363	1.94222	67	47.9304	-4.23992	5.76184	1.27229e-97	40.4473	5.34154
FBgn0010406	NM_079242	RNaseX25	61.5992	69.2692	1.12451	518	37.4962	35.0146	211.418	6.038	262	80.9528	48.515	110.236	2.27221	692	60.7212	65.4954	230.632	3.52134	386	54.6202	-0.125843	6.9391	0.428418	94.3213	6.56104
FBgn0010408	NM_168351	RpS9	1559.73	284.966	0.182702	6832	54.3674	1631.12	74.9697	0.045962	7497	54.3442	1500.95	396.525	0.264182	11397	55.3369	2627.51	502.199	0.191131	9595	53.6753	-0.140274	10.9608	0.439567	4080.55	11.9946
FBgn0010409	NM_079050	RpL18A	2329.92	481.45	0.206638	8370	58.808	2250.21	181.973	0.0808692	9892	52.7789	2177.9	782.426	0.359257	14825	58.9392	3503.78	490.59	0.140017	9416	51.3333	0.0255246	10.4428	0.901877	3501.12	11.7736
FBgn0010411	NM_166383	RpS18	2348	1003.73	0.427485	12093	67.1264	2527.29	530.923	0.210076	16085	66.1468	2351.59	1486.17	0.631986	23502	67.9955	3948.08	1769.49	0.44819	16868	61.9282	-0.0064192	11.0622	0.979768	6026	12.557
FBgn0010412	NM_001298409	RpS19a	1845.94	628.105	0.340264	6180	58.839	1603.97	251.29	0.156668	6469	60.3598	1573.14	803.198	0.51057	10893	61.7045	2900.65	685.303	0.236258	9680	52.486	-0.119622	10.2592	0.554171	3131.18	11.6125
FBgn0010415	NM_001144257	Sdc	53.7653	27.4883	0.511264	358	39.6335	41.0758	328.691	8.00207	154	96.0352	53.1786	322.226	6.0593	466	66.8513	98.2594	507.055	5.16037	329	60.8536	0.335205	6.15008	0.137641	38.4693	5.26938
FBgn0010416	NM_132895	TH1	46.4565	6.49504	0.139809	303	33.9071	34.8881	147.041	4.21465	101	102.192	30.191	141.787	4.69634	174	79.9704	75.8649	167.743	2.21108	180	65.9678	0.733392	6.88119	1.1404e-05	71.514	6.16217
FBgn0010417	NM_079437	Taf6	33.7231	27.2227	0.807241	133	49.3954	43.7671	39.3618	0.899347	122	68.8714	43.6783	31.0874	0.711734	288	61.6566	66.1568	64.4658	0.97444	181	52.3098	0.250728	6.51062	0.102423	55.9493	5.80863
FBgn0010421	NM_079581	TfIIFŒ≤	78.5101	93.1728	1.18676	573	40.731	81.1042	444.082	5.47545	426	65.2868	76.494	309.366	4.04431	1125	50.725	111.382	456.371	4.09735	429	61.9997	0.612148	7.9703	8.6628e-07	306.535	8.26038
FBgn0010422	NM_001273528	TfIIS	87.9977	9.0081	0.102367	442	37.5465	85.1289	260.113	3.05552	478	67.0978	86.7201	217.694	2.51031	877	62.8231	111.732	322.351	2.88502	572	49.4465	-0.566306	7.532	1.48201e-05	163.517	7.35418
FBgn0010434	NM_079067	cora	1.6422	5.06571	3.08471	10	58.0136	0.312365	2.25504	7.21925	0	NA	1.75655	9.65559	5.49689	48	65.1379	3.48385	5.41361	1.55391	13	83.6687	-0.664988	2.5222	0.0507195	1.30133	0.4868
FBgn0010438	NM_080496	mtSSB	226.625	358.699	1.58279	1686	59.2025	266.783	49.6157	0.185978	1933	48.578	296.089	81.8205	0.276338	4092	51.9007	31.1326	70.7104	2.27126	262	39.1414	-3.97745	6.59856	3.00442e-83	268.668	8.07022
FBgn0010441	NM_057623	pll	36.1637	0.5017	0.013873	222	34.4997	27.009	109.967	4.07151	162	56.1502	26.8625	89.9336	3.34793	400	51.4753	28.0424	48.254	1.72075	150	46.576	-0.770488	6.25222	1.68197e-06	48.8553	5.61339
FBgn0010470	NM_001299751	Fkbp14	40.5607	204.193	5.03425	286	32.9151	27.8344	92.103	3.30896	114	62.0915	38.4682	210.448	5.47071	271	49.9007	43.8844	182.388	4.1561	164	49.5127	-0.331037	5.05977	0.0405057	34.0493	5.09379
FBgn0010497	NM_138760	dmGlut	72.8265	232.17	3.18799	207	76.4477	72.7533	3.8593	0.0530464	1046	28.06	104.587	13.9402	0.133288	1814	32.5352	2.40519	1.80579	0.750788	26	15.097	-5.29989	5.79916	1.34458e-139	27.1507	4.76822
FBgn0010501	NM_057626	Dcp-1	33.9745	2.37682	0.069959	159	15.2222	38.4722	136.626	3.55129	170	46.6662	46.1913	94.4117	2.04393	519	32.0592	81.2331	295.634	3.63933	245	46.4761	0.111546	6.80293	0.511947	81.6687	6.35348
FBgn0010516	NM_057627	wal	147.735	207.601	1.40522	878	74.492	178.418	519.109	2.90951	883	88.6452	128.299	445.372	3.47137	1595	77.5788	219.895	437.37	1.98899	1372	61.3215	0.228187	8.31891	0.0765268	343.446	8.42436
FBgn0010520	NM_080128	Bka	46.5059	1.32093	0.0284036	318	25.8704	91.7015	69.4602	0.75746	364	47.5919	91.4729	32.9619	0.360346	881	40.6207	66.4958	88.2281	1.32682	390	34.2732	-0.900467	5.82079	2.11541e-07	109.861	6.78084
FBgn0010531	NM_143772	Ccs	24.3099	55.2629	2.27326	249	42.4237	28.0701	5.15903	0.183791	259	28.8201	33.7139	6.65196	0.197306	583	33.5335	2.20927	2.68447	1.21509	18	41.2213	-4.75707	3.77412	3.29884e-70	20.5	4.36457
FBgn0010548	NM_165528	Aldh-III	36.8248	34.1925	0.928516	297	59.0896	45.7884	83.81	1.83038	473	63.1316	47.0239	77.1133	1.63987	868	61.7231	49.2814	88.7813	1.80152	422	50.2657	-0.114931	6.42302	0.519895	47.632	5.57688
FBgn0010549	NM_136638	l(2)03659	5.56334	0	0	51	38.5272	3.05199	8.37878	2.74535	16	90.4321	2.43149	9.58523	3.94213	28	75.3792	5.70473	5.34796	0.937461	29	52.0357	-0.923242	3.76597	0.000696326	3.61133	1.89194
FBgn0010551	NM_001103903	Phb2	207.921	528.52	2.54192	2204	80.8858	216.074	195.671	0.905575	4077	60.1524	235.591	162.366	0.689188	6823	69.4799	59.9692	63.1402	1.05288	1012	33.7572	-3.22191	9.03264	1.46059e-84	433.279	8.75949
FBgn0010583	NM_057628	dock	36.2667	3.08738	0.08513	228	47.9529	37.2397	30.283	0.813193	291	71.6538	40.5554	35.8477	0.883918	617	70.9565	52.0208	78.0863	1.50106	452	43.7317	0.0390522	6.60026	0.866647	31.5253	4.98301
FBgn0010590	NM_143774	ProsŒ≤1	303.445	767.875	2.53053	1424	80.469	360.564	952.501	2.6417	2388	60.7784	279.797	813.039	2.90582	3523	58.1503	414.824	784.286	1.89065	2311	45.37	-0.0361796	8.5116	0.847225	617.095	9.26958
FBgn0010591	NM_143775	Sply	58.5631	55.1996	0.942566	321	87.2183	59.676	26.2247	0.439451	530	51.6537	61.5192	24.5968	0.399824	971	59.8719	11.1257	3.89174	0.349799	133	24.1696	-2.63754	6.68414	3.97948e-58	59.9173	5.90731
FBgn0010602	NM_001272904	lwr	201.252	348.25	1.73042	1203	52.9983	198.591	631.018	3.17748	921	86.3136	169.383	625.476	3.69267	2050	69.7625	346.785	630.868	1.81919	1529	68.2949	-0.0520002	8.08661	0.721391	335.783	8.39181
FBgn0010607	NM_001273133	l(2)05714	66.3467	15.9449	0.240327	494	34.6223	84.238	121.039	1.43687	374	44.7952	69.2474	100.993	1.45843	879	44.0062	70.3487	121.587	1.72835	461	34.3056	-0.26934	6.81438	0.0744398	146.249	7.19327
FBgn0010611	NM_079972	Hmgs	69.0802	31.4299	0.454977	799	30.49	55.2271	22.9304	0.415203	636	36.8217	67.0561	29.2521	0.436233	1832	35.6718	16.6183	16.4082	0.987357	237	22.1361	-3.44273	6.4429	6.455e-85	55.1527	5.78797
FBgn0010612	NM_001042889	ATPsynG	477.789	844.429	1.76737	3396	67.9172	532.158	917.737	1.72456	3765	60.8872	494.372	1751.37	3.54261	6358	59.5906	773.653	1903.47	2.46036	5552	49.8295	-0.195105	8.22256	0.28289	1128.3	10.1401
FBgn0010620	NM_079973	CG10939	39.4206	66.8806	1.69659	144	37.124	37.6995	96.8833	2.56988	90	62.1978	44.2326	70.7725	1.60001	154	54.154	38.598	186.033	4.81975	99	38.2954	-0.257436	6.0805	0.0806157	50.1967	5.65239
FBgn0010621	NM_078983	CCT5	260.443	538.026	2.06581	510	67.7083	287.379	219.102	0.762416	1127	39.4538	306.156	173.866	0.567899	1883	42.6082	91.2258	81.1624	0.889688	434	21.2613	-2.2736	9.05783	3.08958e-53	330.544	8.36913
FBgn0010622	NM_143779	DCTN3-p24	26.4967	48.3301	1.824	212	41.0949	29.636	92.6591	3.12657	194	61.4804	22.0163	88.6045	4.0245	390	58.0454	38.3518	116.826	3.04616	276	53.3963	-0.333621	5.41048	0.064969	52.2933	5.71131
FBgn0010638	NM_143780	Sec61Œ≤	263.04	643.858	2.44775	884	74.8238	227.787	123.708	0.543089	1380	53.7182	274.83	351.413	1.27866	1733	66.2013	136.323	248.129	1.82015	487	39.405	-4.42806	6.29285	1.88723e-96	139.977	7.13007
FBgn0010660	NM_143782	Nup214	39.9493	76.8392	1.92342	174	47.6736	46.7365	184.665	3.95119	271	56.5976	36.6731	119.586	3.26087	461	49.7329	51.425	144.151	2.80314	449	26.2206	0.362344	7.14857	0.204637	32.342	5.01979
FBgn0010741	NM_001274767	Pfdn2	127.309	149.155	1.17159	399	78.6849	180.441	176.731	0.979439	533	72.5834	185.206	288.25	1.55637	725	73.7466	198.278	493.862	2.49076	603	49.1948	-0.102987	8.00454	0.557826	447.08	8.80471
FBgn0010747	NM_079207	Srp54k	66.9253	91.9894	1.37451	492	51.7215	72.759	228.103	3.13505	360	82.2412	59.5518	212.318	3.56528	807	70.2273	99.5861	229.691	2.30646	628	53.841	0.469256	7.38165	0.00713775	105.545	6.72308
FBgn0010750	NM_001275334	atms	42.1581	28.4359	0.674506	180	66.0962	53.6568	47.1272	0.878307	372	68.4564	57.3517	32.5231	0.567082	589	61.646	83.8324	78.6704	0.938424	530	43.2904	0.25445	7.38635	0.0669377	120.681	6.91625
FBgn0010768	NM_079679	sqz	16.2722	0	0	176	17.4271	18.7197	1.82625	0.0975574	158	34.9716	23.6534	2.62643	0.111038	418	23.9348	1.68199	4.593	2.73069	12	27.2469	-3.42182	4.34629	2.12036e-38	7.25667	2.87905
FBgn0010770	NM_057631	ppan	33.7401	0	0	299	32.4131	47.7669	89.8432	1.88087	242	78.263	37.2958	73.674	1.9754	443	65.7872	69.2504	66.6152	0.961947	443	51.2267	0.120852	6.39126	0.516153	74.3387	6.21798
FBgn0010772	NM_001275367	Xe7	26.8072	0	0	136	51.9089	27.2742	21.7989	0.79925	133	70.3358	30.7284	7.26409	0.236397	263	70.5538	40.8334	35.1008	0.859612	164	53.1644	-0.0224693	6.07917	0.930322	25.344	4.66925
FBgn0010774	NM_143711	Ref1	254.157	27.2348	0.107157	3407	32.5756	216.801	1226.67	5.65803	1902	99.859	198.365	1097.67	5.53357	3752	79.0032	368.639	1348.71	3.65863	2760	73.1352	0.307894	8.40369	0.0371238	337.911	8.40092
FBgn0010786	NM_138259	Pbgd	117.096	17.2192	0.147051	890	42.1096	130.068	4.33589	0.0333356	1333	43.4166	157.986	7.21002	0.0456371	2298	50.5176	11.2475	4.60043	0.409017	109	27.7221	-4.25345	7.32143	2.08436e-132	73.6307	6.20419
FBgn0010803	NM_080087	TrpRS	61.4818	94.0274	1.52935	553	51.1499	72.2935	44.1163	0.610239	648	48.2435	80.4121	55.0665	0.684804	1488	52.5194	13.7376	23.5512	1.71436	130	42.5131	-2.97448	6.50798	2.37327e-82	66.308	6.05329
FBgn0010808	NM_143581	Chchd3	73.2878	35.2319	0.480734	330	54.9582	102.228	88.5776	0.866472	375	68.7083	99.4911	138.752	1.39461	639	62.624	146.099	199.763	1.36731	628	45.5532	-0.0466119	7.02706	0.77775	195.625	7.61269
FBgn0010825	NM_001259742	Gug	61.8592	18.2711	0.295367	533	48.9305	43.8288	166.577	3.80063	326	116.042	36.2525	142.588	3.93318	590	91.3214	73.3616	138.199	1.8838	621	51.7813	0.688205	6.92705	0.0451016	17.6207	4.14736
FBgn0010830	NM_141157	l(3)04053	49.0965	3.84911	0.0783988	304	49.9386	55.1756	3.86177	0.0699906	401	37.6923	73.5826	21.3442	0.290071	681	50.0119	9.35414	12.5689	1.34367	24	59.3352	-5.40177	4.64209	1.01273e-80	11.9487	3.5908
FBgn0010877	NM_143794	l(3)05822	63.3413	63.3384	0.999955	371	85.6925	64.3512	135.676	2.10837	613	106.35	74.3711	43.9268	0.590643	1047	106.436	62.3997	184.065	2.94977	380	46.1559	0.142617	7.738	0.440731	87.1467	6.44703
FBgn0010894	NM_139714	sinu	10.0107	37.8921	3.78515	63	41.064	9.21268	19.0084	2.06328	103	60.2841	11.7723	46.6338	3.9613	256	53.6927	18.6364	77.3331	4.14957	64	69.9334	-0.188995	4.94539	0.353679	18.5907	4.22425
FBgn0010909	NM_079940	msn	46.4337	13.2516	0.285388	330	42.726	34.6804	89.5907	2.58333	290	79.6559	44.9661	53.1545	1.1821	714	62.89	56.5325	106.067	1.87621	252	58.6442	0.523217	7.35486	0.013804	40.8553	5.35598
FBgn0010926	NM_001316506	l(3)07882	34.7341	1.16457	0.0335281	96	34.1127	36.1994	83.1454	2.29687	53	94.0511	28.2673	75.6154	2.67501	117	72.3162	63.2403	89.063	1.40833	129	56.7599	0.417153	6.86792	0.0571744	49.16	5.62234
FBgn0011016	NM_079379	SsRŒ≤	148.22	512.59	3.45831	1117	63.0827	137.99	83.5833	0.605719	1815	40.9457	164.191	246.813	1.50321	2568	49.5829	80.008	144.287	1.80341	943	33.1066	-2.34517	7.77719	7.0163e-50	312.523	8.28828
FBgn0011020	NM_141444	Sas-4	42.0356	1.10011	0.026171	271	33.0344	49.7934	7.69367	0.154512	378	40.1601	52.6202	14.9864	0.284803	558	47.8799	10.0575	3.79642	0.377473	52	55.1402	-5.01885	5.04673	4.66927e-95	13.8367	3.80081
FBgn0011202	NM_001273711	dia	27.8454	7.69875	0.276482	252	38.3555	14.7692	53.24	3.6048	219	47.5948	13.1477	44.7412	3.40297	381	51.9085	11.5821	22.3836	1.9326	170	38.9556	-0.458994	5.32601	0.0477347	9.76533	3.30237
FBgn0011204	NM_138269	cue	107.789	180.972	1.67894	768	46.2875	119.225	140.652	1.17972	1155	67.0751	148.47	43.2189	0.291095	2045	63.1855	105.297	149.088	1.41588	878	33.3221	-0.0777281	8.65791	0.661901	176.267	7.46243
FBgn0011205	NM_080131	fbl	35.3622	3.92465	0.110984	261	42.7172	25.2928	115.608	4.57079	157	104.729	19.6128	127.913	6.52194	323	93.0761	42.9197	70.5584	1.64396	179	63.9795	0.267667	6.80186	0.16068	72.1993	6.17591
FBgn0011207	NM_057634	pelo	40.5926	8.98651	0.221383	137	73.6626	57.4142	5.22781	0.0910543	310	56.5009	63.3914	7.19153	0.113446	518	66.2069	19.8335	5.71648	0.288224	177	22.7598	-3.31997	7.11156	1.13345e-91	81.1227	6.34381
FBgn0011211	NM_166554	blw	448.376	857.593	1.91266	3474	94.6352	374.83	920.513	2.45582	7549	57.4576	306.498	1224.2	3.99413	8796	74.454	283.338	386.117	1.36274	3889	28.7734	-1.21413	9.60618	2.95309e-14	421.303	8.71906
FBgn0011217	NM_169601	eff	657.684	1390.5	2.11423	3179	66.6295	642.428	1484.03	2.31003	4056	59.1729	710.32	1323.71	1.86354	7452	60.6217	923.22	2405.66	2.60573	4828	39.1362	-0.306101	10.2876	0.0232851	970.614	9.9229
FBgn0011224	NM_001170322	heph	67.0511	69.3435	1.03419	231	61.7866	55.4111	399.052	7.20166	189	103.687	53.7069	242.808	4.52098	379	76.9348	95.4992	334.09	3.49835	385	50.4535	0.240207	7.84788	0.213441	85.2647	6.41557
FBgn0011225	NM_001275977	jar	37.8921	16.9237	0.44663	231	31.6423	33.5517	2.68279	0.07996	238	37.9252	44.3472	22.0473	0.497152	552	42.4247	26.0069	41.4471	1.5937	94	50.8102	-4.48418	5.24223	1.67773e-87	10.0293	3.34047
FBgn0011227	NM_057637	ox	194.19	222.857	1.14762	1219	52.2363	262.751	168.789	0.642391	1299	51.4012	215.078	406.676	1.89083	2237	49.0056	312.345	402.45	1.28848	2082	41.1974	0.175424	5.48593	0.42674	338.504	8.40346
FBgn0011232	NM_080166	scat	40.1741	2.89767	0.0721276	187	48.8561	46.2396	5.03707	0.108934	376	47.8069	53.1582	10.732	0.201888	487	57.1573	12.1633	6.3341	0.520753	92	31.1557	-3.33891	6.21812	1.35902e-54	24.2667	4.60684
FBgn0011236	NM_079109	ken	25.7513	14.9756	0.581546	207	47.6642	21.846	0.515559	0.0235997	349	42.0499	36.825	4.02504	0.109302	724	51.6739	3.94747	4.26034	1.07926	46	38.1858	-5.63663	4.98855	1.40122e-119	12.042	3.60193
FBgn0011259	NM_001273337	Sema1a	7.6778	1.51362	0.197143	67	49.1976	7.73117	24.3334	3.14744	97	75.9125	6.98778	21.1205	3.02249	159	72.1478	6.83136	32.3515	4.73574	79	48.2209	-0.577819	4.08535	0.0789575	2.72133	1.49638
FBgn0011260	NM_058159	Sema2a	57.7592	18.5627	0.32138	402	36.0577	26.0484	363.346	13.9489	117	109.511	17.3421	365.346	21.067	262	75.0228	68.2635	288.072	4.22001	302	57.3673	0.895974	7.48404	5.02944e-05	63.1567	5.98315
FBgn0011272	NM_001273383	RpL13	1602.58	213.005	0.132914	9084	58.6731	1929.29	141.05	0.0731098	12217	56.6437	1816.48	351.161	0.19332	20731	58.1438	2861.33	439.406	0.153567	14260	54.6969	-0.227994	9.89345	0.237482	1803.99	10.8171
FBgn0011284	NM_001300126	RpS4	2255.7	300.725	0.133318	7742	64.6947	2449.96	186.617	0.0761714	11037	58.7275	2449.44	534.242	0.218107	16190	58.6499	4009.26	722.13	0.180115	12339	57.7878	0.0455761	11.1513	0.787208	3250.2	11.6664
FBgn0011289	NM_057647	TfIIA-L	100.43	16.6807	0.166092	536	34.6155	104.417	205.872	1.97164	457	73.8914	81.0435	208.829	2.57675	657	63.6466	138.423	192.809	1.39289	724	40.1386	0.0107308	7.73815	0.951563	171.847	7.42582
FBgn0011290	NM_079596	Taf12	73.4464	56.7097	0.772124	483	66.8992	85.3171	233.084	2.73197	556	91.7666	81.292	157.463	1.93701	1063	73.9007	114.535	289.795	2.5302	613	56.0308	0.0242602	6.87576	0.886854	161.45	7.33584
FBgn0011291	NM_164871	Taf11	41.0038	31.0553	0.757376	188	44.4377	58.6049	49.7245	0.84847	153	62.6242	42.4132	41.2567	0.972733	342	52.0708	69.5333	59.5222	0.856025	274	42.4797	-0.12861	5.96012	0.452874	119.179	6.89819
FBgn0011297	NM_079105	Alg3	36.4915	33.4945	0.91787	86	66.8361	31.4191	15.2616	0.485745	147	42.2781	31.5309	25.5858	0.811454	238	49.9055	14.3645	5.04461	0.351187	55	36.5924	-1.90133	4.61152	1.95219e-23	17.6373	4.14872
FBgn0011300	NM_057651	babo	37.1217	12.449	0.335357	216	50.5104	39.5306	10.8073	0.27339	386	54.0261	41.2834	12.0659	0.29227	774	50.1735	9.06216	4.11279	0.453842	78	44.2422	-3.1023	5.92603	5.2699e-33	14.6027	3.87801
FBgn0011305	NM_001273389	Rsf1	50.2528	3.96279	0.0788572	560	31.7372	39.7531	153.654	3.86521	324	99.4402	48.7227	238.805	4.90132	800	76.6163	90.4954	250.568	2.76885	659	72.9443	0.20766	5.65818	0.189839	64.2753	6.00844
FBgn0011327	NM_079279	Uch-L5	169.717	318.25	1.87519	918	64.2387	154.621	382.821	2.47588	703	91.1475	144.702	248.133	1.71479	1016	80.1421	167.514	239.116	1.42744	677	65.0096	0.0553502	7.99344	0.715035	267.012	8.0613
FBgn0011335	NM_140288	vers	47.1953	0.648735	0.0137458	261	21.952	82.9166	128.987	1.55562	237	42.5675	67.4633	93.1647	1.38097	505	32.6653	59.8343	131.725	2.20149	263	31.3028	0.071668	6.88941	0.641776	101.957	6.67323
FBgn0011336	NM_079770	Stt3B	46.2895	109.17	2.35842	189	68.4119	27.1028	38.7142	1.42842	192	55.2851	26.8959	65.4063	2.43183	389	61.3838	57.6687	75.2048	1.30408	331	46.33	-1.37974	6.26919	3.51218e-12	33.9173	5.0882
FBgn0011361	NM_057655	ND-ACP	242.876	467.933	1.92663	1654	60.7786	255.042	264.671	1.03776	2108	46.4737	245.232	456.584	1.86185	3479	53.2426	108.302	147.921	1.36582	1054	30.247	-1.78289	7.93969	9.21671e-28	542.824	9.08461
FBgn0011455	NM_143785	ND-SGDH	176.507	270.176	1.53068	1004	82.2679	173.967	310.801	1.78655	1608	65.79	184.716	446.98	2.41983	2651	64.4514	241.856	452.574	1.87126	2080	39.6951	-0.251325	7.37798	0.108232	349.613	8.45003
FBgn0011474	NM_169577	Set8	78.0882	6.48991	0.0831099	391	39.2801	40.8089	257.195	6.30241	176	65.4615	30.9736	230.066	7.4278	267	61.3815	40.1806	72.5671	1.80602	205	27.284	-0.867014	7.14467	0.000723636	45.188	5.50106
FBgn0011481	NM_001275769	Ssdp	137.038	43.4337	0.316945	504	62.3824	144.099	170.403	1.18254	385	95.8971	146.581	121.151	0.826511	742	80.9904	198.483	182.414	0.91904	587	55.5266	0.195265	7.80047	0.307498	70.256	6.1366
FBgn0011509	NM_001274667	SrpRŒ≤	64.5902	125.834	1.94819	186	46.5017	69.8112	175.022	2.50708	302	56.0951	68.0094	99.3805	1.46128	712	46.9961	63.3077	128.683	2.03265	357	29.9419	-0.321792	6.96727	0.0464403	159.603	7.31925
FBgn0011566	NM_080029	Smyd3	29.1913	15.6107	0.534773	163	44.5701	32.142	0.762456	0.0237215	243	39.2532	42.0164	3.56373	0.0848175	452	43.2423	4.23603	2.63666	0.622436	17	39.6615	-5.41716	4.95597	4.55623e-110	21.388	4.42546
FBgn0011570	NM_001272948	cpb	71.3207	202.962	2.84576	184	88.097	67.2857	109.957	1.63417	312	66.4621	88.3617	111.933	1.26676	570	72.0987	81.8278	166.59	2.03587	380	35.4772	-1.67109	7.33835	1.3576e-29	125.893	6.9772
FBgn0011584	NM_164885	Trp1	54.6857	89.1688	1.63057	214	47.3069	47.2966	99.0113	2.09341	171	56.02	52.1349	121.794	2.33613	293	68.459	41.481	72.5739	1.74957	80	37.8327	-1.0192	6.68608	2.96647e-13	74.514	6.22137
FBgn0011586	NM_167171	e(r)	188.577	11.026	0.0584698	600	25.2772	235.319	479.747	2.03871	654	57.8095	268.944	468.858	1.74333	1913	40.1224	330.479	736.455	2.22845	730	50.1143	-0.195298	8.16043	0.178754	380.389	8.57171
FBgn0011604	NM_078995	Iswi	76.2886	17.8165	0.23354	526	43.2856	44.2537	301.802	6.81982	192	122.583	31.1679	241.296	7.74181	530	93.1824	102.756	265.768	2.58641	558	69.9272	0.690934	7.8097	0.00405749	78.2153	6.29122
FBgn0011606	NM_080314	Klp3A	45.6432	22.7955	0.499429	428	55.4285	67.0848	12.18	0.181561	740	48.431	56.571	22.0773	0.390259	1394	55.9504	19.5259	11.4193	0.584826	221	36.7241	-3.31537	6.30237	1.51678e-43	20.1207	4.33776
FBgn0011638	NM_057666	La	169.532	39.6785	0.234047	1010	33.5712	166.666	209.027	1.25416	988	39.531	171.663	571.744	3.33062	1393	50.5529	23.1094	92.3957	3.99819	73	49.7998	-4.80794	7.04567	4.75994e-129	105.266	6.71927
FBgn0011640	NM_168205	lark	115.483	16.6511	0.144187	1360	31.0146	88.7988	415.425	4.67827	1770	65.9263	91.1358	454.582	4.98797	2076	60.6814	162.616	466.142	2.86651	1945	51.7539	-0.00261622	7.32101	0.991108	116.835	6.86957
FBgn0011642	NM_166819	Zyx	41.4609	11.975	0.288827	329	42.6555	28.5108	78.5227	2.75414	217	74.965	58.9271	66.646	1.13099	804	63.2316	86.9094	154.445	1.77708	461	57.3551	0.387442	7.54795	0.0103181	119.108	6.89734
FBgn0011648	NM_001273063	Mad	82.0809	15.2979	0.186376	597	39.7681	43.3332	288.372	6.65475	291	101.438	39.5895	216.187	5.46072	586	76.2137	81.1037	213.297	2.62993	472	55.8526	0.628075	7.56011	0.000604066	87.6613	6.45551
FBgn0011656	NM_206067	Mef2	25.6997	3.5119	0.136652	206	32.6663	22.9787	11.9028	0.517992	153	64.1863	32.2349	9.70874	0.301187	395	69.1197	13.1213	13.1805	1.00451	147	32.7807	-2.26481	5.3218	2.383e-18	11.3867	3.52189
FBgn0011659	NM_057674	Mlh1	24.4397	16.5249	0.67615	95	65.6058	26.7479	2.3273	0.0870088	205	41.9678	29.9399	11.093	0.370509	325	51.3407	8.73588	4.18082	0.47858	42	51.5958	-4.10905	4.8097	2.82118e-98	16.19	4.02591
FBgn0011660	NM_057675	Pms2	38.5893	11.026	0.285728	309	42.8134	43.6266	56.8571	1.30327	402	64.7197	40.1449	32.427	0.807749	517	67.8	21.3408	18.5341	0.868484	198	29.7076	-0.470963	7.00801	0.00269397	50.9073	5.67263
FBgn0011661	NM_001258654	Moe	210.576	228.298	1.08416	374	43.6395	195.778	174.813	0.892915	449	45.1234	222.55	167.409	0.75223	638	54.1248	81.7621	69.3194	0.847817	186	16.6857	-1.60055	8.21704	3.97949e-24	128.405	7.00568
FBgn0011666	NM_001276031	msi	64.5892	129.95	2.01194	458	36.3425	79.2738	40.7168	0.513622	820	39.303	119.291	53.3431	0.447167	1526	44.4161	49.6721	108.539	2.18512	254	36.0686	-1.75524	6.43477	3.34105e-28	25.1493	4.65817
FBgn0011672	NM_001170197	Mvl	46.8358	155.661	3.32356	113	89.841	44.0182	6.38858	0.145135	394	48.5325	58.4093	23.9309	0.409712	588	65.4572	9.27395	14.3858	1.5512	71	33.0344	-3.01874	6.46052	8.05678e-42	38.2693	5.26188
FBgn0011692	NM_057677	pav	80.5728	7.26563	0.0901747	561	43.3875	72.6736	138.881	1.91102	494	72.8268	66.1671	87.236	1.31842	927	68.2807	55.9785	75.2819	1.34484	429	40.3164	-0.550002	7.65407	0.00568915	75.2927	6.23635
FBgn0011703	NM_057679	RnrL	144.078	334.508	2.32171	394	97.8104	209.115	243.613	1.16497	1146	50.529	206.791	178.291	0.862179	2028	56.3575	34.6061	41.3903	1.19604	285	28.3826	-1.90401	9.05621	6.57549e-32	245.907	7.94256
FBgn0011704	NM_080372	RnrS	334.322	18.0683	0.0540445	1203	22.2827	188.784	1321.08	6.99781	1467	34.897	184.579	1629.96	8.83066	2199	43.2279	99.3943	385.896	3.88248	210	48.4364	-5.21674	8.29613	2.9074e-168	242.848	7.9245
FBgn0011705	NM_001273345	rost	97.2887	96.7081	0.994033	280	77.5896	111.112	64.0008	0.576004	477	65.358	147.018	22.4729	0.152858	876	66.1155	55.9574	25.503	0.455757	199	29.201	-0.368338	7.36389	0.00996458	154.327	7.27078
FBgn0011708	NM_134305	Syx5	72.1048	21.5798	0.299283	398	42.0811	80.921	93.2257	1.15206	525	47.821	71.2523	89.84	1.26087	834	53.8107	35.7739	37.2352	1.04085	317	25.9071	-2.04807	7.0899	7.86541e-46	92.7487	6.53681
FBgn0011710	NM_078706	Septin1	95.2962	111.405	1.16903	606	48.287	43.5382	552.53	12.6907	320	104.98	39.9339	436.272	10.9248	673	72.4389	129.412	479.111	3.70222	501	75.6199	0.63407	7.57991	0.000626115	120.449	6.91348
FBgn0011715	NM_169055	Snr1	87.7159	30.9232	0.352538	437	46.5002	115.185	252.823	2.19493	513	75.0138	92.3931	224.319	2.42787	840	63.1822	161.751	263.764	1.63067	630	52.0881	0.131474	7.9108	0.351935	238.265	7.89703
FBgn0011726	NM_057686	tsr	1226.83	4340.53	3.538	1633	93.8246	1926.62	3168.46	1.64457	3312	63.3589	1709.4	2473.74	1.44714	5886	60.3959	2304.34	5113.34	2.219	5130	48.483	0.0512492	10.8138	0.769095	3712.37	11.8582
FBgn0011737	NM_001273238	Wee1	50.9452	3.69341	0.0724978	273	32.4715	36.8048	181.427	4.92945	157	78.8866	29.9808	89.8647	2.99741	326	53.7468	37.7552	94.4738	2.50227	220	29.9632	0.204005	7.00908	0.223189	66.0513	6.0477
FBgn0011739	NM_170524	wts	41.6229	11.3997	0.273881	327	64.3335	54.1367	8.4295	0.155708	699	51.5902	56.383	9.3341	0.165548	899	64.1666	22.582	10.9484	0.48483	254	32.6135	-2.18566	5.20847	9.26684e-15	7.35267	2.89776
FBgn0011740	NM_001275484	Œ±-Man-IIa	20.6982	0	0	172	25.7615	18.6115	52.3635	2.8135	139	83.7955	16.535	49.2217	2.97681	203	75.7918	10.1286	5.95002	0.587448	74	35.9758	-1.87648	6.40197	2.87551e-16	24.5673	4.62453
FBgn0011741	NM_078610	Arp6	40.3804	14.0109	0.346972	137	85.8345	60.3999	21.5365	0.356565	210	75.3796	52.74	21.7296	0.412014	299	73.0964	74.5842	39.4178	0.5285	242	57.1326	0.275596	6.37323	0.0664486	81.4647	6.34987
FBgn0011742	NM_001103531	Arp2	126.181	153.818	1.21903	691	48.2484	193.07	135.143	0.699969	853	52.7687	198.794	79.3159	0.398985	2560	47.1198	97.94	131.827	1.34599	811	32.6437	-1.17499	8.29572	7.96733e-18	168.506	7.39751
FBgn0011745	NM_079607	Arp1	124.704	238.536	1.91282	298	73.4064	116.265	37.9261	0.326204	541	39.1923	134.594	46.4567	0.345163	845	46.2065	35.1116	34.9039	0.994083	153	29.5021	-1.43182	7.10834	1.08096e-20	118.358	6.88823
FBgn0011747	NM_001169348	Ank	94.3284	10.7983	0.114476	892	33.8566	42.7827	285.148	6.66503	225	94.8081	35.8997	196.755	5.48068	498	80.0302	73.3973	186.534	2.54143	430	57.2378	0.701484	8.32148	0.00137917	75.1313	6.23326
FBgn0011754	NM_167297	PhKŒ≥	60.0095	1.78928	0.0298167	202	27.5829	66.7738	6.65269	0.0996303	728	30.141	95.0583	6.37841	0.0671	1223	26.7835	19.8781	7.569	0.380771	69	23.2934	-2.70294	6.35021	1.95364e-40	36.5793	5.1969
FBgn0011760	NM_167015	ctp	311.361	591.021	1.89819	1717	62.7965	394.922	930.599	2.35641	2095	74.8449	384.006	1043.29	2.71685	3382	69.6419	506.05	1450.4	2.86612	3045	50.3544	0.136376	9.5991	0.320012	677.421	9.40412
FBgn0011761	NM_001297953	dhd	5348.71	4406.84	0.823909	34467	55.2023	5296.89	1313.14	0.247908	36351	55.3038	5312.6	8682.22	1.63427	61417	73.7135	90.087	130.582	1.44951	589	33.4894	-4.92687	10.3679	3.97903e-104	2442.76	11.2544
FBgn0011763	NM_057691	Dp	150.085	47.0725	0.313639	954	51.7059	124.371	291.9	2.347	564	90.0259	138.605	180.8	1.30443	1320	82.4505	124.307	261.628	2.1047	731	50.6771	0.243043	7.99131	0.187988	131.547	7.04053
FBgn0011766	NM_169962	E2f1	103.458	4.31869	0.0417433	465	37.323	100.307	14.4187	0.143746	660	42.5825	156.285	11.782	0.0753879	1127	48.5529	97.2066	41.7573	0.429573	458	27.5498	-0.461545	7.20023	0.0171668	43.4093	5.44325
FBgn0011768	NM_079586	Fdh	238.626	492.568	2.06418	355	80.2993	282.678	151.401	0.535595	1089	39.6106	289.929	235.485	0.812216	2150	47.7678	85.8521	46.2537	0.53876	425	30.5579	-1.57723	7.98191	1.3587e-27	242.977	7.92527
FBgn0011769	NM_001202146	Fdx1	19.2313	24.9203	1.29582	166	38.8117	27.0781	10.2031	0.376804	219	41.6027	34.8401	15.8635	0.455322	401	40.1385	7.38994	13.8707	1.87697	45	26.0026	-1.08388	3.94727	4.22022e-08	31.9993	5.00447
FBgn0011770	NM_078551	Gip	105.688	181.393	1.7163	789	75.2601	100.751	78.8141	0.78227	939	50.9013	100.098	120.837	1.20719	1843	56.4514	70.2367	66.3634	0.944852	712	36.2836	-0.587505	7.39382	0.000122927	232.463	7.86148
FBgn0011771	NM_079490	Hem	23.8208	8.77184	0.368243	287	32.0206	20.7193	26.5963	1.28365	320	47.4161	20.4045	43.4426	2.12907	646	55.137	12.1052	21.678	1.79079	127	58.3495	-5.05788	4.18911	3.56713e-65	5.57067	2.50352
FBgn0011774	NM_080512	Irbp	52.6232	79.9328	1.51897	253	62.8983	66.8501	38.4632	0.575364	611	36.7661	70.6243	37.0789	0.525016	1225	40.6078	7.69321	8.45767	1.09937	71	28.7846	-3.49155	6.4872	3.91846e-82	50.55	5.66249
FBgn0011785	NM_170139	BRWD3	39.2474	12.744	0.324711	388	58.264	38.3055	39.2138	1.02371	273	93.8536	30.7189	25.7361	0.837792	617	71.501	57.1102	31.9446	0.559351	462	54.3598	1.04359	6.93657	0.00223609	20.8387	4.3881
FBgn0011787	NM_080003	mRpL12	162.432	452.338	2.78479	803	70.4178	242.742	211.492	0.871264	1553	46.0767	269.28	237.065	0.880367	2449	53.1843	94.8675	172.737	1.82083	786	30.4124	-2.05741	7.03328	3.37057e-38	259.134	8.01811
FBgn0011802	NM_001274749	Gem3	37.3642	16.8368	0.450613	304	46.439	37.2021	33.6424	0.904314	407	54.9566	32.9687	22.9054	0.694761	735	54.1405	25.6913	14.5658	0.566955	281	27.6656	-1.28314	6.80491	2.17293e-12	35.4873	5.15329
FBgn0011817	NM_001274626	nmo	88.1534	1.17534	0.0133329	447	22.8595	78.0008	260.016	3.3335	199	68.8943	95.7953	134.374	1.40272	828	41.0452	158.594	234.988	1.4817	204	61.9148	0.683382	6.84224	0.00676007	48.822	5.61241
FBgn0011818	NM_057692	oaf	68.1991	10.7762	0.158011	820	37.6595	40.3309	75.6365	1.8754	799	55.256	45.9761	48.6067	1.05722	1409	59.5162	34.3836	56.8962	1.65475	535	25.9465	-1.60398	7.31524	1.21792e-26	67.238	6.07335
FBgn0011824	NM_057695	CG4038	109.403	2.20023	0.0201112	236	24.4361	165.538	105.958	0.640084	136	47.9324	200.271	121.572	0.607036	362	41.0622	249.909	249.829	0.99968	210	44.0042	0.359507	6.02049	0.0422376	97.3153	6.60608
FBgn0011826	NM_001258786	Pp2B-14D	33.7877	51.8317	1.53404	334	77.9783	48.2947	22.5533	0.466993	776	66.7022	62.7168	13.8688	0.221135	1233	72.2788	20.5362	21.7106	1.05719	419	31.9265	-2.8842	6.73857	7.41958e-45	36.0687	5.17667
FBgn0011836	NM_168387	Taf2	19.0445	7.27243	0.381864	158	28.2245	26.4495	35.9453	1.35902	144	75.8997	21.921	22.8384	1.04185	346	62.7606	38.9005	28.335	0.728397	193	53.859	0.59403	6.73439	0.00451139	32.8373	5.04165
FBgn0011837	NM_001272561	Tis11	101.394	5.79282	0.057132	709	30.3209	58.7595	302.97	5.15611	311	68.534	88.6381	198.832	2.24318	1014	53.0246	92.31	257.686	2.79153	451	37.5331	-0.551751	6.84529	0.00601352	50.2833	5.65487
FBgn0012034	NM_168894	AcCoAS	37.441	12.28	0.327983	277	36.1721	39.7093	18.1842	0.457932	350	60.3	45.1621	12.6968	0.281139	670	58.9795	9.34479	11.1019	1.18803	71	25.9089	-0.959735	6.48635	1.33046e-07	38.84	5.28318
FBgn0012036	NM_135441	Aldh	193.824	416.656	2.14966	669	103.519	221.303	83.7706	0.378533	1430	48.6695	240.237	177.025	0.736876	2099	55.3922	6.76046	8.3843	1.2402	29	36.7188	-3.81802	7.90803	1.33595e-82	152.547	7.25405
FBgn0012051	NM_001299684	CalpA	6.58042	10.8894	1.65483	41	64.6091	8.29257	8.12882	0.980254	70	74.1732	10.9257	17.5358	1.60501	167	71.1208	17.9149	28.9622	1.61666	148	68.6149	0.326344	5.16526	0.0540531	15.5087	3.96428
FBgn0012058	NM_001274574	Cdc27	44.0587	5.78213	0.131237	225	59.1352	45.459	17.3547	0.381766	364	60.332	48.3553	19.4903	0.403064	601	65.0611	23.9613	10.4213	0.434923	199	30.6831	-1.58873	6.9104	6.00638e-16	38.0427	5.25333
FBgn0013269	NM_079640	Fkbp39	307.093	191.892	0.624867	1992	60.6486	564.846	486.004	0.860418	3807	64.855	457.662	466.451	1.0192	6549	60.7185	633.508	634.018	1.00081	3892	41.9777	0.14844	9.63941	0.25307	818.102	9.67631
FBgn0013305	NM_165959	Nmda1	45.7238	197.82	4.32642	302	55.2852	44.8125	143.542	3.20318	367	52.3102	62.7023	96.6122	1.54081	708	47.5269	65.8631	175.089	2.65837	442	36.9219	-0.346929	7.292	0.0181097	121.331	6.924
FBgn0013325	NM_001299685	RpL11	1855.79	407.909	0.219803	6513	68.5438	1749.42	161.344	0.0922275	7445	60.8648	1561.72	738.84	0.473095	12326	66.5902	2670.6	512.699	0.191979	9137	54.5197	-0.160638	10.5574	0.388106	3210.23	11.6485
FBgn0013334	NM_169690	Sap47	18.2544	19.7058	1.07951	93	48.0823	14.5837	64.2447	4.40524	41	78.3832	18.7575	58.8276	3.13622	111	67.0357	26.4217	62.9355	2.38196	78	54.9282	-0.0239219	5.51003	0.920406	10.6307	3.42367
FBgn0013347	NM_079743	TfIIA-S	92.2008	72.778	0.789342	613	33.7921	108.914	324.522	2.97962	451	92.0229	102.63	340.426	3.31702	1062	72.9223	217.105	358.875	1.653	807	62.6749	-0.894775	7.25505	1.34892e-07	394.427	8.62398
FBgn0013432	NM_057711	bcn92	41.5154	9.56954	0.230506	155	49.4667	71.9027	64.9482	0.903279	175	61.9355	68.3174	108.838	1.59312	348	55.979	77.1509	142.038	1.84105	279	37.8281	0.270524	6.08856	0.068732	136.438	7.09316
FBgn0013435	NM_078950	Cdc2rk	16.3024	12.4587	0.764227	103	48.0426	20.3628	25.7734	1.26571	121	52.7903	17.6327	27.3823	1.55293	188	61.643	19.8814	21.6067	1.08678	104	41.8413	-0.101132	4.91475	0.569848	31.9293	5.00132
FBgn0013531	NM_001273294	MED20	32.2021	63.6874	1.97774	104	46.5632	45.5851	73.6353	1.61534	131	37.9253	44.089	45.7012	1.03657	240	40.9345	14.182	27.0698	1.90874	66	27.5856	-2.50647	5.65388	3.86758e-45	64.4267	6.01182
FBgn0013548	NM_080132	l(2)dtl	62.7762	0.646438	0.0102975	910	24.2873	87.1573	96.083	1.10241	1113	51.3387	96.5295	50.8617	0.526903	2290	52.2284	21.7693	27.6334	1.26937	352	31.2705	-3.10443	7.04708	4.39935e-68	58.816	5.88059
FBgn0013717	NM_001300177	not	44.5756	3.54846	0.0796054	701	24.9474	39.0814	70.0957	1.79358	743	48.0992	32.9324	57.0518	1.73239	1465	40.08	62.8283	34.5357	0.549684	385	43.0039	0.177584	6.61304	0.294677	47.9967	5.58787
FBgn0013720	NM_166887	pck	44.4601	36.4731	0.820355	316	33.9293	44.0955	207.002	4.69441	237	84.2748	40.0219	252.814	6.3169	442	70.3705	69.4091	177.296	2.55436	384	58.8933	0.0116063	6.09584	0.949819	70.3953	6.13946
FBgn0013726	NM_165597	pnut	120.565	23.7288	0.196813	703	39.9781	79.6062	654.566	8.22255	270	123.113	57.3528	607.518	10.5926	604	92.2449	169.229	553.577	3.27117	671	66.3338	0.623008	8.02596	0.000301664	134.071	7.06793
FBgn0013732	NM_136375	sced	52.3012	6.64343	0.127022	441	46.5543	30.6307	113.72	3.71261	231	95.69	25.2948	72.8926	2.88172	535	84.9176	39.8731	43.7007	1.096	487	35.012	0.295126	7.15139	0.181942	52.9073	5.72812
FBgn0013733	NM_166019	shot	6.14325	0.858796	0.139795	44	33.3845	6.46381	2.12381	0.328569	28	82.046	6.21669	1.04399	0.167933	92	49.4264	5.83157	3.08393	0.528833	32	31.1867	0.539542	3.89659	0.324329	1.09267	0.254191
FBgn0013746	NM_001273347	alien	77.2096	118.24	1.53142	97	68.7691	110.008	166.47	1.51326	167	73.3309	85.6298	143.878	1.68023	358	58.7671	158.608	145.295	0.916064	275	50.0373	0.210237	8.03107	0.125364	223.509	7.80483
FBgn0013749	NM_079892	Arf4	271.707	300.784	1.10702	2755	36.7168	328.305	1358.9	4.13913	1977	77.1496	249.286	992.246	3.98036	3495	60.9737	370.371	661.752	1.78673	2917	49.793	0.0762967	8.9474	0.666257	1012.86	9.98436
FBgn0013750	NM_166090	Arf6	124.435	9.16914	0.0736863	586	40.4814	176.083	69.2654	0.393367	561	60.533	189.104	45.1378	0.238694	1253	53.9534	145.016	144.261	0.994794	555	41.5731	-0.151654	8.09718	0.28825	263.671	8.04314
FBgn0013753	NM_001274342	Bgb	40.9136	10.2595	0.250759	433	19.8839	71.2232	181.645	2.55037	312	62.4928	64.2097	218.392	3.40124	528	46.6199	77.4101	209.231	2.70289	405	42.4793	-0.0643184	6.80872	0.699416	119.953	6.90752
FBgn0013755	NM_057718	Bro	0	0	NA	0	NA	0	0	NA	0	NA	5.579	41.4728	7.43372	54	47.8675	197.198	433.507	2.19834	657	42.2693	-1.39828	1.88706	7.6381e-05	7.10467	2.84893
FBgn0013756	NM_001273974	Mtor	87.4343	1.88078	0.0215108	295	55.3002	51.2147	86.8562	1.69592	137	111.079	27.1772	89.8734	3.30693	262	93.1727	54.135	52.7612	0.974624	186	65.4377	1.05037	7.92338	0.00163824	38.486	5.27001
FBgn0013759	NM_001170210	CASK	34.5664	10.5474	0.305134	117	71.0055	47.0182	5.36288	0.11406	398	48.5571	47.9464	12.8085	0.267142	774	58.7692	12.425	1.56552	0.125998	175	26.0805	-2.81042	5.9007	2.83105e-28	17.8607	4.16677
FBgn0013762	NM_057732	Cdk5	32.2594	14.8719	0.461012	181	34.9664	28.74	60.871	2.11799	158	49.4296	32.6842	61.0344	1.8674	299	57.1682	13.8696	22.5935	1.62899	58	49.4129	-1.75521	5.31486	3.33023e-28	30.8727	4.95292
FBgn0013763	NM_001299570	Idgf6	176.263	68.081	0.386246	1473	38.3048	195.173	714.041	3.6585	692	116.854	135.452	649.931	4.79824	1193	99.7248	315.274	530.02	1.68114	1138	82.0515	0.698928	8.59489	6.55644e-05	327.116	8.3541
FBgn0013764	NM_057734	Chi	50.8819	24.7251	0.485931	587	29.8079	62.8272	215.578	3.43129	441	85.0623	62.7605	144.911	2.30896	1031	60.4608	89.2524	205.127	2.29828	474	61.6975	0.24017	7.2175	0.147486	86.3473	6.43375
FBgn0013771	NM_079024	Cyp6a9	1.99675	0.498618	0.249715	8	46.4688	1.55438	0.353124	0.227179	9	39.7428	1.54252	0.507847	0.329233	21	51.7558	0.0577022	0	0	0	NA	-6.63746	1.89957	4.75332e-52	2.23133	1.22116
FBgn0013773	NM_001299503	Cyp6a22	57.9164	16.1208	0.278347	387	41.2631	72.1206	28.3637	0.393282	540	56.4907	90.6313	6.15721	0.0679369	1069	51.8991	54.6263	28.489	0.521525	377	32.9431	-0.93163	7.30268	3.46412e-12	102.271	6.67767
FBgn0013799	NM_001275140	Deaf1	51.9153	0.434548	0.00837032	194	38.7267	39.1808	124.869	3.187	123	74.2007	43.4316	85.4201	1.96677	220	73.8624	47.2202	79.9141	1.69237	158	31.0199	0.0428749	5.95057	0.860992	29.3267	4.87905
FBgn0013954	NM_079068	Fkbp12	511.301	1635	3.19772	2377	83.4276	449.933	2315.83	5.14705	2702	76.7656	458.108	3345.3	7.30242	5456	73.13	968.018	2997.87	3.09691	6791	52.7853	-0.089114	9.59082	0.613951	1944.61	10.9253
FBgn0013981	NM_079628	His4r	483.818	356.873	0.737619	5202	28.5738	618.768	2627.6	4.24651	3566	106.579	519.499	3971.29	7.64446	7555	92.052	1240.9	3473.66	2.7993	5702	83.6367	-0.0740897	9.38852	0.706653	1983.31	10.9538
FBgn0013983	NM_001299643	imd	17.0513	17.978	1.05435	151	16.7751	25.5263	12.062	0.472532	200	22.7425	26.5699	7.7098	0.290171	515	18.165	4.81798	15.1679	3.14819	26	54.6849	-5.19263	3.46839	1.48878e-80	10.5347	3.4107
FBgn0013987	NM_001201618	MAPk-Ak2	95.733	70.9199	0.74081	384	48.1396	54.0808	400.677	7.40886	229	98.7813	34.5972	337.326	9.7501	393	83.6366	84.2875	184.108	2.18428	360	45.2588	0.331591	7.41879	0.0328631	106.639	6.73794
FBgn0013995	NM_001300506	Calx	46.372	64.9227	1.40004	374	93.4969	56.5379	5.64649	0.099871	1107	49.9624	65.5928	4.06027	0.0619012	2187	51.9174	3.95428	0.676232	0.171013	92	18.5702	-4.58382	6.69491	1.17528e-97	27.696	4.79681
FBgn0014006	NM_206518	Ask1	34.6276	19.8039	0.571911	98	56.4882	40.2425	4.93074	0.122526	155	50.3965	39.5671	15.2329	0.38499	195	62.3678	9.42977	3.12316	0.331202	37	28.7319	-2.39064	5.59308	4.54574e-26	12.1067	3.6096
FBgn0014007	NM_079324	Ptp69D	65.9848	40.0675	0.607224	420	52.1459	35.6067	343.016	9.63347	319	86.5168	21.9942	273.061	12.4152	388	81.3558	37.8541	171.142	4.5211	371	33.0778	0.0110933	7.30205	0.972029	36.6667	5.20033
FBgn0014009	NM_057742	Rab2	99.8551	134.496	1.34691	508	33.4561	87.8795	369.862	4.20874	336	71.641	89.264	309.789	3.47048	783	59.8405	152.361	374.717	2.45941	407	56.1778	0.195919	7.47308	0.144301	217.106	7.76292
FBgn0014010	NM_164477	Rab5	194.017	316.14	1.62945	981	44.8037	188.951	205.87	1.08954	879	52.4965	219.71	140.262	0.638395	1829	52.8579	109.894	319.402	2.90646	595	36.5232	-0.652984	8.17234	3.14561e-07	196.196	7.61689
FBgn0014011	NM_001274588	Rac2	26.0359	28.9981	1.11377	157	42.3365	14.4041	63.3211	4.39605	72	87.5949	27.2739	58.3664	2.14001	101	69.8451	36.2744	77.474	2.13578	147	41.5988	0.87557	5.44527	5.26648e-07	28.486	4.83724
FBgn0014020	NM_134308	Rho1	156.907	429.448	2.73696	892	67.3876	167.22	644.946	3.85687	1086	72.6455	175.802	587.18	3.34002	1982	67.5503	297.067	763.057	2.56864	1593	50.6817	0.557976	8.27608	3.2632e-06	308.76	8.27081
FBgn0014022	NM_057751	Rlb1	24.6131	13.608	0.552874	99	54.2656	33.4149	53.0047	1.58626	148	71.8114	28.3672	41.0251	1.44622	248	70.0467	44.0936	64.4719	1.46216	206	56.0873	-0.0675486	5.60499	0.7452	43.928	5.46035
FBgn0014023	NM_176433	mRpL47	51.3954	117.296	2.28222	158	51.7136	53.8536	12.3253	0.228867	213	38.2006	56.9599	29.1382	0.511557	379	45.247	12.9118	26.7518	2.07189	36	51.3744	-5.03484	5.07716	1.69761e-72	50.5433	5.6623
FBgn0014024	NM_078492	Rnp4F	45.1361	1.3157	0.0291496	425	32.036	69.3791	11.5075	0.165864	585	42.8377	61.0534	15.8126	0.258996	1188	43.0404	12.3025	8.55351	0.695268	110	31.5986	-4.20626	5.49229	4.35642e-57	16.8493	4.08316
FBgn0014026	NM_001298016	RpL7A	2047.86	278.458	0.135975	5426	68.6872	2114.36	273.352	0.129284	7328	68.6596	1962.51	723.599	0.368712	10492	72.1191	3435.2	715.504	0.208286	7798	63.3305	-0.0505035	11.3806	0.773035	3552.46	11.7946
FBgn0014028	NM_057753	SdhB	90.2584	143.672	1.59178	276	61.6309	110.206	125.041	1.13461	470	59.329	114.72	97.8478	0.852931	917	55.8849	106.068	143.364	1.35163	549	36.443	-0.321966	6.82167	0.0421603	123.072	6.94453
FBgn0014029	NM_001275835	Septin2	69.2609	31.8213	0.459441	420	27.1566	88.1771	388.12	4.40159	296	87.9481	72.5273	316.54	4.36443	583	63.3572	125.45	326.212	2.60033	397	59.4345	0.383526	7.27082	0.00937621	128.918	7.01143
FBgn0014032	NM_167157	Sptr	62.9298	127.039	2.01875	219	91.8036	75.8027	78.0207	1.02926	306	60.4618	68.0204	63.179	0.928824	562	64.0245	56.8535	104.74	1.84227	270	35.3004	-0.069758	6.96376	0.66724	146.731	7.19801
FBgn0014075	NM_079427	Uggt	34.4682	68.6459	1.99157	208	87.9093	42.9821	70.0253	1.62917	435	76.6161	28.6628	97.43	3.39917	523	86.7638	40.6027	41.8879	1.03165	488	41.4971	-0.18579	7.22292	0.516817	33.4567	5.06853
FBgn0014092	NM_135946	CG4278	41.6085	69.611	1.673	201	54.9593	60.326	57.7234	0.956858	268	55.4916	54.5184	32.3086	0.592619	469	51.9139	56.2878	74.9411	1.33139	318	38.4644	-0.309522	6.06708	0.0469131	86.1773	6.43091
FBgn0014127	NM_001299165	barr	61.9591	26.7412	0.431594	379	27.9028	45.2935	109.434	2.41612	256	61.9637	43.1756	96.3609	2.23184	550	53.7855	38.1146	40.6962	1.06773	189	43.8319	-0.950833	7.41083	5.32164e-10	79.2767	6.31064
FBgn0014133	NM_001272527	bif	170.244	20.3034	0.11926	1340	50.6934	154.488	480.233	3.10854	1653	68.8214	111.073	321.55	2.89495	2429	69.2693	82.21	113.953	1.38612	474	30.9541	-1.13581	8.33718	1.80292e-08	76.1713	6.25307
FBgn0014163	NM_079382	fax	199.439	54.4679	0.273106	944	24.9971	118.35	1411.5	11.9265	308	105.615	231.293	1806.67	7.81118	1192	69.366	675.149	2542.05	3.76516	1039	71.6003	0.623024	7.99349	0.00588994	96.056	6.5873
FBgn0014184	NM_165865	Oda	426.947	265.818	0.622601	1397	65.0953	183.198	611.638	3.33868	548	115.043	196.991	845.789	4.29355	1282	91.4665	544.262	681.758	1.25263	858	73.6293	0.331129	9.3337	0.0302205	473.955	8.88891
FBgn0014189	NM_001273171	Hel25E	175.385	25.2468	0.143951	1408	24.0739	153.877	690.762	4.48906	1087	87.9223	125.166	653.997	5.22505	2126	65.5969	325.377	709.743	2.1813	1018	73.8818	0.253444	9.43664	0.0789737	553.977	9.11394
FBgn0014269	NM_166317	prod	53.7475	1.47422	0.0274286	474	27.3644	55.6788	208.549	3.74557	198	94.2503	45.2554	184.31	4.07266	391	71.6521	109.186	181.835	1.66537	459	49.0139	0.369417	7.06943	0.00835021	109.45	6.77545
FBgn0014366	NM_057766	noi	41.601	6.49533	0.156134	251	29.4942	39.5983	137.293	3.46714	126	81.2828	31.9838	141.726	4.43118	222	65.3549	74.5886	129.262	1.733	258	48.9653	0.341907	6.84305	0.0420174	78.6033	6.29835
FBgn0014391	NM_167468	sun	330.269	795.275	2.40796	2515	66.5876	316.431	409.898	1.29538	3723	43.9638	361.678	878.995	2.43032	7037	46.9604	404.944	710.867	1.75547	4368	37.8293	-0.117188	7.31691	0.617417	829.146	9.69566
FBgn0014411	NM_130596	Vps26	61.9531	22.1197	0.357039	451	43.9296	54.3056	114.319	2.1051	322	81.5645	55.5203	65.7098	1.18353	733	72.9965	56.6199	85.1278	1.50349	474	44.8433	-0.0518262	7.06236	0.797434	65.032	6.02529
FBgn0014417	NM_143788	CG13397	91.2405	134.469	1.47378	337	48.9119	128.637	98.6245	0.766687	492	53.8645	107.171	203.973	1.90324	635	67.2994	17.9269	7.11123	0.396679	95	26.7795	-3.06745	6.5476	2.04008e-54	42.0487	5.39742
FBgn0014427	NM_143789	CG11899	109.055	204.114	1.87166	309	67.3403	114.487	31.9307	0.278901	489	42.1932	114.279	46.2773	0.404951	623	52.0669	20.547	10.2716	0.499909	112	30.4027	-2.43474	6.5417	4.33946e-45	102.352	6.6788
FBgn0014455	NM_001298339	Ahcy	148.038	90.6514	0.612352	639	67.6119	120.121	44.215	0.368088	923	44.4856	128.32	113.178	0.882	1875	52.2545	12.9271	7.29183	0.564073	156	26.2029	-3.59263	8.07643	8.40668e-102	196.957	7.62247
FBgn0014469	NM_001299267	Cyp4e2	37.0989	60.1175	1.62047	124	84.9717	22.2534	5.23746	0.235355	132	60.0338	21.4591	2.91573	0.135874	126	63.159	13.638	9.13554	0.669858	77	30.6235	-0.890948	6.54586	5.71887e-10	65.1793	6.02855
FBgn0014857	NM_001273153	His3.3A	203.592	449.212	2.20643	424	79.0042	180.262	458.93	2.5459	708	66.1349	206.092	587.365	2.85002	1655	53.3753	432.035	1259.62	2.91556	1108	58.201	-0.25324	8.04234	0.162474	492.885	8.9454
FBgn0014861	NM_057773	Mcm2	84.4429	189.186	2.2404	310	73.0454	138.077	128.243	0.928783	997	41.9061	131.536	105.594	0.802775	1609	48.1336	69.7225	111.741	1.60265	470	29.418	-1.63819	7.9558	6.12386e-24	101.679	6.66929
FBgn0014868	NM_078541	Ost48	90.3824	234.314	2.59247	216	89.4597	101.53	241.751	2.38108	340	70.9136	95.339	285.008	2.98941	575	64.2375	187.47	370.305	1.97528	620	50.1291	-0.0453609	7.69291	0.789803	176.27	7.46246
FBgn0014869	NM_079822	Pglym78	251.239	469.01	1.86679	588	89.3984	258.725	275.775	1.0659	1557	48.467	287.134	360.6	1.25586	3195	48.7819	80.6485	102.835	1.27511	652	25.7975	-0.867166	8.64946	6.73955e-08	521.575	9.02701
FBgn0014870	NM_166200	Psi	33.1253	103.609	3.12777	167	52.9426	44.1878	169.344	3.83236	217	84.0311	49.1456	127.836	2.60116	433	68.7709	57.1337	280.99	4.91812	237	57.7802	0.429524	5.61183	0.0886004	16.9907	4.09514
FBgn0014877	NM_137042	Roe1	104.385	55.526	0.531936	651	30.0633	103.858	257.134	2.47583	794	36.5182	111.286	282.769	2.54091	1248	41.1444	19.5627	53.2956	2.72435	83	32.772	-3.88734	6.6518	5.54917e-87	124.307	6.95893
FBgn0014879	NM_142181	Set	205.44	17.3007	0.0842129	1473	30.7428	242.584	671.503	2.76813	796	92.1339	181.607	746.933	4.11292	1494	73.0595	451.477	808.89	1.79165	1585	57.2083	0.215379	8.7378	0.0933836	497.343	8.95839
FBgn0014906	NM_001258923	Hydr2	70.7719	15.2846	0.215969	26	60.552	76.0534	112.08	1.4737	27	62.2349	82.2926	71.9996	0.874922	78	71.9829	41.6404	25.5223	0.612922	34	33.3083	-1.8929	7.65712	6.58981e-33	105.295	6.71966
FBgn0014930	NM_141492	CG2846	27.8087	33.687	1.21138	134	38.7873	25.2972	17.2651	0.682492	163	42.429	25.737	39.7279	1.54361	293	49.4544	14.7729	6.31588	0.427532	70	27.3561	-2.02595	5.20475	8.6607e-31	47.384	5.56937
FBgn0014931	NM_001260044	CG2678	19.3097	3.68555	0.190865	102	40.3657	22.0948	20.0979	0.909625	71	72.2666	29.9949	9.00903	0.300352	192	61.5108	21.0695	11.816	0.560811	136	30.4294	0.182733	5.60955	0.28521	33.504	5.07056
FBgn0015000	NM_080361	Œ≤ggt-I	41.1282	23.1082	0.561858	111	67.116	46.7933	6.47794	0.138437	278	50.1851	62.4749	6.21086	0.0994137	451	54.9867	8.83964	8.86055	1.00236	54	35.0419	-4.77739	6.19513	1.74856e-134	50.9247	5.67312
FBgn0015019	NM_169727	CCT3	166.563	300.025	1.80127	505	76.9806	250.87	86.9826	0.346723	1144	51.4289	268.586	109.37	0.407205	2095	59.5056	88.2137	69.7735	0.79096	647	26.639	-1.99853	8.93138	2.97919e-46	288.911	8.17498
FBgn0015024	NM_078585	CkIŒ±	182.448	48.4963	0.265808	1495	24.3617	110.025	569.649	5.17747	644	59.9077	143.356	355.019	2.47649	2298	38.3846	187.219	623.205	3.32874	546	51.3787	0.617414	8.67651	0.000581563	216.025	7.75572
FBgn0015025	NM_079372	CkIIŒ±-i1	12.8788	0	0	77	18.559	20.7298	12.3537	0.595939	74	38.6723	24.0981	7.86133	0.326221	181	36.8864	8.71776	8.24855	0.946177	43	23.3517	-3.33972	4.25302	2.90164e-65	14.828	3.89995
FBgn0015031	NM_001258957	cype	397.451	1389.49	3.496	1840	81.4778	484.566	1085.26	2.23966	2503	70.1107	461.972	1534.49	3.32161	3986	71.321	751.615	1755.39	2.33548	4488	50.9065	-0.262215	6.94738	0.149993	621.186	9.27911
FBgn0015036	NM_080305	Cyp4ae1	1.26875	0.506922	0.399543	9	47.0256	2.24885	0.538508	0.239459	12	71.3283	2.05073	0.258153	0.125883	16	59.9321	0.997275	1.12862	1.1317	4	20.7619	-1.94621	1.28952	2.76535e-10	1.59	0.757023
FBgn0015075	NM_079488	Ddx1	29.3004	23.2766	0.794414	332	52.5443	33.5313	13.0301	0.388596	406	39.0232	34.7823	15.8631	0.456068	756	42.0694	11.0124	6.40171	0.58132	146	46.485	-1.68143	5.72186	1.80128e-24	25.5407	4.68036
FBgn0015218	NM_001274698	eIF4E1	580.707	808.526	1.39231	3333	70.3105	774.335	200.552	0.259	5739	51.5541	830.097	252.245	0.303874	9761	59.2991	179.953	87.7777	0.487783	1867	27.6028	-2.6147	9.65298	3.09488e-65	688.207	9.42691
FBgn0015221	NM_170483	Fer2LCH	269.916	2011.69	7.45302	1369	78.4161	194.231	1298.21	6.68385	1177	80.2442	175.475	1538.45	8.76736	2139	74.6204	375.202	1522.7	4.05836	2011	56.821	0.321145	8.30144	0.016266	398.392	8.63841
FBgn0015222	NM_080134	Fer1HCH	306.858	846.219	2.75769	1064	76.8064	216.954	1249.83	5.76077	907	79.5326	194.335	1293.48	6.65594	1499	74.7771	431.152	1133.86	2.62983	1895	49.3439	0.257491	9.40311	0.0535553	675.374	9.39976
FBgn0015229	NM_079719	glec	85.1473	12.6142	0.148145	145	31.345	84.2838	87.5069	1.03824	374	44.4492	102.333	75.334	0.736164	652	42.2409	20.5694	25.0206	1.2164	100	15.5293	-3.5923	6.79666	1.4585e-58	65.5607	6.03696
FBgn0015239	NM_206415	Hr78	46.158	1.24796	0.0270368	245	30.7041	64.2912	11.2686	0.175275	370	33.3552	77.8077	16.312	0.209645	712	36.8826	9.43543	3.70464	0.392631	57	13.6741	-3.47294	6.20135	9.60813e-93	37.7227	5.24118
FBgn0015240	NM_079769	Hr96	41.4708	1.72119	0.0415038	229	38.2957	47.7541	0.975167	0.0204206	381	34.431	57.6703	4.20733	0.0729549	678	42.9922	3.30646	0.153284	0.0463589	19	37.8291	-6.67363	4.70696	8.43066e-117	10.7787	3.44343
FBgn0015245	NM_078560	Hsp60A	224.962	79.9503	0.355394	1397	35.264	305.233	65.1299	0.213378	2097	37.6108	375.523	80.9852	0.21566	4464	41.3077	31.0429	29.1807	0.940013	247	26.743	-4.18593	8.22583	3.37603e-116	149.125	7.22135
FBgn0015247	NM_057779	Diap2	48.4339	6.05784	0.125074	271	52.571	51.388	11.7087	0.227848	322	59.1789	63.4293	13.6254	0.214812	733	55.3285	52.8117	20.6805	0.391589	473	29.6101	-0.423592	7.13622	0.00126056	84.138	6.3964
FBgn0015268	NM_001259556	Nap1	750	605.408	0.807211	4358	65.6134	851.613	27.8616	0.0327163	7703	40.2996	1052.95	80.4888	0.0764409	15911	43.1822	344.02	95.775	0.2784	2921	33.7888	-0.905374	9.8835	1.46076e-11	892.361	9.80164
FBgn0015269	NM_001276049	Nf1	8.22124	9.90683	1.20503	98	65.452	6.74852	20.21	2.99473	96	78.6875	4.96538	14.4656	2.91329	213	73.9395	6.80774	9.60344	1.41066	124	35.7709	0.143713	5.176	0.743616	4.442	2.18333
FBgn0015270	NM_169563	Orc2	50.184	86.509	1.72384	153	55.1604	73.4791	5.43951	0.074028	340	39.5283	88.0212	7.82287	0.0888748	687	46.0895	13.1923	17.6404	1.33717	36	47.451	-5.46631	5.99688	1.72539e-140	38.4113	5.26721
FBgn0015271	NM_057784	Orc5	39.6835	75.6231	1.90566	234	56.6851	57.7539	28.6218	0.495581	407	46.0247	64.1593	25.1161	0.391466	820	49.5477	22.0054	40.506	1.84073	146	47.8643	-2.49315	6.38792	8.27502e-52	60.9587	5.93212
FBgn0015278	NM_079304	Pi3K68D	22.6692	5.23544	0.23095	255	32.7501	16.7446	25.8849	1.54586	213	52.1499	16.3832	16.4636	1.00491	379	53.1551	12.1628	16.3188	1.34169	156	28.075	-0.480854	6.48942	0.0138838	28.8353	4.85476
FBgn0015279	NM_001275841	Pi3K92E	28.5674	26.7939	0.93792	157	76.2501	19.9289	45.7505	2.29569	212	72.3411	12.9143	51.4576	3.98454	264	83.2811	14.7152	11.0209	0.748944	119	37.7216	-2.25974	6.26179	1.38095e-17	20.242	4.34639
FBgn0015282	NM_001300564	Rpt2	230.238	514.208	2.23338	604	85.0285	279.509	347.871	1.24458	1392	58.8782	236.792	353.838	1.4943	1582	67.086	118.613	145.218	1.2243	571	38.8712	-0.892418	8.56997	6.73964e-10	321.499	8.32912
FBgn0015283	NM_079480	Rpn10	181.813	749.681	4.12337	1121	53.7593	156.131	284.053	1.81933	1381	45.8572	139.704	449.593	3.21819	1908	54.1512	54.0838	94.0739	1.73941	409	39.9654	-1.61471	7.7935	1.07777e-22	209.042	7.70834
FBgn0015286	NM_080324	Rala	198.173	134.008	0.676218	1517	44.3711	261.333	38.3808	0.146865	1370	49.1934	286.694	54.194	0.18903	3251	58.7111	55.4943	59.6714	1.07527	474	36.3473	-1.68645	7.51887	3.50616e-28	88.036	6.46166
FBgn0015288	NM_057786	RpL22	1235.2	302.503	0.244902	11588	52.2982	1286.24	115.638	0.0899034	16459	46.7572	1368.96	505.48	0.369243	30790	49.9302	2505.48	543.389	0.21688	19757	48.5156	0.351634	8.80559	0.0100864	567.259	9.14812
FBgn0015295	NM_080004	Shark	39.3816	2.9008	0.0736588	222	28.2787	48.4081	6.5833	0.135996	377	37.7299	57.1066	4.83463	0.0846598	900	34.9425	13.4277	8.92431	0.664618	83	24.7238	-3.28405	6.55419	7.78578e-70	34.4887	5.11223
FBgn0015296	NM_079944	Shc	49.5803	5.57142	0.112372	238	51.9542	54.3315	11.5083	0.211817	343	51.5895	70.7105	22.6982	0.321002	557	59.0752	21.6349	20.3981	0.942835	131	49.3262	-3.51569	6.05573	2.61463e-72	51.2073	5.68109
FBgn0015298	NM_057787	Srp19	68.402	107.969	1.57844	346	64.6147	92.8427	51.0755	0.55013	532	53.1106	87.9186	47.2515	0.537446	599	55.0513	64.6205	80.3779	1.24385	267	35.7357	-0.177085	5.73624	0.370017	128.335	7.0049
FBgn0015299	NM_057788	Ssb-c31a	194.671	513.656	2.63858	940	72.5591	173.929	186	1.0694	1387	36.4552	173.216	414.061	2.39044	2546	44.2304	34.0525	86.2017	2.53144	254	43.3064	-2.0402	5.83763	1.58894e-24	176.51	7.46442
FBgn0015320	NM_001273433	Ubc2	130.712	67.5324	0.516651	844	34.4986	121.187	596.639	4.92331	565	71.5432	149.724	318.119	2.1247	1287	60.6731	192.904	824.947	4.27647	839	53.0339	0.0805629	7.89398	0.568495	194.541	7.60467
FBgn0015321	NM_001300085	Ubc4	190.805	354.612	1.8585	591	73.1929	211.156	394.814	1.86977	1121	54.6487	201.327	254.988	1.26654	2079	53.5803	226.55	370.805	1.63675	1407	27.9558	-0.432725	8.78534	0.00150324	400.6	8.64638
FBgn0015331	NM_079496	abs	16.5656	3.22862	0.194899	69	36.4078	16.5006	39.8713	2.41636	34	66.6523	12.5811	28.7733	2.28704	105	61.0462	28.9563	32.5268	1.12331	75	47.0072	0.418063	5.35607	0.0237388	26.0493	4.7087
FBgn0015338	NM_135945	CG5861	108.235	198.173	1.83094	252	58.0809	124.192	62.4219	0.502624	424	45.5389	132.703	85.0784	0.641119	438	58.8843	74.267	49.7649	0.670081	277	29.3565	-1.6274	7.07764	8.23005e-22	157.389	7.29911
FBgn0015351	NM_142316	Mettl4	13.2535	2.8368	0.214041	104	20.9457	13.9454	2.26016	0.162073	92	40.8184	22.1085	7.22326	0.326719	229	39.6728	7.30437	0.631588	0.0864671	36	38.8415	-2.25153	3.71283	5.53477e-26	14.3327	3.85127
FBgn0015359	NM_001274393	CG2034	83.1259	150.247	1.80746	661	74.872	105.006	86.4544	0.823332	1016	56.4714	92.2075	59.3989	0.644187	1609	61.2044	60.8551	71.3036	1.17169	572	34.4093	-1.32723	6.91615	1.01488e-18	138.491	7.11469
FBgn0015360	NM_139448	oxt	46.0906	5.94342	0.128951	195	42.8121	46.9646	46.7017	0.994401	147	75.4215	36.6383	31.7085	0.865446	307	68.1913	62.95	21.298	0.338333	315	36.5527	0.316016	7.17678	0.0973361	52.0593	5.70485
FBgn0015371	NM_001259403	chn	61.822	11.3089	0.182926	508	42.907	57.1787	42.2169	0.738332	707	53.1453	63.7209	47.1464	0.739889	1058	57.6177	29.1687	85.5204	2.93193	321	30.8901	-2.26055	6.95946	1.52715e-20	28.0933	4.81728
FBgn0015372	NM_079974	RabX1	28.8152	8.93244	0.309991	125	27.3841	20.2299	100.689	4.97723	77	65.035	13.9347	94.5158	6.78275	143	64.9051	24.8088	45.0779	1.81701	134	29.9046	-0.482172	6.06348	0.000602794	51.3147	5.68411
FBgn0015376	NM_175955	cutlet	21.1594	9.96555	0.470974	167	41.731	24.3752	2.07319	0.085053	170	47.2904	27.9242	7.10501	0.254439	412	54.9208	4.55536	2.9953	0.657533	20	61.0844	-5.11222	4.76461	2.5812e-92	9.76533	3.30237
FBgn0015379	NM_078704	dod	105.399	152.25	1.4445	522	60.5043	114.577	143.383	1.25141	868	58.0467	100.983	190.536	1.8868	1209	58.2158	131.955	183.91	1.39373	674	42.7781	-0.742555	6.38512	9.73206e-07	111.305	6.79967
FBgn0015391	NM_165180	glu	66.1911	23.2424	0.351141	320	49.1632	97.9344	96.9368	0.989814	382	72.3786	81.9246	65.1442	0.795172	707	62.9498	95.7981	99.9926	1.04378	488	38.5034	0.520163	7.79702	0.0383198	60.2873	5.91617
FBgn0015396	NM_079578	jumu	84.6841	37.0431	0.437426	627	53.3434	109.957	34.6314	0.314955	950	55.3679	122.175	44.9571	0.367972	1681	65.8013	36.6981	68.7533	1.87349	223	39.99	-2.62469	7.73779	7.94945e-46	64.138	6.00536
FBgn0015402	NM_001300249	ksr	22.7439	0.256217	0.0112653	297	26.4333	35.0519	33.8412	0.965461	413	54.4438	35.1196	13.9613	0.397537	945	46.0196	27.8122	40.0452	1.43984	400	33.7853	-0.307368	6.30406	0.138276	25	4.64962
FBgn0015477	NM_136623	Rme-8	25.7458	5.69968	0.221383	179	56.5174	19.8061	45.0507	2.27459	176	99.1711	14.944	29.0777	1.94578	285	75.0567	25.5121	25.7876	1.0108	209	44.684	0.765476	6.92772	0.00724572	19.0413	4.25862
FBgn0015509	NM_165570	Cul1	226.036	97.2897	0.430416	1304	41.4663	143.522	661.097	4.60626	696	92.9606	98.4909	491.201	4.98727	1119	78.2982	232.384	355.292	1.5289	1176	48.7316	0.460939	9.24521	0.0192889	210.936	7.72135
FBgn0015513	NM_001260338	mbc	29.0795	4.15529	0.142894	294	42.5673	23.0059	3.22409	0.140142	208	63.6035	24.139	13.6924	0.567232	697	55.1275	12.1914	27.3188	2.24082	106	50.4306	-3.24391	5.67732	9.06309e-28	7.864	2.99349
FBgn0015520	NM_001275717	nonA-l	33.5961	0	0	320	19.6338	31.7449	211.716	6.6693	186	82.018	22.9195	209.11	9.12367	354	69.2102	43.5282	127.424	2.9274	265	48.5143	0.244996	6.78546	0.224714	52.538	5.71803
FBgn0015521	NM_001273041	RpS21	1082.48	195.276	0.180396	4937	64.4209	1183.68	153.021	0.129276	6124	54.4536	1068.8	484.334	0.453159	10399	56.0971	1902.85	568.413	0.298718	9737	52.6412	-0.341801	9.33432	0.0789575	3272.91	11.6764
FBgn0015522	NM_137428	olf186-M	113.191	22.4762	0.198568	667	54.294	153.363	14.1089	0.0919966	917	44.446	165.078	11.4461	0.0693376	1393	58.3558	13.0052	5.91396	0.454738	122	16.5691	-3.06931	7.25479	2.11147e-78	106.457	6.73549
FBgn0015527	NM_078705	peng	45.5097	17.8906	0.393115	205	37.3125	57.4312	98.3733	1.71289	226	66.3431	53.7395	87.3267	1.625	483	59.7288	89.3776	121.6	1.36052	407	44.8304	0.16702	7.31776	0.299682	83.8073	6.39072
FBgn0015544	NM_079925	spag	40.8374	97.7099	2.39266	344	70.0767	64.9414	69.6145	1.07196	647	57.514	72.8856	46.8885	0.643316	1224	63.1037	32.4001	54.3856	1.67856	354	30.4481	-1.74638	6.93604	5.04266e-36	82.4527	6.36724
FBgn0015546	NM_001259102	spel1	29.4345	73.4797	2.49638	102	39.5078	43.9214	44.3381	1.00949	180	46.0508	50.3361	26.1389	0.519288	415	46.2634	31.1374	55.334	1.77709	133	31.5566	-1.98509	7.19488	2.34181e-27	54.2253	5.76355
FBgn0015553	NM_057797	tos	75.5471	0.339914	0.00449936	569	36.8684	80.2069	87.9262	1.09624	736	47.5741	62.0417	116.152	1.87216	1030	60.3622	19.1961	7.8706	0.41001	164	29.4509	-3.15081	7.10397	5.96536e-77	68.484	6.0998
FBgn0015568	NM_079545	Œ±-Est1	14.8658	1.773	0.119267	44	66.6855	13.0206	1.09869	0.0843808	44	37.6781	18.8808	1.12863	0.0597769	149	44.1392	13.3879	6.90799	0.515987	58	37.5425	-0.742802	5.50778	1.89591e-05	26.3767	4.72665
FBgn0015569	NM_079533	Œ±-Est10	28.8132	6.62462	0.229916	153	35.8804	38.1788	0.23458	0.00614423	289	30.6719	41.0928	1.12454	0.0273659	514	33.0672	1.07328	0.196655	0.183228	10	18.559	-5.98479	3.31061	1.06364e-76	5.404	2.46048
FBgn0015571	NM_001275415	Œ±-Est3	16.5764	49.6723	2.99658	81	65.4077	9.10869	0	0	68	33.7347	11.1251	7.43996	0.668754	94	54.0244	2.02881	0	0	10	22.674	-2.79731	4.21158	1.10493e-45	12.4907	3.65428
FBgn0015589	NM_057804	Apc	15.3287	2.94056	0.191834	124	41.7011	18.5161	2.65701	0.143497	137	60.3212	19.5209	4.49248	0.230137	267	61.9228	5.12788	2.03179	0.396225	52	28.4402	-1.17181	5.27295	0.00170585	5.37667	2.4533
FBgn0015600	NM_057805	toc	30.6085	7.4874	0.244618	103	83.1394	48.2057	7.67272	0.159166	307	62.8473	44.4361	6.47054	0.145614	533	69.8711	15.137	2.37422	0.156848	289	34.8726	-1.31198	5.63285	0.0002782	9.876	3.31846
FBgn0015602	NM_001259399	BEAF-32	112.58	4.57118	0.040604	815	19.9012	141.625	205.409	1.45038	538	50.2743	155.99	153.641	0.984943	1523	39.1973	125.372	258.504	2.06189	474	41.6702	-1.62652	7.88995	5.6175e-33	259.379	8.01948
FBgn0015614	NM_001259263	CanB2	203.493	238.233	1.17072	838	55.4857	312.69	102.516	0.32785	1262	46.024	303.358	71.5072	0.235719	2590	46.4035	52.5825	40.0438	0.761541	410	24.2436	-1.6392	8.36585	9.70119e-32	372.773	8.54254
FBgn0015615	NM_078650	SMC3	59.5189	3.70069	0.0621768	409	37.1479	58.5698	28.3925	0.484763	522	50.9119	54.0619	27.8501	0.515152	961	50.7341	17.8204	8.97164	0.503449	159	41.4578	-3.4493	6.77972	2.91691e-43	31.6893	4.99047
FBgn0015618	NM_080487	Cdk8	20.1133	9.4434	0.469509	129	30.3475	21.1133	13.2774	0.628863	137	33.4426	24.7195	16.6904	0.675191	243	35.3752	8.80694	17.8093	2.02219	41	61.1169	-5.00597	3.89928	2.68584e-87	12.0347	3.60106
FBgn0015621	NM_057808	Clp	35.5075	28.6631	0.807241	341	39.1214	47.0723	40.4449	0.859209	438	47.9081	42.3723	26.982	0.636784	636	54.7058	22.7166	31.3278	1.37907	216	36.806	-2.33983	6.08547	3.44278e-50	69.7853	6.12692
FBgn0015622	NM_057809	Cnx99A	97.4115	73.9565	0.759217	826	39.7029	111.709	78.4182	0.701988	1032	47.3699	135.878	134.87	0.992581	2055	46.3364	68.1816	98.6106	1.44629	672	31.2028	-2.12354	7.61861	2.12594e-29	89.3627	6.48321
FBgn0015623	NM_057810	Cpr	138.728	14.3158	0.103193	1017	25.9058	132.608	349.585	2.63623	748	66.0873	127.271	204.692	1.60831	1424	57.0928	144.599	232.428	1.60739	826	39.5159	0.341917	8.34147	0.0555458	150.505	7.23462
FBgn0015625	NM_001276005	CycB3	198.372	7.40052	0.0373063	2866	36.5414	93.3251	1229.34	13.1727	1010	139.023	59.3591	974.999	16.4254	2595	104.802	234.961	895.165	3.80984	3000	70.2829	0.654601	9.07548	0.00104959	256.303	8.00227
FBgn0015663	NM_001298662	Ugt36A1	4.98762	0	0	47	29.7118	3.07999	3.80387	1.23503	23	94.8981	2.33403	3.09206	1.32477	43	85.4098	1.35124	2.28769	1.69303	15	49.3109	-1.01702	2.80649	4.2785e-06	4.11	2.07382
FBgn0015664	NM_078805	Dref	53.9107	4.21428	0.0781715	402	21.3615	42.5707	202.454	4.75571	110	76.107	37.1896	173.301	4.65994	341	47.8521	73.52	163.103	2.21849	181	58.076	0.473822	7.4582	0.0215755	75.762	6.24531
FBgn0015737	NM_057811	Hmu	90.368	53.1648	0.588314	1135	38.2647	69.3932	90.0729	1.29801	1081	54.1979	76.732	81.2232	1.05853	2039	46.3746	105.142	123.371	1.17337	1284	37.5359	0.0773098	7.86291	0.66557	122.085	6.93292
FBgn0015754	NM_206130	Lis-1	128.257	100.394	0.782759	701	47.3697	164.976	129.986	0.787907	769	60.0243	172.218	64.9272	0.377006	1493	61.7813	88.0263	134.111	1.52354	598	37.8297	-0.573157	8.67883	3.93019e-06	251.667	7.97595
FBgn0015756	NM_001298897	RpL9	1743.44	181.571	0.104145	6257	69.4383	2062.49	247.288	0.119898	7261	69.4097	1798.13	601.741	0.334649	12347	69.4759	2992.62	769.324	0.257073	9372	62.4202	0.0720116	11.0339	0.674777	4061.66	11.9879
FBgn0015765	NM_170126	p38a	37.3425	11.1205	0.297796	136	59.0697	33.5001	7.01418	0.209378	258	42.1596	43.168	7.78683	0.180384	599	40.2968	7.72144	1.23794	0.160324	82	21.2034	-1.70667	5.81606	9.12757e-30	48.5333	5.60387
FBgn0015772	NM_057818	Nak	31.5957	5.45748	0.172728	242	28.3141	33.0942	10.0725	0.304357	277	48.7561	39.4335	8.42196	0.213574	642	45.898	11.9997	15.0962	1.25805	87	28.9009	-1.04629	6.5063	6.74067e-06	20.2813	4.34918
FBgn0015776	NM_057819	nrv1	207.62	517.973	2.49481	1167	52.4475	155.56	184.297	1.18473	1246	54.2678	183.509	111.599	0.608141	2459	50.5483	53.3139	95.7322	1.79563	641	23.4602	-1.30423	8.62996	3.73475e-23	244.694	7.93542
FBgn0015778	NM_169533	rin	87.1812	74.7446	0.857348	278	68.3029	245.347	96.2794	0.392422	1681	53.3763	254.687	113.457	0.445475	2195	62.1103	176.422	100.651	0.570515	944	22.6673	-1.38242	8.71843	5.9715e-10	105.139	6.71753
FBgn0015781	NM_079676	P5cr	29.9717	13.8173	0.461012	154	44.575	42.0799	37.348	0.887549	169	43.7938	42.0875	31.899	0.757921	281	52.1147	16.0966	15.5866	0.968317	74	32.5486	-1.87245	5.4541	3.77861e-31	48.9187	5.61526
FBgn0015789	NM_078695	Rab10	137.417	64.6438	0.47042	824	37.3596	140.444	511.146	3.6395	592	82.3285	125.527	345.004	2.74845	1410	66.1556	151.113	517.55	3.42491	742	65.3487	0.0246703	8.01509	0.89942	137.869	7.1082
FBgn0015790	NM_134310	Rab11	219.393	407.593	1.85782	1530	68.8255	256.863	347.348	1.35227	2038	68.4493	255.048	268.839	1.05407	3872	64.5686	288.267	500.748	1.7371	2272	42.6177	-0.0478569	8.69937	0.738937	327.113	8.35409
FBgn0015791	NM_176042	Rab14	63.1255	65.4157	1.03628	367	43.5965	55.9489	156.549	2.79807	265	66.8376	76.7965	72.734	0.9471	695	59.2338	76.585	175.256	2.28839	292	43.0609	-0.0949388	6.91602	0.533809	135.79	7.0863
FBgn0015793	NM_001274646	Rab19	28.7729	1.1975	0.0416191	241	30.6259	28.1416	23.5341	0.836274	203	49.1247	29.0666	43.908	1.5106	366	51.7424	9.70059	5.33226	0.549684	45	50.5599	-4.37877	5.24647	4.21642e-85	48.292	5.5967
FBgn0015794	NM_080005	Rab18	60.2703	87.281	1.44816	236	48.9399	60.2137	64.6658	1.07394	288	40.3248	67.423	93.6833	1.38949	659	47.1725	10.1005	10.7625	1.06554	69	35.3806	-3.30337	5.35506	2.54309e-66	68.29	6.09571
FBgn0015795	NM_079748	Rab7	115.09	302.88	2.63168	1182	47.4058	106.657	120.094	1.12598	1183	46.3261	134.461	132.208	0.983249	2209	48.0354	60.0867	170.001	2.82926	1186	34.774	-1.55888	7.13942	1.53689e-30	117.263	6.87483
FBgn0015797	NM_001298940	Rab6	76.6798	70.8953	0.924563	422	32.8126	71.7973	97.503	1.35803	333	44.8073	71.0986	161.178	2.26696	642	52.8791	22.5619	55.2448	2.44859	100	35.4684	-3.70233	6.64228	4.39013e-88	65.0787	6.02633
FBgn0015799	NM_080297	Rbf	104.739	4.40399	0.0420474	684	30.1386	120.075	41.2738	0.343732	929	44.8666	126.879	47.8454	0.377095	1634	50.5707	29.6955	17.7799	0.59874	250	33.0339	-3.32494	7.37245	5.43132e-55	53.198	5.73601
FBgn0015801	NM_001259575	Reg-5	70.5907	99.5437	1.41015	543	56.5536	5.09003	9.07135	1.78218	20	56.2867	4.52864	13.4188	2.96309	62	66.394	2.54109	1.30368	0.513038	18	35.0507	-2.05269	2.21903	5.89836e-19	3.43867	1.82321
FBgn0015803	NM_001103714	RtGEF	9.85627	0	0	194	27.2153	7.7817	38.7362	4.97786	99	110.036	5.954	30.1775	5.06845	208	72.6761	12.975	25.6327	1.97554	160	65.084	0.54899	6.28572	0.00447946	29.8433	4.90416
FBgn0015805	NM_139661	HDAC1	134.99	42.8841	0.317683	1102	25.9852	114.621	448.821	3.91569	287	99.0718	83.7044	298.629	3.56766	832	63.0543	276.965	293.084	1.0582	900	59.6019	0.760479	8.24934	6.95315e-05	182.503	7.51256
FBgn0015808	NM_079976	ScpX	23.4542	42.8607	1.82742	143	86.8327	28.071	5.38541	0.19185	349	34.6015	35.9724	7.27567	0.202257	617	41.5934	3.62668	4.10433	1.1317	27	37.2512	-3.70137	4.21728	3.21895e-54	11.8973	3.58464
FBgn0015818	NM_078503	Spx	54.5662	2.20465	0.0404033	304	32.8854	45.9946	102.789	2.2348	260	66.0599	46.6927	90.5669	1.93964	427	60.9731	79.0059	113.222	1.43308	258	50.401	0.280795	6.05469	0.0521398	52.572	5.71896
FBgn0015828	NM_079302	TfIIEŒ±	68.0197	5.30184	0.0779456	241	37.2239	100.58	22.1115	0.21984	532	47.5951	98.8307	34.7998	0.352115	626	58.4392	43.8348	14.1649	0.323142	177	31.564	-2.39226	6.72327	3.42605e-50	80.5773	6.33409
FBgn0015829	NM_001169875	TfIIEŒ≤	27.5112	14.6095	0.531039	116	39.8686	31.5301	97.5529	3.09396	97	56.433	28.0611	85.5596	3.04904	151	58.6692	37.7987	102.692	2.71681	139	42.3908	-0.574966	5.42776	0.000384187	55.4953	5.79689
FBgn0015834	NM_078754	eIF3i	249.138	184.384	0.74009	2044	56.2863	293.701	262.97	0.895364	2744	70.8719	276.709	301.274	1.08878	3340	69.9339	511.107	332.954	0.651437	3034	60.0304	0.0216713	9.38625	0.896057	766.259	9.58188
FBgn0015838	NM_001273890	Vang	21.1944	0.822144	0.0387906	176	40.7915	16.7577	10.626	0.634097	113	76.2397	27.0967	14.4445	0.533071	311	72.0874	31.5872	13.3622	0.423025	246	33.1469	-0.473378	6.30789	0.0106288	27.1993	4.77079
FBgn0015903	NM_057832	apt	85.8933	4.16819	0.0485275	219	41.8191	73.1529	303.496	4.14878	225	70.9498	54.8023	232.698	4.24613	392	62.4009	67.7114	167.738	2.47725	200	22.8275	0.227994	8.00411	0.183413	121.842	6.93005
FBgn0015905	NM_078727	ast	16.6713	9.58476	0.574924	83	34.2773	24.5513	5.24526	0.213645	94	38.031	25.5734	6.50812	0.254488	223	43.0663	12.9742	5.04391	0.388766	51	23.5233	-2.56385	5.71538	7.88027e-45	22.5867	4.50377
FBgn0015924	NM_175943	crq	120.945	136.26	1.12663	820	54.0033	106.501	87.521	0.821788	1027	48.9998	118.121	113.217	0.958478	1725	58.7301	28.2767	17.7916	0.629198	292	24.588	-3.31579	8.09687	1.43636e-88	138.516	7.11495
FBgn0015925	NM_057836	csul	44.6388	0.819378	0.0183557	277	29.174	57.0792	105.612	1.85028	341	55.6009	51.2813	77.6126	1.51347	600	57.9299	62.1558	61.8428	0.994966	367	40.2656	-0.106109	7.02394	0.542168	81.562	6.35159
FBgn0015926	NM_078607	dah	83.395	1.53784	0.0184405	660	25.283	71.2193	414.882	5.82542	592	83.6248	49.7703	293.487	5.89683	1032	67.3634	83.9108	211.766	2.52371	539	57.1794	0.35192	7.6083	0.0409819	103.348	6.69276
FBgn0015929	NM_001299231	dpa	83.7571	215.907	2.57777	198	76.5569	113.814	63.5758	0.558593	666	37.4076	128.516	75.9745	0.59117	1166	42.4067	50.4021	97.4146	1.93275	224	31.0461	-2.03195	7.9124	2.34563e-40	101.867	6.67195
FBgn0015949	NM_001274168	hrg	32.6496	0.600226	0.0183839	166	37.3173	18.6754	24.8674	1.33156	102	49.2144	20.711	40.0425	1.93339	154	50.2752	198.97	280.233	1.40841	781	14.2613	-0.515852	6.40636	0.00890328	26.4947	4.73307
FBgn0016031	NM_001274511	lama	55.661	6.06518	0.108966	121	69.6882	39.0422	15.8393	0.405696	149	50.2179	35.1809	5.79136	0.164616	189	54.6621	18.2052	6.24541	0.343056	221	18.6364	-1.53302	6.59345	1.09833e-15	34.3067	5.10462
FBgn0016034	NM_001316461	mael	65.1581	47.783	0.733339	648	43.588	93.7737	146.446	1.5617	718	73.8375	90.1824	40.2765	0.446611	1326	64.4565	74.9998	133.776	1.78368	536	56.2255	0.966816	7.42504	2.45803e-12	120.625	6.91558
FBgn0016036	NM_079232	mei-P22	2.83453	0	0	13	78.5085	1.85166	0.683571	0.369166	27	38.835	3.67505	0.786465	0.214001	65	36.2971	0.268077	0	0	2	29.0768	-3.84457	1.22921	5.82281e-17	3.01667	1.64
FBgn0016038	NM_080295	Vsp37A	53.1181	30.3814	0.57196	152	83.6629	61.9262	31.1051	0.502292	250	52.2178	45.2649	42.3795	0.936255	372	59.0309	14.2163	16.4693	1.15847	120	30.3188	-1.61419	6.91942	5.25439e-24	116.229	6.86206
FBgn0016041	NM_001272384	Tom40	178.682	60.8111	0.340331	1142	33.4521	133.732	463.887	3.46879	1179	55.2306	190.419	355.003	1.86433	2353	53.7095	188.377	293.567	1.5584	1398	28.2619	-0.493103	8.92353	5.97552e-05	328.799	8.3615
FBgn0016053	NM_001103942	pgc	532.329	418.043	0.785309	4030	43.7497	743.933	22.5941	0.0303711	5185	44.6127	837.735	47.06	0.0561753	9257	53.8544	63.1457	3.91889	0.0620611	716	16.7441	-3.70475	8.71173	7.5716e-81	894.803	9.80559
FBgn0016059	NM_137400	Sema1b	98.7252	36.4753	0.369463	894	56.5721	46.9073	379.136	8.08266	551	89.1411	30.2647	368.217	12.1666	883	96.0985	57.1527	111.393	1.94904	662	37.8866	-0.469595	7.622	0.031113	54.816	5.77915
FBgn0016070	NM_001144452	smg	593.669	0	0	5887	36.5455	218.532	1298.4	5.94148	2337	93.0763	97.7263	823.84	8.43007	2943	78.7684	236.798	349.861	1.47747	3001	35.8358	0.55339	10.3243	0.0140034	338.709	8.40433
FBgn0016078	NM_165674	wun	31.3099	91.1419	2.91096	149	48.2689	22.2575	83.6502	3.7583	23	115.836	19.2967	80.884	4.19159	48	95.1104	29.6256	44.1648	1.49077	67	38.8132	-0.109353	5.65203	0.54196	39.8873	5.32147
FBgn0016081	NM_001259770	fry	9.34467	13.7068	1.4668	53	57.1481	9.15511	24.0352	2.62533	33	121.363	6.72125	18.7198	2.78516	107	82.0003	11.5601	18.7109	1.61858	78	68.3264	0.827374	4.92199	0.0364974	3.38467	1.80102
FBgn0016119	NM_001260335	ATPsynCF6	309.885	698.129	2.25287	2291	76.9762	294.1	758.332	2.57848	2831	68.1257	278.384	1264.24	4.54136	4493	66.6701	455.733	1125.83	2.47038	3291	51.0877	0.033177	8.31419	0.845002	1003.57	9.97107
FBgn0016120	NM_001300472	ATPsynD	306.59	529.482	1.72701	803	72.5759	320.301	558.489	1.74364	1043	67.481	270.204	975.445	3.61003	1340	67.8381	437.944	821.518	1.87585	1093	38.6728	-0.520638	8.15671	0.000413647	605.198	9.2415
FBgn0016122	NM_001273329	Acer	43.0532	59.849	1.39012	375	53.2329	29.9866	137.612	4.58913	128	88.0188	20.0899	150.374	7.48502	273	72.7201	64.719	154.074	2.38066	364	66.0739	0.286165	6.31749	0.137694	38.7333	5.27922
FBgn0016126	NM_079883	CaMKI	85.3612	42.5277	0.498208	409	60.6397	127.701	19.2669	0.150875	616	56.0678	140.195	16.5616	0.118132	1264	60.8534	39.6614	17.5444	0.442355	214	35.5336	-2.13562	7.6857	1.92839e-43	105.223	6.71868
FBgn0016131	NM_057848	Cdk4	23.4602	4.84829	0.20666	156	32.0651	25.4806	44.7796	1.7574	101	60.1762	25.5745	20.5751	0.804516	255	48.3364	33.2898	42.0977	1.26458	150	48.6872	-0.385143	6.43462	0.0093013	74.0387	6.21215
FBgn0016641	NM_166465	PTP-ER	26.8004	0	0	170	41.7527	19.4511	21.6608	1.1136	138	61.845	14.7696	17.5797	1.19027	212	62.9031	18.0286	5.89369	0.326907	156	29.5231	0.158006	6.17498	0.577753	17.1227	4.10624
FBgn0016672	NM_169562	Ipp	61.847	8.80907	0.142433	302	93.0428	79.2965	0.599868	0.00756488	829	41.1966	80.6261	1.38033	0.0171201	1319	46.4892	19.8395	0.603465	0.0304173	184	27.2578	-3.22347	6.08037	1.77279e-73	60.42	5.91934
FBgn0016685	NM_079833	Nlp	619.259	180.386	0.291294	3087	49.1167	837.291	1145.01	1.36752	5718	68.1085	835.999	1175.11	1.40564	7972	62.0891	1048.92	2018.41	1.92427	2226	69.205	0.143409	9.64404	0.317433	1244.32	10.2813
FBgn0016687	NM_001259565	Nurf-38	191.047	313.314	1.63999	1142	117.96	248.065	188.576	0.760187	3079	56.4054	257.682	341.714	1.32611	5023	65.4221	103.536	116.195	1.12227	1098	44.0778	-1.44554	8.37528	6.2656e-22	378.282	8.5637
FBgn0016691	NM_079634	ATPsynO	320.263	627.201	1.95839	1154	72.9041	345.049	819.026	2.37365	1524	65.5688	300.606	951.802	3.16628	2512	59.821	506.911	983.094	1.93938	1694	52.3	0.123543	8.29598	0.491708	578.662	9.17683
FBgn0016693	NM_079608	Past1	60.5898	54.0223	0.891607	400	54.1982	47.1994	54.9763	1.16477	355	62.0576	49.7455	54.0653	1.08684	649	63.0691	43.9793	30.3304	0.689653	377	30.8246	-0.839764	7.08264	2.46199e-09	60.834	5.92918
FBgn0016694	NM_080093	Pdp1	6.38978	0	0	60	29.9283	5.39506	2.20355	0.408439	55	47.5432	18.2259	17.0641	0.936255	181	43.2491	9.08488	11.5101	1.26695	23	43.9642	-2.43378	3.30082	5.43609e-28	3.96267	2.02243
FBgn0016696	NM_001259922	Pitslre	90.3345	10.8597	0.120217	494	37.259	97.7321	71.4236	0.73081	607	53.5924	115.608	44.7309	0.386919	928	56.5333	58.2163	37.8318	0.649848	349	29.4212	-0.880517	7.59544	2.37619e-05	69.2747	6.11634
FBgn0016697	NM_166221	ProsŒ±5	338.609	815.786	2.40923	2610	80.5438	507.473	744.648	1.46736	4110	60.1937	372.021	610.403	1.64077	5049	57.1415	459.32	683.775	1.48867	3989	44.7051	-0.0581855	9.18048	0.753745	937.814	9.87331
FBgn0016698	NM_078742	Ptpa	33.1544	53.496	1.61354	151	59.783	46.0444	29.9932	0.651397	231	50.8402	56.2257	15.2432	0.271107	389	57.2553	37.6606	35.7312	0.948769	98	34.0669	-0.722159	6.05006	3.11704e-07	61.2333	5.9386
FBgn0016701	NM_166240	Rab4	62.1778	155.473	2.50045	279	65.1781	72.4932	128.021	1.76597	392	58.8551	79.2805	130.074	1.64068	889	60.7094	41.2673	73.0754	1.77078	258	41.3933	-2.09288	7.0158	2.70119e-45	133.957	7.06671
FBgn0016726	NM_166437	RpL29	1856.56	468.15	0.25216	10975	66.2096	1903.13	383.707	0.201619	15789	64.9482	1752.71	1064.61	0.607411	19323	67.1964	2960.55	1040.5	0.351454	11597	55.5145	-0.170922	10.0675	0.353278	8026.51	12.9706
FBgn0016754	NM_001104422	sba	10.1769	3.91199	0.3844	54	66.0791	12.3871	0.314829	0.0254159	121	56.2563	18.2801	3.35052	0.183288	176	61.6013	4.65059	3.08799	0.663999	9	52.0479	-4.74656	3.11296	1.48489e-34	1.714	0.859174
FBgn0016756	NM_206279	Usp47	49.0262	14.0753	0.287097	413	61.9435	45.5657	127.349	2.79485	404	94.2186	32.8857	107.844	3.27937	818	79.8045	71.8176	112.743	1.56986	500	64.3073	1.13053	7.30515	1.4553e-05	35.5173	5.15451
FBgn0016762	NM_057856	angel	9.36653	0.71968	0.0768353	43	42.1678	6.81685	0.891942	0.130844	42	34.511	10.6182	4.76451	0.448712	100	42.909	9.661	6.40922	0.663412	38	54.3616	-3.28042	1.39672	7.11406e-18	2.66333	1.46641
FBgn0016794	NM_167956	dos	52.2958	6.53599	0.124981	784	36.1556	27.5401	128.836	4.6781	404	72.0077	24.071	123.154	5.11627	667	68.7142	22.8353	21.7584	0.952843	350	35.5012	-2.25747	6.99346	3.07866e-30	45.8727	5.5227
FBgn0016797	NM_001275109	fz2	4.73165	5.02538	1.06208	20	46.57	2.15193	2.6057	1.21086	23	71.1637	5.29605	29.9792	5.66068	81	40.8696	13.8743	43.7953	3.15657	101	34.3152	-0.837269	2.18977	0.0122236	1.01467	0.156612
FBgn0016917	NM_001275831	Stat92E	82.9446	16.0844	0.193918	741	33.0298	56.1452	369.027	6.57273	384	93.9629	65.5022	207.559	3.16873	1179	63.7806	84.8147	262.566	3.09576	616	54.0251	0.700629	8.30681	0.00200286	101.031	6.66008
FBgn0016930	NM_205988	Dyrk2	23.1231	8.27343	0.3578	181	46.3553	10.4571	43.7616	4.18485	72	94.2714	12.9614	31.073	2.39735	220	67.2958	19.3083	75.9828	3.93524	120	48.3444	0.773104	5.99818	0.00126441	17.222	4.11453
FBgn0016970	NM_176116	l(2)k10201	35.6157	32.0176	0.898973	220	59.2907	52.8914	5.66875	0.107177	294	41.0862	55.8739	6.64282	0.11889	584	48.247	5.4892	4.75229	0.865752	69	26.2305	-2.51496	5.44419	2.18546e-33	74.4173	6.2195
FBgn0016977	NM_001272875	spen	23.9359	4.34701	0.181611	107	53.5382	28.2727	49.4692	1.74972	114	112.347	23.8874	32.5961	1.36458	296	82.5077	48.5088	38.6734	0.797245	250	53.3681	0.839086	5.92102	0.0669769	3.90067	2.00024
FBgn0016978	NM_001273244	snRNP-U1-70K	55.7269	3.37922	0.060639	323	32.7502	77.9947	49.9577	0.640527	319	59.9925	83.6314	42.4485	0.507567	551	60.039	82.1874	115.612	1.40669	460	41.9379	-0.810199	6.99957	8.58065e-10	85.3313	6.41669
FBgn0016983	NM_001274583	smid	116.706	4.62843	0.0396588	802	31.0314	116.8	278.089	2.3809	687	58.1535	137.418	142.671	1.03822	2039	46.7324	140.144	249.618	1.78116	757	44.1881	0.446081	8.40265	0.01947	131.126	7.03591
FBgn0017414	NM_057859	cag	12.6155	0	0	71	18.8589	29.148	31.0972	1.06687	62	50.9831	35.1535	30.8024	0.876225	192	44.031	19.7874	20.1998	1.02084	61	40.0344	-0.847965	5.74182	3.23945e-06	69.7767	6.12674
FBgn0017418	NM_001258807	ari-1	48.7707	21.4846	0.440522	190	52.581	44.93	77.0505	1.7149	184	79.9017	36.5019	41.4745	1.13623	354	74.2487	56.3173	55.6203	0.987625	307	47.8491	0.466725	6.66916	0.0251988	41.7853	5.38837
FBgn0017429	NM_139985	CG5989	31.027	2.31713	0.074681	318	46.9145	32.2969	4.71788	0.146079	325	40.9652	32.8085	21.8302	0.665382	503	48.0936	8.11148	5.15889	0.635998	79	47.0922	-3.18042	4.39733	4.3344e-54	16.6	4.06178
FBgn0017430	NM_139984	Nelf-E	50.5677	43.2942	0.856164	193	50.7467	65.1631	99.1596	1.52171	298	57.3535	68.3921	64.267	0.939685	558	52.5594	66.3051	211.239	3.18587	427	35.9036	-0.389748	6.53139	0.0119231	99.5387	6.63863
FBgn0017448	NM_143633	CG2187	25.153	9.22115	0.366602	98	89.436	31.582	6.60145	0.209025	274	69.8018	27.6678	6.53345	0.236139	247	82.1736	13.5013	1.42818	0.105781	137	29.1684	-2.02637	5.65628	7.31782e-20	25.6253	4.68512
FBgn0017457	NM_001272885	U2af38	90.6366	4.90252	0.0540898	343	37.1892	73.0059	279.669	3.83077	161	86.2557	62.7654	217.706	3.46857	320	67.7657	140.02	313.916	2.24194	263	60.5445	0.197819	7.22367	0.260984	157.482	7.29996
FBgn0017545	NM_001258475	RpS3A	3397.97	2011.94	0.592102	5011	69.1083	4657.32	1827.9	0.392478	6381	64.5446	3869.73	2451.65	0.633546	11181	62.6086	6781.91	3391.03	0.500012	9613	55.0678	0.0722064	12.3621	0.664298	8207.89	13.0028
FBgn0017550	NM_169080	Rga	111.109	35.0696	0.315632	709	46.9512	110.967	147.883	1.33268	908	54.393	107.372	114.126	1.06291	1116	50.1715	134.769	109.883	0.815341	1079	33.6168	0.00362501	6.97679	0.98606	55.736	5.80312
FBgn0017551	NM_057866	Rca1	79.2355	17.8615	0.225423	607	69.53	94.5992	19.8468	0.209799	958	56.5184	96.5885	42.6575	0.441641	1688	63.3358	24.8754	15.6326	0.628435	334	34.5409	-2.64894	7.7487	4.176e-58	170.959	7.41835
FBgn0017558	NM_001259295	Pdk	79.8592	2.45126	0.0306948	553	41.8498	89.0531	199.422	2.23936	425	77.0937	78.6026	120.775	1.53652	800	68.2456	86.2357	90.8676	1.05371	550	42.7017	0.333107	6.93724	0.0960662	62.432	5.96652
FBgn0017561	NM_001298167	Ork1	56.1595	15.0741	0.268416	521	35.3931	62.3692	1.83759	0.0294631	744	35.3935	87.9147	1.25845	0.0143145	1877	37.2257	2.91693	0	0	33	15.9975	-4.33802	5.73183	4.8385e-70	15.0527	3.9215
FBgn0017566	NM_078528	ND-75	62.76	56.845	0.905752	251	58.3003	67.7079	64.1234	0.947059	333	58.1662	58.8073	78.0052	1.32645	325	57.308	76.8524	57.4448	0.747469	386	29.3677	-0.901056	7.24335	7.72767e-11	70.9833	6.15144
FBgn0017567	NM_079980	ND-23	104.934	172.944	1.64812	874	66.7263	114.555	143.464	1.25236	1192	51.0687	114.831	157.668	1.37304	2337	46.5238	114.205	152.402	1.33447	1133	40.8215	-0.0801701	6.56946	0.634972	170.093	7.41103
FBgn0017572	NM_079393	Mo25	52.9006	27.8635	0.526714	209	29.6264	56.7036	157.465	2.77697	287	52.4239	59.4964	113.9	1.91441	395	52.2949	58.0407	165.652	2.85406	208	40.3039	-0.594821	6.54853	7.37569e-05	58.042	5.86151
FBgn0017577	NM_079584	Mcm5	82.7481	254.58	3.07657	348	61.5711	106.02	108.177	1.02034	506	46.0008	111.229	125.497	1.12828	1194	50.804	46.8628	105.047	2.24159	246	41.5172	-1.78843	8.6711	3.28459e-35	199.059	7.63777
FBgn0017578	NM_001300185	Max	41.3738	10.0524	0.242966	127	49.3094	44.1936	103.821	2.34924	91	99.0543	46.2483	136.513	2.95174	206	74.545	83.3704	179.793	2.15655	186	65.088	-0.0498907	5.81386	0.773035	80.046	6.32456
FBgn0017579	NM_079251	RpL14	2205.82	157.109	0.0712246	5640	48.3008	2480.31	186.111	0.0750356	7593	51.3618	2384.67	795.96	0.333782	9432	53.0603	3998.2	693.087	0.17335	4845	53.2954	-0.216468	10.8266	0.294551	4703.76	12.1996
FBgn0017581	NM_143729	Lk6	256.647	2.16181	0.00842326	1356	40.7536	320.008	78.7319	0.246031	1660	62.0628	277.696	115.926	0.417457	2579	62.6405	339.386	97.8017	0.288173	1961	33.5093	0.149719	8.85669	0.586574	107.714	6.7524
FBgn0019624	NM_057869	COX5A	288.258	686.647	2.38206	1799	78.1697	361.939	369.888	1.02196	2794	63.3663	333.753	676.106	2.02577	4444	65.6197	458.595	822.927	1.79445	2926	48.4627	-0.621379	8.14626	0.00173928	696.277	9.44372
FBgn0019637	NM_079516	Atu	48.4562	26.4317	0.545476	297	37.9591	47.6606	104.292	2.18822	165	61.8904	37.4943	80.7627	2.154	387	54.8464	69.8754	119.377	1.70843	391	41.999	0.461186	6.42209	0.0175035	45.8593	5.52229
FBgn0019644	NM_079287	ATPsynB	279.335	473.416	1.6948	2056	78.4821	306.543	561.132	1.83052	2441	70.3026	271.45	721.633	2.65844	4132	70.2714	380.154	513.656	1.35118	3383	49.6097	-0.536126	7.90468	0.000804859	365.46	8.51396
FBgn0019662	NM_001169899	qm	45.8802	44.5688	0.971417	236	50.7614	43.0219	50.8232	1.18133	186	63.2449	39.9072	27.3132	0.684418	383	55.5685	32.5197	59.2008	1.82046	171	38.4628	-0.0329556	6.03129	0.863873	35.0067	5.13367
FBgn0019686	NM_001259171	lok	264.362	0	0	2350	30.6343	176.908	788.842	4.45905	1986	55.764	122.653	953.332	7.77261	3060	59.8502	66.2618	89.7012	1.35374	616	28.922	-2.02521	8.71882	9.37015e-38	239.946	7.90717
FBgn0019830	NM_057873	colt	69.8285	29.3532	0.420361	397	66.8172	87.483	95.3282	1.08968	625	58.1976	75.4394	111.471	1.47763	816	62.0848	94.6273	85.5182	0.903737	600	41.8713	-0.257711	7.04609	0.0952777	116.306	6.86302
FBgn0019890	NM_165069	Smg5	22.8797	12.5799	0.54983	108	65.4365	10.9857	35.6738	3.24731	50	89.9854	13.4214	31.1778	2.32299	223	72.0837	40.6655	63.3917	1.55886	113	94.8992	-0.209521	5.69163	0.442325	13.156	3.72857
FBgn0019925	NM_057874	Surf4	119.489	87.1209	0.729113	1019	33.2725	76.2195	520.886	6.83402	466	62.7799	53.5387	520.7	9.72567	588	65.4155	60.1597	144.516	2.40221	722	26.2221	-0.897701	7.70311	8.8107e-10	159.605	7.31926
FBgn0019932	NM_057875	SamDC	26.3635	46.2977	1.75613	197	50.8914	20.5302	141.302	6.88265	192	59.1688	18.887	81.9593	4.33947	344	52.674	29.5953	55.9565	1.89072	237	36.0357	0.19644	6.87795	0.2061	128.555	7.00737
FBgn0019936	NM_079697	RpS20	2383.18	284.722	0.119471	11972	55.7132	1577.34	137.596	0.0872324	12010	49.2336	1785.51	555.026	0.310851	19577	51.7236	3637.38	531.028	0.145992	11638	49.074	0.0261978	10.7084	0.908948	4996.9	12.2868
FBgn0019938	NM_079019	Polr1A	20.5099	0.149718	0.00729982	164	24.3933	27.2319	11.1333	0.408832	176	44.3265	23.479	15.7064	0.668957	367	49.189	9.26943	5.73335	0.618523	60	48.7143	-3.24057	5.57922	6.74231e-43	10.7947	3.44555
FBgn0019949	NM_057878	Cdk9	32.2237	4.38912	0.136208	101	25.1521	53.9786	59.0596	1.09413	88	55.931	52.6712	37.3595	0.709296	208	47.0291	65.5227	81.5263	1.24425	119	46.0161	0.0872473	6.15505	0.606052	62.7867	5.97468
FBgn0019957	NM_169990	ND-42	99.7713	210.307	2.10789	115	80.261	132.494	310.33	2.34221	167	71.2081	101.277	264.264	2.60931	253	63.9336	181.092	246.029	1.35858	283	53.0831	0.222456	7.48218	0.0979075	171.172	7.42015
FBgn0019960	NM_079720	Mitofilin	53.8091	31.6427	0.588054	244	67.2063	61.3892	54.355	0.885416	401	65.8096	56.0742	59.4854	1.06083	530	68.8229	56.6025	35.2249	0.622319	270	38.0007	-0.628893	6.90632	2.46831e-05	53.3227	5.73938
FBgn0019972	NM_079827	Drice	51.0158	73.0475	1.43186	309	52.4544	40.5413	284.263	7.01169	360	90.3789	54.1202	176.795	3.26671	544	72.8891	77.2133	371.208	4.80756	382	64.0769	-0.0146999	7.27497	0.941388	101	6.65964
FBgn0019982	NM_057881	Gs1l	38.1126	44.0999	1.15709	588	30.6213	49.0794	8.00815	0.163167	612	32.232	58.3918	8.63773	0.147927	1368	33.6989	9.94514	3.52457	0.354401	97	24.0171	-3.02452	5.16101	8.89472e-48	47.664	5.57785
FBgn0019990	NM_057882	Gcn2	18.0762	1.85714	0.10274	72	63.3154	18.6486	21.3452	1.1446	97	90.9118	12.7058	15.3686	1.20957	151	80.8272	24.393	12.4732	0.511343	139	43.2495	0.852528	6.51009	0.000972908	19.402	4.28555
FBgn0020018	NM_143021	Ppox	27.3313	34.9865	1.28009	122	81.5712	34.7029	22.8067	0.657197	214	47.621	31.6628	13.2278	0.417771	338	49.0459	23.4339	24.7846	1.05764	130	33.5831	-0.0294175	5.93388	0.868293	47.284	5.56633
FBgn0020224	NM_139967	Cbl	46.8317	31.06	0.663226	36	54.6834	49.6995	90.837	1.82772	31	74.2323	53.4861	42.7072	0.798472	55	64.8284	56.0073	110.77	1.97777	39	31.0991	0.395146	8.39962	0.0177082	138.643	7.11627
FBgn0020235	NM_170425	ATPsynŒ≥	251.28	570.359	2.26982	999	91.5776	272.402	444.079	1.63024	2288	56.9177	225.114	569.016	2.52768	2693	64.3515	179.484	203.485	1.13372	1374	30.6926	-1.35935	8.44912	6.3675e-22	392.277	8.6161
FBgn0020236	NM_001144202	ATPCL	65.7416	61.5207	0.935796	664	29.8329	44.0448	50.9619	1.15705	474	42.3743	54.8603	69.8981	1.27411	1178	45.8824	23.4402	41.5362	1.77201	208	32.9104	-3.03788	6.54013	4.67426e-40	26.2287	4.71856
FBgn0020238	NM_169798	14-3-3Œµ	628.215	2861.11	4.55435	1915	78.6931	587.157	3574	6.08696	2392	82.8881	573.425	3463.69	6.04036	5005	71.9426	1178.4	4828.87	4.09783	4097	58.9766	0.248161	10.5232	0.0499159	1417.1	10.4688
FBgn0020248	NM_176272	stet	81.1124	0.518803	0.0063961	494	26.7472	84.4112	1.28597	0.0152346	619	27.1709	106.421	1.05681	0.00993045	1183	26.7388	3.3021	0	0	23	23.6216	-4.95906	6.44419	1.56742e-128	55.2633	5.79086
FBgn0020249	NM_001260058	stck	55.9806	36.6	0.653798	440	37.8594	54.3055	70.8759	1.30513	485	39.3629	64.9594	57.0811	0.87872	956	42.6763	45.62	65.8684	1.44385	417	27.1004	-0.16046	7.39706	0.276968	158.653	7.31064
FBgn0020255	NM_143712	Ran	626.055	1932.54	3.08685	5097	93.5435	886.912	1734.68	1.95586	10670	71.4479	845.432	1447.76	1.71245	18412	70.96	1069.96	2783.45	2.60144	11958	51.9489	0.0966816	10.8166	0.483338	2086.37	11.0268
FBgn0020261	NM_001169325	pcm	29.7591	13.4144	0.450767	385	49.8892	49.2749	16.3284	0.331373	510	58.1379	44.5095	13.1969	0.296497	1079	58.6773	26.2139	12.4894	0.476442	335	36.5127	-1.20076	5.79627	3.54186e-07	12.206	3.62129
FBgn0020270	NM_078823	mre11	36.3705	51.1695	1.40689	71	79.3294	58.8883	21.044	0.357355	193	58.3774	53.7885	12.5162	0.232693	343	60.6268	46.3467	28.526	0.615491	171	32.6953	-0.339864	6.88131	0.0119173	73.0973	6.19372
FBgn0020272	NM_001298589	mst	27.2877	20.0608	0.73516	260	42.366	33.8831	1.85311	0.0546913	339	40.7227	48.6724	2.44297	0.0501922	679	47.4322	6.05615	2.71866	0.448908	43	42.1788	-3.82309	5.34468	1.93095e-82	25.1073	4.65577
FBgn0020278	NM_170030	loco	14.623	1.27705	0.0873319	134	31.4134	11.9815	46.3796	3.87094	64	65.7212	8.92702	30.2411	3.38759	168	45.9959	19.8218	30.9914	1.5635	121	38.0439	0.755118	5.4068	0.00563315	11.3293	3.51467
FBgn0020279	NM_206056	lig	122.436	99.7937	0.815068	660	53.1486	109.293	381.759	3.493	518	79.7827	85.78	282.595	3.29442	1186	66.7753	188.131	353.204	1.87744	973	52.3243	0.824436	8.22253	0.00145132	73.3373	6.19844
FBgn0020304	NM_001169377	drongo	33.7471	11.8536	0.351247	454	35.0569	33.4434	9.57526	0.286312	514	50.0034	44.1627	29.4278	0.666351	1151	49.2009	40.8951	108.038	2.64182	532	39.2374	-0.236165	6.43908	0.212911	30.2307	4.92271
FBgn0020305	NM_057892	dbe	41.3274	37.7067	0.91239	334	41.8396	63.1169	177.242	2.80815	397	60.9862	50.4951	116.344	2.30405	641	57.4475	65.0259	151.111	2.32386	524	41.4602	-0.27798	7.04852	0.0668668	149.399	7.224
FBgn0020309	NM_164971	crol	48.6221	2.54127	0.0522658	436	34.6903	56.1321	2.04971	0.0365158	731	43.9223	89.0316	9.49048	0.106597	1673	47.2688	10.7832	8.04683	0.746237	101	33.7615	-2.9846	5.77453	7.27789e-38	10.8807	3.45689
FBgn0020312	NM_166426	Tmtc3	32.0891	3.47718	0.10836	187	40.7297	38.5804	4.1674	0.108019	377	47.8783	47.0378	8.85385	0.188228	710	49.3364	16.9625	8.93266	0.526613	116	51.8833	-2.88399	5.94787	4.62389e-45	21.1307	4.40808
FBgn0020369	NM_134603	Rpt6	172.288	395.882	2.2978	945	77.7885	258.252	377.697	1.46251	1997	48.1633	228.747	277.406	1.21272	2513	55.8314	129.478	212.482	1.64106	1276	28.1003	-1.43051	8.6947	4.68498e-24	375.891	8.55455
FBgn0020370	NM_165966	TppII	78.5297	217.468	2.76925	340	70.6847	97.9478	276.024	2.81808	597	67.1873	71.3451	241.677	3.38744	810	64.7413	77.7528	148.637	1.91166	540	38.9393	-0.174767	8.12002	0.424193	77.5527	6.27896
FBgn0020379	NM_001260094	Rfx	7.64592	1.88684	0.246777	54	54.2312	10.0834	3.57929	0.354967	79	60.7088	9.10843	3.70625	0.406904	131	67.2792	5.52121	0.840175	0.152172	64	25.874	-1.34579	4.48077	1.35442e-08	5.49133	2.48319
FBgn0020381	NM_057902	Dredd	9.38742	5.44454	0.579982	40	45.688	7.61597	8.515	1.11805	54	39.3526	13.1722	10.1664	0.771807	102	45.088	6.51067	6.86901	1.05504	38	38.1777	-1.04454	4.34489	4.54029e-10	15.5493	3.96803
FBgn0020386	NM_001274254	Pdk1	109.503	14.5442	0.13282	886	41.0178	80.8574	214.939	2.65826	653	89.1843	73.8124	120.926	1.63829	1182	70.8838	83.1598	133.755	1.60841	804	40.9258	0.139568	7.95005	0.514983	83.2127	6.38046
FBgn0020388	NM_140329	Gcn5	33.3757	30.2329	0.905835	340	45.1355	43.1327	105.379	2.44314	346	80.9458	40.478	56.6084	1.3985	724	69.5131	40.4999	106.066	2.61891	390	53.3167	0.197774	7.04609	0.253639	58.4513	5.87163
FBgn0020389	NM_001043152	Papss	19.8402	9.90878	0.499429	175	32.2545	20.4821	1.82454	0.0890795	199	42.2063	27.5412	9.08297	0.329796	594	46.154	6.0545	11.1188	1.83644	82	55.4064	-5.06525	4.23659	1.29501e-87	9.06	3.19535
FBgn0020392	NM_079245	Nmt	139.78	363.904	2.60339	848	53.156	166.594	353.701	2.12313	1238	56.6415	145.641	339.119	2.32845	2041	61.5658	106.022	233.556	2.2029	855	37.0422	-0.890767	8.31139	1.34828e-12	217.902	7.7682
FBgn0020407	NM_079655	asun	19.1275	9.40216	0.491552	123	43.0972	18.8175	33.4853	1.77948	136	67.6189	18.3296	19.889	1.08508	214	66.6685	22.6818	25.7638	1.13588	152	40.7544	0.0470857	5.76125	0.798445	26.782	4.74857
FBgn0020412	NM_001274768	JIL-1	52.4849	3.67895	0.0700953	430	31.194	46.855	77.7292	1.65893	332	64.6811	71.5456	32.6825	0.456807	1053	44.6832	50.0958	62.8875	1.25535	388	29.7111	0.564281	6.65906	0.0323712	20.114	4.33728
FBgn0020440	NM_001144246	Fak	26.3039	2.7887	0.106018	150	31.1087	12.3911	54.486	4.39718	93	64.6267	13.3505	35.7546	2.67814	143	67.6246	14.4655	11.9063	0.823083	70	30.7083	-1.85425	6.24054	1.05901e-16	20.692	4.37796
FBgn0020443	NM_001273486	eRF3	149.966	207.035	1.38055	593	43.0302	175.845	140.764	0.800503	919	51.2244	209.556	111.599	0.532551	1569	52.1867	65.2451	153.828	2.3577	208	30.711	-1.44746	8.63729	5.89777e-19	146.971	7.20037
FBgn0020445	NM_134924	E23	52.7871	20.1829	0.382345	377	47.4436	51.6638	7.87872	0.1525	553	53.8051	64.9258	4.58187	0.0705708	1028	55.7671	9.11749	2.38212	0.261269	131	20.9594	-3.27328	6.96453	1.20262e-33	32.036	5.00612
FBgn0020493	NM_057912	Dad	3.01586	3.08589	1.02322	22	66.3941	2.85426	0.624413	0.218765	33	48.6749	4.19626	2.91851	0.695504	52	66.208	2.34674	1.76669	0.752828	12	37.6155	-4.03486	2.09438	1.1583e-27	1.298	0.483364
FBgn0020496	NM_169491	CtBP	223.803	63.7769	0.284968	1185	45.1423	145.053	819.76	5.65145	555	103.969	189.32	588.634	3.10921	1328	73.9108	346.885	658.44	1.89815	980	64.1889	0.666288	8.27975	0.000369263	138.663	7.11648
FBgn0020497	NM_164818	emb	109.743	127.868	1.16516	631	43.1976	73.8969	577.546	7.81557	436	72.8123	54.716	528.635	9.66143	721	71.7418	103.986	414.918	3.99015	543	39.6212	0.249682	8.15094	0.308083	76.468	6.25867
FBgn0020503	NM_135991	CLIP-190	11.7444	11.4887	0.978221	55	113.322	34.6464	12.7194	0.367122	346	67.9408	36.1641	7.25778	0.20069	451	76.4589	14.4901	7.57641	0.52287	105	27.5161	-1.36017	5.63568	4.31825e-07	12.066	3.60478
FBgn0020510	NM_001260162	Abi	46.5875	19.0008	0.407851	330	45.0906	24.2374	59.0589	2.43669	184	68.927	27.7575	52.6818	1.89793	416	68.093	32.4942	46.534	1.43207	339	42.8964	-0.105553	6.88755	0.540819	61.58	5.94673
FBgn0020513	NM_001272564	Paics	23.4508	13.582	0.57917	278	22.8536	47.5798	139.996	2.94234	726	35.4683	49.4649	201.186	4.06724	2039	37.2785	5.87704	16.5658	2.81873	81	35.0266	-3.21574	5.40894	1.73934e-63	28.1507	4.82021
FBgn0020545	NM_057917	kraken	63.3905	8.4939	0.133993	416	34.3363	78.2327	15.5854	0.199219	586	51.7966	74.236	13.7631	0.185397	935	49.1354	55.6707	13.7534	0.247049	518	31.0266	-0.512187	6.78658	0.000711594	116.573	6.86632
FBgn0020616	NM_057920	SA1	33.7066	28.4828	0.845021	236	42.9364	36.41	4.2283	0.11613	336	28.3855	50.4701	16.2903	0.32277	678	36.2956	11.5873	8.87803	0.76619	47	53.4659	-7.53177	4.27355	1.32938e-100	6.128	2.63877
FBgn0020618	NM_001273289	Rack1	1210.12	184.431	0.152408	7245	54.8589	1292.03	38.2148	0.0295774	11979	47.3002	1291.55	275.615	0.213398	19878	49.6899	2020.23	217.323	0.107573	12352	46.2483	0.086346	10.9875	0.603124	2477.58	11.2748
FBgn0020620	NM_079012	RN-tre	45.6608	3.86203	0.0845808	510	48.2183	26.2619	94.4589	3.59681	328	96.1267	27.8338	66.8697	2.40247	506	76.822	40.6707	65.8397	1.61885	453	52.4875	0.36715	6.50023	0.0730023	41.9473	5.39394
FBgn0020622	NM_001272888	Pi3K21B	58.0244	38.5261	0.663964	480	71.7978	53.0607	1.88478	0.0355211	984	49.463	96.6258	5.42121	0.0561052	1999	61.1408	3.93044	5.41737	1.37831	41	33.908	-4.14434	6.83312	2.6996e-79	29.8367	4.90384
FBgn0020626	NM_057923	Osbp	54.9937	5.38745	0.097965	324	34.0869	53.6141	42.4746	0.792229	347	46.4038	57.164	24.8537	0.434778	696	44.9329	28.3857	16.7926	0.591585	285	19.6932	-0.587419	6.32056	0.00257412	29.5927	4.89203
FBgn0020633	NM_079260	Mcm7	91.5435	186.335	2.03548	520	49.1622	85.6355	403.052	4.7066	392	100.244	70.6673	316.014	4.47185	875	75.8437	185.91	359.75	1.93507	892	61.9084	0.404843	8.4755	0.0316725	181.288	7.50294
FBgn0020647	NM_079749	KrT95D	28.9819	4.20055	0.144937	279	46.6517	37.3703	15.5436	0.415934	375	61.2888	38.2846	11.0166	0.287756	628	65.0864	11.5693	4.48903	0.388012	87	31.2604	-2.18252	5.18374	4.7577e-17	8.476	3.1003
FBgn0020653	NM_167149	Trxr1	189.373	369.224	1.94971	575	108.204	238.704	104.223	0.43662	1710	49.9124	223.453	144.868	0.648314	2203	64.5286	53.6044	31.2003	0.582047	350	25.1715	-2.67232	8.38614	8.04978e-64	197.515	7.62655
FBgn0020655	NM_079316	ArfGAP1	59.8198	36.6045	0.611913	577	54.4214	68.6728	66.2383	0.96455	699	60.7558	64.946	46.0543	0.709116	1216	61.6166	70.4552	89.6464	1.27239	689	37.3304	0.0311387	7.32829	0.850779	96.98	6.6011
FBgn0020660	NM_001015321	eIF4B	4.23287	43.5813	10.2959	0	NA	4.05552	9.55879	2.35698	0	NA	5.26288	6.62508	1.25883	0	NA	4.36594	13.3235	3.05169	0	NA	0.0176955	9.41356	0.920839	547.919	9.09808
FBgn0020764	NM_057933	Alas	30.3548	11.1665	0.367866	200	28.6722	29.8454	3.21269	0.107645	193	32.1111	40.8556	4.73883	0.11599	353	36.1811	7.59188	5.17942	0.682232	31	44.1327	-3.05247	3.92485	1.06386e-49	10.0187	3.33895
FBgn0020767	NM_001274050	Spred	34.0632	0	0	287	43.8482	28.3632	15.9309	0.561676	287	62.6186	27.053	15.7668	0.582812	447	66.8359	17.5226	5.60064	0.319624	162	31.918	-2.42649	5.71757	3.62132e-39	23.834	4.58099
FBgn0020887	NM_143802	Su(z)12	59.3935	14.215	0.239335	360	41.0744	66.9921	5.18764	0.0774367	493	42.0081	75.9384	20.9784	0.276256	1172	50.2236	18.5988	26.998	1.4516	99	51.4872	-4.95046	5.81394	6.71734e-97	16.4387	4.04777
FBgn0020909	NM_132691	Rtc1	38.937	17.1877	0.441422	155	25.095	56.9888	55.478	0.973489	178	42.3309	59.6213	31.3084	0.525122	520	34.5525	58.8294	107.441	1.82632	166	48.942	0.308471	6.33375	0.0386665	82.6587	6.37084
FBgn0020910	NM_169380	RpL3	974.416	123.405	0.126645	10364	56.105	728.113	76.4712	0.105027	12612	50.698	725.633	319.29	0.440015	22094	53.6951	1700.58	424.532	0.24964	14409	54.2189	0.303071	11.0374	0.0401981	1988.92	10.9578
FBgn0020930	NM_165949	DgkŒµ	19.047	0	0	113	38.3107	18.5869	12.8084	0.68911	106	57.5618	19.2275	14.1144	0.734074	180	54.8493	24.898	7.53032	0.302446	106	39.964	-1.23196	5.53953	2.46211e-15	29.512	4.88811
FBgn0021750	NM_001275670	SerRS-m	25.2071	3.64024	0.144413	253	34.8278	30.2614	12.5679	0.415312	337	46.0303	39.1262	6.48834	0.165831	650	52.2787	6.45939	5.67328	0.878299	72	25.4656	-2.61375	5.46907	2.18817e-53	33.9907	5.0913
FBgn0021760	NM_079912	chb	39.7379	6.93176	0.174437	168	48.6221	27.5455	101.659	3.6906	183	78.5913	17.7915	79.93	4.49261	279	73.7242	28.3434	57.7633	2.03798	248	31.491	0.356982	6.70254	0.234084	22.408	4.49237
FBgn0021761	NM_001298898	Nup154	69.5841	40.4215	0.580902	543	71.9798	60.1921	63.6753	1.05787	547	81.3041	49.6412	52.473	1.05705	1011	82.9978	55.4231	21.3738	0.385649	287	44.0109	-0.243669	7.98657	0.263934	61.802	5.95191
FBgn0021764	NM_001169159	sdk	26.9854	5.2917	0.196095	365	38.5255	17.5273	107.1	6.11045	135	131.231	9.47066	85.5045	9.02836	280	108.553	26.2812	89.8831	3.42005	264	70.0086	1.01258	6.61458	0.00550581	13.4987	3.76539
FBgn0021765	NM_001258800	scu	247.452	547.305	2.21176	657	93.2397	244.758	413.392	1.68898	1475	55.0219	215.843	604.637	2.80128	2056	66.6723	111.35	178.848	1.60619	893	31.4117	-1.87926	8.01604	1.01254e-24	332.173	8.37623
FBgn0021768	NM_001259876	nudC	86.0516	39.2563	0.456195	524	42.3701	86.6607	224.32	2.58849	497	57.9962	77.848	173.651	2.23065	1022	55.166	68.7672	141.212	2.05348	421	44.3263	-1.01874	7.26509	1.02e-13	161.749	7.3385
FBgn0021795	NM_001299386	TapŒ¥	184.314	344.992	1.87176	1272	82.4829	166.04	49.3238	0.29706	1668	47.3136	176.913	353.852	2.00014	2936	61.7145	41.9857	104.576	2.49076	347	65.8328	-4.8465	5.65374	9.26343e-101	87.81	6.45796
FBgn0021796	NM_001273498	Tor	16.216	17.9495	1.1069	89	47.3545	18.0018	23.9665	1.33134	92	66.926	15.6933	17.8272	1.13598	204	53.6557	9.52525	8.08091	0.848368	62	26.7472	-1.22634	5.26468	0.000831479	5.61067	2.51366
FBgn0021800	NM_143795	Reph	30.7741	2.17836	0.0707852	280	45.4287	27.6855	15.4272	0.557232	275	67.592	36.2866	18.1192	0.499336	434	69.9531	16.8899	4.20326	0.248862	148	32.7712	-2.00365	5.76026	1.28903e-23	18.8107	4.24113
FBgn0021814	NM_001273867	Vps28	43.9037	88.9601	2.02626	266	48.1828	48.524	48.8044	1.00578	319	43.8104	51.5825	63.1695	1.22463	608	45.277	29.1446	51.3287	1.76118	187	34.8447	-1.30703	5.28887	3.99312e-12	67.0273	6.06883
FBgn0021825	NM_079951	DCTN2-p50	51.185	95.5699	1.86715	138	70.7412	75.7242	104.01	1.37353	265	62.2589	74.9075	69.7709	0.931428	431	53.4705	75.4075	114.573	1.51938	298	40.6012	0.0443064	6.63139	0.797434	96.044	6.58712
FBgn0021847	NM_143806	Ttc7	25.9534	29.3803	1.13204	76	68.3247	41.5124	1.27496	0.0307126	241	37.7698	46.8162	4.10723	0.0877311	455	47.5454	8.40004	8.33691	0.992485	52	32.8914	-4.36285	5.91572	6.34911e-97	22.7633	4.51496
FBgn0021856	NM_001273739	l(2)k14505	48.5997	82.294	1.6933	235	48.7351	61.5303	73.3425	1.19197	261	49.1039	62.2707	54.6225	0.877178	489	46.3506	63.7748	78.6407	1.2331	289	39.9228	-0.249814	6.21515	0.118128	110.071	6.7836
FBgn0021872	NM_079983	Xbp1	66.1024	34.2671	0.518395	215	33.7036	87.3832	21.9005	0.250626	425	40.5205	78.5616	62.9928	0.801827	522	50.197	30.1768	34.2387	1.1346	145	20.9801	-2.6209	7.1643	2.22122e-57	80.4993	6.3327
FBgn0021874	NM_057946	Nle	8.94569	10.8257	1.21016	57	24.811	11.7437	6.66281	0.56735	48	29.1458	13.9849	25.4649	1.82089	106	44.8892	11.0962	20.2001	1.82046	49	57.5602	-3.55875	2.71345	2.67234e-35	5.06	2.36737
FBgn0021875	NM_138046	Zfrp8	16.9217	11.0233	0.651429	90	40.2526	10.7497	0	0	68	40.0175	13.8155	3.74244	0.270888	152	49.8614	10.8006	5.89016	0.545356	67	51.2273	-4.86497	3.34507	6.54886e-67	10.0187	3.33895
FBgn0021906	NM_001272947	RFeSP	174.392	148.822	0.853372	1075	54.9008	183.204	207.172	1.13083	1155	57.4495	175.722	285.218	1.62312	1699	57.9154	242.295	299.975	1.23806	1427	43.9742	-0.758191	7.12556	7.6607e-06	213.179	7.7366
FBgn0021944	NM_001298768	Coprox	64.4699	81.3085	1.26118	293	47.3006	88.8315	20.7299	0.233362	533	31.8234	102.936	14.5752	0.141595	1187	35.6386	20.5501	22.0128	1.07118	155	24.6887	-3.26742	6.47494	1.6772e-67	79.0747	6.30697
FBgn0021967	NM_164537	ND-PDSW	130.105	124.011	0.953159	625	61.2982	169.871	72.4858	0.42671	857	47.9003	177.872	151.395	0.851141	1399	48.6942	197.966	224.662	1.13485	1090	38.4835	-0.173861	6.70646	0.410903	244.943	7.93689
FBgn0021979	NM_137907	l(2)k09913	96.7462	112.832	1.16627	276	61.2725	79.3726	300.234	3.78259	213	83.1296	64.5654	231.502	3.58555	362	73.1323	119.177	178.316	1.49623	346	47.8944	0.33097	7.73395	0.0321233	173.088	7.4362
FBgn0021995	NM_001299259	Rs1	32.9233	16.84	0.511493	303	38.2044	40.306	64.4126	1.59809	330	71.7064	47.1813	46.7627	0.991127	652	62.7459	65.0825	92.2465	1.41738	414	58.4894	0.272713	6.96946	0.0988559	61.37	5.94181
FBgn0022023	NM_080095	eIF3h	198.646	137.483	0.692102	1661	53.3525	227.518	148.19	0.651331	1731	66.6247	238.544	173.881	0.728926	2380	64.8988	389.799	236.467	0.606637	2072	57.4901	0.0738732	8.67769	0.616092	466.986	8.86754
FBgn0022027	NM_136554	Vps25	54.9124	39.9839	0.72814	169	64.8709	69.5137	16.8812	0.242847	296	50.6642	69.166	16.4462	0.237779	437	56.1417	54.2796	33.5539	0.618169	278	33.7655	-1.01072	5.73662	2.02512e-07	119.465	6.90166
FBgn0022029	NM_166224	l(2)k01209	37.0115	47.4749	1.28271	100	75.4873	38.6497	77.5566	2.00665	106	74.2522	44.1458	53.8392	1.21958	257	67.5236	43.398	60.5769	1.39585	164	39.1189	0.354523	6.88804	0.0319968	63.1467	5.98292
FBgn0022069	NM_143719	Nnp-1	63.4238	14.1452	0.223028	410	39.5947	51.0107	174.925	3.42918	247	101.844	41.2566	166.605	4.03826	535	70.8681	100.358	158.273	1.57709	473	61.0567	0.589596	7.72123	0.00163437	90.8027	6.50625
FBgn0022097	NM_143730	Vha36-1	109.714	378.452	3.44943	370	84.4991	98.484	157.594	1.60019	849	47.0636	112.7	188.422	1.67188	1418	56.4084	45.0194	79.5517	1.76705	474	23.9051	-2.08907	7.81148	4.90399e-44	279.451	8.12697
FBgn0022153	NM_001273094	l(2)k05819	28.6451	1.20172	0.0419521	310	36.0693	27.4586	5.16718	0.188181	414	48.3144	29.6594	13.9008	0.46868	564	63.5713	4.9866	1.98754	0.398576	38	50.4218	-4.66341	4.54369	4.01008e-65	5.164	2.39616
FBgn0022213	NM_078864	Cse1	93.5948	779.207	8.32533	199	108.79	135.666	200.334	1.47666	829	54.3637	122.611	317.969	2.59331	1252	63.7864	41.7969	51.5365	1.23302	376	28.3409	-3.02	8.784	2.60693e-48	159.173	7.31535
FBgn0022224	NM_136395	ubl	110.547	403.46	3.64967	323	58.7399	121.7	318.817	2.61969	422	47.4396	105.106	579.625	5.51465	707	43.2654	201.996	591.912	2.93031	707	34.7513	0.105165	5.60129	0.661112	258.186	8.01283
FBgn0022238	NM_080039	lolal	306.902	63.4245	0.20666	991	38.4322	197.456	1010.64	5.11832	486	102.096	257.102	1215.12	4.72622	1163	76.5315	483.665	1354.63	2.80077	914	61.9911	0.573495	8.16586	5.1484e-05	308.785	8.27093
FBgn0022288	NM_001273784	l(2)09851	52.5	19.354	0.368647	346	33.5184	66.7651	49.7354	0.744931	434	48.7487	66.8475	38.2981	0.572916	727	54.0915	57.273	51.9542	0.907132	357	33.2279	-0.507037	7.32541	0.000150506	120.793	6.91758
FBgn0022338	NM_001275793	dnk	281.046	5.19541	0.018486	1683	32.9328	230.982	1225.43	5.30532	1403	62.4939	189.902	1099.59	5.79029	2435	65.4736	184.82	467.775	2.53098	1146	42.2594	-1.46413	8.68908	7.85717e-27	478.917	8.90393
FBgn0022343	NM_001259584	CG3760	117.485	194.338	1.65414	549	54.915	140.626	30.431	0.216397	931	37.8045	149.661	148.202	0.990254	1693	47.4631	29.6094	56.0956	1.89452	121	34.7052	-4.85492	6.88246	2.21831e-146	138.829	7.11821
FBgn0022349	NM_143631	CG1910	137.078	6.17303	0.0450331	1327	27.397	164.558	317.682	1.93051	1292	47.7529	210.432	277.689	1.31961	2675	42.9145	116.442	588.002	5.04973	928	41.8876	-2.06857	7.86958	4.46812e-40	92.5553	6.5338
FBgn0022359	NM_079587	Sodh2	29.9698	50.914	1.69885	159	57.055	49.0909	90.8952	1.85157	164	50.3041	33.6554	64.8206	1.92601	241	48.2249	52.0459	70.5324	1.3552	198	43.5619	0.00527981	4.93262	0.987687	29.71	4.89772
FBgn0022361	NM_001272132	Pur-Œ±	36.8014	0	0	243	46.5995	28.1398	53.0677	1.88586	93	96.6232	22.654	61.4397	2.71209	183	79.4988	36.2132	54.561	1.50666	121	60.915	0.522332	6.31262	0.000341155	78.7327	6.30072
FBgn0022382	NM_165723	Pka-R2	27.5478	45.1493	1.63894	114	75.1248	28.4404	16.4647	0.578919	248	54.6756	33.5152	13.3837	0.399332	462	66.7847	6.55058	4.20088	0.641298	42	22.0749	-2.47786	6.37525	2.6681e-53	43.9807	5.46207
FBgn0022699	NM_057949	D19B	17.305	3.21088	0.185546	129	45.2558	18.4022	14.7239	0.800117	96	73.1774	19.9427	11.1191	0.557551	274	60.0147	22.4432	20.8743	0.930094	178	47.0698	0.214627	5.79083	0.252614	25.414	4.67322
FBgn0022702	NM_001259621	Cht2	68.0994	83.7057	1.22917	127	74.0616	52.6125	9.48125	0.180209	169	33.2743	52.0871	49.7763	0.955635	171	49.9118	1.68466	0.463015	0.274842	6	38.7401	-5.99332	4.64659	1.6646e-113	17.8407	4.16516
FBgn0022709	NM_168493	Ak1	6.09425	0	0	41	50.2191	10.6743	6.06242	0.567948	37	88.8562	14.3953	14.5312	1.00944	61	78.4387	11.0951	4.57408	0.412263	36	52.5401	0.0105539	3.32873	0.972574	13.4993	3.76546
FBgn0022710	NM_001272646	Ac13E	3.10612	0	0	22	66.3224	3.52964	1.07308	0.304019	25	84.0248	3.91478	0.514419	0.131404	56	72.9771	5.1268	1.22088	0.238137	46	49.204	0.744245	2.88404	0.0714072	1.21133	0.391034
FBgn0022724	NM_078673	Taf8	43.4467	14.0326	0.322984	399	38.2877	52.9988	76.4671	1.44281	456	64.6043	50.8318	52.8023	1.03876	921	62.4368	27.1554	40.2679	1.48287	277	40.5707	-1.23872	6.25536	3.50154e-19	73.1713	6.19518
FBgn0022764	NM_165917	Sin3A	93.556	60.0544	0.641909	491	49.3307	122.829	174.222	1.41841	546	74.5544	94.528	95.5362	1.01067	1004	71.8328	93.1073	153.262	1.64608	650	33.6672	-0.505498	7.65134	0.154257	29.244	4.87499
FBgn0022768	NM_001297938	Pp2C1	57.8623	4.31315	0.0745417	357	42.1018	80.385	47.5906	0.592034	441	63.9017	81.9062	23.195	0.283189	904	61.1716	62.7913	47.0924	0.749982	391	33.6321	-0.492497	6.42432	0.127054	18.118	4.18729
FBgn0022786	NM_132173	Hira	34.1152	22.9011	0.671288	87	49.0007	48.5192	4.47268	0.0921838	193	47.1142	52.9805	7.57462	0.14297	257	53.5282	9.45335	2.83847	0.300261	57	25.3904	-2.97308	6.2748	3.46497e-58	26.3033	4.72265
FBgn0022787	NM_169693	Hel89B	12.3973	6.12772	0.49428	49	64.4718	16.2095	4.97255	0.306767	138	48.4399	15.1592	9.68677	0.639001	184	66.7446	14.8473	5.17291	0.348407	81	36.0359	-2.47279	4.7377	1.00639e-16	4.77333	2.28491
FBgn0022893	NM_001032217	Df31	1215.69	3949.22	3.24853	3900	73.1976	1110.15	12871.1	11.594	2356	118.759	718.52	13452	18.7217	4931	91.0185	2234.76	15799.5	7.06988	4787	72.0205	0.634527	11.1828	8.04456e-06	2009.93	10.973
FBgn0022935	NM_057956	D19A	34.1944	1.468	0.0429309	267	24.874	36.5753	1.19559	0.0326884	370	30.0691	58.3392	2.6913	0.046132	879	31.677	2.14052	1.43808	0.671836	13	26.088	-4.50183	4.26133	2.74313e-74	6.87733	2.80268
FBgn0022936	NM_079483	CycH	58.373	48.1719	0.825242	172	76.186	64.1964	73.1248	1.13908	363	46.9767	65.9614	51.4765	0.780403	609	51.5083	24.4919	17.582	0.717871	116	33.4981	-1.28575	6.55799	1.01101e-16	118.114	6.88526
FBgn0022942	NM_080011	Cbp80	57.964	8.69244	0.149963	507	34.1438	62.1609	171.489	2.7588	410	94.6909	53.4123	112.722	2.11041	840	71.8907	84.3182	122.062	1.44763	401	68.8876	0.65375	7.18669	0.00129235	55.656	5.80106
FBgn0022943	NM_079672	Cbp20	70.194	38.724	0.551671	470	26.642	145.41	242.458	1.66741	425	66.8248	99.6904	205.271	2.05909	823	55.3415	132.199	182.62	1.38141	643	45.7573	-0.356175	6.61834	0.0471921	266.094	8.05633
FBgn0022959	NM_001259801	yps	102.343	249.247	2.43541	573	90.2559	99.1054	268.366	2.70789	1532	55.2481	117.375	422.082	3.596	2757	63.6081	114.681	461.66	4.0256	1257	37.8954	-0.801186	8.01704	1.04725e-09	166.474	7.38002
FBgn0022981	NM_001259980	rpk	95.4778	98.3078	1.02964	306	91.2684	93.8207	57.368	0.611464	557	70.0246	106.69	38.6142	0.361929	1265	67.309	137.437	97.9533	0.712712	839	46.0226	0.108539	8.70618	0.459202	204.442	7.67625
FBgn0022984	NM_001299792	qkr58E-3	26.6961	21.0092	0.786979	168	47.9841	22.8647	56.2249	2.45902	173	71.1807	23.4593	35.3892	1.50853	323	57.0712	37.3108	56.4901	1.51404	254	46.9945	0.69773	6.33822	4.00016e-07	74.9027	6.22887
FBgn0022985	NM_001299796	qkr58E-2	60.0799	3.04111	0.0506178	613	28.0825	55.2776	284.939	5.15469	498	67.9029	71.0662	188.012	2.64559	1266	55.8582	71.9346	171.165	2.37945	593	39.7443	-0.298531	7.20723	0.0777582	66.9933	6.0681
FBgn0022986	NM_001299794	qkr58E-1	30.7093	4.28013	0.139376	162	32.8539	17.4483	161.917	9.27982	98	72.1044	13.7502	142.042	10.3302	224	52.9342	51.1825	182.01	3.5561	304	51.3074	0.20795	5.85945	0.254216	46.7127	5.54883
FBgn0022987	NM_001274121	qkr54B	37.8357	0.809839	0.0214041	348	34.7989	23.4009	104.168	4.45144	192	94.933	18.7898	82.2767	4.37879	378	70.63	38.893	75.1866	1.93317	254	59.3735	0.506571	6.81554	0.00198105	52.2	5.70874
FBgn0023000	NM_001259606	mth	2.85349	0.977224	0.342466	11	56.3255	4.33524	8.91047	2.05536	12	70.025	6.04626	9.45547	1.56385	63	57.5014	8.65128	11.7488	1.35804	39	49.8305	0.481035	5.58175	0.00126179	29.758	4.90005
FBgn0023023	NM_169070	CRMP	1.02748	0	0	5	79.3949	1.56894	3.54333	2.25843	2	61.6171	0.915858	14.5036	15.8361	19	66.9008	2.76138	7.19771	2.60657	9	62.7651	-0.178381	1.76003	0.535793	1.56067	0.731763
FBgn0023081	NM_079113	gek	25.7352	7.35882	0.285944	170	33.4831	26.2355	15.156	0.577693	175	51.8761	25.9458	8.87166	0.34193	358	50.6363	16.5279	9.02779	0.546216	164	23.9025	0.46726	6.40938	0.0388415	20.084	4.33514
FBgn0023094	NM_079444	cyc	87.8349	6.12815	0.0697689	346	36.0357	85.0119	19.9639	0.234837	382	36.6522	91.5815	47.436	0.517965	594	44.2386	7.51726	1.36438	0.181499	46	18.5143	-4.179	6.74114	4.04267e-111	80.792	6.33793
FBgn0023097	NM_001275836	bon	49.5179	21.6649	0.437516	404	53.2312	48.9625	24.2451	0.495178	502	60.3573	47.2755	18.1107	0.383088	848	67.5185	20.7195	23.0254	1.11129	324	26.3987	-2.75325	6.70291	3.29523e-27	20.974	4.39739
FBgn0023129	NM_079277	aay	78.9137	238.386	3.02084	249	56.5027	118.003	169.165	1.43357	388	61.051	109.128	110.186	1.00969	623	59.2693	90.6272	279.654	3.08576	385	39.0406	-0.223642	7.03368	0.129166	110.475	6.78888
FBgn0023130	NM_001272212	a6	23.4474	0	0	270	34.5179	24.4937	11.3987	0.465373	246	65.8777	27.9896	9.45758	0.337897	559	52.1958	25.9332	13.5069	0.520833	271	40.1314	-0.0574227	5.34552	0.777429	22.868	4.52155
FBgn0023143	NM_001273902	Uba1	168.6	692.197	4.10556	1192	70.5738	250.306	198.494	0.793004	2722	52.6858	271.401	288.776	1.06402	4231	62.222	68.1779	116.144	1.70354	767	33.8321	-2.22839	8.63079	9.70541e-25	105.985	6.72908
FBgn0023167	NM_165866	SmD3	146.502	179.92	1.2281	1058	56.3773	210.762	146.533	0.695256	1675	54.6508	250.041	147.516	0.589969	2404	61.8549	172.815	316.455	1.83118	1240	40.3637	-0.76678	6.72058	8.60298e-07	210.806	7.72046
FBgn0023169	NM_166880	AMPKŒ±	45.6262	63.6317	1.39463	331	74.7984	39.642	82.4403	2.07962	462	65.3153	33.5587	78.3845	2.33574	840	73.4627	31.4949	25.271	0.802382	505	31.8107	-0.955958	6.76779	2.25099e-09	48.0027	5.58804
FBgn0023170	NM_057966	RpL39	5480.23	3163.1	0.577183	19168	55.8661	5293.02	728.405	0.137616	22081	41.4991	4959.07	2667.16	0.537834	40869	44.4882	8658.33	2556.11	0.29522	29579	43.3815	-0.040303	10.4017	0.867951	13965.3	13.7696
FBgn0023171	NM_057967	rnh1	39.0493	4.60383	0.117898	139	51.1156	57.4997	38.4463	0.668633	127	90.7514	39.9882	49.6258	1.24101	177	85.929	54.4319	32.8001	0.60259	88	52.4272	-0.151861	6.21093	0.364215	90.5947	6.50295
FBgn0023172	NM_206146	RhoGEF2	50.1757	8.61635	0.171724	295	43.4401	44.1476	29.1377	0.660007	499	34.6099	33.923	35.7372	1.05348	753	44.2203	12.8629	7.46027	0.579985	117	20.2503	-3.38188	4.70426	1.30304e-18	3.75933	1.94835
FBgn0023174	NM_079352	ProsŒ≤2	275.787	818.816	2.96902	1074	95.8568	357.396	930.044	2.60228	2378	55.7335	288.21	864.448	2.99937	3587	60.9863	382.545	734.708	1.92058	2608	35.9874	-0.033562	8.566	0.832417	506.412	8.98445
FBgn0023175	NM_165703	ProsŒ±7	328.679	965.417	2.93727	1139	78.5675	493.396	765.636	1.55177	2505	56.459	402.836	551.727	1.36961	3615	54.247	418.157	775.252	1.85397	1949	38.8373	-0.0974819	9.13329	0.532308	804.951	9.65294
FBgn0023177	NM_001298560	Pp4-19C	85.3474	64.3554	0.75404	709	63.68	68.3433	558.02	8.16496	539	134.849	61.6559	551.613	8.94663	958	104.05	164.522	525.862	3.19631	1006	82.5892	0.493474	7.69667	0.00130468	135.159	7.07958
FBgn0023180	NM_057971	Orc6	37.0369	80.7155	2.17933	165	53.2036	49.1146	93.2473	1.89857	180	52.2472	50.4203	87.3476	1.73239	317	57.3604	19.9658	40.8831	2.04765	51	43.0889	-2.3448	5.88678	1.04347e-45	82.0847	6.3608
FBgn0023181	NM_057972	Orc4	55.4439	64.2598	1.15901	153	60.1806	61.5719	18.2815	0.296912	364	32.0394	74.1064	20.1382	0.271747	673	36.0997	11.6949	13.2064	1.12924	43	43.065	-4.82793	6.17343	2.23422e-113	54.712	5.77642
FBgn0023212	NM_079692	EloB	119.503	233.181	1.95126	536	52.1508	140.362	276.357	1.96889	624	60.5995	168.168	294.448	1.75092	1110	52.2748	175.676	503.264	2.86473	838	34.812	-0.382492	7.04748	0.00867655	145.879	7.18962
FBgn0023213	NM_001103382	eIF4G1	106.217	65.7556	0.619067	693	56.2861	99.2716	220.543	2.22161	808	67.8723	110.843	142.415	1.28483	1291	69.2069	58.0929	127.145	2.18865	446	43.7063	-0.0558376	8.67959	0.845742	87.7027	6.45619
FBgn0023215	NM_001258583	Mnt	76.1322	29.2442	0.384123	441	47.1613	83.1347	38.2483	0.460076	549	59.287	108.429	23.0597	0.212672	935	63.425	45.3782	37.9456	0.836207	273	25.8474	-1.2756	6.52463	2.35408e-07	29.6993	4.89721
FBgn0023216	NM_057973	Parg	32.0508	3.78663	0.118145	144	58.9009	34.5877	57.5349	1.66345	90	95.9415	28.3436	45.4041	1.60192	182	85.845	35.654	32.956	0.924329	144	48.3076	0.269987	6.56877	0.109595	46.5473	5.54372
FBgn0023388	NM_001273734	Dap160	20.9898	35.1954	1.67678	0	NA	37.0263	6.91484	0.186755	0	NA	44.4706	12.373	0.278227	8	70.1076	8.32987	19.6152	2.3548	16	77.0739	-2.89252	5.37538	1.97138e-34	12.1927	3.61973
FBgn0023395	NM_140854	Chd3	59.3894	25.2846	0.425743	401	50.9842	63.4973	30.3036	0.477243	528	61.9471	66.7153	36.082	0.540835	813	72.6999	10.7717	9.77412	0.907389	94	44.28	-4.08121	7.14552	6.14277e-76	53.8433	5.75337
FBgn0023441	NM_166107	fus	24.8553	13.0533	0.525173	224	46.6263	19.0573	6.48017	0.340037	271	66.2533	28.8092	10.8184	0.37552	579	72.8983	8.94505	12.7645	1.42699	140	41.2457	-2.16375	5.79859	5.33819e-20	12.7867	3.68781
FBgn0023458	NM_132074	Rbcn-3A	28.2345	7.13982	0.252876	187	45.808	33.9428	10.6059	0.312464	293	47.1695	31.1266	8.87181	0.285023	595	50.1072	8.92351	3.43358	0.384779	112	16.1467	-2.55693	5.04076	5.89844e-09	3.38667	1.80185
FBgn0023477	NM_079111	Taldo	197.644	410.024	2.07455	768	48.5658	184.148	203.567	1.10546	990	40.0155	202.128	261.106	1.29179	1073	47.8578	31.9906	28.1945	0.881337	233	25.2245	-2.81695	7.74142	1.87357e-54	248.648	7.95854
FBgn0023506	NM_132252	Es2	38.5913	24.0816	0.624016	308	37.4402	41.9872	87.9384	2.09441	362	51.8827	44.7708	56.464	1.26118	604	52.1461	23.4558	61.2111	2.60964	199	27.7138	-1.53149	6.34449	2.89513e-27	58.09	5.8627
FBgn0023508	NM_130606	Ocrl	40.0765	10.2144	0.254873	187	38.9171	30.6175	52.9624	1.72981	164	46.2267	28.8906	45.9239	1.58958	277	56.7886	8.20683	5.328	0.649215	47	27.9364	-3.25213	5.10004	2.32391e-40	10.758	3.44069
FBgn0023511	NM_166915	Edem1	18.7515	1.0079	0.0537502	173	46.65	19.2448	23.8677	1.24021	106	77.9813	14.3309	26.0488	1.81767	179	82.0624	22.5695	10.3224	0.45736	168	42.5868	-0.049269	5.71461	0.839436	17.2887	4.12008
FBgn0023512	NM_206606	eIF2BŒµ	24.8745	8.5719	0.344606	178	34.5979	21.0469	31.0132	1.47353	216	49.2486	17.4717	41.3753	2.36813	391	49.4162	14.7071	9.62527	0.654462	118	29.0652	-1.53964	5.71147	4.09243e-20	25.672	4.68773
FBgn0023513	NM_130594	CG14803	26.4789	51.1041	1.93	75	77.8956	37.006	29.6046	0.799994	161	61.492	37.2302	12.6701	0.340317	257	53.8563	41.9686	28.6443	0.682518	151	43.2083	0.640818	6.871	0.00114299	41.948	5.39397
FBgn0023514	NM_130598	CG14805	44.4122	2.48292	0.0559063	447	22.7927	69.2452	185.953	2.68542	532	64.1132	47.8594	140.1	2.92732	769	53.6769	80.5685	104.148	1.29266	690	40.5947	0.206072	7.1668	0.157716	108.481	6.76262
FBgn0023515	NM_001297864	Gcna	153.448	0.240051	0.00156438	2152	18.1875	147.249	408.693	2.77553	2417	40.2994	118.305	497.546	4.20562	4263	41.0763	14.2788	15.9267	1.11541	190	26.0784	-3.67377	7.27492	3.64011e-47	52.0453	5.70447
FBgn0023516	NM_166910	Pex5	35.0377	36.6255	1.04532	321	51.2273	41.279	1.08077	0.026182	483	32.7197	47.8395	3.10862	0.0649801	999	37.468	5.27453	2.53691	0.480973	63	25.8405	-4.57656	4.8085	5.51094e-96	16.9127	4.08854
FBgn0023517	NM_130595	Pgam5	72.6851	34.7421	0.477981	728	73.8909	80.641	47.3164	0.586754	1348	50.6186	87.5509	45.8193	0.523344	2108	52.1392	87.9357	53.1535	0.604459	1020	36.4575	-0.111379	7.03498	0.519695	161.442	7.33577
FBgn0023518	NM_166911	trr	20.0675	2.21784	0.110519	237	33.8658	22.5063	47.2276	2.09842	195	70.2438	15.3535	34.7561	2.26373	388	62.8649	21.7109	26.5745	1.22401	239	35.1367	0.412436	5.36324	0.303359	6.014	2.61212
FBgn0023519	NM_001272219	mRpL16	53.6151	106.037	1.97774	405	75.7757	77.952	49.8742	0.639807	643	49.1884	71.1122	37.6362	0.52925	1117	52.6143	75.2375	104.925	1.39459	548	37.5275	-0.372655	6.23042	0.0377099	116.013	6.85938
FBgn0023520	NM_206607	CG3857	9.13707	3.09961	0.339235	38	24.461	14.556	19.2077	1.31957	41	46.5386	14.8751	8.15554	0.548267	68	50.8531	9.14686	12.6519	1.38319	32	28.7364	-1.61917	4.16843	6.9455e-20	9.19533	3.21651
FBgn0023521	NM_130609	CG3587	29.109	18.9064	0.649504	127	33.7393	41.2158	56.2973	1.36591	175	45.2602	44.7868	42.0139	0.938087	228	46.7651	39.88	51.2775	1.28579	160	33.6514	-0.307287	5.97558	0.0479066	77.166	6.27176
FBgn0023522	NM_166916	CG11596	60.1582	50.3204	0.836467	278	52.4946	56.2232	103.485	1.84061	276	70.1495	45.0037	122.779	2.7282	480	62.8655	91.7009	105.386	1.14923	472	43.3507	0.261602	7.41976	0.0700887	127.209	6.99219
FBgn0023526	NM_001272255	CG2865	104.889	15.1333	0.14428	360	36.6075	121.291	75.2287	0.620233	383	51.4804	156.101	54.54	0.34939	784	53.5289	59.2746	85.7878	1.44729	94	27.03	-1.32686	6.94837	6.59855e-15	52.8707	5.72712
FBgn0023527	NM_130637	CG3071	47.7996	46.8854	0.980876	299	33.0466	55.8781	97.0402	1.73664	316	56.4543	71.2948	62.0793	0.87074	687	50.5898	40.4221	69.1037	1.70955	246	35.2049	-0.447722	7.34046	0.000685024	104.799	6.71285
FBgn0023528	NM_001297890	CG2924	200.514	11.4935	0.0573202	1603	31.5065	187.799	823.132	4.38304	1189	117.569	186.442	478.33	2.56557	2696	82.3705	261.434	659.634	2.52314	1391	76.51	0.596549	8.93272	0.00224924	226.164	7.82186
FBgn0023529	NM_001169174	Grp170	81.4955	237.23	2.91096	303	105.03	130.635	60.3421	0.461912	1009	57.4091	117.696	183.812	1.56176	1334	68.6298	51.0867	70.3831	1.37772	430	39.9869	-1.77515	7.64438	2.61894e-18	72.2067	6.17606
FBgn0023536	NM_130488	CG3156	19.2229	6.84033	0.355843	143	33.2414	26.5902	21.7996	0.819836	257	44.2846	30.5852	12.2838	0.401627	371	49.0354	11.4989	7.53454	0.655239	107	25.9594	-2.00837	5.34449	1.06128e-31	20.704	4.37879
FBgn0023537	NM_166844	CG17896	79.3975	45.7161	0.575788	669	41.3283	61.8861	24.5434	0.39659	634	39.5154	80.0132	65.5878	0.819712	1142	49.3587	2.50302	3.7211	1.48664	23	47.8849	-5.50504	5.48066	4.66793e-123	27.5213	4.78771
FBgn0023540	NM_130627	CG3630	44.9351	28.0952	0.62524	242	37.7877	40.7518	34.82	0.854441	198	49.0308	35.7118	35.2456	0.986946	258	54.2847	3.0927	1.22052	0.394645	7	43.6627	-5.3388	4.57629	3.37711e-85	17.4327	4.13197
FBgn0023542	NM_057984	Nmd3	32.7224	15.9008	0.485931	252	28.6497	36.4547	23.5459	0.645894	245	43.4069	43.4575	25.2743	0.581586	542	44.414	14.4421	25.7468	1.78276	90	48.3382	-2.88108	5.3891	1.836e-61	28.5593	4.84093
FBgn0023545	NM_130612	PIG-K	40.4687	221.726	5.47895	138	77.0775	45.7706	70.2557	1.53495	345	41.7035	47.2995	71.9878	1.52196	642	43.7188	34.9594	54.3178	1.55374	272	27.2444	-1.00303	6.26872	2.0803e-11	84.0213	6.3944
FBgn0024177	NM_001274549	zpg	171.032	2.7722	0.0162087	1637	27.4746	207.159	32.7624	0.158151	2535	41.6397	284.329	25.0587	0.0881327	4119	44.6745	28.2314	7.40648	0.262349	297	21.336	-2.03161	8.46871	8.04776e-45	305.571	8.25583
FBgn0024183	NM_165102	vig	18.5868	4.62001	0.248564	117	32.3574	12.1866	7.90713	0.648837	46	65.1045	17.4685	33.4615	1.91553	257	50.9167	27.267	27.2009	0.997574	89	54.2841	-0.718798	4.42528	0.000458216	12.5947	3.66615
FBgn0024187	NM_001300046	syd	22.0037	2.4383	0.110813	225	30.2034	21.3417	1.9067	0.0893415	233	49.2393	25.7723	2.79387	0.108406	649	40.7191	10.5579	5.79058	0.54846	103	52.6294	-1.49244	5.33934	5.35186e-12	9.27467	3.22877
FBgn0024188	NM_080040	san	197.912	284.958	1.43982	762	87.2082	230.839	823.368	3.56685	856	112.814	157.652	651.917	4.13518	1247	93.4585	279.882	457.307	1.63393	1373	61.4262	0.383588	7.89045	0.00534535	434.87	8.76477
FBgn0024191	NM_001298707	sip1	9.17838	10.0551	1.09552	64	63.814	18.5805	11.0482	0.594611	98	61.8488	16.1162	6.32547	0.392491	216	58.7933	17.8992	13.3004	0.743072	129	44.5253	0.0251005	5.1262	0.908843	15.3587	3.95034
FBgn0024194	NM_079174	rasp	20.3841	0	0	217	22.2553	29.4156	16.6449	0.565853	274	39.6368	35.5317	13.8251	0.389093	592	40.6733	14.0211	7.1635	0.510909	107	32.7452	-4.19129	4.61595	1.68181e-73	17.922	4.17169
FBgn0024196	NM_079047	robl	120.386	179.625	1.49207	678	26.832	137.119	306.897	2.23819	376	48.3198	128.948	376.572	2.92035	838	42.3125	205.445	597.213	2.90693	584	38.3124	-0.00619903	6.62558	0.982672	326.255	8.3503
FBgn0024222	NM_080012	IKKŒ≤	26.9375	9.02678	0.335101	104	33.2258	29.3472	32.1485	1.09545	97	50.9024	31.7256	20.863	0.657608	200	47.1808	13.6604	9.2757	0.679021	65	35.4052	-0.451578	6.24836	0.0029836	37.1547	5.21935
FBgn0024227	NM_057988	aurB	68.5927	82.3727	1.2009	492	40.6387	93.2672	172.947	1.85431	625	56.2438	74.525	106.851	1.43375	1077	47.8108	130.308	157.789	1.2109	816	39.755	-0.00179916	7.09754	0.994371	155.525	7.28193
FBgn0024230	NM_057991	Hs2st	32.7871	2.19143	0.0668381	365	28.6292	41.9525	1.68131	0.0400765	383	35.3285	56.4947	5.95197	0.105354	932	43.7729	8.62244	4.22848	0.490404	62	49.8419	-5.57752	5.033	1.60286e-85	24.2233	4.60427
FBgn0024236	NM_001300056	foi	69.8588	10.5815	0.15147	461	42.6031	70.3291	4.30897	0.0612687	663	46.1118	88.132	11.8551	0.134515	1237	47.6599	27.6745	26.3858	0.953434	187	32.2517	-2.59096	7.25416	4.72068e-36	49.7207	5.63867
FBgn0024238	NM_078661	Fim	83.9464	79.1706	0.943108	444	43.2779	100.162	14.5006	0.144771	657	38.6783	135.779	25.4222	0.187233	1584	40.367	25.8611	31.6064	1.22216	198	29.8642	-1.57139	6.80612	2.93945e-25	38.9133	5.2859
FBgn0024245	NM_001273638	dnt	19.23	6.8549	0.35647	89	33.008	16.8489	50.8224	3.01636	54	63.4915	20.6965	45.5998	2.20326	159	50.6943	40.0606	124.002	3.09537	157	33.7087	0.112609	5.99227	0.558478	29.6513	4.89488
FBgn0024248	NM_001273387	chico	17.8753	2.55679	0.143035	110	21.9745	14.3469	61.927	4.3164	128	41.7034	14.6633	31.1192	2.12225	267	36.9987	17.9897	38.0257	2.11375	125	31.5013	0.107797	5.29917	0.62413	15.284	3.94336
FBgn0024273	NM_143380	WASp	30.6699	7.61904	0.248421	194	51.8986	36.5978	7.84083	0.214243	265	52.6677	46.1205	5.82005	0.126192	364	61.3999	9.20282	6.57321	0.71426	74	28.3216	-1.5432	5.84676	2.53547e-18	24.5213	4.62184
FBgn0024277	NM_167847	trio	24.5144	0.433388	0.0176789	125	42.0448	20.2266	15.1162	0.747342	46	111.715	18.4865	6.06938	0.328314	167	64.5136	10.3065	3.8596	0.37448	50	64.9762	0.946535	5.94061	0.00618028	9.94867	3.32893
FBgn0024285	NM_057999	Srp54	77.1993	12.7295	0.164891	605	35.5293	75.9606	369.098	4.85907	379	88.2608	74.2156	222.401	2.99669	946	68.4374	129.01	306.083	2.37255	538	69.7306	0.493975	7.18545	0.00285565	86.3813	6.43432
FBgn0024291	NM_058003	Sirt1	57.6211	59.1136	1.0259	179	51.6272	48.7098	141.506	2.90509	152	66.0073	42.4886	63.7404	1.50018	229	55.5929	43.3837	89.4419	2.06165	302	26.4812	-0.407324	8.01491	0.0344563	81.2453	6.34599
FBgn0024314	NM_001298628	Plap	43.9818	127.533	2.89968	160	83.4028	67.5234	33.4228	0.49498	459	49.0761	59.2704	41.3153	0.697063	543	54.0626	23.3436	18.8357	0.806891	122	28.3591	-2.04976	6.59046	4.15352e-33	44.25	5.47086
FBgn0024315	NM_001299568	Picot	12.3428	54.9925	4.45543	40	56.0786	8.16902	9.56416	1.17078	30	72.8134	10.307	6.44367	0.625172	65	72.7043	4.89969	9.31813	1.90178	30	28.7703	-1.078	4.9243	9.35854e-09	13.898	3.80715
FBgn0024320	NM_001298868	Npc1a	9.16862	117.583	12.8245	54	86.0286	12.716	15.5116	1.21985	50	73.0133	12.3903	18.1009	1.46089	98	75.7846	16.1197	29.6009	1.83632	102	44.0991	0.539814	4.97846	0.014302	9.114	3.20383
FBgn0024326	NM_001275446	Mkk4	78.2054	32.2005	0.411743	254	52.6863	90.086	61.4457	0.682078	411	61.5781	98.3381	53.7499	0.546583	578	69.4545	35.8837	67.9743	1.8943	243	36.3797	-1.34139	7.40876	2.90603e-21	80.4727	6.33222
FBgn0024329	NM_142493	Mekk1	52.8993	1.66509	0.0314766	451	40.4358	91.3569	16.6566	0.182324	736	56.4496	79.4459	6.27487	0.078983	886	58.6112	45.5715	5.26419	0.115515	325	31.128	-0.960428	6.65986	0.000145098	22.4807	4.49702
FBgn0024330	NM_143731	MED6	37.9585	44.872	1.18214	55	39.8404	31.6552	72.9799	2.30546	47	76.1216	37.4976	41.4512	1.10544	107	62.0824	45.0444	78.0643	1.73305	88	43.8231	-0.195647	5.86901	0.208964	46.032	5.5277
FBgn0024352	NM_058006	Stip1	208.995	809.529	3.87344	1252	62.2978	287.37	157.506	0.548096	2545	44.5218	338.009	356.313	1.05415	3570	57.4708	34.3957	121.833	3.54209	282	28.0098	-4.34147	8.57102	5.39613e-137	226.109	7.82151
FBgn0024360	NM_130548	MTPAP	20.3028	0	0	174	32.3443	19.9743	6.65092	0.332973	218	34.5703	20.8907	17.8825	0.856005	377	39.212	2.40985	1.27271	0.528128	20	30.2924	-4.83614	4.16473	7.20185e-87	10.8087	3.4474
FBgn0024362	NM_166878	Naa30A	60.4927	20.89	0.34533	434	64.7059	76.9184	13.0047	0.169072	743	62.4031	78.5763	18.1881	0.231471	1315	68.4353	57.0837	27.3057	0.478345	561	34.4156	-1.22134	7.09311	7.03747e-17	71.926	6.17045
FBgn0024364	NM_130550	CG11417	45.0749	3.22363	0.0715173	276	33.339	80.8969	51.7098	0.639206	345	65.4297	68.5807	65.666	0.9575	453	64.727	76.4012	37.3211	0.488489	322	38.586	-0.208309	6.6485	0.224796	50.1953	5.65235
FBgn0024365	NM_001297844	CG12773	35.1244	19.9316	0.567458	193	67.0666	32.3669	76.2121	2.35463	214	86.7984	30.1228	63.9288	2.12228	469	76.5626	40.5471	60.1021	1.48228	318	50.0928	0.415872	6.52847	0.0574054	28.9773	4.86182
FBgn0024371	NM_001299186	E2f2	100.902	4.1231	0.0408624	1023	27.3482	130.757	103.66	0.792765	1053	36.1468	124.772	184.424	1.47809	2255	42.7382	34.8314	55.6902	1.59885	270	52.576	-3.85544	6.89703	6.99886e-114	99.7227	6.6413
FBgn0024432	NM_058008	Dlc90F	202.858	298.831	1.47311	871	48.9964	206.71	670.173	3.2421	760	74.4853	176.261	651.647	3.69705	1403	64.7689	282.272	651.673	2.30867	1299	53.224	-0.252416	8.43391	0.107666	618.985	9.27399
FBgn0024491	NM_001316511	Bin1	86.1966	7.25037	0.0841144	497	27.7668	102.145	579.264	5.67102	370	86.9262	94.4634	733.842	7.76853	722	68.756	207.873	552.067	2.65579	582	68.2468	-0.0521267	7.05767	0.788649	312.423	8.28782
FBgn0024509	NM_001300551	Sec13	101.829	214.635	2.10779	340	66.872	121.896	185.827	1.52447	642	54.9628	118.838	135.537	1.14052	1051	51.0107	152.508	167.253	1.09668	836	32.9675	-0.862181	7.58687	1.56698e-10	185.124	7.53313
FBgn0024542	NM_079231	Neos	47.4505	21.2427	0.447681	190	29.534	62.5245	162.574	2.60017	108	79.137	47.6157	121.789	2.55775	225	62.0169	80.1722	167.821	2.09326	135	53.4229	-0.0556398	6.94263	0.719571	130.012	7.02361
FBgn0024555	NM_142047	flfl	77.324	1.01737	0.0131573	393	29.8676	76.2392	154.189	2.02244	287	71.2999	81.4071	74.0888	0.910102	844	50.1941	90.8325	131.829	1.45134	294	63.7927	0.696272	7.78517	0.00142801	65.3907	6.03322
FBgn0024558	NM_079728	Dph5	143.016	133.982	0.936831	696	87.4724	204.765	98.461	0.480848	1334	63.3941	185.404	141.602	0.76375	2412	71.2569	145.173	54.7561	0.377179	1469	37.8343	-1.18096	7.51875	3.28353e-15	215.507	7.75226
FBgn0024689	NM_078866	fws	39.1734	4.63583	0.118341	341	25.8521	54.1144	157.59	2.91216	241	74.1423	51.6132	86.0014	1.66627	726	48.2086	62.7297	118.842	1.89451	259	62.9876	0.319725	6.86609	0.0926751	59.4353	5.89567
FBgn0024698	NM_206111	Cpsf160	32.3484	22.8379	0.705999	122	48.3216	37.0983	51.8464	1.39754	178	79.1516	37.7209	21.1069	0.559555	299	61.4872	43.0891	48.7374	1.13109	185	42.2221	0.341528	7.44012	0.135085	43.29	5.43929
FBgn0024728	NM_143676	Slip1	54.075	5.18527	0.0958904	491	66.6052	36.2536	60.1902	1.66026	353	103.143	44.2673	41.9199	0.946974	774	92.7989	74.2577	61.1861	0.823971	342	68.3943	0.588876	7.5783	0.000569976	86.4673	6.43575
FBgn0024732	NM_001273980	Drep1	54.7153	16.7733	0.306555	273	58.1616	48.4676	210.999	4.3534	239	84.5861	51.4904	158.024	3.06901	450	74.2553	64.5407	199.791	3.09559	315	58.9987	0.182664	7.59086	0.284904	112.749	6.81825
FBgn0024733	NM_001275304	RpL10	3509.77	1356.25	0.386423	7952	73.7613	4128.84	1205.75	0.29203	10648	71.0122	3799.34	2347.82	0.617953	15713	70.5607	6458.82	2879.18	0.445775	11707	59.514	0.0369166	11.9016	0.849224	7246.36	12.8231
FBgn0024734	NM_001273558	PRL-1	177.886	60.7464	0.34149	554	48.0273	196.836	313.246	1.59141	419	82.483	208.162	136.116	0.653892	755	73.0272	208.259	272.522	1.30857	530	43.3892	0.383445	8.05607	0.0336674	104.533	6.7092
FBgn0024754	NM_166102	Flo1	20.0037	7.05205	0.352538	81	70.4861	23.4637	10.6129	0.452311	148	67.909	31.1859	12.2703	0.393455	242	70.0956	34.412	27.738	0.806058	115	54.2085	-0.369217	5.44956	0.0259222	29.9273	4.9082
FBgn0024804	NM_001276241	Dbp80	54.1578	116.588	2.15275	2	107.078	88.6191	273.571	3.08705	0	NA	77.0675	150.265	1.94979	6	66.0328	94.0282	185.867	1.97672	1	47.4234	0.261626	7.26669	0.0777582	136.681	7.09573
FBgn0024806	NM_138175	DIP2	32.2977	2.49403	0.0772203	221	27.5714	26.6638	37.3128	1.39938	92	73.7207	21.2671	22.6501	1.06503	136	66.3986	21.3258	23.1982	1.0878	116	31.6278	-0.0318964	6.90575	0.921731	24.1653	4.60082
FBgn0024807	NM_001169343	DIP1	26.1262	13.4402	0.514434	137	29.3217	16.3565	154.912	9.47102	105	69.1936	17.431	116.356	6.67527	234	60.7598	47.0496	117.001	2.48675	186	57.0941	0.902823	6.23303	2.50501e-05	34.2133	5.1007
FBgn0024811	NM_001258483	Crk	84.9575	27.4832	0.323494	1171	48.3603	81.34	120.112	1.47666	925	86.0061	77.1048	152.482	1.9776	1698	73.1067	118.012	189.364	1.60461	1055	61.7054	0.164728	7.97974	0.260677	295.127	8.20568
FBgn0024833	NM_141649	AP-1Œº	69.8042	87.2298	1.24964	87	85.2067	68.8004	129.542	1.88286	184	73.2334	71.17	76.1523	1.07001	376	61.0509	71.2803	105.692	1.48277	171	45.0893	0.115734	7.36206	0.509681	119.411	6.901
FBgn0024841	NM_058012	Pcd	182.943	448.78	2.45312	1167	86.212	223.843	26.4042	0.117958	1667	46.5222	227.063	56.96	0.250855	3142	55.1893	28.7638	24.5949	0.855064	270	31.8206	-3.10882	6.37595	1.1779e-48	166.359	7.37903
FBgn0024846	NM_058013	p38b	36.6353	113.614	3.10122	99	84.0176	52.149	14.6855	0.281607	309	45.0335	56.8928	17.748	0.311955	505	58.104	8.14686	3.72444	0.457163	50	23.7545	-3.21877	6.68777	5.73942e-85	68.5873	6.10197
FBgn0024887	NM_140955	kin17	22.7924	2.60187	0.114155	237	24.5576	34.2379	139.581	4.0768	183	96.5725	28.7911	125.545	4.36056	345	77.6175	51.0364	101.664	1.992	324	59.1542	0.198791	6.36799	0.177918	74.38	6.21878
FBgn0024889	NM_079443	Kap-Œ±1	85.2887	3.69393	0.0433109	793	36.9132	77.6737	108.158	1.39246	1016	57.9329	102.188	46.0883	0.451013	2375	54.9887	63.6408	99.513	1.56367	298	42.0403	-0.0982474	8.05714	0.542075	141.767	7.14839
FBgn0024909	NM_141491	Taf7	34.5487	1.05104	0.0304221	230	37.2742	39.0661	115.189	2.94856	199	66.4096	33.6405	84.3017	2.50596	376	58.4333	41.9628	69.9677	1.66737	256	44.1965	0.0708227	6.34772	0.739965	62.9773	5.97905
FBgn0024912	NM_001316493	agt	27.1109	9.55762	0.352538	209	35.4666	23.4102	62.3692	2.66419	133	66.6682	19.4949	66.0557	3.38835	235	68.2013	23.543	48.6382	2.06593	136	53.4165	-0.105439	5.30406	0.54085	54.16	5.76182
FBgn0024920	NM_058019	Ts	85.8251	311.808	3.63306	118	73.986	101.639	162.653	1.6003	282	44.2123	101.907	120.209	1.1796	623	46.9337	34.6071	78.4762	2.26763	186	31.2887	-1.47786	6.76438	5.22108e-21	121.633	6.92757
FBgn0024921	NM_058020	Tnpo	83.0318	67.7188	0.815577	679	45.886	44.2577	639.729	14.4547	357	103.703	32.2959	475.174	14.7131	720	79.1462	74.9948	365.432	4.87277	464	65.7122	0.6418	8.43949	0.0115069	78.872	6.30327
FBgn0024945	NM_080383	NitFhit	34.3802	36.1676	1.05199	202	45.7532	43.2333	39.1973	0.906645	274	57.2301	44.2073	27.0696	0.612334	505	59.9398	49.7817	60.2709	1.2107	326	37.3235	-0.0109157	6.33713	0.955803	68.3647	6.09729
FBgn0024947	NM_001273043	NTPase	39.8824	4.79	0.120103	440	28.3818	31.9896	156.47	4.89128	271	75.2639	30.4345	110.746	3.63882	567	57.6702	63.7467	137.359	2.15476	445	48.61	0.354006	7.43754	0.0155283	102.847	6.68576
FBgn0024956	NM_136761	Mat1	48.3268	23.2024	0.480114	282	55.6006	67.4384	15.8654	0.235258	356	40.5216	71.5882	34.2255	0.478088	679	49.0312	11.2033	4.98768	0.445199	80	33.4182	-3.73874	6.19566	3.65339e-97	77.53	6.27854
FBgn0024957	NM_079579	Irp-1B	40.337	127.902	3.17083	114	85.3589	43.0647	26.0127	0.604038	354	38.7025	47.2293	17.8278	0.377474	619	41.1605	15.3437	14.1154	0.919949	104	17.6155	-1.15453	6.85541	1.26484e-11	47.558	5.57465
FBgn0024958	NM_058023	Irp-1A	12.1931	5.49436	0.450613	83	27.7036	13.0437	13.619	1.04411	84	54.4487	13.4017	18.3271	1.36752	173	56.1292	22.5084	9.78617	0.434778	105	39.8849	0.147035	5.66055	0.414797	21.4493	4.42957
FBgn0024973	NM_130669	CG2701	28.0708	28.4337	1.01293	144	53.3735	40.8696	21.2756	0.520572	186	48.4167	33.2677	24.3057	0.730609	256	58.4997	24.8352	10.4001	0.418765	84	42.3887	-0.957447	5.75375	7.5987e-09	26.8867	4.75417
FBgn0024975	NM_130672	CG2712	19.7561	3.0102	0.152368	95	39.9149	21.0538	1.15475	0.0548475	120	47.6996	27.4594	1.53296	0.0558264	255	50.4282	6.79289	1.34039	0.197322	18	48.9753	-3.77388	4.69716	6.15071e-72	17.4	4.12928
FBgn0024983	NM_001038727	CG4293	28.6563	75.5664	2.63699	100	66.8635	29.0344	39.3265	1.35448	199	52.5629	30.9243	25.072	0.810753	396	50.6152	27.2283	48.9431	1.79751	196	31.382	-0.337484	6.00087	0.0344563	47.538	5.57404
FBgn0024984	NM_001297880	CG3457	72.3476	24.8555	0.343556	450	37.2735	62.9145	363.546	5.77842	373	78.1775	60.4626	336.838	5.57101	713	62.2858	108.823	423.033	3.88734	379	70.2352	0.0707674	6.85754	0.7066	184.855	7.53103
FBgn0024985	NM_001272203	Rilpl	28.8502	1.68961	0.058565	247	34.1051	30.0499	1.59545	0.0530935	362	33.8005	42.4858	4.0154	0.0945115	914	37.9263	4.36682	2.75863	0.631726	30	34.8002	-3.81713	4.20369	5.86894e-49	5.632	2.51904
FBgn0024986	NM_143733	CG3719	36.5936	23.6181	0.645416	253	41.116	50.5679	89.0088	1.76018	270	54.6657	47.3717	51.5471	1.08814	593	53.8407	51.7354	127.703	2.46839	384	40.3416	-0.27279	5.92134	0.11554	105.583	6.72359
FBgn0024987	NM_001297846	ssx	35.8429	0.569793	0.015897	339	25.4476	35.1837	172.005	4.88876	358	68.6209	40.2711	125.353	3.11274	994	44.6655	65.9389	247.376	3.75159	376	66.6237	0.614664	7.26	0.00234761	61.202	5.93786
FBgn0024991	NM_130668	CG2694	75.591	9.63101	0.12741	325	43.6531	71.0173	23.2823	0.32784	381	52.8022	62.7621	38.2939	0.610144	509	63.7892	13.9746	0.494829	0.0354091	90	23.4508	-3.16981	7.17655	2.44685e-65	54.7147	5.77649
FBgn0024992	NM_206616	Spg7	42.9379	38.1908	0.889443	219	46.2953	62.1444	13.8991	0.223658	405	37.8062	67.1517	13.5833	0.202278	731	40.6408	23.5712	9.04271	0.383634	146	29.4431	-2.78651	5.63296	7.8321e-54	17.6573	4.15034
FBgn0024993	NM_001297903	CG2662	27.3793	10.1848	0.371989	96	35.0138	37.6521	10.9196	0.290011	73	40.8014	47.7999	11.814	0.247156	203	45.2234	6.54793	11.8417	1.80846	28	31.4983	-3.91208	5.25401	8.31331e-80	26.7107	4.74474
FBgn0024994	NM_001297904	Ugalt	41.3028	16.4072	0.397241	206	30.2639	36.2651	53.9302	1.48711	179	48.648	42.2692	36.3279	0.859442	313	49.6533	16.0977	13.6587	0.848486	104	21.9451	-1.71067	5.9528	2.53448e-28	36.9333	5.21075
FBgn0024996	NM_130664	eIF2BŒ≤	41.4337	29.6823	0.716382	306	40.9755	35.4154	25.8919	0.731093	239	47.5326	38.9351	22.4895	0.577614	575	44.894	35.7739	40.2958	1.1264	243	34.7816	-0.56727	6.19202	0.00019379	69.7533	6.12626
FBgn0024998	NM_130667	CG2685	30.1493	2.26997	0.0752908	58	28.6209	42.0771	124.589	2.96097	97	66.2362	31.3304	101.034	3.22478	88	60.0249	39.5086	59.0293	1.49409	73	43.7125	-0.0998483	5.60096	0.585901	31.238	4.96984
FBgn0025109	NM_058024	Bem46	30.6288	3.77702	0.123316	234	50.264	30.6135	25.4116	0.830077	198	75.9326	26.2453	44.6244	1.70028	280	85.6955	33.4813	12.4456	0.371718	220	48.4072	-1.67767	5.79335	2.25836e-30	39.974	5.32459
FBgn0025185	NM_136445	az2	28.149	3.37402	0.119863	154	37.5036	28.9754	6.3471	0.219051	194	46.5006	26.8975	15.6789	0.582914	342	53.8765	7.02821	2.62919	0.37409	46	57.0104	-3.29889	5.35575	2.81333e-71	24.52	4.62176
FBgn0025186	NM_058026	ari-2	55.1777	0.987129	0.01789	268	37.7222	34.0866	70.9576	2.08169	232	84.4158	23.3731	55.5484	2.3766	261	80.09	25.1888	12.0877	0.479883	152	26.3705	0.0117586	6.72078	0.965269	42.768	5.42183
FBgn0025335	NM_058028	Cpes	95.6511	133.931	1.40021	427	68.149	129.242	47.9982	0.371382	986	45.3955	148.117	23.7235	0.160167	1979	47.6071	40.3576	26.5054	0.656765	445	23.2261	-2.77235	7.2402	1.36607e-63	106.911	6.74162
FBgn0025336	NM_001299862	CG4882	66.7193	67.3709	1.00977	247	44.7883	64.5471	24.4084	0.378149	356	32.6333	88.4736	41.2978	0.466781	737	36.966	23.5337	27.2214	1.1567	116	35.8036	-2.6823	6.1863	4.63586e-62	65.3513	6.03235
FBgn0025352	NM_058030	MtpŒ≤	131.295	304.544	2.31953	980	82.5071	156.749	166.609	1.06291	1726	46.5214	144.688	155.09	1.0719	2607	54.2394	42.0182	49.5077	1.17824	403	24.1636	-1.90168	7.95804	1.20676e-31	193.434	7.59644
FBgn0025373	NM_058032	Fpps	44.0196	19.922	0.452572	366	33.8632	42.3441	253.533	5.98743	227	102.901	35.628	223.199	6.26471	413	74.7402	93.3364	214.784	2.30118	475	75.6579	0.316384	6.86833	0.0720391	104.676	6.71116
FBgn0025381	NM_001297855	rush	45.5885	25.9436	0.569083	626	50.7085	47.4371	37.321	0.786747	747	61.1346	46.3032	23.9466	0.517169	1360	59.2625	32.8377	53.4291	1.62706	839	37.0524	-2.22799	6.24884	7.48885e-43	43.328	5.44055
FBgn0025388	NM_167011	Alms1a	16.2969	0	0	213	27.212	27.1757	17.7546	0.653327	323	60.0399	27.2787	7.11913	0.260977	710	48.194	18.9171	19.7534	1.04421	269	47.2207	0.247739	6.45006	0.332766	22.6573	4.50826
FBgn0025394	NM_001297857	inc	51.9987	22.4378	0.431507	407	55.3654	32.5823	218.495	6.70595	396	84.8999	20.7647	278.681	13.4209	663	87.8831	57.5579	205.929	3.57777	568	49.3993	0.121544	7.08672	0.551215	59.8787	5.90638
FBgn0025455	NM_001275064	CycT	74.7686	8.69279	0.116263	360	53.208	97.6028	15.5396	0.159213	617	53.7035	113.974	14.8514	0.130305	1111	58.4635	45.9825	26.5958	0.57839	282	33.151	-2.87668	6.57835	5.39656e-26	21.8	4.45286
FBgn0025456	NM_169756	CREG	25.3754	64.8203	2.55446	283	41.1959	29.5931	79.0114	2.66993	225	58.1387	33.5201	97.7606	2.91648	585	51.8996	67.2231	187.612	2.79088	543	54.0943	-0.491602	5.12106	0.00209873	51.0307	5.67612
FBgn0025457	NM_001300658	Bub3	113.768	131.815	1.15863	605	54.9089	136.785	332.845	2.43335	499	82.4583	127.899	203.78	1.59329	1289	66.6754	232.99	297.318	1.2761	983	59.713	0.322128	8.00686	0.0111044	265.195	8.05145
FBgn0025463	NM_078588	Bap60	110.25	40.4736	0.367108	671	30.6867	134.182	355.532	2.64963	778	75.0474	115.693	269.686	2.33105	1194	61.728	213.479	342.204	1.60299	884	50.0077	0.00668915	8.43813	0.970188	225.542	7.81789
FBgn0025469	NM_001273868	slv	29.5537	30.0988	1.01844	93	70.2938	27.3439	11.4779	0.419762	138	62.8539	34.9864	13.5594	0.387561	187	63.5696	20.899	12.887	0.616633	73	50.9783	-0.0322037	5.10464	0.86936	41.964	5.39451
FBgn0025519	NM_079036	fidipidine	22.8622	17.6524	0.772124	28	71.8984	35.6785	17.3385	0.485964	45	79.3918	29.4051	14.3405	0.48769	103	72.4524	35.0197	17.7793	0.507694	108	40.1383	0.0963911	6.07314	0.574702	43.068	5.43189
FBgn0025549	NM_001298049	unc-119	70.3935	0.976571	0.013873	575	38.6779	72.9473	94.4051	1.29415	541	69.2034	105.739	91.0102	0.860708	1259	61.416	107.249	130.455	1.21637	645	50.0671	-0.01149	7.75176	0.944486	125.64	6.9743
FBgn0025558	NM_140651	CG4101	35.3125	0	0	258	34.6655	52.7957	55.6005	1.05312	223	83.3369	42.2391	69.5323	1.64616	534	62.8139	60.8327	94.2365	1.54911	314	68.7668	0.083336	3.95402	0.763326	62.2427	5.96215
FBgn0025571	NM_079915	SF1	55.6752	0.947029	0.0170099	5	16.3427	88.227	186.117	2.10952	8	61.7126	90.7461	82.952	0.914111	17	45.4666	111.494	175.706	1.57593	9	41.0191	0.283342	7.22396	0.107117	66.9753	6.06771
FBgn0025574	NM_001104420	Pli	66.8626	19.6781	0.294306	455	31.0639	56.268	127.642	2.26847	425	52.0865	57.3284	105.374	1.83808	728	50.1191	34.2965	100.899	2.94197	225	32.5446	-0.700434	7.03732	7.92197e-07	73.3533	6.19876
FBgn0025582	NM_058037	eIF3e	175.076	146.327	0.835791	1187	56.7193	166.673	249.513	1.49702	1345	74.3168	160.288	271.458	1.69356	2762	71.7054	342.839	301.997	0.880873	1923	62.5841	0.107977	9.00883	0.433615	439.956	8.78154
FBgn0025592	NM_079916	Gk1	19.6012	15.8495	0.8086	48	39.1949	14.029	45.8892	3.27102	47	36.9657	13.3118	41.3067	3.10302	94	37.2025	12.5695	23.2482	1.84958	74	23.4408	-0.902551	5.63717	9.49606e-10	31.7613	4.99373
FBgn0025608	NM_001299128	Faf2	73.0404	15.2069	0.208199	618	46.6002	76.188	108.081	1.41861	549	72.978	76.6403	87.952	1.14759	1093	67.9373	93.7727	112.453	1.19921	714	44.3162	-0.0341852	7.83882	0.832231	124.581	6.9621
FBgn0025615	NM_001297937	Torsin	68.6464	165.164	2.40601	632	64.7075	84.8832	159.239	1.87597	962	59.0919	80.5728	131.901	1.63704	1677	57.9993	116.853	152.104	1.30167	1204	37.2278	-0.0685877	7.47565	0.65439	200.383	7.64734
FBgn0025624	NM_130623	CG4025	10.7597	33.8281	3.14395	91	48.3264	9.37943	12.9144	1.37689	113	48.1952	11.3203	20.4572	1.80712	141	46.0261	9.05282	9.41441	1.03994	77	27.2558	-0.627291	4.18595	0.000621563	19.1373	4.26584
FBgn0025626	NM_130617	CG4281	65.8095	0	0	489	41.165	84.2365	93.6561	1.11182	378	110.372	59.2776	96.2347	1.62346	642	84.3858	131.377	73.3088	0.558002	478	78.4989	0.437033	7.60522	0.0102297	91.0167	6.50964
FBgn0025628	NM_166924	CG4199	63.2648	122.73	1.93994	212	73.1388	83.7404	26.8072	0.320122	547	41.2616	87.1157	33.2908	0.382145	787	48.0682	14.7885	7.32416	0.49526	141	18.4867	-2.95608	6.70284	5.87936e-73	58.8533	5.8815
FBgn0025629	NM_130622	CG4045	25.6956	1.01314	0.0394286	232	29.4656	42.0304	86.9983	2.06989	358	60.5597	37.6109	60.3658	1.60501	707	49.036	47.836	57.294	1.19772	347	47.9174	-0.5989	5.17306	0.000467405	55.094	5.78644
FBgn0025633	NM_001297816	spdi	127.16	24.8384	0.195332	982	43.2251	135.937	116.099	0.854059	1012	59.6985	115.475	113.267	0.98088	1437	71.5424	27.0456	10.859	0.401508	222	34.3233	-3.03683	7.93888	2.38811e-32	65.3133	6.03151
FBgn0025634	NM_130495	CG13367	37.28	51.5118	1.38175	361	46.6708	40.2572	3.95577	0.0982623	437	42.0399	49.9189	16.4349	0.329233	804	49.6912	7.90035	25.1481	3.18317	79	46.5601	-5.70568	5.06598	3.11973e-112	26.628	4.74028
FBgn0025635	NM_143797	Hinfp	34.7471	8.63191	0.248421	367	30.7575	20.2464	232.396	11.4783	175	108.486	15.7911	201.384	12.7531	316	86.5689	51.1323	211.16	4.12968	295	72.3086	0.585377	6.75642	0.000732524	60.7307	5.92673
FBgn0025637	NM_001038729	SkpA	270.979	299.511	1.10529	1107	64.9032	325.995	715.301	2.19421	1012	97.0514	239.957	994.819	4.14583	2131	77.0492	508.358	912.824	1.79563	959	89.4846	0.0399905	9.33471	0.799879	978.276	9.93425
FBgn0025638	NM_001144671	Roc1a	159.7	149.737	0.937618	1590	66.2733	160.61	225.345	1.40305	2413	65.1506	138.197	293.683	2.1251	3043	64.885	240.254	254.087	1.05758	2724	43.3866	-0.112108	8.16087	0.527715	597.401	9.2228
FBgn0025639	NM_130497	Hmt4-20	82.2162	5.498	0.0668724	518	49.4991	82.4918	53.9077	0.653492	509	74.4654	69.2071	36.6881	0.53012	939	78.3948	48.5965	31.5728	0.649694	367	32.137	-0.91063	7.54555	0.00151025	35.87	5.16872
FBgn0025640	NM_130494	CG13369	30.2951	28.7123	0.947754	86	65.2769	23.5919	7.17678	0.304205	59	74.1423	28.1343	12.4716	0.443288	122	69.5856	42.9021	21.8099	0.508364	98	54.4826	-0.204158	5.20816	0.278688	42.156	5.40108
FBgn0025674	NM_001299202	CycK	76.0063	39.2797	0.516795	560	61.2658	102.244	75.0415	0.733944	917	68.9139	97.2422	46.7821	0.481088	1392	67.9314	111.368	90.838	0.81566	1027	39.1221	-0.0831914	7.80915	0.550824	162.761	7.3475
FBgn0025676	NM_001299961	CkIIŒ±-i3	11.3789	4.59006	0.403385	75	40.095	14.0731	19.8525	1.41067	69	50.6841	12.9514	20.3697	1.57278	128	51.2489	10.1683	9.92738	0.976304	50	39.0858	-1.03815	4.92052	3.70799e-09	30.6127	4.94076
FBgn0025678	NM_001299050	CaBP1	96.184	254.383	2.64475	680	67.255	84.3657	336.964	3.99409	546	82.4853	69.2821	352.091	5.08199	1107	75.6522	177.845	409.702	2.30371	1152	58.0807	0.105381	7.72455	0.527811	155.956	7.28592
FBgn0025681	NM_001144305	CG3558	41.5589	4.71274	0.113399	227	41.2507	46.5888	18.7322	0.402075	208	55.8028	45.8126	27.5999	0.602451	388	57.6591	24.7329	14.2698	0.576956	178	31.3339	-2.87826	6.03578	5.86075e-52	17.9187	4.17142
FBgn0025682	NM_058044	scf	27.3593	41.1864	1.50539	153	42.8194	13.6966	52.0078	3.79714	58	66.3277	16.6433	151.174	9.08316	213	58.4552	26.1695	118.688	4.53536	109	65.7372	-0.466793	4.73985	0.00722853	21.7127	4.44709
FBgn0025684	NM_134991	MFS18	32.4387	0.575177	0.0177312	304	28.4008	29.6543	37.6793	1.27062	172	62.3163	27.6485	41.5935	1.50436	305	67.4145	15.6421	3.84175	0.245603	110	33.6566	-1.5629	7.06864	1.93855e-25	88.648	6.47164
FBgn0025693	NM_165446	ZnT41F	6.48593	0.50482	0.0778331	38	21.8806	7.2028	10.8149	1.50148	22	66.8807	6.24683	4.3704	0.699619	49	66.9253	6.30936	2.69745	0.427532	33	36.6154	-0.684832	4.16095	4.60973e-05	10.1167	3.35285
FBgn0025700	NM_001316388	CG5885	103.474	266.77	2.57813	136	75.9105	111.029	35.8567	0.322951	352	44.6633	123.31	128.741	1.04405	426	54.6878	37.1754	52.8638	1.42201	97	47.576	-4.097	7.03996	1.17471e-87	200.357	7.64715
FBgn0025716	NM_137365	Bap55	71.8605	91.012	1.26651	327	67.7855	86.0858	222.749	2.58753	483	71.0265	67.5219	189.331	2.804	758	70.5466	119.228	151.509	1.27075	712	46.5834	-0.140528	7.40128	0.345975	148.637	7.21662
FBgn0025720	NM_001274172	Ate1	47.871	3.63162	0.0758627	492	43.9405	69.5444	38.2116	0.549456	694	62.2274	75.3098	20.0794	0.266624	1183	61.5612	62.4997	37.6553	0.602487	728	37.1671	-0.229613	6.97194	0.120857	98.5967	6.62493
FBgn0025724	NM_080097	Œ≤'COP	48.8445	84.5671	1.73135	224	57.0506	37.2108	88.3966	2.37556	233	61.7351	35.54	84.614	2.38081	357	64.6587	29.6103	39.3459	1.32879	154	29.0547	-1.33455	6.53041	1.91848e-14	35.736	5.16334
FBgn0025725	NM_058047	Œ±COP	32.2804	62.5551	1.93787	181	73.1362	20.8955	53.4311	2.55707	280	44.7	21.8298	54.044	2.4757	562	44.4164	13.7613	20.2013	1.46798	111	36.6291	-3.14098	5.1465	1.20396e-40	10.2833	3.3762
FBgn0025726	NM_001297788	unc-13	30.2507	0	0	51	53.015	20.5923	25.2443	1.22591	41	98.98	15.9097	17.9789	1.13006	76	72.3515	24.5923	15.1508	0.616078	58	47.8163	0.538493	7.19564	0.0457987	18.0233	4.17978
FBgn0025740	NM_001258471	PlexB	11.1784	0	0	0	NA	4.17406	34.7158	8.31702	0	NA	4.72581	27.7201	5.86569	1	12.3996	9.01269	25.623	2.84299	0	NA	0.314158	6.74496	0.323634	18.4093	4.21018
FBgn0025741	NM_001258499	PlexA	112.155	15.2792	0.136234	1067	45.5597	60.4093	266.283	4.40797	481	112.142	44.4195	211.125	4.75299	1026	86.8215	80.7027	165.1	2.04578	815	61.3859	0.630495	8.76688	0.0161226	87.112	6.44645
FBgn0025743	NM_078651	mbt	70.9149	5.4688	0.0771177	452	38.9354	54.3299	172.557	3.1761	210	93.5246	60.0503	123.734	2.06051	583	65.5573	95.609	161.416	1.6883	417	49.5786	0.42424	7.43491	0.0230843	65.102	6.02684
FBgn0025777	NM_001273221	homer	64.003	48.2693	0.754172	589	47.0331	61.1928	335.123	5.47651	543	74.2308	74.2798	215.661	2.90336	941	71.558	70.1593	273.683	3.90089	599	41.6097	-0.154332	7.65493	0.300188	102.918	6.68675
FBgn0025790	NM_134318	TBPH	18.5272	4.72494	0.255028	317	48.0614	19.4316	19.7427	1.01601	533	54.265	27.6599	30.5587	1.1048	821	60.7867	30.8936	39.9747	1.29395	257	30.4604	-2.8379	5.29697	4.8342e-63	22.564	4.50233
FBgn0025800	NM_001298077	Smox	32.7388	7.2478	0.221383	298	72.841	38.2984	6.04953	0.157958	495	73.7495	51.496	5.00919	0.0972733	845	74.4454	19.6506	6.45464	0.32847	203	37.1653	-1.83225	5.91917	3.46244e-13	15.6547	3.97771
FBgn0025802	NM_058053	Sbf	10.7666	14.6538	1.36104	33	84.1649	9.16882	4.6003	0.501733	98	49.7721	7.73619	7.02356	0.907884	122	62.6062	3.1066	1.80948	0.582463	12	31.9518	-3.55984	3.89482	2.35981e-24	2.51133	1.38479
FBgn0025807	NM_140809	Rad9	18.638	8.29457	0.445036	2	20.8024	22.5423	4.11198	0.182411	3	81.8007	24.4757	7.04008	0.287636	4	79.416	5.69531	3.20097	0.562036	6	98.2255	-2.87858	5.04737	1.05712e-61	28.6133	4.84365
FBgn0025808	NM_142125	Rad17	28.6328	14.5345	0.507617	117	42.4857	42.9486	24.9034	0.579842	151	66.571	45.1869	12.1771	0.269483	297	68.4808	24.5788	20.0422	0.815425	130	29.2787	-0.678177	6.49992	1.52603e-06	61.7587	5.9509
FBgn0025809	NM_167461	Paf-AHŒ±	91.0256	118.644	1.30341	299	64.6276	100.972	227.36	2.25171	245	82.7387	114.872	158.751	1.38198	608	70.4081	172.971	198.89	1.14984	415	59.1956	0.196813	7.34576	0.178572	142.071	7.15149
FBgn0025814	NM_001298578	Mgstl	32.4226	79.1648	2.44165	74	82.3556	30.2012	33.4478	1.1075	137	58.2062	40.2463	25.655	0.63745	367	64.8718	25.4018	19.2277	0.756942	67	55.6172	-0.0576356	7.03392	0.78916	306.85	8.26186
FBgn0025815	NM_078510	Mcm6	66.7731	158.006	2.36632	1404	84.5769	103.322	91.6726	0.887248	3265	57.3772	103.546	69.0146	0.666512	5193	63.767	76.657	119.472	1.55853	1159	37.9909	-0.607185	8.05483	6.48697e-05	115.464	6.85255
FBgn0025820	NM_058055	JTBR	40.529	42.8641	1.05761	196	56.3905	42.8282	62.9266	1.46928	225	63.4257	45.0513	65.4862	1.45359	427	67.0876	25.2154	38.1732	1.51388	126	33.2237	-0.49899	5.94278	0.00214333	110.663	6.79133
FBgn0025830	NM_137318	IntS8	18.9754	15.2285	0.802538	164	43.5533	14.3126	25.962	1.81393	160	56.0381	14.2618	19.7632	1.38575	269	59.9528	9.01049	10.8277	1.20167	66	57.4164	-3.55774	5.0956	2.37533e-45	12.08	3.60644
FBgn0025832	NM_079041	Fen1	49.392	81.0907	1.64178	301	54.1333	72.0114	4.78573	0.066458	476	35.3715	82.3653	18.4656	0.224192	933	43.0553	10.91	12.0361	1.10321	63	54.5737	-4.44343	5.08068	6.83142e-93	30.8987	4.95413
FBgn0025836	NM_001297796	RhoGAP1A	53.3777	2.98153	0.0558572	684	30.7457	44.5173	86.3556	1.93982	692	76.4755	36.9363	59.6626	1.61529	1351	55.7612	41.5666	59.2745	1.42601	580	38.8597	-0.355371	7.35848	0.154257	38.7813	5.28101
FBgn0025839	NM_001297876	ND-B14.5A	77.2248	284.383	3.68254	9	55.8638	89.255	63.6785	0.713444	11	45.155	80.9437	168.961	2.08739	24	54.5279	44.5254	65.7984	1.47777	10	57.0033	-1.80913	5.1462	1.83317e-16	112.599	6.81634
FBgn0025864	NM_001169239	Crag	39.2702	2.79481	0.0711687	307	31.5662	31.2874	62.9469	2.01189	72	107.663	19.8123	51.0879	2.5786	127	81.5023	44.2755	44.8013	1.01187	140	65.1255	0.938558	6.66219	0.00201603	17.724	4.15575
FBgn0025865	NM_001260293	Cortactin	31.5555	75.2882	2.3859	147	43.4327	32.2931	134.013	4.14989	106	73.9963	34.9793	104.296	2.98166	358	59.2852	51.913	204.34	3.9362	241	49.1465	0.535118	6.69689	0.0035127	53.8073	5.75241
FBgn0025866	NM_079292	CalpB	29.4883	12.3174	0.417704	310	45.7977	11.0122	111.885	10.1601	179	81.7088	10.0679	73.4996	7.30042	284	76.1837	18.0347	52.8202	2.92881	226	34.2502	0.497241	6.63703	0.0175457	29.666	4.89559
FBgn0025874	NM_079338	Meics	21.6987	2.57512	0.118676	137	34.3526	35.5583	13.9818	0.393207	141	60.439	36.4614	6.55696	0.179833	281	54.283	20.0159	11.6577	0.582419	115	30.1053	0.21	6.10565	0.16273	44.9627	5.49386
FBgn0025885	NM_058057	Inos	46.3725	90.8661	1.95948	408	49.3059	56.2278	30.8418	0.548515	681	37.1436	68.878	30.0217	0.435868	1381	36.4135	10.3102	20.1319	1.95261	55	37.3778	-2.43794	5.81805	3.34617e-49	34.3267	5.10545
FBgn0025936	NM_166776	Eph	92.9502	10.9811	0.11814	598	29.8088	43.2569	205.116	4.7418	210	83.6282	55.0398	153.203	2.7835	492	69.6818	89.458	139.459	1.55893	395	58.2728	0.324387	8.13917	0.0940503	82.1313	6.36162
FBgn0026015	NM_001298009	Top3Œ≤	40.1871	17.001	0.423046	175	45.9996	64.9912	15.7024	0.241608	331	43.8755	68.7768	12.6981	0.184628	487	47.787	52.2024	16.0237	0.306953	302	28.3709	-0.822392	6.23177	3.43549e-06	29.2793	4.87673
FBgn0026056	NM_142676	Rlip	18.4028	7.99207	0.434286	126	66.2642	23.1416	2.33476	0.10089	258	57.0438	27.1966	4.477	0.164616	448	62.3896	9.43374	2.49111	0.264064	115	33.1216	-2.4506	6.14019	5.35622e-47	33.2227	5.05843
FBgn0026076	NM_132855	UBL3	100.304	47.7675	0.476228	363	38.0793	113.224	31.2269	0.275797	503	41.9068	131.159	41.1668	0.313868	955	39.885	39.0352	44.8307	1.14847	130	35.909	-2.02184	7.00242	2.07895e-39	86.7993	6.44127
FBgn0026079	NM_143750	Nsun2	18.5247	13.3359	0.719898	163	38.013	21.746	40.0214	1.8404	166	63.7904	23.8808	28.0145	1.1731	324	58.0123	30.2871	46.1699	1.52441	201	41.859	0.155857	5.70154	0.426187	26.356	4.72552
FBgn0026080	NM_131923	Tip60	38.0504	8.80649	0.231443	257	33.5585	38.9569	85.0174	2.18235	264	59.8657	44.8914	46.2637	1.03057	497	50.6371	33.7384	72.2359	2.14106	220	40.0967	-0.0461197	6.41273	0.790033	57.4627	5.84706
FBgn0026083	NM_001297924	tyf	69.4097	37.1276	0.534904	543	62.8512	128.757	32.5035	0.252441	1160	67.9374	112.84	40.3009	0.357152	1760	71.2139	47.3662	20.7654	0.438401	531	46.3468	-0.551147	7.33782	0.0384538	23.376	4.55311
FBgn0026084	NM_001258587	cib	851.044	3525.62	4.1427	3574	85.1799	549.458	2412.41	4.39053	3316	59.5239	501.55	4188.26	8.35063	7104	70.2834	103.927	689.759	6.63697	1031	26.8709	-2.34656	8.32274	2.22625e-60	449.641	8.81295
FBgn0026085	NM_001272302	dgt4	53.0447	49.4519	0.932268	434	64.1357	66.9159	55.0347	0.822446	626	47.7263	61.1935	43.1719	0.705498	844	49.4895	41.2041	50.3316	1.22152	333	35.4605	-0.768006	5.39035	2.85349e-05	82.566	6.36922
FBgn0026086	NM_001258548	Adar	17.2659	3.27201	0.189507	21	26.4885	25.0099	27.3725	1.09447	8	146.68	26.4735	16.4546	0.621547	19	119.519	19.4532	25.1327	1.29196	21	88.548	-0.560321	6.65086	7.14044e-05	58.3887	5.87009
FBgn0026088	NM_001272217	CG14818	37.931	36.3722	0.958904	206	38.7678	43.9735	40.2484	0.915288	182	56.7202	38.9494	63.286	1.62482	363	51.5475	31.9194	28.3428	0.887951	200	35.6984	-0.558532	5.09725	0.00625381	119.443	6.90138
FBgn0026089	NM_001297867	CG14817	116.038	210.247	1.81188	758	49.5686	125.72	155.58	1.23751	973	38.9344	127.646	231.984	1.8174	1455	41.6458	53.0285	150.031	2.82926	382	30.4321	-0.860588	5.47926	7.09972e-05	146.353	7.1943
FBgn0026090	NM_001272215	Lamtor5	30.8326	25.9853	0.842787	176	54.5356	36.0027	26.582	0.738332	192	66.1892	41.2245	58.8139	1.42667	449	55.3674	57.1354	91.2807	1.59762	273	50.1021	-0.0332064	5.55472	0.877681	93.404	6.54696
FBgn0026143	NM_130524	Cdc45	107.43	10.8831	0.101304	395	51.1448	115.665	28.5948	0.247221	548	50.8133	114.16	60.9651	0.534032	777	66.9981	12.3425	5.62143	0.455452	64	40.385	-5.52728	7.67451	8.62582e-160	109.645	6.77802
FBgn0026144	NM_206638	CBP	97.7344	139.084	1.42308	797	47.651	81.2114	201.004	2.47508	977	58.2316	121.896	271.225	2.22505	1452	67.3106	63.4657	109.765	1.72952	416	47.3054	-1.91737	7.72889	3.39312e-39	117.273	6.87495
FBgn0026147	NM_001259042	TTLL4A	44.7772	38.3367	0.856164	311	54.2023	59.5336	8.05511	0.135304	618	43.856	67.7074	10.8201	0.159806	932	55.4558	11.6257	4.73042	0.406892	106	37.484	-3.14343	6.8339	1.19308e-53	39.6227	5.31189
FBgn0026148	NM_143799	CG12253	32.2934	4.70407	0.145667	92	31.0463	38.1919	48.7819	1.27728	142	57.2612	40.1392	13.0045	0.323986	214	52.1064	36.7842	54.7599	1.48868	168	30.8594	-0.509651	6.52594	0.00125627	97.9947	6.6161
FBgn0026149	NM_132334	BCL7-like	49.0477	0	0	366	38.049	37.1439	221.266	5.957	238	83.4133	31.415	218.717	6.96217	455	75.2307	46.0352	176.35	3.83076	347	38.7347	-0.667753	7.17116	1.19876e-06	109.27	6.77307
FBgn0026150	NM_001259124	ApepP	37.817	120.251	3.17982	78	62.5266	29.1782	241.27	8.26882	136	79.6073	20.5647	190.151	9.24646	199	67.211	47.4087	174.614	3.68316	167	49.6822	0.34634	7.44229	0.0337144	106.071	6.73025
FBgn0026189	NM_001259658	promL	35.2934	26.6579	0.75532	236	47.6548	18.3412	96.6899	5.27174	99	102.338	13.6953	115.837	8.45814	205	88.8001	33.4733	72.6638	2.1708	176	59.1688	0.789356	6.29837	0.00168692	21.5253	4.43465
FBgn0026192	NM_133010	par-6	47.494	43.5671	0.917319	408	70.9331	40.1352	88.8351	2.21339	398	85.7786	43.8895	59.5345	1.35646	931	75.4178	52.7706	129.331	2.45082	540	50.6788	0.0839007	7.89034	0.573982	109.587	6.77725
FBgn0026199	NM_166788	myo	54.2099	5.85384	0.107985	382	22.7012	45.5715	124.149	2.72427	322	63.8235	51.741	74.7403	1.44451	713	43.259	51.4848	90.4866	1.75754	267	50.652	0.212693	7.17893	0.246837	59.764	5.90362
FBgn0026206	NM_001272448	mei-P26	68.7075	17.1828	0.250087	632	39.7683	53.6391	25.2072	0.46994	601	61.4601	63.4764	24.4804	0.385662	1204	59.6589	15.458	9.56402	0.61871	150	29.2878	-1.72028	7.04648	1.34718e-10	21.88	4.45812
FBgn0026207	NM_079606	mbo	30.1309	54.6349	1.81325	231	67.8678	36.6669	120.663	3.2908	265	84.3072	32.6723	75.3391	2.3059	599	67.034	59.9824	112.635	1.8778	413	60.7244	0.361993	6.82585	0.050749	54.838	5.77973
FBgn0026238	NM_165419	gus	397.901	25.8903	0.0650672	2448	23.8785	424.836	1795.91	4.2273	781	83.33	321.475	1152.25	3.58426	1666	59.3488	458.729	979.097	2.13437	1487	37.6201	0.0546325	10.0557	0.72708	902.007	9.81715
FBgn0026239	NM_169845	gukh	15.5422	0.27477	0.0176789	163	38.1726	21.2164	1.3135	0.0619098	202	60.7526	22.4603	3.91798	0.174441	365	64.7465	13.1324	6.48456	0.493784	105	36.3534	-2.38601	4.49374	1.50118e-13	4.826	2.30042
FBgn0026250	NM_001300457	eIF1A	340.48	413.997	1.21592	901	82.497	344.378	133.567	0.387849	1559	56.357	264.467	482.567	1.82468	1977	69.32	281.495	158.128	0.561742	1785	30.7303	-0.875539	8.89934	9.46462e-13	532.171	9.05602
FBgn0026252	NM_080041	msk	208.384	36.5238	0.175271	2268	44.4293	178.84	321.577	1.79812	1972	64.5221	153.026	350.878	2.29293	3327	67.8617	121.456	99.5739	0.819836	1541	33.5339	-1.0809	9.25618	3.12392e-08	180.608	7.49752
FBgn0026257	NM_170135	cav	75.7127	30.4985	0.402818	229	69.33	98.9998	67.1681	0.678467	315	61.2913	100.899	37.5029	0.371686	741	52.4777	100.201	82.145	0.819803	527	37.3948	-0.0399164	7.71316	0.808293	225.349	7.81666
FBgn0026259	NM_001259673	eIF5B	62.8689	5.82654	0.0926776	364	64.6425	67.2207	47.5298	0.707071	576	56.1964	57.2586	60.9923	1.06521	711	66.5141	45.7007	14.2215	0.311187	389	34.1507	-1.04523	6.3901	5.78495e-07	24.1633	4.60071
FBgn0026261	NM_137847	bonsai	86.0726	127.119	1.47688	374	45.5366	113.98	64.258	0.563765	445	42.5623	130.208	83.5002	0.641283	763	45.6032	52.8736	79.1635	1.49722	232	36.6388	-1.64014	6.58106	1.20767e-23	132.084	7.0464
FBgn0026262	NM_143666	Taf3	90.2376	3.50264	0.0388157	452	34.7423	55.5613	75.9369	1.36672	91	105.147	63.5557	67.5144	1.06229	251	67.9602	92.8635	44.1385	0.475305	223	59.3905	0.614167	7.52648	0.00781973	49.672	5.63726
FBgn0026263	NM_139912	bip1	55.8052	3.01849	0.0540898	359	34.2146	56.1693	3.42034	0.0608934	423	36.194	74.5601	4.30411	0.0577267	497	41.9459	2.65478	1.34408	0.506288	28	23.4395	-5.55681	6.37908	2.41022e-163	69.7587	6.12637
FBgn0026309	NM_058065	aft	38.115	19.9253	0.522767	158	70.5266	28.7537	2.83484	0.0985903	221	43.1854	34.7999	6.7043	0.192653	300	47.5053	1.48233	0.158435	0.106883	15	34.8942	-3.92978	4.69838	2.93851e-78	13.2973	3.74387
FBgn0026313	NM_001298447	X11L	32.627	7.17186	0.219813	132	81.2574	33.8144	17.9264	0.530141	304	67.1982	24.2448	28.5739	1.17856	476	78.9504	23.5074	13.8072	0.587357	241	29.1941	-0.645352	6.52377	0.00329449	22.5833	4.50356
FBgn0026315	NM_079590	Ugt35A1	4.6759	7.47289	1.59817	22	85.2659	5.99197	7.35966	1.22825	40	56.262	6.22409	11.179	1.79608	71	57.6255	3.18893	2.70363	0.847817	30	32.8089	-1.19521	3.14776	1.26954e-09	6.13467	2.64031
FBgn0026316	NM_058066	Ubc10	130.99	184.819	1.41094	386	63.586	186.564	292.944	1.57021	711	55.9311	164.615	283.256	1.72072	835	56.9208	149.513	276.674	1.8505	589	31.4914	-0.256517	7.58283	0.0655281	265.885	8.0552
FBgn0026317	NM_058067	Tsc1	44.9997	6.06297	0.134734	368	45.8339	40.8706	60.193	1.47277	279	92.606	28.0009	48.258	1.72344	478	73.9773	56.2865	27.4973	0.488523	507	41.5972	0.458751	7.16462	0.0299469	44.9633	5.49388
FBgn0026323	NM_079356	Tak1	33.3696	1.83814	0.0550841	303	51.9307	25.0806	67.4971	2.69121	209	110.082	16.9718	69.4571	4.0925	335	99.5707	40.714	50.0916	1.23033	207	51.3195	0.464279	6.45862	0.0415375	32.0507	5.00678
FBgn0026324	NM_058070	Taf10b	71.0736	72.8607	1.02514	583	43.1385	100.128	151.493	1.513	341	63.5893	81.8023	179.815	2.19816	979	52.3187	151.123	206.308	1.36517	947	45.6078	0.0110545	6.07284	0.969591	202.888	7.66525
FBgn0026326	NM_136633	Mad1	38.4481	16.7024	0.434415	98	46.7597	36.374	69.7051	1.91634	62	86.0362	31.7161	55.7216	1.75689	105	69.3237	56.6451	72.7033	1.28349	84	54.9085	0.403885	6.76395	0.0472604	55.6853	5.80181
FBgn0026361	NM_143704	Septin5	20.9974	5.99241	0.285388	81	43.3519	23.7819	52.6238	2.21277	81	52.4773	25.0977	95.212	3.79366	256	47.6485	213.796	442.674	2.07054	602	41.1762	0.227314	5.84231	0.169284	42.9253	5.42711
FBgn0026369	NM_079990	Sara	24.0281	6.42055	0.267211	275	37.6981	23.9964	14.9728	0.623962	347	44.9322	28.5497	13.4525	0.471195	795	48.1264	7.64243	13.8047	1.80632	117	20.4782	-2.20816	5.6855	3.62399e-22	12.8893	3.69926
FBgn0026371	NM_141067	SAK	29.5544	0.969657	0.0328092	168	25.8995	16.3929	58.8859	3.59217	74	88.9043	11.922	46.7467	3.92105	96	71.1392	24.8365	31.0875	1.25169	92	37.4806	-0.344534	6.25221	0.0582495	26.9953	4.75997
FBgn0026372	NM_079162	RpL23A	1585.59	130.442	0.082267	15271	45.6957	1418.54	161.499	0.113849	16592	42.1112	1475.56	444.595	0.301306	26481	44.5917	2519.73	379.202	0.150493	22826	42.5034	-0.352861	10.3846	0.0511838	1809.8	10.8217
FBgn0026373	NM_058071	Polr2C	50.916	53.5181	1.05111	285	55.3929	57.526	123.68	2.14998	279	67.0021	50.719	87.979	1.73463	617	55.1454	84.4251	118.735	1.4064	408	49.4625	-0.210272	6.60531	0.180058	139.915	7.12944
FBgn0026375	NM_001272728	RhoGAPp190	57.2262	3.42654	0.0598771	244	48.7936	47.452	64.2521	1.35404	199	91.9938	45.5516	39.3414	0.863666	417	80.7335	68.1497	47.4378	0.696082	291	53.0138	0.807839	6.67269	0.0232582	19.5667	4.29768
FBgn0026376	NM_001274885	Rgl	32.2113	5.34122	0.165818	196	39.0902	16.2847	27.2443	1.673	96	71.6027	17.1288	12.8231	0.748626	182	55.8533	24.3711	16.5352	0.678475	164	27.9104	0.131594	6.05161	0.593871	17.7773	4.16006
FBgn0026378	NM_058072	Rep	24.1966	39.8173	1.64558	78	56.4202	24.2829	57.6161	2.3727	63	71.3943	21.1731	33.0442	1.56067	129	64.398	26.9643	42.6832	1.58295	87	44.5403	0.134439	5.89977	0.449789	38.946	5.2871
FBgn0026379	NM_001169462	Pten	77.8596	4.88612	0.0627555	763	28.5443	67.4892	82.4435	1.22158	691	35.4884	88.4847	32.0988	0.362761	1914	29.5784	47.3276	77.8902	1.64577	411	30.3022	-0.280612	7.39088	0.0814414	80.2627	6.32845
FBgn0026380	NM_141601	ProsŒ≤3	348.274	1109.86	3.18675	726	66.3715	395.668	927.18	2.34333	1182	59.6761	311.547	613.011	1.96763	1623	53.2319	440.081	707.801	1.60834	854	45.6105	0.0868102	8.77301	0.575556	682.935	9.41581
FBgn0026393	NM_078932	Or43b	6.29355	0	0	6	29.6256	5.80373	0	0	2	159.553	4.18867	0	0	3	127.308	5.96537	0	0	5	48.0312	0.551644	2.32075	0.0946152	4.57733	2.22569
FBgn0026400	NM_143365	Noa36	84.5594	12.2017	0.144297	780	37.1237	139.763	64.2337	0.45959	1130	53.8378	118.274	52.1957	0.441312	1955	53.0248	127.742	111.2	0.870502	1068	37.384	-0.0361149	7.27138	0.824186	184.289	7.52661
FBgn0026401	NM_001042987	Nipped-B	118.16	7.44177	0.0629806	867	47.5194	39.0614	123.497	3.1616	199	120.839	46.3528	73.7499	1.59106	540	90.3754	58.5339	57.8581	0.988455	300	78.1759	0.375826	8.06681	0.166492	49.01	5.61794
FBgn0026402	NM_137333	NiPp1	41.1445	2.65145	0.0644425	121	34.0452	51.4216	18.4256	0.358325	223	51.2116	54.7359	33.7566	0.616718	330	59.2585	13.9611	19.4806	1.39535	33	46.443	-4.62067	5.86461	3.11548e-100	54.162	5.76187
FBgn0026404	NM_079293	Dronc	70.6241	6.16671	0.0873174	538	33.0331	75.619	151.565	2.00433	630	52.7217	82.9794	83.9351	1.01152	997	48.8278	79.7329	125.314	1.57168	367	37.3696	0.303638	7.50235	0.0501828	113.575	6.82878
FBgn0026409	NM_001259828	Mpcp2	246.635	365.595	1.48233	2902	68.9347	198.757	306.925	1.54422	4356	55.3834	180.64	453.247	2.50912	6681	57.4219	312.468	254.225	0.813602	5409	40.688	-0.159105	9.01953	0.270555	387.614	8.59885
FBgn0026415	NM_001298139	Idgf4	133.797	13.7071	0.102447	941	23.2348	204.065	899.051	4.40571	542	90.1497	134.28	740.797	5.51681	1033	73.977	279.973	496.676	1.77402	1124	47.2064	0.213366	8.50998	0.264454	311.749	8.2847
FBgn0026418	NM_001274893	Hsp110	195.944	174.202	0.889042	1052	30.768	208.201	164.713	0.791126	1381	45.6824	315.907	183.404	0.580562	2959	50.7606	80.1015	95.8612	1.19675	501	30.7692	-1.41153	8.74914	1.03623e-17	160.151	7.32419
FBgn0026427	NM_137128	Su(var)2-HP2	31.6495	0.375604	0.0118676	195	54.3068	24.8592	81.597	3.28237	207	76.7714	17.9121	44.3001	2.47319	311	68.5615	26.7058	29.1349	1.09096	179	44.946	-0.485638	6.37419	0.176209	14.826	3.89976
FBgn0026428	NM_001272640	HDAC6	46.3093	14.8607	0.3209	106	68.2888	65.7755	3.00168	0.0456352	338	45.0186	61.6623	5.00972	0.0812444	459	51.2342	24.3186	2.7028	0.111141	189	24.4802	-2.00415	5.71363	3.11733e-22	15.2907	3.94398
FBgn0026430	NM_001298515	Grip84	95.9402	125.787	1.3111	497	83.1192	102.956	39.0141	0.378939	1333	40.4995	111.583	96.3182	0.863198	2676	47.9228	11.4699	7.69306	0.670715	147	32.7934	-4.36702	6.87122	8.53908e-105	42.362	5.4081
FBgn0026431	NM_135568	Grip75	21.1361	35.6985	1.68898	23	85.4136	37.7397	42.0005	1.1129	86	52.2067	34.6198	22.0892	0.638051	151	56.8414	45.3986	57.2594	1.26126	99	39.6954	0.143669	6.79649	0.348307	64.9873	6.0243
FBgn0026432	NM_140280	Grip163	16.0951	13.6759	0.849691	61	78.1484	11.4125	14.2374	1.24753	75	92.0343	9.19919	9.75032	1.05991	132	80.5553	7.53334	3.65378	0.485015	100	34.8213	0.0265762	5.48453	0.929533	11.596	3.54794
FBgn0026433	NM_132802	Grip128	42.8428	24.2059	0.564993	154	58.1443	52.3494	3.00398	0.0573833	248	52.9602	57.9254	2.88013	0.0497215	437	63.2285	11.5452	3.022	0.261754	26	25.72	-2.67019	6.33217	1.22088e-33	26.988	4.75958
FBgn0026441	NM_001275667	ear	37.1514	0.266014	0.00716028	227	39.4113	27.3659	111.199	4.06341	77	90.3512	21.2065	52.4265	2.47219	196	74.9556	34.6016	60.5287	1.74931	198	42.4051	0.717401	6.71329	0.00154804	33.7113	5.07944
FBgn0026479	NM_001273017	Drp1	58.4009	82.9316	1.42004	257	67.1428	59.052	35.7789	0.605889	483	41.9989	56.8693	70.3314	1.23672	678	50.9865	9.63637	8.74214	0.907202	72	31.0603	-4.02912	6.53184	6.14014e-116	37.7967	5.244
FBgn0026533	NM_001274105	Dek	198.142	22.5687	0.113902	1087	29.5781	197.672	929.895	4.70423	648	83.2673	143.486	961.793	6.70306	1270	62.4857	284.289	1078.98	3.79535	1121	50.1975	0.4288	9.10041	0.0128642	266.789	8.0601
FBgn0026566	NM_001300273	CG1307	145.737	64.3276	0.441394	1839	51.465	185.108	307.257	1.65988	2276	77.3663	158.522	430.964	2.71864	3262	75.5606	263.196	425.84	1.61796	2577	54.3303	0.0125279	7.61685	0.950078	297.115	8.21536
FBgn0026570	NM_001299983	CG5704	15.2674	3.05	0.199772	118	36.7041	29.804	51.4356	1.72579	168	59.2777	29.7579	31.0646	1.04391	326	61.2252	26.4719	27.1622	1.02608	201	36.2296	-0.172468	5.20217	0.317501	39.892	5.32164
FBgn0026573	NM_165856	ADD1	45.458	9.05378	0.199168	315	54.7557	54.5979	68.6732	1.2578	434	63.4954	54.7442	44.7446	0.817339	702	62.5057	44.41	33.3514	0.750989	334	32.4005	-0.615003	7.03319	0.0104643	36.2193	5.18267
FBgn0026575	NM_001144732	hang	86.9687	0.551552	0.00634196	1186	39.8191	52.402	113.199	2.16021	563	106.284	44.6781	61.3443	1.37303	1463	75.4664	75.6616	78.5908	1.03871	694	60.9989	0.698534	7.74332	0.036469	32.874	5.04326
FBgn0026576	NM_142951	Pisd	72.7166	129.837	1.78552	680	69.7864	79.6645	153.119	1.92205	1096	70.7213	71.6007	68.1326	0.951562	1427	74.4922	44.488	56.306	1.26565	329	33.8431	-0.685821	7.37987	1.20838e-05	105.418	6.72135
FBgn0026582	NM_137709	Hmg-2	28.3008	10.1361	0.358156	212	33.9933	28.6814	163.908	5.71477	123	75.1171	27.6584	91.8811	3.32199	249	58.5969	36.1282	105.915	2.93165	151	51.2272	0.223632	5.67655	0.137401	50.3173	5.65585
FBgn0026593	NM_001259635	CG5707	8.94137	0	0	86	23.0132	9.97574	23.8439	2.39019	75	42.319	11.2419	14.3629	1.27762	105	43.866	4.3246	6.90723	1.59719	42	27.0189	-1.62082	4.53638	5.61053e-19	18.8633	4.24514
FBgn0026597	NM_170457	Axn	49.0214	0.66771	0.0136208	500	44.93	47.5145	59.7597	1.25771	364	104.063	39.644	49.6451	1.25227	626	91.8856	75.2999	53.0716	0.704802	639	50.1411	0.490548	6.96565	0.0387855	34.1913	5.09977
FBgn0026598	NM_058082	Apc2	44.9823	2.31603	0.0514875	320	32.096	48.4292	109.895	2.26919	219	82.6177	31.0844	92.9405	2.98995	296	69.9059	65.6383	71.2619	1.08568	345	44.0051	0.492246	7.13927	0.0194563	45.0633	5.49708
FBgn0026602	NM_143738	Adk3	22.9622	0	0	209	37.963	19.0001	0.246111	0.0129532	228	27.1962	31.2596	1.06184	0.0339684	407	37.2186	2.25209	0.618968	0.274842	9	26.3644	-4.45923	3.58083	6.21566e-66	6.432	2.70752
FBgn0026616	NM_001275685	Œ±-Man-IIb	31.7889	1.77683	0.0558947	457	29.4928	25.0205	102.556	4.0989	213	105.955	14.987	65.8537	4.39407	413	82.2655	35.5956	74.8116	2.10171	330	57.174	0.764843	7.3354	0.00224321	36.8247	5.20651
FBgn0026619	NM_058084	Taz	69.5204	25.5364	0.367322	806	46.085	41.7372	47.2352	1.13173	245	63.5704	29.9045	35.2491	1.17872	354	65.3865	22.4749	15.261	0.679021	196	33.5325	-0.254818	6.07286	0.0896031	53.5013	5.7442
FBgn0026620	NM_001202240	tacc	55.9508	178.938	3.19812	228	66.1312	43.87	186.358	4.24795	275	56.9539	37.8798	136.877	3.61346	480	65.5646	20.4486	59.0113	2.88584	202	27.9396	-1.73144	7.36289	7.15019e-14	58.8133	5.88052
FBgn0026630	NM_079433	nes	58.3259	12.6467	0.216829	358	35.7296	59.6224	87.4152	1.46615	316	62.3823	76.803	38.3848	0.499783	590	57.8078	47.7112	44.3752	0.930079	272	32.2047	-1.05948	7.20454	6.22601e-12	88.536	6.46982
FBgn0026634	NM_079642	Cog2	34.2893	1.40274	0.0409089	280	26.4933	37.9683	6.33309	0.166799	213	43.5014	48.9862	11.6082	0.236969	661	41.737	7.18313	6.24614	0.869556	54	35.2008	-3.92893	5.80695	6.55078e-83	21.5793	4.43825
FBgn0026666	NM_001272650	MagR	25.7156	6.3336	0.246294	131	30.1542	36.9572	17.942	0.485479	140	43.9566	44.2111	32.2542	0.729549	342	45.1369	15.1477	24.4421	1.61359	44	60.803	-3.72661	2.78212	7.05041e-34	12.4253	3.64678
FBgn0026679	NM_132260	IntS4	27.09	8.22662	0.303677	126	30.0276	29.7361	41.297	1.38878	156	44.7108	20.901	44.8517	2.14591	182	49.2543	20.9164	13.3598	0.638722	105	27.2763	-1.61306	5.58727	8.10852e-17	16.3293	4.0382
FBgn0026702	NM_132008	Pop1	16.8534	6.36706	0.377792	134	40.6588	26.6845	6.9175	0.259232	221	50.0877	27.1351	2.94769	0.10863	375	53.8826	13.8322	5.92802	0.428567	104	24.8187	-2.57355	5.33297	3.75869e-45	17.0667	4.10154
FBgn0026713	NM_132719	Prp16	22.2956	9.68853	0.434549	80	82.8705	27.686	25.0158	0.903553	93	116.326	20.7981	20.2497	0.973631	121	87.9694	48.4685	23.1885	0.478424	121	70.4892	0.680628	5.50925	0.00319185	18.9747	4.25359
FBgn0026718	NM_001169441	Agpat2	40.4162	14.3043	0.353926	301	49.1501	64.2585	10.1304	0.157651	356	59.2247	82.8302	5.34201	0.0644935	693	66.2486	14.4568	2.12316	0.146862	128	25.4752	-2.81813	6.6228	2.43017e-55	77.6953	6.28161
FBgn0026722	NM_058088	drosha	22.7411	4.08502	0.179631	112	54.9246	38.8716	13.9063	0.357748	172	64.8555	30.4004	9.07774	0.298606	306	69.2695	39.3015	20.3396	0.517526	252	36.1455	-9.46673e-05	6.31906	1	22.4033	4.49207
FBgn0026737	NM_142198	CG6171	58.8083	12.7904	0.217493	361	33.3913	65.7729	274.012	4.16603	139	59.5264	68.6527	175.143	2.55115	485	55.4003	66.7718	179.087	2.68208	264	34.0541	-0.347133	7.34773	0.0310285	233.472	7.86772
FBgn0026738	NM_140512	CG7857	39.0745	21.3637	0.546744	196	32.2532	45.8114	6.69207	0.146079	182	39.2519	65.895	5.85824	0.0889026	403	41.2943	5.70531	5.85409	1.02608	42	21.42	-3.94929	6.41345	2.62097e-95	87.8953	6.45936
FBgn0026741	NM_136974	mRpL18	60.3462	97.2061	1.61081	178	50.5433	69.7584	27.8405	0.399098	285	42.0098	74.1584	38.583	0.520278	431	44.3469	29.1153	59.1975	2.03321	93	29.6857	-0.135637	5.57084	0.461011	96.9153	6.60014
FBgn0026751	NM_131989	XRCC1	33.7475	0.8139	0.0241173	193	32.2772	37.2779	110.166	2.95526	128	61.6676	26.5345	73.5706	2.77264	195	52.224	32.2594	30.9865	0.960542	190	26.9029	-0.0705529	6.40255	0.680565	44.9993	5.49503
FBgn0026761	NM_058091	Trap1	43.6765	72.8312	1.66752	142	45.2607	55.5071	45.898	0.826886	264	39.0909	61.6041	40.7619	0.661675	403	42.0482	13.4353	17.9812	1.33836	63	31.0795	-2.43362	6.20491	3.56434e-42	38.32	5.26379
FBgn0026777	NM_001272123	Rad23	295.992	82.5223	0.278799	3047	25.6192	341.32	1628.06	4.76991	2637	55.0147	305.912	1268.53	4.14672	4368	55.1955	363.46	1190.02	3.27414	3037	34.1842	-0.00395225	9.19598	0.983668	503.231	8.97536
FBgn0026787	NM_134647	Nhe1	25.5317	89.5793	3.50855	151	47.9712	22.5874	15.0433	0.666006	189	52.2845	27.2639	17.621	0.646312	364	49.1193	8.49786	3.25268	0.382764	68	26.9808	-1.99564	5.88764	2.27154e-29	27.6287	4.79331
FBgn0026869	NM_001297786	Tdg	18.0221	1.5551	0.0862888	85	37.2521	9.66183	74.7405	7.73565	29	112.489	6.56026	58.2439	8.8783	70	78.646	13.6772	44.1286	3.22643	72	33.6193	0.78267	6.68365	0.00693948	20.2667	4.34814
FBgn0026873	NM_001144673	MED18	29.5837	21.276	0.719178	273	55.8581	25.5098	13.8121	0.541443	347	44.1992	35.4411	3.61163	0.101905	569	48.8901	20.5179	9.47382	0.461734	231	36.2684	-0.885257	5.70809	2.03554e-08	88.4693	6.46874
FBgn0026876	NM_130542	CG11403	44.217	8.64127	0.195429	68	64.559	46.7274	2.70291	0.0578442	207	50.1115	49.9007	1.90693	0.0382145	346	56.9694	7.2667	0.769561	0.105902	34	41.4431	-4.28081	6.11535	8.26179e-108	28.024	4.81373
FBgn0026879	NM_144243	CG13364	116.001	181.359	1.56343	1352	85.1062	128.657	222.094	1.72624	1146	94.1868	131.871	436.136	3.30729	1760	84.6751	236.694	329.754	1.39316	1928	65.4885	0.11008	7.42061	0.60553	952.591	9.89587
FBgn0027052	NM_058093	STUB1	83.2385	5.34494	0.0642123	651	44.8829	110.014	356.293	3.23863	387	98.9823	69.32	287.164	4.14259	617	81.0602	98.554	213.011	2.16136	516	61.7237	0.1324	7.75396	0.423701	224.965	7.8142
FBgn0027053	NM_058094	CSN5	68.5114	156.419	2.2831	273	79.0328	107.182	148.994	1.39011	587	56.0307	96.4068	88.021	0.913016	1189	49.036	107.251	159.151	1.48391	633	39.3385	0.176847	7.38293	0.214902	188.631	7.56019
FBgn0027054	NM_058096	CSN4	70.1825	103.909	1.48056	584	64.4522	80.0487	164.804	2.0588	620	65.9775	68.8509	146.074	2.1216	1215	62.3401	109.015	183.69	1.685	862	46.8116	0.046867	7.27967	0.757458	137.491	7.10424
FBgn0027055	NM_079466	CSN3	49.4921	121.368	2.45226	225	60.9212	49.6398	126.62	2.55079	242	71.3338	49.2608	81.7356	1.65924	525	65.6734	68.3227	141.673	2.07359	404	44.9524	0.279954	7.29694	0.0530343	120.133	6.90969
FBgn0027057	NM_079428	CSN1b	44.0318	90.8313	2.06286	153	56.2388	49.6957	181.047	3.64312	164	75.0967	46.5291	114.423	2.45918	331	60.0464	68.3794	164.763	2.40954	283	45.8206	0.145933	7.24694	0.352265	107.329	6.74724
FBgn0027066	NM_001273805	Eb1	101.079	158.299	1.56609	130	38.4815	110.381	549.268	4.97612	79	79.7596	87.5463	478.283	5.4632	189	66.0903	178.483	623.758	3.49478	122	55.749	0.264	8.41222	0.106488	231.885	7.85789
FBgn0027070	NM_165264	Ugt36E1	46.4362	83.5384	1.79899	88	83.2353	43.7336	49.4452	1.1306	197	65.9178	46.9248	61.0928	1.30193	383	66.2579	54.1263	28.5474	0.527423	325	31.9928	-0.36079	7.03027	0.00817063	91.176	6.51216
FBgn0027079	NM_001274017	ValRS	33.3835	112.921	3.38255	263	38.749	38.7918	64.6243	1.66593	381	36.8206	39.4156	84.4691	2.14304	445	42.4966	18.8425	24.3064	1.28998	179	21.2517	-1.57457	6.07093	1.05864e-15	23.5953	4.56653
FBgn0027080	NM_140638	TyrRS	82.6393	98.0022	1.1859	302	49.49	84.7176	54.7628	0.646415	316	56.6933	73.6047	70.1148	0.952586	351	59.6267	116.732	59.604	0.510607	433	42.208	0.0909673	7.41716	0.536196	122.847	6.94189
FBgn0027081	NM_001298939	ThrRS	89.6083	181.786	2.02868	433	67.4134	97.324	186.747	1.91882	719	59.4547	87.628	149.545	1.70659	1423	60.1974	99.6373	177.459	1.78105	366	47.3288	0.303967	8.43894	0.0261616	185.537	7.53634
FBgn0027082	NM_001274408	ProRS-m	5.67787	2.26856	0.399543	50	53.902	8.15996	4.81981	0.590666	81	60.1755	8.09767	4.62109	0.57067	125	66.4429	9.7135	14.1421	1.45592	30	43.7123	-0.526156	4.80176	0.00236723	23.554	4.56401
FBgn0027083	NM_001316578	MetRS-m	16.7152	12.4684	0.745929	79	47.6576	17.1662	35.7774	2.08418	69	66.9274	16.1655	26.0552	1.61178	159	60.6203	21.8922	26.8025	1.2243	95	49.0742	0.246777	5.43554	0.163213	25.2807	4.66566
FBgn0027084	NM_167196	LysRS	112.884	74.1181	0.656584	624	57.8206	154.777	93.0254	0.601028	941	54.3887	145.512	70.038	0.481322	1710	52.4706	127.849	86.9092	0.67978	919	37.4093	-0.078201	8.17197	0.607042	183.513	7.52053
FBgn0027085	NM_139675	LeuRS-m	23.4248	3.70944	0.158356	236	30.7732	33.2544	12.2259	0.367647	301	53.5174	32.1178	13.3687	0.416239	465	60.653	10.1705	3.43056	0.337306	87	48.5207	-2.64049	6.06755	1.01077e-56	25.986	4.7052
FBgn0027086	NM_168952	IleRS	52.6048	160.745	3.05571	321	85.1061	64.6771	134.768	2.0837	540	79.925	64.2789	88.5028	1.37686	1151	69.7837	78.4027	133.145	1.69822	712	48.6109	0.585802	8.27538	0.00292847	98.004	6.61624
FBgn0027087	NM_001272757	HisRS	82.5648	62.4183	0.755992	473	85.4435	132.379	83.9254	0.633979	1001	76.5765	122.919	76.2423	0.620266	1423	78.4343	102.906	66.6648	0.647822	805	44.9667	-0.828738	7.22605	2.13192e-09	92.656	6.53537
FBgn0027088	NM_168605	GlyRS	54.9784	156.298	2.8429	134	68.421	66.389	50.3404	0.758263	334	47.1884	65.1089	75.2932	1.15642	605	54.4295	18.99	18.3759	0.967661	102	27.1206	-1.55187	7.07641	6.94064e-20	65.9	6.04439
FBgn0027090	NM_080102	GlnRS	59.317	136.385	2.29926	274	69.2678	89.3835	55.3066	0.618756	590	54.1434	84.5967	58.8821	0.696032	928	58.5479	41.657	36.5517	0.877446	317	32.2989	-1.38399	7.20282	5.30023e-18	72.25	6.17692
FBgn0027091	NM_137243	CysRS	29.463	122.529	4.15875	150	96.2824	37.3921	48.0833	1.28592	374	57.0553	31.6345	52.1413	1.64824	674	62.9181	9.67321	10.7625	1.11261	106	31.8483	-2.45897	6.38117	1.02908e-55	40.266	5.33507
FBgn0027093	NM_132853	ArgRS	45.4879	70.1226	1.54157	194	34.4428	55.9762	29.7436	0.531362	188	44.9263	70.3172	22.7247	0.323174	348	51.9483	16.5335	22.3747	1.35329	54	26.4795	-2.41265	6.97371	3.63797e-59	70.526	6.14213
FBgn0027094	NM_205934	AlaRS	57.7575	242.638	4.20097	205	66.0934	70.5338	124.205	1.76093	515	41.751	67.6175	160.882	2.37929	847	44.7743	12.3939	18.2542	1.47284	90	31.1156	-5.30491	7.00155	1.19005e-148	47.3927	5.56963
FBgn0027095	NM_058097	Manf	120.852	267.738	2.21542	601	44.9824	136.014	310.725	2.2845	493	59.1724	135.16	438.201	3.24209	954	65.2567	107.816	354.9	3.29171	418	45.8503	-0.6178	7.37981	7.56424e-05	280.775	8.13378
FBgn0027101	NM_001038725	Dyrk3	42.4122	8.39282	0.197887	249	40.3215	25.8043	65.5945	2.542	132	75.0237	34.0242	37.5509	1.10365	301	68.0042	42.2842	56.3246	1.33205	233	51.2654	-0.17954	6.81679	0.355498	39.214	5.29697
FBgn0027108	NM_001272372	Inx2	88.9275	138.61	1.55869	684	41.1623	46.3678	324.065	6.98901	267	86.5866	62.5062	463.409	7.41381	1189	57.6965	258.734	736.327	2.84588	1045	64.9801	0.409077	7.16526	0.0561796	81.6313	6.35282
FBgn0027259	NM_132501	Kmn1	46.1318	0	0	344	35.164	56.3536	69.8184	1.23893	363	62.7974	46.7471	57.8005	1.23645	622	55.704	57.7591	58.3149	1.00962	410	51.2521	-0.797571	5.78187	9.5534e-07	118.917	6.89502
FBgn0027280	NM_206643	orion	39.8978	49.8315	1.24898	374	58.5883	39.3686	121.877	3.09578	282	96.5285	36.8619	88.9176	2.41218	494	83.0686	54.8061	116.45	2.12476	327	67.554	0.41813	7.0756	0.0235299	67.9887	6.08934
FBgn0027287	NM_001298345	Gmap	21.91	1.22529	0.0559236	84	44.0211	31.0472	5.17037	0.166532	138	43.3417	31.0046	3.95189	0.127462	258	52.6591	14.3213	2.54613	0.177786	55	43.5371	-3.54471	4.72068	9.62184e-34	6.176	2.64985
FBgn0027291	NM_167657	Idh3a	106.995	138.898	1.29818	484	71.3145	108.466	41.0293	0.37827	910	50.6928	160.3	59.3731	0.370387	1260	57.2653	85.5331	108.316	1.26636	808	28.1214	-1.1455	7.67916	5.84595e-16	128.489	7.00662
FBgn0027296	NM_130636	temp	26.0347	0	0	153	43.0292	22.0677	64.9477	2.94311	117	80.4593	16.216	54.4862	3.36002	204	67.7239	25.5738	20.1343	0.787299	198	39.0525	0.188071	5.74345	0.298096	32.434	5.02388
FBgn0027329	NM_132838	CCT6	190.838	384.535	2.01498	1072	66.0201	194.524	194.331	0.999008	1882	44.0453	202.839	299.372	1.47591	3331	49.1254	53.4872	78.802	1.47329	381	23.893	-3.13169	8.98623	4.95153e-68	318.22	8.31433
FBgn0027330	NM_001298096	l(1)G0020	25.0261	0.511896	0.0204544	178	26.8479	18.9652	13.3229	0.702491	172	35.1529	22.414	27.5023	1.22702	332	43.3339	9.68554	12.8785	1.32966	61	52.1533	-4.10864	2.35224	8.45858e-30	1.80867	0.932565
FBgn0027334	NM_134543	l(1)G0004	26.0794	81.4051	3.12143	182	42.2367	42.6856	107.04	2.50763	221	46.2228	38.2271	93.4141	2.44366	363	43.286	34.1652	96.662	2.82926	206	34.6142	-0.479458	4.70388	0.0264477	37.6853	5.23975
FBgn0027335	NM_133085	Rip11	39.6164	23.862	0.602327	201	60.2992	25.2129	13.5722	0.538302	185	58.5986	34.2123	27.4935	0.803614	313	68.6275	10.8385	8.89871	0.821025	135	23.6515	-3.13819	6.92615	2.38726e-49	48.8767	5.61402
FBgn0027338	NM_169296	Kap-Œ±3	262.929	69.3829	0.263884	2103	31.844	238.438	627.972	2.63369	1467	69.0841	307.894	313.275	1.01748	3660	53.7141	295.727	851.571	2.87959	1436	56.5745	0.226006	9.66223	0.154709	439.177	8.77899
FBgn0027342	NM_078513	fz4	42.7894	4.59196	0.107315	270	40.9598	39.9378	7.75489	0.194174	477	45.7114	56.9907	7.19532	0.126254	717	54.498	6.66296	3.14572	0.472121	60	24.8598	-4.05654	6.27474	7.68421e-61	22.7753	4.51572
FBgn0027343	NM_001297831	fz3	12.5047	18.0896	1.44662	152	32.5671	12.5488	1.75391	0.139767	178	29.5265	16.0916	3.50942	0.21809	381	29.9151	2.19309	2.68499	1.2243	17	31.8918	-6.10025	3.59721	5.703e-83	6.29267	2.67642
FBgn0027348	NM_079959	bgm	85.838	69.266	0.806938	461	46.6197	106.214	64.8315	0.610388	801	38.4321	102.284	70.9294	0.693453	1162	47.3979	4.1162	6.3353	1.53911	29	33.3393	-6.04024	6.80351	1.12215e-151	52.8333	5.7261
FBgn0027356	NM_078993	Amph	26.331	56.4779	2.14492	173	76.1979	33.1613	4.99974	0.15077	233	59.5413	35.9716	13.9579	0.388024	342	66.2973	6.19946	3.88324	0.626384	93	27.0126	-2.3781	6.41268	2.06348e-42	31.7613	4.99373
FBgn0027359	NM_001298191	Tim8	156.709	313.061	1.99772	652	70.5463	156.601	64.3678	0.41103	904	44.5851	145.793	294.856	2.02243	1946	53.3658	35.8392	67.4518	1.88207	228	30.4469	-3.36375	6.63252	3.51144e-56	222.641	7.79923
FBgn0027363	NM_058100	Stam	29.4455	56.0513	1.90356	224	38.3677	24.931	160.64	6.44339	148	73.2176	22.8905	106.075	4.63401	342	60.5123	30.4656	118.352	3.88478	143	50.9349	0.310932	6.25829	0.132906	33.2893	5.06132
FBgn0027375	NM_079346	RecQ5	35.3225	3.75152	0.106208	267	39.5159	37.4624	8.35009	0.222893	404	53.7278	38.1329	13.6463	0.357861	611	57.3989	15.8772	8.82972	0.556125	170	28.9254	-1.99657	6.78279	1.16149e-29	37.916	5.24853
FBgn0027453	NM_058101	Dnz1	40.2642	1.87061	0.0464585	325	37.7961	56.52	49.1824	0.870177	436	62.685	71.2235	17.6235	0.247439	1053	48.5428	65.0509	52.8925	0.813093	478	49.2527	0.103603	6.61042	0.513397	62.9893	5.97932
FBgn0027490	NM_135384	D12	22.0331	1.53247	0.069553	156	42.2412	29.858	1.26618	0.0424068	193	53.5869	34.219	2.21118	0.0646185	411	66.4702	10.7588	2.16087	0.200846	105	35.9682	-3.44938	5.72778	3.324e-51	19.028	4.25761
FBgn0027492	NM_170340	wdb	120.926	75.682	0.625854	485	56.3814	131.749	174.28	1.32282	597	70.2231	102.132	155.385	1.52141	898	72.442	71.5072	81.9035	1.14539	564	36.0968	-0.943585	7.92867	9.94019e-07	84.898	6.40936
FBgn0027493	NM_142661	AdSS	149.86	23.7094	0.15821	1065	28.5974	175.844	325.828	1.85293	674	74.9024	167.516	282.017	1.68352	1448	60.374	262.812	366.995	1.39641	1100	52.7024	0.501722	8.24183	0.00013528	197.063	7.62325
FBgn0027495	NM_136886	Smyd4-4	51.5387	24.4657	0.474705	223	39.486	30.3295	194.152	6.40143	132	82.2012	27.4468	129.71	4.72586	334	69.5287	52.1258	126.644	2.42959	252	50.4992	0.633943	7.09218	0.00103549	68.618	6.10262
FBgn0027496	NM_135193	ŒµCOP	60.3128	193.731	3.21211	171	59.2232	55.2048	128.589	2.32931	195	47.3628	57.4776	111.898	1.94682	350	44.4926	50.5649	100.829	1.99405	168	34.1165	-0.223828	6.77586	0.204966	133.887	7.06595
FBgn0027497	NM_001316491	Madm	31.5175	17.6349	0.559526	200	34.0401	43.04	27.4066	0.636771	245	48.4261	50.7315	21.354	0.420921	533	45.4286	23.7638	19.195	0.807742	133	31.3484	-1.86148	5.42901	2.63181e-25	14.1287	3.83073
FBgn0027498	NM_001272508	CG2061	13.3973	1.8111	0.135184	115	14.806	17.0824	22.2322	1.30147	156	33.1937	24.7097	15.9867	0.64698	360	30.7419	1.32739	0.806449	0.607545	6	15.0625	-3.46078	5.2243	9.40983e-67	22.054	4.4695
FBgn0027499	NM_136764	wde	43.8879	45.7739	1.04297	127	60.0363	55.3192	64.6504	1.16868	249	64.8814	48.2746	86.62	1.79432	325	66.254	40.6918	70.6433	1.73606	213	28.7153	-1.35102	6.48468	3.95664e-09	22.2787	4.48405
FBgn0027500	NM_140649	spd-2	88.2777	40.2828	0.456319	328	71.7591	141.668	15.3321	0.108226	894	50.2161	131.539	17.662	0.134272	1133	55.8946	40.8085	12.8534	0.314969	425	22.5927	-2.76483	8.22745	4.85289e-38	94.6107	6.56546
FBgn0027503	NM_001300314	CG11970	18.3805	0.14826	0.00806615	137	38.0452	25.8111	27.457	1.06377	140	73.563	25.9316	9.73975	0.375594	346	55.6661	25.4099	30.9622	1.21851	157	53.9303	0.853915	6.19974	0.00218631	16.6813	4.06879
FBgn0027504	NM_206099	bsd	46.6164	4.43459	0.0951294	215	44.1159	61.8845	26.3025	0.425025	277	65.7468	52.7059	19.0704	0.361826	444	68.7338	62.0104	35.3242	0.569649	472	29.5227	-0.188132	7.09056	0.382866	41.044	5.36261
FBgn0027505	NM_135700	Rab3-GAP	8.33821	8.81861	1.05761	70	63.0619	6.01366	17.2399	2.86678	73	69.5389	5.85845	14.6891	2.50733	103	53.3415	11.9699	14.8072	1.23703	96	43.565	0.801894	5.35381	0.000208971	11.458	3.53082
FBgn0027506	NM_206151	EDTP	72.0855	45.8402	0.635914	417	37.8379	59.2722	172.306	2.90703	148	76.5416	43.0062	106.141	2.46804	320	62.4149	66.5202	61.3824	0.922762	428	29.0846	0.480912	7.59087	0.0181829	75.5453	6.24118
FBgn0027507	NM_001273782	CG1344	61.4296	2.91898	0.0475175	374	44.9879	52.2352	118.414	2.26694	216	83.4245	48.9711	87.7038	1.79093	465	76.6531	72.6686	62.5515	0.860777	411	44.2005	0.332177	7.55192	0.0402132	96.9927	6.60129
FBgn0027508	NM_001276034	Tnks	18.4732	6.47441	0.350477	87	32.4832	11.7412	30.1478	2.56769	18	99.9093	7.31834	26.954	3.68307	58	75.3791	18.2067	16.8652	0.926319	48	36.7925	-0.246421	5.06173	0.382239	7.28267	2.88414
FBgn0027509	NM_134804	TBCD	18.2828	49.3901	2.70146	39	79.2078	23.0902	13.1169	0.56807	145	48.4738	23.4078	14.7954	0.632071	271	53.1106	10.0864	9.61018	0.952785	63	27.9214	-1.80704	6.17031	1.15577e-18	21.4373	4.42877
FBgn0027512	NM_142913	CG10254	134.7	276.196	2.05046	441	92.707	180.173	8.91942	0.0495049	1689	46.7184	205.016	37.2267	0.181579	3090	57.7036	11.7006	1.41182	0.120662	144	21.1826	-3.35425	7.82971	3.85856e-39	53.428	5.74222
FBgn0027513	NM_136571	ana2	51.045	52.3919	1.02639	304	58.6578	80.0022	24.9494	0.311859	452	52.0839	76.2387	12.267	0.160903	819	59.1014	15.2621	13.9439	0.91363	118	31.2134	-1.56235	6.5456	3.98482e-23	82.61	6.36999
FBgn0027514	NM_001275386	CG1024	21.2644	0	0	170	19.7143	35.0999	74.3125	2.11717	98	60.3652	33.843	43.5017	1.2854	330	45.4095	40.8241	71.3451	1.74762	141	39.8054	0.103791	6.5947	0.555956	58.5227	5.87339
FBgn0027515	NM_164774	CG7115	72.0121	14.849	0.206202	360	42.6874	66.5635	91.8466	1.37983	405	55.7278	71.6977	54.885	0.765505	703	55.363	30.7647	22.8221	0.741826	285	22.2343	-0.90675	7.47051	1.18878e-08	89.422	6.48417
FBgn0027518	NM_170424	Wdr24	31.4318	27.8246	0.885236	230	50.1427	43.9068	1.359	0.0309519	400	50.0069	50.3072	3.4203	0.0679883	667	57.1249	7.2172	3.7027	0.513038	59	41.9028	-3.88899	5.80212	1.87326e-78	24.2173	4.60391
FBgn0027521	NM_001272674	CG3679	80.0477	20.1832	0.252139	236	47.0437	54.542	322.848	5.91926	179	89.0973	37.5	236.798	6.31462	288	78.9475	54.3944	134.462	2.47199	239	42.2064	-0.403453	8.1041	0.0390258	118.917	6.89503
FBgn0027524	NM_141712	CG3909	51.0216	58.6851	1.1502	222	51.1599	60.7345	44.2954	0.729328	318	54.4346	60.2708	25.9534	0.430612	353	47.8992	68.181	73.2368	1.07415	221	40.7775	0.142778	6.61511	0.394941	121.469	6.92564
FBgn0027525	NM_001299371	LTV1	61.6234	0	0	430	38.6851	105.932	9.93469	0.0937835	703	64.7779	109.372	15.8463	0.144884	1011	60.4494	172.786	28.3928	0.164323	687	59.5967	0.0416833	7.28138	0.804434	120.099	6.90929
FBgn0027526	NM_142861	Ublcp1	83.3037	111.211	1.33501	525	76.2547	87.8714	273.82	3.11615	530	94.4326	72.1594	150.755	2.08919	1177	72.6096	109.07	198.438	1.81937	749	54.4309	0.183228	7.45105	0.198304	196.456	7.6188
FBgn0027528	NM_132932	goe	9.22373	0.282037	0.0305773	76	35.6345	6.45887	52.2819	8.09459	40	123.632	6.7787	59.4622	8.77193	133	103.005	20.7255	51.867	2.50258	76	105.523	0.699667	5.17694	0.00278787	12.792	3.6884
FBgn0027529	NM_137631	tapas	56.3453	1.8166	0.0322405	65	42.7024	56.6789	12.6508	0.223202	67	46.9758	67.1015	10.0734	0.150122	86	47.9063	7.54473	1.70768	0.22634	11	46.2261	-3.12679	6.5144	2.83457e-50	32.9547	5.04678
FBgn0027532	NM_141121	CG7139	45.5151	1.27705	0.0280578	307	30.5585	29.6131	85.3769	2.88308	140	89.5071	32.3956	34.3383	1.05997	346	63.8831	49.1241	58.4572	1.18999	221	58.5362	0.428583	6.9645	0.0616415	42.076	5.39835
FBgn0027535	NM_079066	botv	13.2548	0	0	155	20.2262	9.21933	18.5725	2.01452	46	101.436	6.90715	17.5043	2.53422	103	73.5631	21.6859	17.6862	0.815564	74	57.0657	0.717394	6.02972	0.0015103	22.2847	4.48444
FBgn0027537	NM_132701	Nup93-1	51.3306	88.6704	1.72744	139	58.6207	64.7656	114.861	1.77348	263	57.7212	65.4554	81.7106	1.24834	609	52.1243	66.2797	111.87	1.68784	416	31.3438	0.0973888	7.94088	0.601254	108.364	6.76107
FBgn0027538	NM_137102	Œ≤4GalNAcTA	28.4258	0	0	235	36.2608	23.9687	0.667805	0.0278616	258	30.9767	31.7142	0.640272	0.0201888	791	30.2921	1.81871	0.279921	0.153911	13	48.7461	-5.85239	4.28834	4.36291e-90	12.5793	3.66441
FBgn0027539	NM_143033	lili	45.1308	24.2857	0.538117	230	42.1169	31.6306	83.2983	2.63347	119	66.4086	31.1625	47.2879	1.51746	225	64.5122	35.9847	32.2299	0.895656	261	28.4386	-0.264804	7.31695	0.0519934	71.8207	6.16833
FBgn0027547	NM_139427	CG1927	87.7078	49.3564	0.562737	408	58.8315	117.321	69.6905	0.594017	493	66.7895	123.619	43.9863	0.355821	1007	66.1529	119.518	131.865	1.10331	551	42.0777	-0.127938	7.26966	0.409696	180.683	7.49811
FBgn0027548	NM_165579	nito	71.5526	1.87944	0.0262665	576	23.2999	40.0361	225.166	5.62407	380	62.1025	34.438	161.114	4.67838	828	54.5874	53.5767	131.251	2.44978	531	35.2705	-0.667742	7.7474	0.000701526	67.8433	6.08626
FBgn0027549	NM_001274628	Nulp1	54.6953	13.3717	0.244476	473	46.3383	49.5177	53.3696	1.07779	473	80.7848	54.8219	28.7948	0.525243	897	69.3075	72.4638	39.1274	0.539958	531	59.6541	0.344037	7.26199	0.0417516	77.09	6.27034
FBgn0027552	NM_139583	CG10863	57.8988	162.958	2.81454	69	68.4179	85.7367	93.8766	1.09494	240	40.1567	94.9216	54.0863	0.5698	411	43.6315	38.9362	68.5914	1.76164	168	24.6105	-0.762452	7.05517	3.80204e-08	164.449	7.36238
FBgn0027553	NM_132174	NELF-B	27.468	2.52614	0.0919665	220	22.9064	30.2378	30.1898	0.998412	210	46.2969	37.1706	17.7959	0.478763	484	40.8758	34.4469	48.3683	1.40414	230	42.8132	-0.0967424	6.41524	0.528645	47.6387	5.57709
FBgn0027554	NM_139908	CG8042	22.7781	42.9691	1.88642	188	30.9138	24.4377	101.796	4.16551	110	55.0387	17.8264	94.5003	5.30115	248	52.8147	16.8099	45.209	2.68942	172	25.9025	-0.801401	5.89667	4.16293e-08	33.5233	5.07139
FBgn0027558	NM_136412	Pgant3	23.8905	0.373836	0.0156479	166	37.3571	26.1316	45.2727	1.73248	150	76.3021	29.4461	20.3704	0.691786	251	64.1678	25.7408	18.1444	0.704889	264	32.8643	-0.316649	5.90931	0.0950928	25.2293	4.66274
FBgn0027561	NM_001259289	CG18659	37.0327	7.41181	0.200142	367	32.5713	31.301	44.1798	1.41145	317	46.0237	31.16	33.1317	1.06328	680	49.6045	11.7699	15.2183	1.29298	164	29.5002	-2.52393	6.24158	4.45866e-41	26.554	4.73628
FBgn0027564	NM_132018	CG3149	15.1886	4.50632	0.296691	120	31.4804	15.3447	12.4465	0.811125	114	50.6437	17.8012	13.9987	0.78639	247	55.6054	14.8625	5.61844	0.378028	99	39.1554	-1.29776	5.15204	5.29439e-17	21.4167	4.42738
FBgn0027565	NM_168850	CG5498	55.539	96.3078	1.73406	263	79.4595	80.6282	16.6526	0.206535	538	48.1512	82.5592	18.0693	0.218865	900	55.4415	19.4226	11.5361	0.593954	98	30.0392	-4.0397	6.82424	2.59666e-107	91.8253	6.52239
FBgn0027567	NM_168386	Ciz1	157.821	2.69548	0.0170794	534	39.3891	156.228	99.2178	0.635082	524	77.5072	138.23	90.5973	0.65541	893	67.8623	178.082	108.863	0.611305	580	57.7583	0.237775	8.25585	0.25307	119.071	6.89689
FBgn0027568	NM_001273404	Cand1	29.3421	78.4416	2.67335	217	70.1243	36.6965	59.051	1.60917	278	62.2922	30.0453	64.2972	2.14001	467	65.8229	31.6458	46.6302	1.4735	230	37.4988	-0.613846	6.69397	0.00252633	29.6827	4.8964
FBgn0027569	NM_139942	cert	27.9725	12.8956	0.461012	369	68.4389	36.011	17.9709	0.499039	519	68.4569	35.1422	9.74482	0.277297	1066	71.0347	16.4639	10.9287	0.6638	300	35.2259	-0.505284	6.40654	0.000865645	40.708	5.35078
FBgn0027572	NM_137420	ACOX1	20.5836	36.5238	1.77441	126	86.3257	24.8005	17.1562	0.691771	221	46.1487	25.4537	8.92036	0.350455	484	46.4389	13.8014	17.757	1.2866	154	33.2002	-1.54449	5.46393	5.3989e-19	20.9747	4.39744
FBgn0027574	NM_170317	CG5815	37.7297	0	0	337	21.6946	48.078	38.9672	0.8105	410	40.0547	57.3967	14.915	0.259859	806	31.529	32.049	41.6174	1.29855	235	32.7029	0.019099	6.06505	0.922351	36.0793	5.17709
FBgn0027579	NM_143340	mino	95.7842	45.527	0.475308	905	40.7454	60.3603	90.8886	1.50577	463	75.9266	51.6003	67.7711	1.31339	772	70.0836	45.7286	16.6337	0.363749	447	33.5175	-0.451319	7.45458	0.0220916	68.2893	6.0957
FBgn0027580	NM_165710	PCB	32.8099	67.6061	2.06054	80	86.1225	54.6409	10.0721	0.184333	472	35.3766	64.7938	12.9108	0.199259	661	43.5235	4.19806	1.74382	0.415386	39	25.667	-3.40139	5.91861	6.63755e-63	16.0453	4.01305
FBgn0027582	NM_135646	CG6230	37.7951	17.7183	0.468798	442	39.7539	30.9971	70.3338	2.26905	390	67.2584	27.119	84.6942	3.12306	637	73.642	34.7874	33.5309	0.96388	493	36.9319	-1.41685	6.87079	3.37418e-11	31.626	4.98759
FBgn0027583	NM_143460	CG7601	37.5736	80.8152	2.15085	143	97.8054	26.1528	49.4544	1.89098	197	74.1512	22.9657	29.5681	1.28749	350	67.1806	14.7094	19.565	1.3301	121	40.1402	-0.197037	5.99034	0.238301	66.9213	6.06655
FBgn0027587	NM_001299955	Prp4k	40.2053	7.87794	0.195943	264	39.6948	35.2093	87.0547	2.47249	173	91.1293	29.0255	50.4943	1.73965	373	74.8102	46.9352	56.1265	1.19583	239	52.9821	0.497696	7.00431	0.0122272	50.97	5.6744
FBgn0027588	NM_167760	GCS2Œ±	111.911	243.134	2.17258	388	98.993	90.9905	352.399	3.87292	609	96.9379	57.7307	335.822	5.81705	1044	84.7998	156.535	268.212	1.71343	1219	58.4427	1.06471	8.86425	1.2041e-08	185.193	7.53367
FBgn0027590	NM_001259572	GstE12	47.6175	91.603	1.92373	234	92.4617	43.3694	59.4676	1.37119	369	52.3763	45.5535	114.231	2.50762	576	59.5664	27.7249	53.8627	1.94276	234	42.6183	-0.582015	5.33328	0.000478026	64.4013	6.01126
FBgn0027592	NM_134684	MED15	31.0253	30.8792	0.995291	89	36.3249	26.7528	207.401	7.75249	30	90.4997	25.1263	166.723	6.63538	91	64.7591	42.1516	176.68	4.19153	68	54.3747	0.346591	6.99083	0.0530768	61.062	5.93456
FBgn0027597	NM_134775	CG17712	32.3188	23.7983	0.73636	202	37.6672	33.6067	4.21352	0.125377	291	36.91	51.5984	12.456	0.241404	645	42.8028	7.34411	12.0688	1.64333	35	52.8373	-4.77599	4.31984	2.24442e-91	17.3333	4.12378
FBgn0027598	NM_001276200	cindr	37.3646	19.2092	0.514101	250	50.729	64.6465	4.23962	0.0655815	360	52.8895	65.9377	18.2247	0.276393	766	61.1512	25.1226	19.6848	0.783549	126	37.7649	-3.74179	6.27083	2.89253e-60	30.8573	4.95221
FBgn0027599	NM_138142	CG2790	36.7282	12.5384	0.341382	372	38.253	46.2695	75.3954	1.62948	346	70.8234	42.7668	74.7307	1.7474	608	64.8937	37.1884	55.4175	1.49018	362	33.6747	0.0787552	6.43231	0.623304	62.5893	5.97015
FBgn0027601	NM_001201661	pdgy	49.2013	12.1467	0.246877	512	41.8783	28.9267	132.298	4.57356	387	88.3789	23.9216	94.4926	3.9501	558	86.8467	16.6741	37.3014	2.23709	214	41.9465	-0.475403	6.70412	0.00462581	49.0013	5.61769
FBgn0027602	NM_176749	CG8611	23.8857	7.6144	0.318785	202	44.2073	23.7979	59.1833	2.48691	217	71.0241	22.7706	38.7767	1.70293	402	67.4434	26.0533	51.1975	1.9651	224	50.6167	-0.0366274	5.67683	0.881515	15.73	3.98459
FBgn0027603	NM_133134	Ulp1	75.4048	51.5496	0.683638	235	66.2166	64.6933	113.669	1.75704	468	62.7405	46.0115	114.117	2.48018	591	64.368	73.2237	93.6267	1.27864	443	36.4136	-0.322223	7.36667	0.28289	35.748	5.16382
FBgn0027607	NM_136587	CG8230	28.3011	16.3911	0.57917	380	53.5396	31.0601	2.52354	0.081247	632	41.3489	40.7864	21.957	0.53834	1246	51.6139	8.41214	9.83737	1.16943	116	54.3408	-4.42054	5.08818	4.19722e-91	14.3627	3.85426
FBgn0027609	NM_134989	morgue	29.1464	2.56127	0.0878761	198	24.8797	30.0339	8.43467	0.280838	219	36.9627	28.6466	18.2608	0.63745	345	44.2007	6.46155	4.79006	0.741317	49	43.0537	-5.74298	3.83159	1.51488e-79	9.90133	3.32212
FBgn0027610	NM_001300384	Dic1	18.9052	0.921154	0.0487248	118	44.5867	18.9967	4.72965	0.248972	130	49.2102	22.1398	7.03653	0.317823	346	49.2062	18.3352	7.7933	0.425046	172	31.7629	-0.022157	4.85309	0.920839	25.1293	4.65703
FBgn0027611	NM_135564	LManII	14.2002	25.3939	1.78828	48	57.7666	14.0441	41.3148	2.94179	33	95.3714	13.8824	56.8541	4.09539	80	78.4052	41.6182	57.556	1.38295	111	68.0453	1.55932	3.72711	1.13117e-11	4.62467	2.24021
FBgn0027615	NM_140160	OXA1L	66.6738	73.849	1.10762	642	49.8845	76.1895	84.1263	1.10417	826	52.2454	78.7411	101.162	1.28475	1307	58.371	12.9186	13.7653	1.06554	125	34.7637	-3.87858	6.80185	7.6168e-93	84.3733	6.40042
FBgn0027616	NM_139554	Ythdc1	33.8121	7.93995	0.234825	191	48.1936	32.4092	69.4332	2.14239	202	69.4142	31.6278	44.8296	1.41741	340	66.2208	49.298	74.2459	1.50606	302	37.69	-0.152636	6.85238	0.312479	45.0093	5.49535
FBgn0027617	NM_143034	CG5808	31.1725	0	0	187	41.4235	42.6924	45.8613	1.07423	233	72.3137	30.1839	33.8534	1.12157	380	71.1958	46.8207	30.9617	0.661282	241	44.7991	-0.176304	6.21089	0.26675	45.4527	5.50946
FBgn0027619	NM_136697	eIF3j	143.644	36.4685	0.253882	934	44.7423	169.072	59.0895	0.349493	1082	46.67	174.619	186.843	1.07001	1722	55.9761	48.5973	89.0673	1.83276	317	51.8036	-3.8195	6.94984	3.74309e-95	128.603	7.00791
FBgn0027655	NM_001276112	htt	4.69227	1.22861	0.261837	32	46.5971	4.08374	5.01519	1.22809	12	83.8368	2.17653	6.84766	3.14614	36	83.2738	3.10426	1.7628	0.567867	25	42.4264	-1.43222	2.95949	0.000306233	0.738667	-0.253831
FBgn0027657	NM_169678	glob1	55.0258	37.233	0.676646	216	67.1347	88.4339	127.134	1.43762	266	76.8516	80.1643	179.679	2.24138	589	72.4375	103.41	247.898	2.39723	470	46.9889	0.0602435	7.34779	0.707597	175.405	7.45537
FBgn0027779	NM_001273581	VhaSFD	66.646	203.478	3.05311	195	88.3355	77.4505	135.05	1.74369	527	62.2428	80.7022	113.491	1.40629	895	60.5254	71.7633	141.9	1.97734	603	33.2157	-0.503031	7.91741	0.000437509	137.548	7.10484
FBgn0027780	NM_001298825	Aasdh	4.36248	0	0	34	59.9337	3.98971	6.87337	1.72277	43	59.246	4.52486	0.806937	0.178334	66	65.2794	3.85078	5.99735	1.55744	44	37.2724	0.165603	5.31363	0.397882	14.0587	3.82361
FBgn0027783	NM_137151	SMC2	37.0544	40.8145	1.10147	210	60.6224	59.5518	52.3997	0.8799	328	71.801	53.3942	33.0428	0.618847	595	64.4863	61.6684	55.454	0.899228	439	47.5982	0.476371	7.30556	0.0270148	52.7193	5.72299
FBgn0027784	NM_142519	Prp18	27.4335	0.750745	0.027366	116	30.9844	38.706	129.996	3.35855	127	59.5142	31.2644	138.782	4.439	246	51.5838	53.6915	121.014	2.25388	208	42.6165	-0.149751	6.2778	0.373873	78.4867	6.29621
FBgn0027785	NM_142517	NP15.6	101.621	264.639	2.60417	888	73.3313	120.183	163.028	1.3565	1250	60.3269	121.638	258.46	2.12483	2120	63.4274	171.794	324.461	1.88866	1343	49.0886	-0.497319	6.43854	0.011365	209.103	7.70876
FBgn0027786	NM_079145	Mtch	61.5512	74.5879	1.2118	730	62.9998	70.5724	39.9047	0.565444	1139	46.99	85.0821	35.9199	0.422179	2368	51.8562	47.7555	30.3246	0.634998	645	36.2743	-1.78797	7.48232	8.6794e-38	157.843	7.30326
FBgn0027791	NM_130560	O-fut2	32.1201	9.75336	0.303653	201	60.1531	27.943	1.3633	0.0487885	263	46.1686	25.1644	10.7181	0.425925	263	60.0999	9.98009	1.14289	0.114517	56	31.6987	-2.52895	4.29092	1.02035e-27	14.6893	3.88649
FBgn0027794	NM_130557	Lrpprc2	18.8462	12.6779	0.672701	73	61.7893	16.9142	1.0611	0.0627341	63	49.5149	17.0594	2.81728	0.165146	114	48.0507	10.5634	1.74489	0.165183	33	35.8383	-0.849769	4.19026	2.29805e-05	6.396	2.69955
FBgn0027835	NM_001299644	Dp1	76.4626	38.2666	0.500461	671	51.1568	70.3213	154.252	2.19353	495	102.074	51.6621	149.918	2.9019	1185	77.4467	114.458	199.75	1.74518	725	61.15	0.744188	8.13336	0.0035127	62.0327	5.95728
FBgn0027836	NM_137458	Dgp-1	25.6207	10.8081	0.421848	173	54.2867	25.0686	41.2409	1.64512	164	66.5299	23.946	25.2427	1.05415	277	64.4624	23.6781	30.7013	1.29661	240	31.6722	0.0138108	5.982	0.943911	29.7007	4.89727
FBgn0027841	NM_058105	CstF64	25.485	76.6697	3.00842	77	49.9492	32.5	70.8651	2.18046	113	55.7453	32.6111	51.3419	1.57437	175	49.5422	39.123	143.279	3.66227	68	49.7267	0.0464856	5.7803	0.789448	49.58	5.63459
FBgn0027843	NM_140298	CAH2	27.9903	54.1375	1.93415	141	79.9339	24.5015	13.7702	0.562014	199	55.1632	22.6814	16.3089	0.719044	472	55.5497	10.3241	8.4882	0.822177	128	23.111	-0.599321	6.18166	0.000181006	49.1933	5.62332
FBgn0027864	NM_132271	Ogg1	24.9479	1.48773	0.0596333	117	24.5305	36.7459	13.0385	0.354829	75	41.0647	43.369	6.43989	0.148491	227	33.9387	27.4605	23.5173	0.856404	97	27.4305	-0.570166	5.9571	0.00020162	61.942	5.95517
FBgn0027865	NM_001276048	Tsp96F	47.3371	2.89488	0.0611546	284	45.602	33.2054	180.757	5.44359	349	73.137	36.7408	117.447	3.19664	785	55.4131	43.4394	183.473	4.22366	441	40.647	-0.0923149	7.24275	0.63598	68.1987	6.09379
FBgn0027866	NM_141198	CG9776	51.4901	0.587041	0.011401	458	24.4718	47.3932	76.8437	1.62141	173	83.3638	42.0489	54.8082	1.30344	443	62.2271	75.0455	51.5828	0.687354	383	47.5821	0.553649	6.93184	0.0138838	47.3573	5.56856
FBgn0027868	NM_135602	Nup107	53.6921	73.6934	1.37252	182	82.4639	68.6095	42.9372	0.625821	512	44.5153	67.422	39.921	0.592107	872	47.149	47.1255	28.6309	0.607545	256	38.3463	-1.62347	6.31996	3.3228e-19	35.146	5.13939
FBgn0027872	NM_137404	rdgBŒ≤	56.3639	21.7629	0.386113	220	34.1498	76.9193	53.944	0.701306	256	52.7566	79.0341	25.5387	0.323136	524	49.931	37.3394	40.8691	1.09453	197	27.7716	-0.878858	6.80224	1.79851e-10	103.425	6.69384
FBgn0027873	NM_143401	Cpsf100	28.0429	44.4008	1.58332	90	52.6989	45.034	30.5714	0.678852	122	59.7003	34.6721	29.9809	0.8647	147	64.1483	39.1268	29.1438	0.744854	148	42.7627	-0.104603	6.4379	0.564068	43.8533	5.4579
FBgn0027889	NM_143251	ball	76.5438	79.7261	1.04158	366	72.6867	116.261	83.7329	0.720215	776	50.3082	109.96	60.37	0.549018	1481	53.6712	100.861	97.9521	0.971161	937	32.7832	-0.0833594	8.03063	0.569848	166.454	7.37985
FBgn0027903	NM_139402	PolD2	53.5081	86.1797	1.61059	179	59.0224	69.6592	44.2177	0.634772	284	52.8929	71.5688	27.467	0.383784	452	58.5288	30.3941	27.6713	0.910414	157	34.3872	-3.93219	5.91473	5.60602e-85	54.492	5.77062
FBgn0027930	NM_001316492	MP1	3.69989	2.53417	0.684931	36	60.8884	1.44327	2.69207	1.86526	3	80.5562	1.50763	9.35641	6.20603	33	67.7738	4.4723	7.89896	1.7662	29	64.883	0.328712	2.02464	0.271153	3.51667	1.85466
FBgn0027932	NM_175984	Akap200	153.445	301.795	1.9668	2276	33.7266	124.16	1256.15	10.1172	1244	86.5391	107.233	1298.52	12.1094	3186	65.2861	207.663	1121.28	5.39949	1998	63.9631	0.350798	9.44182	0.0213391	368.295	8.52511
FBgn0027945	NM_079473	ppl	41.0818	3.26105	0.0793795	181	29.9256	55.9127	41.5709	0.743495	244	39.6243	67.5143	66.4282	0.983913	563	42.6654	21.3221	33.398	1.56636	82	38.329	-2.95245	5.62273	3.2699e-58	74.9587	6.22995
FBgn0027948	NM_001260200	msps	44.9278	83.5468	1.85958	367	92.4845	53.0108	85.5604	1.61402	1004	68.8979	43.4925	86.9536	1.99928	1429	80.2041	14.4685	21.8804	1.51228	183	48.2617	-2.02008	7.21892	2.37121e-11	23.588	4.56608
FBgn0027949	NM_136147	msb1l	80.0704	86.6439	1.0821	377	48.121	135.371	107.147	0.791506	420	62.3971	147.66	86.5506	0.586147	1030	55.734	192.438	336.545	1.74885	661	53.4239	-0.0536794	7.71808	0.736846	203.165	7.66722
FBgn0027950	NM_001275492	MBD-like	41.0876	14.2642	0.347164	312	28.2627	41.7665	206.957	4.9551	184	81.0554	38.0532	143.37	3.76763	409	58.0183	64.2908	168.484	2.62065	304	51.466	0.0475989	6.46915	0.764388	102.267	6.67761
FBgn0027951	NM_001144539	MTA1-like	72.3935	2.61715	0.0361517	480	46.3961	34.378	153.272	4.45845	359	83.4005	28.0259	138.463	4.94052	661	73.2842	64.4772	105.919	1.64274	704	38.7991	0.159878	7.61719	0.410997	57.6427	5.85157
FBgn0028292	NM_001298119	ric8a	27.8469	34.0772	1.22373	195	56.0742	26.4008	62.6546	2.37321	241	71.1078	26.7191	35.1529	1.31565	614	68.8643	24.1669	46.3001	1.91584	231	46.9864	-0.350443	6.78964	0.0123217	54.1433	5.76137
FBgn0028325	NM_167017	Pdha	106.103	139.599	1.3157	939	38.4558	133.152	74.6532	0.560663	1503	36.766	174.508	73.9934	0.424012	2381	41.6171	36.0686	24.6107	0.682332	371	19.4064	-3.00738	8.31669	3.49441e-88	223.783	7.8066
FBgn0028327	NM_001298129	l(1)G0320	149.838	532.337	3.55276	608	59.1903	133.568	82.5072	0.617719	1132	43.4754	154.808	249.442	1.6113	1568	50.0733	107.266	219.243	2.04392	775	25.4556	-1.12936	7.88094	8.11539e-16	172.129	7.42819
FBgn0028331	NM_001316627	l(1)G0289	119.551	67.9326	0.56823	452	51.3319	70.431	905.179	12.852	214	102.863	51.6355	953.601	18.4679	373	89.7297	135.679	510.678	3.76385	406	51.2823	0.659874	8.25598	0.00203193	120.048	6.90867
FBgn0028341	NM_001201644	Ptpmeg2	116.586	38.6778	0.331754	571	27.2522	90.1851	394.787	4.37752	214	77.7997	64.6531	334.846	5.17913	553	54.8989	116.193	232.854	2.00403	303	36.0719	0.379582	8.14214	0.0207361	129.383	7.01662
FBgn0028342	NM_001298145	ATPsynŒ¥	277.116	499.617	1.80292	1033	65.0469	325.133	739.081	2.27316	1232	74.807	274.684	1031.77	3.7562	2166	69.9996	508.598	1070.16	2.10414	1752	57.0225	-0.142184	8.06451	0.386371	625.823	9.28984
FBgn0028343	NM_167569	Ankle2	89.9669	69.3689	0.771049	609	35.7177	124.961	87.2383	0.698124	727	51.0615	125.558	45.175	0.359795	1250	53.8222	73.9275	106.051	1.43453	563	29.4538	-0.818465	7.92084	8.87755e-06	76.2027	6.25366
FBgn0028360	NM_167080	Cdc7	75.577	12.0975	0.160068	610	52.0675	82.1656	11.7803	0.143373	882	56.3349	95.8478	8.51627	0.0888521	1645	68.2214	17.7879	3.32714	0.187045	234	31.1373	-3.07728	6.57336	2.69548e-44	36.186	5.18134
FBgn0028372	NM_001274169	Kpc2	8.71671	2.2325	0.256118	33	63.8749	8.13735	1.34391	0.165153	54	59.2708	9.88153	2.95597	0.299141	121	64.552	17.8782	3.1811	0.177932	41	65.3017	0.45285	5.13931	0.00336966	17.8733	4.16779
FBgn0028375	NM_078857	heix	38.5772	0	0	328	41.3434	20.4929	129.834	6.33556	220	89.0229	24.3024	75.4831	3.10599	470	69.4477	38.6557	132.633	3.43115	269	61.3019	0.544693	6.85025	0.00302083	45.4693	5.50999
FBgn0028380	NM_080528	fal	69.5333	35.9363	0.516822	149	82.0671	75.1545	55.7949	0.742402	281	68.9854	67.9203	36.6015	0.538889	417	66.1883	37.9082	23.3873	0.616945	267	27.6712	-0.129411	7.62211	0.354443	128.425	7.0059
FBgn0028382	NM_079049	cyp33	40.7236	5.99452	0.1472	262	54.2693	40.2494	15.0103	0.372933	322	46.9557	35.8664	30.5274	0.851141	539	51.3073	44.794	20.9727	0.468204	276	47.2044	-1.9203	5.0903	1.41095e-28	46.566	5.5443
FBgn0028387	NM_001273263	chm	33.051	3.36766	0.101893	336	43.2375	30.6873	64.5032	2.10195	332	67.0595	30.5987	44.434	1.45215	719	72.1904	17.8208	32.9903	1.85122	215	39.473	-1.11104	6.80555	8.199e-11	44.9227	5.49258
FBgn0028394	NM_135398	CG17834	5.68531	0	0	17	48.2422	7.38225	5.50347	0.7455	32	53.3844	8.53502	2.13092	0.249668	59	54.1658	3.73553	2.66177	0.712553	9	17.3205	-0.90605	4.4719	4.04439e-08	15.786	3.98968
FBgn0028397	NM_001169300	Tob	27.797	5.61544	0.202016	140	40.9608	23.2285	16.4875	0.709797	99	71.6043	37.4163	6.4343	0.171965	255	61.7091	28.2682	10.0018	0.353819	87	30.5555	-0.104899	5.93603	0.638342	18.0227	4.17972
FBgn0028398	NM_058115	Taf10	46.4452	24.1346	0.519637	187	39.5178	69.8354	101.414	1.45219	205	57.9103	56.2841	108.977	1.9362	348	51.5369	92.354	88.8397	0.961947	399	38.5989	-0.22611	5.99845	0.214907	149.953	7.22933
FBgn0028399	NM_001275018	Serinc	26.7355	114.912	4.29812	224	33.2902	25.4212	140.412	5.5234	121	67.4201	23.3656	125.831	5.3853	382	57.8853	56.002	157.589	2.81399	292	52.2495	0.154211	6.53792	0.351948	68.1287	6.09231
FBgn0028402	NM_001170015	Polr3E	22.8534	2.07521	0.0908053	146	28.4813	30.6667	3.94976	0.128796	192	36.5869	39.5068	9.77552	0.247439	390	40.5388	13.5086	5.77535	0.427532	58	57.0867	-4.45033	4.01543	5.01164e-77	12.2853	3.63056
FBgn0028406	NM_135787	Drep4	25.2563	1.68183	0.0665906	133	39.1412	21.7783	15.7818	0.724659	128	56.8411	29.8833	5.42438	0.181519	276	52.4212	12.5211	13.48	1.07658	64	30.0953	-1.7987	5.66251	4.40042e-31	28.4293	4.83437
FBgn0028408	NM_001259293	Drep2	130.51	10.4428	0.0800154	401	77.7909	154.132	61.8462	0.401254	495	82.5043	156.435	65.1462	0.416444	766	85.7976	204.537	95.5576	0.467191	491	62.2413	0.274196	7.8279	0.106848	78.0787	6.2887
FBgn0028411	NM_001299854	Nxt1	188.482	173.205	0.91895	1383	27.4796	230.246	347.995	1.51141	1180	68.6901	198.919	659.625	3.31605	2412	58.3987	318.091	583.47	1.83429	1778	51.6324	-0.131527	7.28052	0.511947	511.169	8.99794
FBgn0028421	NM_001103480	Kap3	44.3735	2.62007	0.0590458	365	38.3994	63.6458	1.80916	0.0284254	587	35.9407	81.4906	3.73599	0.0458457	1472	41.9244	3.42622	0.933337	0.27241	24	45.6448	-5.57293	4.86043	2.43551e-82	9.32467	3.23644
FBgn0028425	NM_001298935	JhI-21	98.9844	221.204	2.23473	256	58.0857	60.9408	65.2443	1.07062	171	90.6088	64.2441	65.5413	1.02019	339	85.6488	83.7774	75.6645	0.903161	363	44.8942	0.211145	7.78143	0.178733	129.603	7.01907
FBgn0028426	NM_165763	RNaseZ	21.8213	1.29805	0.0594854	146	17.904	22.9173	7.75645	0.338454	168	24.0782	32.2794	5.78407	0.179188	370	21.2522	5.89596	6.21347	1.05385	33	35.4661	-2.4677	4.32806	2.26578e-28	8.71467	3.13991
FBgn0028427	NM_080262	Ilk	42.3825	62.5156	1.47503	332	51.1831	53.0769	74.1886	1.39776	495	49.7798	47.5787	34.9913	0.735441	1143	44.1227	30.8284	46.1444	1.49681	313	32.9617	0.00829766	7.19869	0.963587	112.154	6.81062
FBgn0028429	NM_001104094	I-2	37.8216	24.818	0.656184	343	44.7322	48.9992	74.8453	1.52748	351	68.1612	61.2244	62.3508	1.0184	744	63.0396	57.4408	131.507	2.28943	485	47.4141	-0.0482079	7.12958	0.765085	115.525	6.85331
FBgn0028434	NM_058120	Ercc1	28.5511	43.028	1.50705	120	49.8311	23.5156	39.6853	1.68762	129	47.9096	24.0504	26.4985	1.10179	236	48.0399	9.14817	13.8127	1.50989	71	25.2156	-1.18123	5.3456	5.74343e-10	58.2987	5.86786
FBgn0028436	NM_141345	ECSIT	23.8605	11.1428	0.466999	102	53.0994	30.5058	15.8924	0.520964	138	55.297	26.8111	13.5559	0.505607	205	60.5515	24.4288	19.8468	0.812436	97	36.9652	-0.305712	5.43995	0.0479759	42.582	5.41556
FBgn0028467	NM_135216	Ube4A	41.9863	31.6406	0.753594	229	43.8195	38.0266	22.8051	0.599714	373	35.6904	39.0702	40.7269	1.0424	603	43.8716	7.55383	2.66249	0.352469	92	23.831	-3.21327	5.52079	1.9516e-53	15.7373	3.98526
FBgn0028468	NM_079705	rtet	57.684	99.7542	1.72932	422	59.6902	64.865	73.0761	1.12659	411	53.1807	62.423	51.6067	0.826725	1064	49.7083	61.1404	69.801	1.14165	417	43.3315	0.292226	7.18275	0.0501316	107.798	6.75352
FBgn0028471	NM_142986	Nab2	55.7835	3.69549	0.0662471	337	45.2958	65.2225	60.7618	0.931609	268	81.0359	71.3494	24.9672	0.349928	627	70.1519	67.4274	90.9433	1.34876	364	50.1119	0.392647	7.6209	0.0470755	69.1733	6.11423
FBgn0028473	NM_001299318	Non1	195.374	8.80091	0.0450466	33	58.2501	215.174	58.6023	0.272348	78	55.3796	199.326	90.0278	0.451661	74	58.3761	469.474	116.715	0.248607	12	47.8737	0.316776	9.04837	0.0344774	305.781	8.25683
FBgn0028474	NM_001297970	CG4119	45.5363	16.1116	0.353819	197	38.2849	57.3588	138.372	2.41239	169	74.4751	55.1513	74.6016	1.35267	354	64.5345	49.6532	129.577	2.60965	206	38.6201	0.258243	6.57765	0.248018	30.58	4.93923
FBgn0028475	NM_001275953	Hrd3	53.4574	27.8854	0.521637	543	45.0012	56.5841	153.695	2.71623	635	71.9162	59.8667	79.0303	1.3201	1141	67.646	44.3013	103.114	2.32756	503	41.6697	-0.286705	7.19794	0.111426	58.7407	5.87874
FBgn0028476	NM_143430	Usp1	49.4883	39.4232	0.796617	228	69.9224	49.2744	64.402	1.30701	315	87.1987	49.3618	32.7993	0.664468	569	82.2634	46.3914	71.4426	1.53999	420	34.866	0.240707	7.29835	0.341262	39.124	5.29366
FBgn0028479	NM_164860	MtpŒ±	120.1	240.706	2.00421	496	86.7376	180.098	218.532	1.21341	1235	55.7789	163.806	129.731	0.791981	2009	62.5502	101.402	114.03	1.12453	730	38.3273	0.0587639	8.47923	0.753316	160.188	7.32452
FBgn0028484	NM_139602	Ack	24.4385	9.90241	0.405197	7	59.7489	33.6308	9.33699	0.277632	15	63.321	36.4429	9.49932	0.260663	18	67.7195	52.9535	34.147	0.644848	10	50.4642	-0.899992	5.68291	2.7994e-05	13.7747	3.79438
FBgn0028487	NM_001104302	f-cup	7.94379	0	0	66	36.6032	9.51369	6.55598	0.68911	106	102.065	8.46834	4.65304	0.549462	121	97.3152	18.3091	8.99358	0.491207	103	69.9514	0.405512	5.64278	0.0150939	25.046	4.65226
FBgn0028490	NM_205965	CG31705	13.4141	6.21214	0.463107	144	28.9056	6.61587	77.2496	11.6764	66	87.5789	6.08709	86.905	14.2769	180	61.2581	15.0545	78.266	5.19884	111	68.6113	0.555477	6.04106	0.010368	34.2153	5.10078
FBgn0028494	NM_166246	CG6424	33.756	0	0	135	49.5009	35.526	17.854	0.502562	155	52.8217	30.7369	7.76647	0.252676	179	66.7353	11.5617	4.98919	0.431528	66	23.8877	-1.40548	4.92567	1.63108e-08	7.014	2.83066
FBgn0028497	NM_001103963	Mtmr6	19.8145	13.2814	0.670287	2211	80.8451	18.7813	55.8131	2.97174	3071	70.6364	14.9661	43.9634	2.93753	4261	71.2124	21.9697	22.9601	1.04508	3687	52.407	0.161292	5.72116	0.452641	23.034	4.53194
FBgn0028500	NM_141128	Rich	23.8883	22.7412	0.951981	83	56.0759	24.478	4.02636	0.164489	135	54.5247	25.2135	6.05374	0.240099	260	52.4342	19.7777	5.29327	0.267638	176	31.1299	-1.12548	5.81172	1.61676e-07	13.514	3.76702
FBgn0028504	NM_001299993	CG12182	5.03113	0.717912	0.142694	32	37.2215	3.65828	8.07131	2.20631	25	56.1495	4.86895	5.8496	1.20141	55	54.04	7.26949	13.2664	1.82495	52	46.5599	0.455886	4.01824	0.0363017	7.646	2.95345
FBgn0028506	NM_135947	CG4455	40.5056	19.8619	0.490349	355	35.1462	21.6974	200.444	9.23815	215	73.3561	28.359	246.126	8.67894	675	57.932	86.8322	476.601	5.48876	456	66.2655	0.315113	6.41721	0.0749334	73.1273	6.19431
FBgn0028507	NM_001259109	CG3793	27.599	28.4406	1.0305	126	41.3852	28.9851	11.9261	0.411454	208	34.9534	37.0457	11.0532	0.298367	458	35.69	12.1257	16.6633	1.37421	47	35.0485	-2.37429	5.25718	4.4092e-38	29.732	4.89879
FBgn0028515	NM_001273561	EndoGI	42.6006	180.846	4.24515	156	99.6939	59.1827	91.1599	1.54031	340	42.8843	64.9753	99.3199	1.52858	701	45.8166	10.2589	26.2109	2.55493	52	36.5791	-1.90403	5.6829	2.18802e-30	47.0727	5.55988
FBgn0028516	NM_165105	ZnT35C	35.5219	8.0335	0.226157	191	44.0026	39.0101	9.8548	0.252622	208	49.7635	44.2427	24.5466	0.554818	461	59.3472	6.83973	1.53308	0.224143	33	24.1027	-3.98915	5.23533	3.33791e-85	26.3613	4.72581
FBgn0028523	NM_135950	CG5888	3.51414	7.75922	2.208	17	90.9819	2.99034	29.9288	10.0085	15	130.161	6.46257	64.634	10.0013	146	72.9205	93.6413	202.12	2.15845	421	82.9076	-0.9669	3.01645	0.00189066	5.764	2.55189
FBgn0028525	NM_135944	c(2)M	16.1976	9.22428	0.569485	72	55.5425	21.9617	1.08878	0.0495762	145	43.1729	32.5082	0.894764	0.0275243	301	45.3407	2.94826	0.977955	0.331706	7	28.5908	-3.26527	3.94161	1.09469e-35	8.04667	3.02621
FBgn0028530	NM_135865	mTTF	20.297	28.4039	1.39942	191	32.2174	23.3211	28.4245	1.21883	215	57.6924	25.7145	20.4395	0.794861	415	53.1706	26.1533	41.5177	1.58747	246	39.4462	0.0647474	5.78003	0.718234	49.9133	5.64424
FBgn0028538	NM_135831	Sec71	17.2207	10.856	0.630403	136	20.241	21.2183	3.08058	0.145185	144	30.8659	23.3566	5.07408	0.217244	449	25.5825	7.84759	10.7937	1.37542	49	37.9326	-3.34318	4.23215	6.58458e-31	3.68533	1.92042
FBgn0028539	NM_001042895	Eato	26.5403	4.92732	0.185654	238	22.1369	21.102	65.3201	3.09544	114	105.786	15.6095	54.5764	3.49636	211	78.0292	34.3196	32.2251	0.938972	195	61.0487	0.653051	6.93302	0.00844252	32.688	5.0351
FBgn0028540	NM_165055	CG9008	3.12145	0	0	10	83.0019	1.28171	1.26177	0.984443	10	67.4799	2.75584	4.53656	1.64616	15	81.9187	3.40197	1.98334	0.582998	19	34.2316	-2.32927	2.0123	4.56901e-14	2.39267	1.31769
FBgn0028541	NM_001298978	TM9SF4	50.2619	37.257	0.741258	242	45.4398	37.2575	53.3326	1.43146	258	51.6103	39.331	126.758	3.22285	320	61.8042	15.6867	40.2393	2.56519	72	60.2872	-2.67325	6.16185	4.08035e-47	34.4847	5.11206
FBgn0028546	NM_001298974	ics	67.4775	62.8464	0.931368	460	33.0479	75.1341	298.978	3.97927	217	66.5194	62.6395	222.178	3.54694	486	57.9616	87.9066	168.717	1.91928	432	42.4653	-0.760552	6.84477	8.50998e-09	146.324	7.19401
FBgn0028552	NM_058121	Œ≥Snap1	25.1148	74.8333	2.97965	172	68.1998	33.4429	19.1212	0.571757	286	37.3171	38.0443	38.9754	1.02447	503	47.2192	14.7614	40.1378	2.7191	80	67.2087	-5.20522	4.10677	3.80444e-74	19.9347	4.32443
FBgn0028563	NM_078934	sut1	87.0725	24.7787	0.284575	756	42.3538	78.6708	4.38709	0.0557653	858	35.6879	116.162	27.761	0.238986	1919	44.1952	6.99669	18.3156	2.61776	38	51.9813	-6.26386	5.44214	2.06027e-150	21.3493	4.42286
FBgn0028577	NM_001169844	hfp	67.8503	12.4199	0.183049	329	33.8637	48.2592	265.504	5.50163	133	90.1791	41.4871	163.042	3.92994	287	62.1961	82.6706	117.572	1.42217	288	56.3675	0.383738	6.98498	0.0531802	65.5853	6.0375
FBgn0028579	NM_136388	phtf	30.8825	8.45131	0.27366	178	47.7491	24.7923	51.9222	2.09429	103	83.001	19.8433	35.5787	1.79298	192	73.436	28.004	36.0015	1.28558	125	58.2121	0.303882	6.44109	0.162459	31.8527	4.99786
FBgn0028582	NM_001274597	lqf	39.9762	50.3885	1.26046	167	55.1038	53.8421	44.8312	0.832643	337	53.0482	69.4566	43.8974	0.632012	573	60.8768	27.8356	49.8132	1.78955	154	33.1751	-1.13325	6.9512	1.99924e-14	40.2273	5.33369
FBgn0028622	NM_001299708	qsm	3.05987	0	0	48	25.7922	1.68571	1.62341	0.963042	34	51.548	4.5094	6.8485	1.51872	65	59.6012	2.3344	4.62724	1.98219	19	36.2845	-2.47954	1.66984	2.21105e-15	2.00733	1.07542
FBgn0028646	NM_170487	aralar1	48.4478	70.8451	1.4623	165	63.6406	48.5451	26.2563	0.540863	343	47.013	59.2245	40.1907	0.678617	431	57.162	4.97007	2.28832	0.460419	51	17.5167	-3.36264	6.61553	1.69332e-73	41.6053	5.38216
FBgn0028647	NM_143132	CG11902	19.1859	0.863242	0.0449936	107	41.0812	20.5555	0.825325	0.040151	152	50.5322	21.6517	1.93428	0.0893363	226	53.1785	5.95392	0.999405	0.167856	49	25.8382	-3.31422	5.21291	7.85606e-37	9.25533	3.22579
FBgn0028648	NM_139835	mRpL50	71.0215	118	1.66147	127	50.023	66.5299	99.9832	1.50283	162	50.6675	79.8949	77.9765	0.975989	410	47.0022	54.1341	125.729	2.32254	193	35.2043	-0.0492977	5.82533	0.807524	115.361	6.85127
FBgn0028658	NM_135832	Adat1	3.43641	0	0	20	44.999	3.08665	1.02554	0.332249	21	53.6079	2.75677	1.63876	0.594448	37	60.3518	2.53229	0.28658	0.11317	8	48.2423	-2.605	2.57355	2.18169e-27	5.25933	2.42205
FBgn0028662	NM_143753	VhaPPA1-1	81.9465	324.931	3.96517	434	66.9918	67.9554	216.724	3.18921	777	52.9134	65.2231	189.473	2.90499	1522	54.3008	41.9081	143.029	3.41293	716	25.8398	-0.954651	7.79712	1.38545e-12	211.347	7.72415
FBgn0028663	NM_001275241	VhaM9.7-b	171.193	408.402	2.38562	365	99.7541	179.148	60.5507	0.337992	603	54.881	202.275	81.1632	0.401252	1223	60.5692	137.944	122.715	0.8896	325	36.9072	-0.699097	7.75975	5.91862e-05	467.58	8.86938
FBgn0028670	NM_169810	Vha100-2	97.508	291	2.98437	250	86.2244	120.976	12.1166	0.100157	1103	37.7099	154.571	20.4561	0.132342	1791	42.5667	38.9096	13.2492	0.340512	580	15.2484	-2.93488	7.91627	7.09538e-63	92.9373	6.53974
FBgn0028671	NM_143415	Vha100-1	42.6936	88.4809	2.07246	315	79.1543	39.3744	88.344	2.24369	452	77.1278	42.2494	62.9353	1.48962	1082	63.2059	57.6763	98.0454	1.69992	728	52.2631	0.262506	7.14172	0.136036	59.0953	5.88741
FBgn0028683	NM_136958	spt4	107.712	9.70731	0.0901226	348	43.1201	153.926	190.775	1.23939	437	70.1633	133.982	263.241	1.96475	768	63.0056	181.705	300.413	1.6533	562	38.4742	-0.158022	6.91879	0.434215	500.689	8.96806
FBgn0028684	NM_079740	Rpt5	71.9289	76.7678	1.06727	190	69.3118	217.649	121.804	0.559634	925	44.3552	186.899	159.084	0.851178	1371	52.8533	34.9889	47.3308	1.35274	189	34.186	-2.59028	7.96044	1.82055e-67	189.36	7.56575
FBgn0028685	NM_132080	Rpt4	61.1556	204.329	3.34113	150	84.0951	165.215	583.575	3.53222	547	64.0977	137.97	356.39	2.5831	911	59.4157	198.994	464.018	2.33182	595	47.3573	0.0993805	8.41616	0.520255	305.314	8.25462
FBgn0028686	NM_001298179	Rpt3	107.058	307.02	2.86778	384	57.9641	149.598	190.2	1.27141	772	41.3548	120.748	230.314	1.9074	1021	44.4869	51.0606	72.312	1.4162	291	23.6597	-2.12963	8.13457	4.96621e-45	245.94	7.94275
FBgn0028688	NM_142791	Rpn7	137.882	604.599	4.38489	446	74.2055	133.878	276.793	2.0675	1014	37.1423	129.752	441.416	3.402	1549	43.3059	24.077	73.1852	3.03963	183	38.4013	-3.7812	7.71853	2.0455e-79	189.559	7.56727
FBgn0028689	NM_058126	Rpn6	144.982	634.597	4.37707	647	74.8722	196.075	584.91	2.98309	1316	58.1905	182.671	468.126	2.56267	1996	61.1708	181.481	499.509	2.75241	1421	29.8563	-0.789188	9.04091	1.29764e-10	360.28	8.49338
FBgn0028690	NM_141331	Rpn5	178.107	508.679	2.85602	504	71.0976	247.983	338.443	1.36478	1003	48.6588	250.677	285.054	1.13714	1833	56.6436	106.203	185.708	1.74861	688	25.768	-1.77538	8.49514	4.97869e-31	233.707	7.86918
FBgn0028691	NM_170088	Rpn9	158.151	554.337	3.50511	656	79.611	184.173	344.453	1.87027	1255	48.3648	161.334	381.476	2.3645	1847	55.3335	72.3806	162.19	2.24079	540	35.3195	-2.5421	8.28759	2.2447e-66	293.479	8.1976
FBgn0028692	NM_001276129	Rpn2	94.1342	309.112	3.28374	587	81.6926	187.26	88.5103	0.472661	1683	49.7326	172.618	85.9312	0.49781	2661	55.7542	52.0164	55.3808	1.06468	524	34.3591	-2.06044	8.1029	8.14998e-24	96.6267	6.59584
FBgn0028693	NM_140647	Rpn12	221.193	1197.19	5.41245	514	74.3287	190.568	1287.93	6.7584	782	54.0255	166.597	889.799	5.34104	1467	48.6437	253.034	835.218	3.30081	1412	32.3366	-0.0417564	8.70648	0.790111	584.481	9.19126
FBgn0028694	NM_135061	Rpn11	218.337	526.409	2.41099	723	58.5001	249.369	122.695	0.492024	1178	38.3749	244.789	227.78	0.930515	1676	46.18	32.6761	54.1495	1.65716	92	56.0634	-4.49424	7.38018	2.46292e-124	177.009	7.4685
FBgn0028695	NM_140901	Rpn1	92.6956	290.303	3.13179	252	90.0076	106.102	187.459	1.76678	902	39.4121	101.989	212.766	2.08617	1308	47.4506	26.0152	46.9298	1.80394	151	35.3721	-3.36538	7.65716	1.98907e-53	77.668	6.2811
FBgn0028697	NM_001015156	RpL15	2640.27	548.18	0.207623	14431	78.2316	3553.72	367.622	0.103447	19514	78.0472	3038.79	702.517	0.231183	27703	78.3941	4987.04	954.503	0.191397	19377	70.2199	0.075947	11.3565	0.64466	5524.3	12.4316
FBgn0028700	NM_001298904	RfC38	98.0094	166.7	1.70086	421	50.7179	103.282	158.466	1.53431	664	48.4819	97.3856	88.5363	0.909131	939	44.6855	82.3811	137.307	1.66673	505	31.1548	-0.505736	7.68599	0.000317356	212.233	7.73019
FBgn0028703	NM_164701	Nhe3	47.4452	82.6424	1.74185	450	90.8532	59.9985	21.1419	0.352374	821	59.2459	58.1655	27.1063	0.46602	1465	67.8403	20.8295	6.39309	0.306925	262	29.8121	-2.66755	6.91955	5.60664e-60	42.8527	5.42468
FBgn0028708	NM_058128	Mst85C	54.3905	22.592	0.415367	496	40.5931	53.6595	180.759	3.36864	431	90.978	53.2498	139.157	2.61328	823	73.8914	81.9193	157.604	1.92389	548	60.3513	0.213319	6.97371	0.135737	123.317	6.94739
FBgn0028717	NM_170247	Lnk	45.7212	2.40967	0.0527036	236	25.0623	63.397	32.6681	0.515294	272	42.9862	73.5623	17.1799	0.233542	632	33.62	43.5018	55.4887	1.27555	145	38.8587	-0.293453	6.33472	0.145615	31.722	4.99195
FBgn0028734	NM_001260088	Fmr1	96.7106	109.571	1.13298	425	40.3216	159.492	52.2161	0.32739	754	42.3648	165.545	36.8521	0.222612	1008	49.8892	50.6412	33.4387	0.660307	391	20.2753	-1.77876	7.50987	5.31211e-16	63.3973	5.98862
FBgn0028737	NM_001299577	eEF1Œ≤	945.347	339.866	0.359514	6234	55.1056	1167.03	914.096	0.783269	6474	68.7752	969.965	1426.09	1.47025	10362	66.1027	1803.2	1512.31	0.83868	8503	59.1903	-0.376731	9.95888	0.0106563	1781.57	10.799
FBgn0028744	NM_137426	CG5033	41.4568	3.16909	0.0764432	245	28.1374	41.075	133.652	3.25385	132	66.1664	40.6483	99.5761	2.4497	419	46.6678	72.9814	132.788	1.81948	215	49.8287	0.578158	7.42101	0.00132095	84.918	6.4097
FBgn0028746	NM_001297907	CG18508	43.3911	23.3752	0.53871	216	40.9751	73.2199	144.334	1.97124	216	68.6713	66.0554	80.3516	1.21643	335	65.8119	78.4473	101.484	1.29365	225	49.6241	-0.0750671	5.64468	0.671068	126.041	6.9789
FBgn0028833	NM_143199	Cmpk	71.5561	71.8164	1.00364	531	59.4939	70.4851	55.2202	0.783431	594	55.0251	72.9988	95.0894	1.30262	1360	59.2683	75.3917	97.7631	1.29673	718	33.3171	-0.735779	7.05243	5.09064e-07	145.173	7.18263
FBgn0028836	NM_136535	CSN7	62.2589	143.867	2.31079	326	62.2903	64.3244	294.488	4.57817	291	69.7351	50.8016	262.809	5.17325	596	57.1979	96.7788	233.515	2.41287	543	50.6115	-0.054108	6.89555	0.731639	135.091	7.07886
FBgn0028837	NM_079727	CSN6	66.9368	159.417	2.38161	459	61.6868	98.711	232.956	2.35998	534	72.3496	99.0261	154.364	1.55882	909	69.8255	108.006	300.606	2.78324	663	54.3855	-0.0730149	6.79476	0.66598	124.063	6.95609
FBgn0028894	NM_135943	GMF	27.5653	49.7599	1.80517	166	17.6314	44.6271	94.7962	2.12419	177	30.2742	47.3651	108.457	2.28981	344	26.5621	50.4438	210.05	4.16404	126	36.3338	-2.06572	5.65589	1.89945e-37	66.218	6.05133
FBgn0028895	NM_135942	CG17328	20.9618	9.19222	0.438523	149	35.8391	35.6359	7.59497	0.213127	176	57.9398	37.6243	2.49663	0.0663569	279	56.8099	8.93561	7.64052	0.855064	72	34.4638	-1.87414	5.43888	3.11604e-28	36.564	5.19629
FBgn0028897	NM_135938	CG4935	12.2302	25.8207	2.11122	46	27.1757	29.6606	41.5867	1.40209	49	49.419	33.101	23.3294	0.704794	108	45.6085	15.2296	28.1874	1.85083	38	27.6912	-0.633448	4.99263	0.000554004	39.592	5.31078
FBgn0028919	NM_001273522	CG16865	28.9784	3.15767	0.108966	128	28.4591	49.4709	58.1433	1.1753	191	58.8046	43.5827	49.8499	1.1438	308	56.5294	45.4338	58.117	1.27916	78	45.0723	-0.623676	6.29759	2.42637e-05	112.967	6.82104
FBgn0028926	NM_135892	NC2Œ≤	11.8971	0	0	131	21.613	26.5193	60.0284	2.26357	147	45.4388	31.1647	77.0673	2.4729	359	44.754	37.0467	77.7533	2.09879	244	48.3795	-2.32821	3.64679	1.67238e-24	25.1407	4.65768
FBgn0028931	NM_135830	CG16863	6.25244	0.451468	0.0722066	47	34.423	8.49853	4.63611	0.545519	40	48.4458	10.0989	2.52904	0.250427	93	47.7974	5.06784	1.20618	0.238007	23	54.0943	-2.48885	3.19711	2.22965e-26	4.982	2.3454
FBgn0028932	NM_001298980	CG16890	17.8368	7.33619	0.411295	98	49.4028	20.8592	5.38108	0.257971	111	51.5016	22.9446	4.26971	0.186088	186	60.1454	15.888	8.8667	0.558076	65	31.434	-2.44893	4.68696	5.46495e-34	28.866	4.85629
FBgn0028952	NM_001272971	Kebab	12.364	0.914809	0.0739895	49	40.6996	10.3104	12.8765	1.24888	28	89.5525	12.4086	3.2611	0.262808	54	59.1638	10.6395	18.5344	1.74203	22	49.6501	-0.248658	5.57351	0.119835	26.9693	4.75859
FBgn0028953	NM_001299601	CG14478	137.029	62.3038	0.454677	828	44.7881	109.347	606.269	5.54444	540	86.8025	114.174	304.044	2.66298	1438	65.4598	133.301	535.632	4.01822	851	44.8456	0.461927	8.07214	0.0483017	87.426	6.45164
FBgn0028962	NM_079208	AlaRS-m	15.6995	24.1944	1.5411	71	77.075	19.9546	2.9423	0.14745	156	57.379	19.4824	4.4804	0.229971	245	64.4485	5.96742	1.19704	0.200596	34	41.5034	-3.96726	4.79034	1.10346e-75	9.96533	3.33132
FBgn0028965	NM_135754	CG9933	50.6257	30.4083	0.60065	244	46.8352	65.3839	28.7138	0.439157	409	33.3081	68.5028	66.0718	0.964512	552	45.3504	21.3485	28.585	1.33897	97	42.0166	-4.30892	5.31996	8.02423e-100	36.8333	5.20685
FBgn0028968	NM_170553	Œ≥COP	32.79	95.731	2.91952	132	64.1993	35.2758	33.6998	0.955323	260	53.3081	40.0838	42.8899	1.07001	548	56.0892	15.6592	21.0011	1.34114	123	33.6395	-2.48207	6.65582	4.06471e-48	38.612	5.27471
FBgn0028969	NM_143755	Œ¥COP	53.8214	98.5599	1.83124	191	59.9189	62.0266	25.549	0.411904	397	42.4075	72.6068	45.389	0.625135	612	54.567	26.2497	36.1175	1.37592	112	38.1418	-2.90861	6.55016	3.15792e-80	51.7	5.69488
FBgn0028970	NM_080155	RabGGTb	6.37628	6.61396	1.03728	37	25.943	6.4322	12.8811	2.0026	41	37.0222	7.86956	14.5955	1.85468	117	41.7161	11.3109	8.83524	0.78113	46	41.397	-0.346787	3.7389	0.0799196	11.9587	3.592
FBgn0028978	NM_079933	trbl	24.2035	10.9181	0.451097	226	49.2127	23.9998	6.44357	0.268484	270	44.7503	33.6525	34.155	1.01493	676	47.4862	120.934	246.555	2.03875	1102	43.8996	-1.43781	5.84948	6.47735e-20	28.7893	4.85247
FBgn0028980	NM_001274531	tant	47.3201	6.01568	0.127127	235	36.8229	41.9371	103.465	2.46715	113	101.473	41.7192	104.597	2.50717	243	72.9831	61.5604	99.8763	1.62241	238	47.941	0.0673476	6.92447	0.667254	100.036	6.64582
FBgn0028982	NM_143705	Spt6	56.1978	0.670653	0.0119338	547	27.0771	59.295	112.565	1.8984	218	107.56	40.0262	109.564	2.7373	510	80.1943	135.446	107.865	0.796368	481	74.1065	0.89269	7.4948	0.0019215	35.9093	5.1703
FBgn0028983	NM_080214	Spn55B	4.19511	11.5517	2.75361	25	57.5714	2.60714	0.240617	0.0922915	14	30.9254	3.88085	6.2288	1.60501	67	47.5201	7.23451	10.5901	1.46383	38	68.1497	-3.35531	1.47916	7.0294e-21	2.63667	1.45242
FBgn0028984	NM_080215	Spn88Ea	61.2388	115.432	1.88494	511	62.8865	59.8322	152.075	2.54168	537	71.2188	43.6688	143.795	3.29286	738	73.4591	61.996	90.4107	1.45833	765	33.578	0.0135025	7.33498	0.939884	136.851	7.09751
FBgn0028990	NM_001273214	Spn27A	32.9673	15.8063	0.479452	90	57.234	30.5933	108.043	3.53158	61	85.9596	20.1503	131.953	6.54844	107	75.8699	48.2117	107.585	2.23151	100	53.1878	0.263482	6.1606	0.122274	56.3833	5.81975
FBgn0028992	NM_142362	sds22	48.178	100.431	2.08457	197	73.2824	45.5322	192.261	4.22253	239	51.0358	35.8489	192.592	5.37232	379	58.7038	18.7046	40.1781	2.14804	173	29.5424	-1.67387	6.95217	7.95739e-29	116.49	6.8653
FBgn0028997	NM_141669	nmdyn-D7	31.2918	15.0816	0.481967	155	32.4169	38.9959	27.1666	0.696652	164	37.7007	41.8191	31.3894	0.750601	351	39.9495	10.0924	7.00756	0.694338	39	37.102	-2.53449	4.98593	5.99646e-49	28.632	4.84459
FBgn0029067	NM_134605	Dd	59.8702	9.6397	0.16101	1236	30.4038	41.8655	308.537	7.36973	993	72.8711	40.0166	213.817	5.34321	1932	62.0839	61.2312	202.219	3.30255	1065	45.1516	0.328401	6.94588	0.0636127	49.726	5.63883
FBgn0029079	NM_137393	icln	76.8405	117.267	1.52611	208	36.808	157.445	349.931	2.22255	534	60.4999	119.472	297.972	2.49408	696	49.1835	133.586	299.159	2.23945	519	40.7411	0.00763265	7.26773	0.970188	270.167	8.07824
FBgn0029088	NM_079995	disp	22.4712	0.405032	0.0180245	151	44.0085	20.2023	41.4133	2.04994	93	103.512	13.3975	32.2804	2.40944	123	84.1604	27.9592	18.6666	0.667638	127	48.6136	0.650411	6.36431	0.00626736	20.5073	4.36509
FBgn0029092	NM_165676	ced-6	228.615	165.62	0.724447	2066	69.768	177.322	244.217	1.37725	1946	79.7389	163.775	180.805	1.10399	2453	77.0495	143.1	75.4777	0.527446	1753	37.3651	0.0208041	9.02961	0.900386	255.549	7.99802
FBgn0029093	NM_143756	cathD	203.933	842.408	4.1308	3	5.50864	231.488	1341.08	5.79333	5	61.4417	161.666	1339.06	8.28286	11	25.0931	378.043	1206.86	3.19239	7	42.8596	0.241529	8.57267	0.145239	359.098	8.48864
FBgn0029094	NM_079439	asf1	136.142	174.496	1.28172	521	52.7327	163.48	375.211	2.29515	716	49.1117	169.248	333.389	1.96982	1363	54.8861	89.1295	206.307	2.31468	287	49.7413	-0.506788	8.09356	0.00039702	306.622	8.26079
FBgn0029113	NM_080017	Uba2	104.965	241.95	2.30506	411	68.8874	154.178	244.552	1.58617	804	65.3838	143.941	187.72	1.30415	1223	61.5238	174.379	342.537	1.96432	906	43.0167	0.178075	8.61419	0.24604	209.543	7.71179
FBgn0029114	NM_080018	Tollo	11.1165	33.4946	3.01304	82	50.4856	8.84395	3.20817	0.362754	102	60.364	19.5564	13.6085	0.695861	262	56.0027	17.2202	36.8381	2.13924	173	30.5087	-3.70882	4.49086	5.47254e-25	3.554	1.86948
FBgn0029117	NM_080019	Surf1	30.1497	23.1217	0.766896	249	37.2096	41.0709	6.36803	0.15505	273	32.7351	46.2595	2.18053	0.0471368	648	34.9907	10.703	9.53305	0.890691	87	24.5203	-1.84532	5.31105	3.02614e-19	49.8047	5.6411
FBgn0029118	NM_143706	ScsŒ≤G	23.8493	6.69045	0.28053	243	20.8324	46.089	105.856	2.29677	197	58.776	40.3818	81.4617	2.01729	530	39.7186	58.4205	98.5824	1.68746	256	47.0774	0.175056	5.96105	0.306535	52.568	5.71885
FBgn0029121	NM_079934	Sras	23.4121	1.70076	0.0726442	137	33.4427	25.0822	6.47411	0.258116	180	39.9321	32.1757	8.22813	0.255725	405	38.7698	28.0467	25.7488	0.918068	189	29.3004	-0.465012	5.69672	0.00946783	53.3327	5.73965
FBgn0029131	NM_176098	Debcl	83.8763	12.8454	0.153147	499	54.3396	121.056	4.39697	0.0363217	943	36.77	133.276	3.05274	0.0229053	2248	38.3395	15.2617	1.52529	0.0999425	147	26.0769	-4.40679	6.35204	1.03355e-135	57.726	5.85365
FBgn0029133	NM_001272573	REG	141.195	220.841	1.56408	466	82.5783	154.29	214.487	1.39016	987	61.3544	151.091	264.94	1.75352	1567	67.31	216.986	307.302	1.41623	1453	37.7099	-0.558335	8.56418	7.0097e-06	355.529	8.47423
FBgn0029134	NM_143757	ProsŒ≤5	322.332	1087.94	3.37522	1920	82.1467	469.926	1124.65	2.39325	3739	54.9737	348.53	897.637	2.57549	4353	54.2759	441.184	832.099	1.88606	3066	39.4465	0.119238	9.14822	0.428058	685.247	9.42069
FBgn0029137	NM_164993	Patsas	2.85445	1.71071	0.599315	23	26.8246	3.17926	0.302884	0.0952686	41	29.0777	6.71708	1.52458	0.226971	160	31.4582	0.742392	1.71394	2.30867	6	85.3708	-5.20241	1.4492	4.8218e-33	1.258	0.441483
FBgn0029148	NM_001274920	NHP2	118.226	178.823	1.51256	572	31.3212	161.21	324.076	2.01026	366	52.3185	153.356	305.846	1.99436	958	43.9585	198.156	525.837	2.65365	520	44.8382	0.230257	7.17768	0.214175	335.441	8.39034
FBgn0029152	NM_079965	Mkrn1	80.7447	40.7646	0.504858	462	61.1868	66.2198	127.818	1.93021	414	95.0863	70.2517	124.223	1.76825	767	78.6001	94.0447	128.526	1.36665	617	51.2917	0.0436039	8.37934	0.790033	162.431	7.34457
FBgn0029155	NM_143702	Men-b	51.0106	10.5279	0.206387	92	47.3315	46.9475	6.66731	0.142016	247	38.9544	63.789	6.18622	0.0969794	330	48.6172	5.7168	0.901518	0.157696	20	17.3847	-3.43516	6.67346	6.59189e-66	44.9347	5.49296
FBgn0029157	NM_079768	ssh	56.677	13.4545	0.237389	367	48.5096	51.895	61.0926	1.17724	450	55.7542	38.1746	63.5633	1.66507	778	59.7276	24.0259	7.28143	0.303066	233	28.5788	-1.81015	6.50813	5.37703e-11	22.2447	4.48186
FBgn0029158	NM_079459	Las	28.11	3.36935	0.119863	187	25.738	36.8433	98.4304	2.6716	191	39.6627	34.317	73.0956	2.13001	369	39.2735	20.6655	23.4049	1.13256	125	30.6178	-1.476	5.67853	4.21526e-24	47.6753	5.57819
FBgn0029174	NM_001298855	Fkbp59	161.234	502.13	3.1143	148	111.812	195.649	219.253	1.12064	780	36.73	190.665	507.909	2.66388	885	48.8401	20.3014	50.711	2.49791	30	32.8761	-3.13929	7.81232	2.24116e-80	185.997	7.53991
FBgn0029175	NM_166150	sotv	15.1198	1.38874	0.091849	193	36.0021	13.3623	45.2415	3.38575	136	80.4	15.3671	27.228	1.77184	302	66.3145	13.9015	10.9762	0.789575	146	39.0285	0.084766	6.18368	0.693013	33.036	5.05033
FBgn0029176	NM_001202379	eEF1Œ≥	984.96	351.754	0.357125	5342	73.7714	988.303	426.607	0.431656	8484	69.1331	884.635	804.005	0.908855	13235	70.319	1871.55	478.243	0.255533	13312	47.499	-0.0140542	10.7719	0.931032	1339.53	10.3876
FBgn0029502	NM_143710	Coq7	73.3308	150.885	2.05759	254	78.6054	86.5785	40.7076	0.470182	458	39.0072	94.3241	54.885	0.581876	937	41.4256	23.0043	32.5268	1.41395	104	25.7744	-2.20477	5.54253	4.27956e-33	71.1967	6.15576
FBgn0029503	NM_142969	mora	45.7519	204.389	4.46734	182	56.9501	63.0775	117.227	1.85846	221	51.0476	63.8804	60.1061	0.940917	342	51.1443	54.3015	174.972	3.22223	200	40.4255	-0.0945901	6.17035	0.559218	77.204	6.27247
FBgn0029504	NM_001272383	CHES-1-like	27.7602	3.11337	0.112153	158	37.9427	9.51894	36.1742	3.80024	67	90.6215	13.2433	25.7644	1.94547	220	71.7621	4.301	8.83786	2.05484	36	29.3631	-1.65152	3.9458	3.32544e-07	2.90067	1.58528
FBgn0029506	NM_078907	Tsp42Ee	76.7282	450.67	5.87359	401	83.9111	64.6221	282.621	4.37344	443	70.8538	73.1341	285.568	3.90472	1105	65.003	88.3822	299.737	3.39137	660	42.746	-0.189901	7.76441	0.208015	202.409	7.66184
FBgn0029512	NM_141941	Aos1	154.885	369.784	2.38748	657	76.8233	225.228	384.104	1.7054	1246	54.4147	184.289	343.056	1.86152	1922	52.1612	226.68	328.305	1.44832	1465	39.1222	0.031708	8.42202	0.843642	396.473	8.63144
FBgn0029514	NM_138261	CG9166	37.1425	9.72526	0.261837	191	30.124	50.7881	26.5933	0.523613	232	46.2453	57.0862	13.7573	0.240992	302	52.1936	27.2609	40.8991	1.50028	123	32.8545	-1.42792	5.71	2.29839e-16	81.7427	6.35478
FBgn0029522	NM_001103388	CG13373	86.629	48.2959	0.557502	626	30.4101	137.89	181.171	1.31388	684	40.8566	109.901	164.478	1.49661	1403	46.2802	73.5304	206.317	2.80587	483	33.3756	-1.1528	6.81168	9.60287e-13	198.989	7.63727
FBgn0029524	NM_001272167	CG3176	0	0	NA	13	48.3578	0	0	NA	5	60.2704	0	0	NA	13	54.8572	0	0	NA	4	50.0131	0.141781	2.93317	0.62452	21.9667	4.4638
FBgn0029525	NM_130487	CG18273	19.0706	12.6992	0.665906	113	41.6396	19.6441	20.1408	1.02528	111	63.8297	19.0685	21.3143	1.11777	204	55.629	25.1697	26.8402	1.06637	151	41.2183	0.361663	6.45258	0.0659188	24.322	4.61011
FBgn0029529	NM_130493	CG13365	41.7301	37.1428	0.890072	264	52.2868	58.7849	63.1313	1.07394	393	45.2081	50.0866	88.2707	1.76236	483	45.5072	43.2698	74.977	1.73278	292	35.9358	-0.4132	4.4538	0.106166	77.518	6.27832
FBgn0029594	NM_130600	Coa8	69.178	21.2612	0.307341	451	40.7204	96.3238	61.3048	0.636445	496	56.3964	93.6007	64.9643	0.694058	840	54.5317	72.0558	112.255	1.55788	537	36.6288	-0.0867238	6.59998	0.655882	183.814	7.52289
FBgn0029629	NM_130655	eIF3g1	168.233	111.494	0.662732	957	48.2821	213.197	263.768	1.2372	1146	61.1876	183.208	296.62	1.61903	2301	56.1117	339.803	432.264	1.2721	1641	52.0059	-0.00654167	8.19842	0.971019	396.433	8.6313
FBgn0029664	NM_130706	CG10802	35.28	64.3003	1.82257	95	65.7962	50.2859	48.1019	0.956568	198	54.046	47.0071	26.2552	0.558537	343	50.6548	47.7974	69.9029	1.46248	174	39.2658	0.0707868	6.81115	0.648191	99.5847	6.6393
FBgn0029665	NM_130707	CG14270	55.8446	40.2733	0.721167	226	53.7561	81.4228	104.252	1.28038	230	61.5922	60.1465	111.741	1.85781	512	54.9144	93.6942	108.216	1.155	297	44.2092	-0.0265514	6.61934	0.894755	188.611	7.56004
FBgn0029666	NM_001272286	CG10803	36.1653	33.5801	0.928516	280	77.2216	42.7199	12.8173	0.300032	475	63.9001	48.7762	7.99518	0.163916	670	73.6858	24.2751	4.66055	0.191989	234	37.1738	-1.35548	6.91048	8.74021e-15	46.7227	5.54914
FBgn0029672	NM_001272290	CG2875	55.8252	34.4707	0.617476	587	40.4242	59.7465	86.0715	1.44061	577	70.9056	62.7284	47.2419	0.753119	969	69.5312	51.917	55.0766	1.06086	484	46.5717	-0.121124	7.16597	0.444781	104.426	6.70772
FBgn0029676	NM_166988	HIP-R	1.01196	0.67387	0.665906	3	3.20576	1.13115	8.59029	7.59427	4	16.1599	0.801799	4.8044	5.99203	4	35.8375	1.01378	3.60075	3.5518	7	28.6577	-0.153375	7.69923	0.377894	128.835	7.0105
FBgn0029686	NM_001297919	Glos	6.26215	3.26348	0.521144	238	32.3504	6.71713	8.04109	1.1971	208	52.6235	6.60114	3.60087	0.545493	459	52.178	3.30456	6.78146	2.05215	157	30.5785	-0.971882	6.18421	3.0226e-08	23.6647	4.57075
FBgn0029687	NM_206623	Vap33	198.384	204.725	1.03197	749	45.3156	205.937	411.138	1.99643	649	60.9662	198.99	520.308	2.61475	1027	63.6614	230.243	488.33	2.12093	702	42.2232	-0.101464	8.656	0.488489	194.985	7.60796
FBgn0029688	NM_080325	lva	22.995	3.08403	0.134118	247	71.79	43.1156	3.10458	0.0720059	641	61.6788	30.74	3.99371	0.129919	869	69.3524	15.4792	1.92257	0.124204	219	32.4577	-1.98989	5.37411	2.82992e-09	5.302	2.43349
FBgn0029689	NM_130732	CG6428	17.9592	1.58283	0.0881346	117	28.6037	15.2773	1.68145	0.110062	167	40.342	20.434	3.42577	0.167651	299	47.7564	1.05324	0.881007	0.836475	8	32.5947	-2.25364	5.27434	4.28446e-31	16.9353	4.09046
FBgn0029693	NM_001297922	Cmtr1	11.5204	0	0	108	24.0651	23.6631	1.22801	0.0518955	145	43.956	32.5603	3.37158	0.103549	380	45.6853	8.9751	7.01916	0.782071	41	53.3248	-5.03231	4.75557	1.9816e-106	10.006	3.33714
FBgn0029706	NM_131934	CG3626	16.4567	6.85645	0.416636	101	41.3326	16.0623	11.3457	0.706357	145	44.5492	19.7677	10.3407	0.523114	250	57.1507	3.69263	1.17425	0.317999	33	27.3598	-1.20767	5.60196	5.30583e-10	15.0367	3.91998
FBgn0029709	NM_001297933	CHOp24	85.3406	288.645	3.38227	443	54.7088	77.11	226.835	2.9417	532	52.8494	86.4631	261.108	3.01988	752	51.5843	113.688	337.106	2.96518	549	37.7796	-0.404846	6.95543	0.0129435	150.805	7.2375
FBgn0029710	NM_131938	CG3568	2.31062	0.494567	0.214041	2	45.4899	3.26141	1.83884	0.563817	5	70.6719	2.58921	1.51116	0.58364	9	72.5894	3.0906	3.30333	1.06883	4	72.1416	0.423098	3.36433	0.0511583	7.65933	2.95593
FBgn0029711	NM_167010	Usf	22.6606	0.577908	0.0255028	86	75.4922	37.0706	1.43247	0.0386417	181	60.1889	48.8209	0.882907	0.0180846	394	63.9298	14.1112	1.02933	0.0729438	60	35.0285	-1.07644	5.56393	4.24252e-11	18.7327	4.23517
FBgn0029712	NM_131940	CG15912	9.70141	1.05713	0.108966	40	60.1052	12.0412	3.74332	0.310877	48	47.3577	9.55939	5.92182	0.619477	101	50.8951	6.48377	7.53153	1.1616	18	31.1448	-0.0144901	3.2788	0.96339	15.3353	3.94816
FBgn0029713	NM_131941	CG11436	22.9665	50.9382	2.21794	46	88.6915	28.978	38.4733	1.32767	88	66.4468	23.9854	26.2165	1.09302	153	69.0427	15.4895	27.7491	1.79148	67	29.614	-0.661732	6.29281	2.21349e-06	48.4073	5.60013
FBgn0029714	NM_131942	CG3527	42.9778	24.7269	0.575342	211	33.6005	68.3127	104.158	1.52473	223	57.5967	66.1976	60.8629	0.919412	429	51.3849	60.3301	112.857	1.87066	225	46.8992	-0.0799386	6.45394	0.645396	126.376	6.98272
FBgn0029715	NM_001297934	CG11444	146.14	70.8488	0.484802	199	39.8641	157.885	253.905	1.60817	144	61.3747	150.866	295.483	1.95858	241	52.5706	218.12	458.53	2.10219	166	44.5247	-0.241192	8.13047	0.0959178	352.993	8.46391
FBgn0029718	NM_080334	mRpL30	79.3612	74.0847	0.933513	387	50.63	92.5579	60.8619	0.657555	415	45.3275	94.8484	90.5472	0.954652	827	49.6812	50.2401	79.8325	1.58902	380	30.6724	-1.17572	6.58935	3.37658e-12	207.694	7.69901
FBgn0029733	NM_131966	CG6927	123.244	311.829	2.53018	832	108.151	153.343	2.54423	0.0165917	2230	47.1796	190.586	8.53766	0.0447969	4658	60.8688	3.21505	0	0	75	16.2305	-5.77401	7.70197	8.28145e-222	134.54	7.07296
FBgn0029736	NM_131969	CG4041	24.4276	2.72792	0.111674	108	54.9266	29.0007	2.14658	0.0740182	237	46.3264	35.4151	4.78504	0.135113	359	48.7239	17.012	1.48462	0.0872694	66	33.5464	-1.38765	5.08943	4.44428e-14	14.886	3.90554
FBgn0029737	NM_131970	CG6903	36.6163	35.6329	0.973145	182	60.1536	42.3069	9.84797	0.232775	321	46.5879	49.6362	17.7037	0.356669	518	53.4382	7.99575	4.25693	0.532398	54	39.2676	-4.26036	5.30703	5.59464e-115	21.84	4.45549
FBgn0029755	NM_131987	Sas10	30.3481	0	0	136	34.0072	43.9688	38.6845	0.879816	113	60.7748	42.0171	42.1016	1.00201	259	49.8517	55.3535	39.4423	0.712553	183	47.0061	0.361649	6.17289	0.0117937	56.034	5.8108
FBgn0029756	NM_131988	CG3309	29.3707	22.8397	0.777635	123	52.101	23.0881	53.127	2.30106	138	70.451	25.4888	27.6742	1.08574	250	64.732	30.3501	31.5624	1.03994	193	34.6872	0.283965	6.35617	0.082688	38.5893	5.27386
FBgn0029763	NM_001297961	Usp16-45	71.9381	11.4034	0.158517	402	45.0269	68.3894	174.992	2.55876	458	88.0642	56.4647	109.779	1.94421	683	77.0004	69.51	134.95	1.94145	453	45.003	0.391415	7.77246	0.0582368	60.5073	5.92142
FBgn0029778	NM_167040	RhoGAP5A	24.1222	1.52713	0.0633079	146	32.121	19.5308	51.9129	2.658	51	103.831	18.2915	52.3649	2.8628	109	75.5862	31.9873	41.9335	1.31094	115	49.5023	0.264014	5.69235	0.0807999	33.8113	5.0837
FBgn0029783	NM_167042	Sirt4	13.5216	7.98957	0.590874	43	31.7507	12.5901	0.606242	0.0481521	62	26.4938	17.9262	0	0	134	30.6069	1.71709	1.52469	0.887951	7	63.9564	-4.64445	2.43754	1.44048e-36	6.216	2.65901
FBgn0029785	NM_167043	RpL35	2235.19	585.288	0.261851	11900	60.7516	2476.28	379.962	0.153441	16832	59.2723	2380.71	1140.25	0.478955	24639	59.3133	4157.64	1364.71	0.328241	18623	54.9069	-0.120013	10.376	0.496867	4020.08	11.973
FBgn0029789	NM_132017	PGAP1	17.695	16.9173	0.95605	6	68.3315	19.1939	1.11762	0.0582281	16	61.3089	21.5109	2.82888	0.131509	48	60.3057	3.97393	2.58595	0.650729	9	52.3022	-4.05048	5.40832	4.17339e-90	13.3173	3.74603
FBgn0029798	NM_001272333	Rtel1	24.4776	7.28466	0.297605	136	41.8437	33.2203	17.7453	0.534169	237	59.9515	33.5346	8.44287	0.251766	454	56.907	14.7672	12.5275	0.848331	88	32.8252	-0.969914	5.91494	1.28695e-09	20.5487	4.36798
FBgn0029800	NM_001297979	lin-52	88.8266	91.3094	1.02795	561	51.62	129.516	72.9015	0.562875	786	43.5068	135.292	57.028	0.421517	1178	48.747	48.4474	77.4812	1.59929	268	33.6656	-2.10724	6.26691	4.37664e-34	155.158	7.27852
FBgn0029801	NM_001297980	CG15771	127.871	66.0154	0.516264	862	47.6767	117.696	1.27045	0.0107943	1048	40.7938	156.925	8.03925	0.0512299	1942	49.7877	9.71557	3.8342	0.394645	58	32.8866	-4.90826	6.25998	3.28599e-131	39.676	5.31383
FBgn0029818	NM_132045	GAA1	49.3094	67.6845	1.37265	154	100.796	43.7253	3.20873	0.0733839	374	42.5818	62.0507	15.2566	0.245874	721	47.0487	9.84443	9.71686	0.987041	55	48.1924	-4.86786	5.30857	6.75672e-96	19.6493	4.30373
FBgn0029819	NM_132046	Usp30	49.7429	29.6321	0.595705	371	74.2901	52.5394	7.94908	0.151298	809	51.2429	57.4803	5.03009	0.0875098	1351	53.0733	21.2503	2.99878	0.141117	327	22.9663	-2.44193	6.75692	2.01898e-45	57.01	5.83567
FBgn0029820	NM_132047	CG16721	12.8255	15.2713	1.19069	145	41.1389	11.1692	51.5524	4.61558	76	100.402	11.3868	44.3287	3.893	159	74.5477	17.7904	41.7068	2.34435	81	69.1165	0.498672	5.13473	0.00979771	17.3673	4.12659
FBgn0029821	NM_001272335	CG4020	3.22762	2.54521	0.788572	6	93.4572	3.4179	4.05569	1.1866	26	66.0002	4.84543	2.33309	0.481503	32	58.5037	5.59631	3.62668	0.648048	25	46.4402	0.861546	3.46847	8.99409e-06	7.65667	2.95544
FBgn0029822	NM_132049	CG12236	53.6689	6.89592	0.12849	212	38.973	62.3657	2.87791	0.0461457	252	41.917	75.1349	4.51515	0.0600939	441	49.9893	8.89229	2.8513	0.320649	45	19.0206	-3.90309	6.18643	9.30998e-69	29.478	4.88645
FBgn0029823	NM_001144690	Shmt	77.4159	154.835	2.00004	129	88.7238	80.9857	66.1941	0.817355	332	42.5389	82.9351	100.28	1.20914	636	50.7263	10.1141	10.0895	0.997574	44	40.2295	-3.8484	7.09897	1.39005e-89	100.687	6.65516
FBgn0029824	NM_001297988	CG3726	16.8285	2.92336	0.173715	26	49.1813	18.6208	24.3912	1.30989	15	69.317	18.6961	11.5377	0.61712	25	49.8544	18.945	14.9698	0.790171	15	27.3281	-0.405753	5.04844	0.0597908	13.0087	3.71245
FBgn0029825	NM_001297989	CG12728	16.6447	0	0	168	36.4249	29.1734	6.26099	0.214613	155	45.85	31.1487	1.61271	0.0517745	265	44.3224	20.2783	10.3409	0.509948	132	39.1813	-0.0956474	5.95499	0.580994	36.8467	5.20737
FBgn0029830	NM_132057	Grip	3.70293	1.16801	0.315429	24	54.2915	3.02495	4.715	1.5587	17	63.344	2.27919	4.63957	2.03562	28	81.9411	1.97344	2.49646	1.26503	12	25.197	0.140879	2.27846	0.642339	1.55933	0.730604
FBgn0029831	NM_001297993	CG5966	20.0081	83.996	4.1981	149	76.6551	24.24	28.7176	1.18472	360	47.9427	34.0492	10.6201	0.311905	576	50.8967	4.82667	17.0243	3.52714	34	24.6742	-1.39847	6.10505	1.31808e-20	31.328	4.97398
FBgn0029833	NM_132060	MCTS1	117.977	292.776	2.48164	483	65.4868	123.389	129.072	1.04606	674	57.998	117.048	187.117	1.59864	1179	60.6987	132.815	226.84	1.70795	917	42.893	0.122249	7.05519	0.53762	226.582	7.82453
FBgn0029849	NM_132071	Efr	31.5282	87.5991	2.77843	41	75.9268	28.3844	8.97246	0.316105	72	49.3355	33.4222	5.5302	0.165465	139	51.4341	3.09985	1.9342	0.623965	14	23.0407	-3.12446	5.84538	7.6209e-76	38.6847	5.27741
FBgn0029853	NM_132075	Josd	28.6905	16.6017	0.578649	135	47.4765	25.3082	4.61898	0.182509	159	43.3146	27.0904	22.344	0.824796	233	52.6776	7.95934	13.7288	1.72487	61	50.7032	-5.47187	2.87955	4.21312e-58	10.31	3.3799
FBgn0029854	NM_206632	CG3566	81.9954	73.0475	0.890874	238	39.2866	65.2896	16.4604	0.252113	194	31.1187	87.7051	59.1815	0.674778	303	42.4669	3.4582	2.95698	0.855064	9	66.2523	-2.97292	3.78177	1.43411e-31	36.1393	5.17948
FBgn0029857	NM_132079	wuho	31.9388	8.94459	0.280054	122	24.9778	43.8276	26.9221	0.614273	107	45.4143	46.5439	30.3672	0.652443	202	47.8582	18.908	29.7388	1.57282	70	31.0298	-1.98933	5.38785	2.15297e-32	35.9267	5.17099
FBgn0029858	NM_001258620	mldr	16.9178	3.68694	0.217933	49	41.8469	21.1637	4.97743	0.235187	48	58.0469	18.2055	2.11229	0.116025	91	63.9064	10.72	3.48868	0.325435	21	34.9569	-2.06309	5.0008	3.67918e-31	21.4947	4.4326
FBgn0029860	NM_001298010	CG15891	44.7927	31.0452	0.693085	188	46.0772	32.187	42.3561	1.31594	140	40.4816	29.9857	76.2596	2.5432	231	42.8292	13.9481	21.1424	1.51579	29	39.2627	-1.18578	4.46716	1.03988e-07	56.4627	5.82178
FBgn0029861	NM_132083	CG3815	32.3676	4.51782	0.139578	186	51.2759	48.0406	5.74918	0.119673	335	61.933	50.5968	3.73867	0.0738915	545	67.1249	18.2007	6.78951	0.373035	169	32.1673	-2.65834	6.16993	1.38169e-45	25.9687	4.70424
FBgn0029866	NM_001272342	CG3842	29.9768	47.4091	1.58153	192	58.6957	27.2998	23.0831	0.845542	189	58.6661	26.8687	14.2954	0.532047	344	63.774	10.9006	23.8882	2.19145	98	37.9341	-1.74898	6.36569	7.12754e-33	52.3713	5.71346
FBgn0029867	NM_132089	CG3847	57.0953	8.01986	0.140464	532	18.0749	73.9613	199.026	2.69095	321	97.0957	50.2564	226.33	4.50351	505	71.0713	122.199	181.233	1.4831	481	60.2115	0.545722	7.30292	0.00105365	94.0627	6.55708
FBgn0029868	NM_001316630	ND-B16.6	147.143	248.186	1.6867	910	90.2777	137.39	146.784	1.06837	1434	65.2105	145.347	335.246	2.30653	2258	76.7299	98.5887	131.675	1.3356	864	39.527	-0.623831	7.10013	0.000108309	285.317	8.15693
FBgn0029870	NM_132092	Marf	68.5508	46.055	0.671838	363	61.2862	81.1108	36.1264	0.445396	681	58.401	80.4916	36.0349	0.447685	1025	68.9942	49.732	29.3352	0.589867	457	31.4004	-1.52978	7.12183	2.12698e-12	45.7567	5.51906
FBgn0029873	NM_132095	CG3918	59.0796	0.797462	0.0134981	596	38.9467	65.3052	145.145	2.22256	364	93.2108	50.0995	167.724	3.34782	568	78.4711	99.5763	102.268	1.02703	738	51.9176	0.192195	6.53073	0.208845	65.4847	6.03529
FBgn0029874	NM_132096	CG3342	19.6948	0.556765	0.0282696	117	38.7377	22.4299	38.5432	1.71838	80	62.8678	21.1988	39.4114	1.85914	160	64.1812	19.9092	16.8584	0.846762	100	31.9562	-0.541787	5.78483	7.49552e-05	40.4867	5.34293
FBgn0029878	NM_132100	Pat1	50.245	97.3483	1.93747	179	82.3071	10.1912	2.1223	0.208247	58	69.1123	19.1031	9.61905	0.503532	141	63.1844	14.2501	15.0422	1.05559	100	46.7834	-1.37216	3.35069	3.96046e-10	3.192	1.71896
FBgn0029879	NM_132101	APC7	82.1605	164.133	1.99772	392	90.1698	114.911	8.27204	0.0719866	1046	46.9502	131.968	23.5861	0.178726	1965	56.6136	10.5785	0.904527	0.0855064	154	19.5411	-3.7478	7.73469	1.68694e-102	112.767	6.81848
FBgn0029882	NM_132104	CG3226	240.927	344.221	1.42874	1029	40.7687	325.135	274.754	0.845045	1232	38.4427	346.579	379.519	1.09504	2091	43.7918	102.939	197.285	1.91652	480	31.8146	-0.861557	7.76325	1.17432e-09	341.709	8.41705
FBgn0029885	NM_132107	CG3224	48.8651	34.943	0.715092	257	31.1764	106.138	122.261	1.15191	313	52.2424	81.9654	120.327	1.46803	535	49.4316	74.9057	161.522	2.15634	322	40.6181	-0.381005	5.87657	0.0375924	98.978	6.63049
FBgn0029887	NM_132109	CG3198	33.9585	4.61231	0.135822	346	39.4183	44.5868	72.883	1.63463	250	90.2006	39.1014	48.7385	1.24646	475	79.4513	58.8467	50.0609	0.850701	326	42.7007	0.573428	5.61887	0.000531937	11.812	3.57434
FBgn0029888	NM_132110	ND-ASHI	85.9315	134.481	1.56498	239	70.5659	114.152	172.352	1.50985	404	55.8589	90.1879	262.266	2.908	565	56.4406	158.987	274.232	1.72487	532	39.9562	-0.111497	6.28552	0.533809	167.703	7.39062
FBgn0029891	NM_001031880	Pink1	62.0945	9.66602	0.155666	195	43.4375	89.7773	75.3008	0.838751	264	59.136	75.0853	46.5877	0.620463	440	53.7701	93.6023	47.4989	0.507455	279	42.193	0.279186	7.40581	0.0668126	74.8253	6.22738
FBgn0029892	NM_132113	CG3184	10.2665	0.715451	0.0696878	71	23.971	11.2375	0.126671	0.0112722	63	24.9692	14.4716	2.18608	0.15106	139	31.7523	4.22255	2.23004	0.528128	19	44.397	-2.62988	1.98931	1.3324e-19	4.266	2.12631
FBgn0029893	NM_132114	CG14442	76.6818	0.717324	0.00935455	304	39.7339	108.713	24.3846	0.224303	532	53.8583	99.2338	12.4202	0.125161	742	54.8983	50.2498	15.3318	0.305111	272	24.4686	-1.55713	6.7726	5.84688e-11	28.632	4.84459
FBgn0029894	NM_132115	CG14440	36.4177	3.2215	0.0884598	282	24.8637	34.1837	2.42408	0.0709132	231	38.8194	61.1375	2.87099	0.0469595	637	41.5889	6.6173	1.43448	0.216777	68	15.926	-3.38643	4.75052	2.00196e-41	13.7833	3.79528
FBgn0029895	NM_132116	CG14441	9.03383	8.59383	0.951294	55	58.8504	3.7867	1.82586	0.482176	16	57.9696	5.52166	1.42235	0.257594	58	56.9668	5.24606	3.06134	0.583551	29	32.67	0.107903	3.25294	0.744492	1.82267	0.943109
FBgn0029897	NM_132118	RpL17	1858.09	320.208	0.172332	7303	70.0136	2112.98	185.012	0.0875601	6603	77.2762	1974.72	617.328	0.312615	12358	78.7748	3262.74	618.709	0.189629	10662	72.8559	-0.371656	9.94713	0.0347356	1644.47	10.6835
FBgn0029903	NM_001258625	pod1	29.6345	1.16845	0.0394286	321	50.4292	14.3599	134.228	9.3474	198	118.269	12.0953	94.8094	7.83851	442	86.3756	32.0241	125.563	3.9209	280	69.4596	0.845929	6.77757	0.00317069	23.2107	4.54292
FBgn0029905	NM_132126	Nf-YC	54.4873	0	0	704	44.1057	64.6902	78.0703	1.20683	834	66.9695	66.4236	60.5874	0.912136	1587	66.0651	25.466	17.5971	0.691001	262	38.6494	-1.62425	5.88621	4.58214e-18	28.1287	4.81909
FBgn0029906	NM_132127	xit	14.1898	12.2893	0.866062	52	83.5227	12.9666	4.4387	0.342318	68	63.4837	15.6751	6.25838	0.399256	124	65.2333	17.9762	6.56664	0.365296	111	40.0803	-0.205259	4.54617	0.288285	18.0347	4.18068
FBgn0029911	NM_001169211	CG14435	41.0054	15.2535	0.371989	124	60.2849	48.2624	22.8056	0.472532	292	52.2005	58.4811	9.49415	0.162346	451	56.4959	25.2032	9.05618	0.359326	93	27.3038	-0.807797	6.05771	1.7944e-08	29.492	4.88714
FBgn0029912	NM_132132	CG4557	17.3615	1.59261	0.0917319	173	28.2806	23.0098	30.6411	1.33165	250	60.2498	21.1603	28.9272	1.36705	435	54.5286	15.3893	10.6374	0.691219	122	31.7745	-0.706806	5.50935	2.85349e-05	16.804	4.07929
FBgn0029913	NM_132133	Cht11	18.2486	18.7151	1.02557	40	25.9445	18.9332	51.6705	2.72909	46	43.1686	19.4845	27.1031	1.39101	83	35.8742	14.3484	26.5631	1.85129	20	35.0058	-0.349851	5.22292	0.0328677	29.882	4.90602
FBgn0029914	NM_132134	CG4558	35.0155	0	0	138	27.4434	36.1393	37.3914	1.03465	146	59.2801	52.3239	28.9294	0.552891	281	57.7656	32.4832	6.84461	0.210712	136	21.7388	-1.73354	6.16949	1.11167e-34	46.6567	5.5471
FBgn0029915	NM_001298040	CG14434	72.3116	184.153	2.54666	202	99.761	73.0109	148.46	2.03339	460	59.9423	75.0828	163.179	2.17332	679	57.9877	52.8513	123	2.32729	257	34.6065	-0.663469	6.47622	5.75544e-05	180.255	7.4947
FBgn0029924	NM_132143	CG4586	84.0417	144.328	1.71734	216	105.838	125.637	40.025	0.318578	847	53.0118	101.372	22.4999	0.221955	1356	54.0143	63.869	30.8217	0.482578	486	30.367	-1.5501	6.95883	1.87766e-25	66.7587	6.06304
FBgn0029925	NM_132144	CG3040	32.8925	3.2855	0.0998858	330	36.1064	31.5143	42.0764	1.33515	397	49.3108	33.6193	44.6175	1.32714	667	53.7037	9.12508	10.7285	1.17571	94	43.7746	-2.11977	5.58615	6.44744e-31	59.0507	5.88632
FBgn0029928	NM_001298045	CG3032	8.02132	0	0	53	29.2047	5.83422	0.41519	0.0711645	21	42.8128	6.97552	0.597108	0.0856005	44	56.0449	0.678441	0	0	2	19.5203	-1.703	3.08268	3.31172e-13	7.25133	2.87801
FBgn0029929	NM_132149	CG4593	66.6165	73.0475	1.09654	365	57.8062	78.5232	2.00687	0.0255576	519	38.2599	104.598	10.262	0.0981094	956	46.3782	5.10117	3.36484	0.659621	40	34.1754	-5.21272	5.91887	7.49358e-119	88.3787	6.46726
FBgn0029931	NM_132151	CG14427	0	0	NA	0	NA	0	0	NA	0	NA	3.18729	14.1664	4.44464	73	33.7939	72.73	142.677	1.96174	530	36.4446	-2.85383	1.53279	1.7306e-13	3.09467	1.67567
FBgn0029935	NM_132154	CG4615	37.9866	7.37026	0.194023	245	49.3871	34.2676	30.448	0.888537	247	79.4167	35.8573	21.686	0.604786	452	61.8107	48.2373	29.5366	0.61232	303	49.6988	0.517138	6.47071	0.000949932	57.0533	5.83677
FBgn0029936	NM_001272379	CG4617	28.5778	11.4988	0.402367	80	51.8479	34.9754	27.9665	0.799604	123	47.7264	36.5806	9.86242	0.269608	241	50.3087	9.24478	10.5099	1.13685	51	19.8499	-0.974182	5.62295	1.82491e-10	33.804	5.08338
FBgn0029937	NM_132156	CG8300	27.1122	0	0	91	30.267	31.3784	32.5875	1.03853	49	43.7125	23.2686	71.7634	3.08413	78	49.3956	17.8053	24.9713	1.40246	39	24.7152	-1.24222	5.43626	7.3247e-15	54.6907	5.77586
FBgn0029939	NM_167121	CG9650	15.7216	0	0	118	25.4367	13.1841	0.542802	0.0411709	100	60.1328	12.3539	2.7062	0.219056	165	45.7002	3.57151	2.73028	0.764461	25	26.3333	-2.42845	2.13001	1.40564e-10	0.857333	-0.0629068
FBgn0029941	NM_001298048	CG1677	125.066	7.67618	0.0613768	514	26.5831	72.2936	673.971	9.32269	364	92.2869	46.7278	578.678	12.384	731	68.7119	109.349	555.381	5.07896	462	56.234	0.505552	8.28228	0.0137448	106.005	6.72935
FBgn0029942	NM_132160	CG2059	25.1553	0	0	301	21.1149	49.9336	76.5371	1.53278	348	52.8424	46.1829	96.2868	2.0849	531	54.4144	27.2783	18.1735	0.666225	256	27.4053	-1.80677	6.5563	8.64391e-31	107.535	6.75
FBgn0029943	NM_132162	Atg5	30.3109	21.1453	0.697615	167	36.3844	25.0074	150.773	6.02914	96	70.1559	28.8192	75.3786	2.61557	211	59.5371	28.5857	98.8643	3.45852	94	50.4115	0.274588	6.50905	0.0671753	84.268	6.39862
FBgn0029944	NM_132163	Dok	53.8063	5.62213	0.104488	406	41.5144	45.1159	100.038	2.21736	348	69.5153	56.5736	33.1301	0.585611	769	60.4332	44.6602	90.4813	2.02599	333	36.953	0.411624	7.15846	0.0259512	50.036	5.64777
FBgn0029957	NM_132175	CG12155	33.2208	0	0	188	26.9712	38.487	10.791	0.280379	273	36.7796	48.0235	6.66746	0.138837	441	36.3822	13.8451	11.8608	0.856677	70	25.2273	-1.25367	5.98625	1.39897e-15	28.2607	4.82582
FBgn0029958	NM_001258638	Pdp	53.1588	0	0	403	34.0432	39.2791	5.63127	0.143365	405	27.3258	55.126	19.1668	0.347691	970	34.2293	7.66815	4.24878	0.554081	40	64.9112	-4.37594	3.46404	5.60664e-60	6.69133	2.76369
FBgn0029959	NM_001258639	Rab39	28.9151	24.0684	0.832382	242	32.57	28.1364	26.6334	0.946579	279	45.4165	28.9239	15.934	0.550894	597	43.1094	15.1799	34.831	2.29455	142	39.9579	-3.30006	5.35679	1.34272e-69	38.806	5.28192
FBgn0029969	NM_001298058	Acat1	68.1031	80.8895	1.18775	154	76.8062	55.0822	17.164	0.311608	299	34.6763	78.7598	47.4824	0.602876	644	43.3119	2.71537	0.549903	0.202515	16	23.7071	-5.28641	6.03354	2.59042e-120	52.69	5.72219
FBgn0029970	NM_132187	Nek2	38.8021	26.0642	0.671721	150	31.0847	52.7206	31.2242	0.592257	157	51.6406	62.2662	16.3762	0.263003	329	50.29	34.5499	53.9601	1.5618	142	33.9049	-0.654358	6.51193	2.03502e-05	42.8747	5.42541
FBgn0029975	NM_132192	spidey	124.28	161.087	1.29616	906	28.5223	160.06	65.0894	0.406656	1248	31.489	157.51	40.205	0.255254	2614	27.4617	75.3974	113.986	1.5118	666	24.967	-0.608038	7.37878	1.0828e-05	122.784	6.94115
FBgn0029976	NM_001298064	snz	21.3594	4.20067	0.196666	130	72.3717	25.1564	0.861167	0.0342325	259	47.0748	31.6198	2.58957	0.0818973	490	57.8546	3.14699	0.88602	0.281545	34	21.5051	-4.45442	5.05202	9.1427e-66	7.202	2.86829
FBgn0029979	NM_132196	mahe	100.07	1.57204	0.0157094	619	36.1707	97.919	38.0851	0.388945	1057	47.4711	119.835	25.8851	0.216005	1858	48.5736	26.197	24.6168	0.939679	269	29.2952	-1.75616	7.21234	3.3035e-16	25.1847	4.66019
FBgn0029980	NM_132197	Dhdds	37.0085	11.989	0.323954	199	24.0915	55.8564	36.8436	0.659613	297	36.6864	62.7663	18.7525	0.298768	490	37.9381	22.7934	23.642	1.03723	123	26.3422	-1.67096	6.15746	3.33218e-25	69.2347	6.1155
FBgn0029992	NM_132206	Upf2	8.98554	11.3267	1.26055	70	56.9855	8.9585	11.6807	1.30386	97	78.7992	9.93044	10.828	1.09039	152	72.0709	15.0855	18.1393	1.20243	123	41.4711	0.883148	5.18439	0.000476884	8.68267	3.13466
FBgn0029996	NM_167145	UbcE2H	323.894	40.7436	0.125793	2754	42.869	195.929	1199.28	6.12099	1009	114.009	202.917	1121.92	5.52897	1488	101.67	365.92	872.78	2.38517	1863	65.7594	0.978835	8.60602	9.10639e-07	192.147	7.58681
FBgn0029997	NM_001298071	CG2258	22.349	0.620098	0.0277461	101	47.4593	17.1004	106.276	6.21483	82	80.5099	19.6997	66.6312	3.38234	136	79.8609	24.3268	44.317	1.82174	130	34.0703	0.222001	5.3893	0.40358	10.3713	3.38837
FBgn0029999	NM_132212	CG1575	30.4713	21.9456	0.720207	164	62.4275	37.7775	19.705	0.521608	222	55.3548	41.3126	12.3733	0.299505	359	60.0513	8.52593	4.886	0.573075	43	41.2514	-4.40001	6.03335	4.42396e-118	37.234	5.22242
FBgn0030000	NM_132213	CG2260	25.7465	26.6747	1.03605	91	76.0054	36.0667	47.6638	1.32154	158	88.8606	39.0629	27.3774	0.700854	266	78.7329	46.921	62.1298	1.32414	191	54.4524	0.202942	6.19417	0.19244	45.948	5.52507
FBgn0030003	NM_132216	CG2116	33.2097	0	0	235	30.4133	58.4559	35.3126	0.60409	364	50.4922	52.139	27.6816	0.530919	547	45.3606	50.8557	29.4175	0.578449	305	38.7754	-0.157008	6.43855	0.329298	55.4307	5.79521
FBgn0030006	NM_001298078	CG17982	14.2389	0	0	24	29.1824	14.2221	33.8438	2.37966	25	56.508	12.9966	29.5512	2.27376	32	46.276	17.0845	34.5787	2.02398	25	38.9963	-0.0886392	4.4111	0.653919	26.1593	4.71476
FBgn0030007	NM_132220	Œ±-PheRS	65.5332	114.594	1.74864	189	74.6459	71.7253	32.0871	0.447361	498	47.7227	77.6048	59.6431	0.768549	834	53.5848	15.0724	13.4873	0.894834	126	27.6472	-2.87927	6.38626	5.92377e-73	60.428	5.91953
FBgn0030008	NM_132221	CG2129	25.4982	0	0	200	28.0568	19.232	1.43915	0.0748309	224	43.002	27.3382	2.2077	0.0807552	384	45.0615	0.689815	0	0	9	24.2884	-5.65285	5.04681	9.67565e-135	19.594	4.29968
FBgn0030010	NM_132223	CG10959	24.9094	2.27917	0.0914985	242	29.8809	22.8182	1.10971	0.0486326	291	35.6722	27.9321	6.38374	0.228545	729	40.9894	1.5166	0.761157	0.501885	13	40.0735	-5.89142	4.16182	7.98871e-91	11.778	3.57022
FBgn0030011	NM_132224	GŒ≤5	4.39118	0.711271	0.161977	20	100.355	3.92293	1.13338	0.288913	13	52.6654	4.06224	2.53553	0.62417	22	56.1624	0.987736	2.21702	2.24454	4	66.4866	-2.02672	1.92576	3.56365e-12	2.99067	1.62792
FBgn0030012	NM_132225	CG18262	14.2498	0	0	54	40.2048	14.3611	0.380387	0.0264872	84	44.3313	21.0897	0.820584	0.0389093	110	54.4445	1.11883	0	0	6	41.1861	-4.38338	3.92356	6.25018e-60	11.774	3.56973
FBgn0030013	NM_001298079	GIIIspla2	50.2473	0	0	434	32.0917	58.5824	82.6523	1.41087	459	53.9746	58.9986	99.7743	1.69113	696	60.0197	5.31835	8.61636	1.62012	66	21.2266	-2.65781	6.20222	3.31456e-62	77.62	6.28021
FBgn0030025	NM_132237	CG2147	50.8761	34.241	0.673028	456	48.3665	63.3417	59.4694	0.938867	598	45.7886	77.6027	44.0087	0.567103	749	55.6788	15.6614	21.0553	1.34441	136	32.3203	-2.47402	5.74763	3.76816e-38	104.338	6.7065
FBgn0030026	NM_001298083	sni	30.9103	41.0498	1.32803	316	62.622	37.7341	20.872	0.553132	491	47.4943	36.8199	19.8328	0.538642	784	50.6195	20.8289	29.0585	1.3951	225	41.9464	-0.698438	5.01557	2.36387e-05	33.8033	5.08336
FBgn0030028	NM_001258649	Corp	28.0006	28.3799	1.01355	151	32.8863	28.4055	30.3667	1.06904	242	50.4412	40.8148	23.2499	0.569643	494	49.6562	22.7042	81.8664	3.60579	155	40.6335	-2.12669	6.46592	5.56367e-40	106.45	6.73539
FBgn0030030	NM_001298084	CG1636	39.6619	1.39006	0.0350477	366	64.0281	24.9167	46.0228	1.84706	206	116.627	22.3283	68.3117	3.05942	401	96.8325	48.259	34.3527	0.711841	302	68.092	0.716703	7.02932	1.09349e-06	85.0867	6.41256
FBgn0030034	NM_001298087	CG10555	35.0347	18.7233	0.534421	200	54.735	23.4754	142.118	6.05392	116	114.051	17.8858	124.226	6.94552	189	88.1649	34.1725	104.929	3.07056	198	54.1797	0.304899	5.98613	0.231309	14.8953	3.90644
FBgn0030035	NM_132247	PIG-T	51.1364	58.3749	1.14155	146	55.6539	56.3713	59.1489	1.04927	220	61.0625	75.7456	39.3691	0.519755	433	54.8026	100.281	103.271	1.02981	328	39.846	0.107746	6.54831	0.530367	45.8687	5.52258
FBgn0030037	NM_001298088	Miga	50.5727	2.3903	0.0472646	431	45.4385	60.6436	5.24775	0.0865342	516	46.2529	71.6707	13.1465	0.18343	890	60.8252	17.4821	7.66338	0.438355	199	29.6726	-3.88506	6.41791	1.78224e-85	36.4273	5.1909
FBgn0030038	NM_001298089	CG1440	129.019	208.317	1.61463	617	44.797	118.669	376.559	3.1732	789	58.6646	157.919	261.742	1.65745	1568	53.6816	185.016	462.383	2.49915	1219	37.081	0.025164	8.49995	0.884991	225.107	7.81511
FBgn0030039	NM_132250	CG12123	45.1798	79.4256	1.75799	233	55.906	33.4751	1.49147	0.0445545	278	29.5014	45.2473	4.28993	0.0948106	761	32.6957	0.27853	0	0	6	23.3977	-5.10085	3.30115	8.39678e-55	12.3453	3.63753
FBgn0030048	NM_132261	CG12112	72.7803	3.94141	0.054155	403	33.8818	41.9015	56.0592	1.33788	136	65.8812	42.5196	53.5249	1.25883	281	57.7103	49.7168	64.9366	1.30613	168	38.3507	-0.438875	7.12659	0.00260951	169.293	7.40423
FBgn0030049	NM_001272411	Trf4-1	72.1579	43.2453	0.599315	273	47.0127	55.1397	149.676	2.71449	193	90.9929	65.3332	60.6573	0.92843	512	64.8174	82.7321	151.41	1.83013	210	47.4112	0.553548	7.55357	0.0293389	55.8513	5.8061
FBgn0030052	NM_132265	CG12065	15.1902	10.881	0.716313	83	27.6714	9.78466	9.37557	0.958191	56	24.5778	13.9823	6.46471	0.462348	202	25.1675	0.713542	0.807517	1.1317	5	5.94303	-4.35983	2.7139	1.70582e-34	2.854	1.56267
FBgn0030053	NM_001272414	CG12081	25.8035	0	0	329	23.565	31.9582	86.2581	2.69909	139	103.841	24.5337	81.3146	3.31441	284	80.8624	54.9978	53.7448	0.977216	197	71.8611	0.27884	6.28225	0.068015	50.192	5.65226
FBgn0030054	NM_132267	Caf1-180	86.4193	22.1103	0.255849	416	46.0804	174.442	47.2345	0.270775	631	77.0511	174.475	41.64	0.238658	1034	76.6407	168.85	62.7873	0.371852	826	42.5075	0.151146	7.87899	0.573851	71.0807	6.15341
FBgn0030055	NM_001272419	Rubicon	19.4796	11.4043	0.585449	103	64.315	18.4235	4.03829	0.219192	180	46.3492	21.4252	3.05668	0.142667	302	52.6847	6.2862	1.60362	0.255102	50	23.6671	-4.11824	4.13045	1.13607e-56	6.42067	2.70502
FBgn0030056	NM_001298094	CAH3	134.888	8.31266	0.0616262	852	31.9591	171.18	49.1202	0.28695	893	47.8012	202.266	13.7581	0.0680199	1720	49.8315	56.0352	28.6865	0.511937	521	24.0108	-2.28344	7.98209	2.37315e-49	149.931	7.22912
FBgn0030057	NM_001298095	Ppt1	14.8441	1.63235	0.109966	56	29.2423	17.6146	81.9341	4.65149	96	102.297	16.7032	60.2678	3.60816	132	88.2437	29.0909	51.9702	1.78647	77	85.7928	0.0227002	5.43866	0.914627	49.9373	5.64493
FBgn0030060	NM_001272424	CG2004	50.4215	63.6489	1.26234	136	84.9949	62.8348	103.95	1.65433	249	67.7636	57.4715	68.4622	1.19124	532	62.7342	85.0156	158.926	1.86937	169	55.3274	0.0716463	7.09202	0.638377	108.217	6.75911
FBgn0030061	NM_132274	CG1785	55.8896	13.6931	0.245003	302	46.4777	73.3126	67.3233	0.918304	281	58.5119	78.8313	63.0278	0.799527	639	61.1173	56.1933	75.9818	1.35215	324	37.9302	-1.06355	7.1943	1.45056e-15	95.914	6.58517
FBgn0030063	NM_132276	CG1789	49.7452	7.70079	0.154805	182	37.4814	81.2523	152.9	1.88179	229	72.7947	62.8301	135.017	2.14893	341	65.9821	96.1189	178.799	1.86019	142	48.4944	-0.00360345	6.33487	0.985936	135.461	7.0828
FBgn0030065	NM_001272431	CG12075	8.61523	9.09713	1.05594	47	65.7803	1.82773	0.870626	0.476343	13	62.0819	3.33501	2.87982	0.863513	27	55.6219	2.50386	1.42325	0.568423	20	57.3784	-0.609919	1.9578	0.0101472	1.08933	0.250153
FBgn0030066	NM_001272433	Uros1	24.0972	13.9759	0.579982	109	45.7582	22.5662	8.90804	0.394752	142	48.688	27.2718	2.84692	0.104391	366	46.8264	10.0276	10.7869	1.07573	54	36.7982	-1.47666	4.67837	1.82536e-18	25.0793	4.65417
FBgn0030067	NM_001298097	Rbm13	52.6265	4.46319	0.0848087	116	27.8392	95.6998	124.985	1.30602	194	57.0744	88.8621	103.796	1.16805	232	50.5353	91.9369	116.262	1.26458	167	38.5211	-0.185277	6.82772	0.214907	120.671	6.91613
FBgn0030081	NM_132292	CG7246	28.687	12.4584	0.434286	233	33.1625	41.8748	70.0699	1.67332	314	62.4181	42.8893	35.9521	0.838253	432	63.5038	31.8623	62.6866	1.96742	240	36.3015	0.0402594	6.31439	0.833613	48.8587	5.61349
FBgn0030082	NM_001258657	HP1b	37.8514	2.1708	0.0573507	287	19.3139	98.5153	278.841	2.83044	270	81.2954	83.1697	213.36	2.56536	665	55.5891	131.008	324.784	2.47911	231	75.7779	0.0895511	7.30143	0.564445	186.963	7.54738
FBgn0030086	NM_132296	CCT2	377.468	573.878	1.52033	2284	39.7069	353.764	122.027	0.344938	3984	30.2968	446.959	229.216	0.512834	5760	37.9831	47.6926	54.6984	1.14689	495	22.02	-3.84015	8.68901	3.56004e-113	232.66	7.8627
FBgn0030087	NM_001258659	CG7766	31.8408	1.63255	0.0512722	204	25.3042	44.6944	24.055	0.53821	299	42.1188	50.6339	13.025	0.257239	684	41.64	14.9041	7.35023	0.493167	103	22.0723	-1.75029	6.17147	2.23227e-13	16.928	4.08984
FBgn0030088	NM_132298	Arfrp1	40.5549	0	0	262	37.976	50.0478	75.7747	1.51405	202	81.5738	46.208	49.1064	1.06273	378	73.4611	42.3433	43.5259	1.02793	235	45.0047	-0.203746	6.10655	0.163403	85.174	6.41403
FBgn0030089	NM_001258661	AP-1Œ≥	56.6382	20.1775	0.356252	319	51.4717	69.9444	92.8384	1.32732	306	74.8787	68.6811	56.7102	0.825704	581	68.4983	46.0797	45.0371	0.977372	303	36.4788	-0.483078	6.70197	0.0255726	26.1373	4.71355
FBgn0030090	NM_001272443	fend	67.3295	10.367	0.153974	218	38.73	56.8911	184.396	3.24122	215	75.5965	85.0173	77.9734	0.917148	506	65.258	87.5792	243.241	2.77738	200	42.1286	0.0155714	6.5267	0.941685	31.2367	4.96978
FBgn0030091	NM_132301	CG7065	8.12344	0.601049	0.0739895	32	47.905	10.2093	23.2697	2.27927	53	70.7434	13.7309	14.2841	1.04028	152	60.6503	20.5422	26.8529	1.30721	87	56.195	0.319581	4.93581	0.208224	8.718	3.14045
FBgn0030093	NM_132302	Bap111	94.0731	18.9259	0.201183	879	45.1891	87.2253	418.505	4.79798	810	88.6731	68.3468	350.693	5.13108	1509	73.8538	143.938	333.695	2.31833	1374	46.5381	0.146094	7.14839	0.453421	66.0773	6.04827
FBgn0030096	NM_132304	Zpr1	31.4839	53.5167	1.69981	153	34.5524	32.017	96.9987	3.0296	229	48.676	34.3984	72.2081	2.09917	456	52.4944	29.9443	87.7044	2.92891	161	35.1121	-0.80415	6.03854	8.6303e-08	43.9627	5.46148
FBgn0030099	NM_132307	CG12056	11.2302	26.0243	2.31735	72	48.5194	14.7407	10.0097	0.67905	73	35.3137	12.3859	11.882	0.959316	116	41.1268	9.34648	13.1865	1.41086	37	37.8437	-0.224401	3.83098	0.29413	20.4367	4.36013
FBgn0030100	NM_132308	CG12106	21.8395	16.2051	0.742009	82	38.853	17.3374	125.138	7.21783	65	74.9468	16.3151	116.805	7.15931	136	71.4673	19.9073	67.7179	3.40167	69	52.3677	-0.670835	5.32352	1.73939e-05	37.6593	5.23876
FBgn0030101	NM_132309	CG12118	31.039	9.07423	0.292349	174	34.5721	37.2094	47.3948	1.27373	245	41.1558	33.2544	56.8395	1.70923	372	47.3893	10.081	5.25277	0.521054	51	31.6654	-2.83345	4.86024	4.66116e-49	29.3153	4.8785
FBgn0030109	NM_132317	CG12121	47.0779	31.0123	0.658745	178	38.524	37.709	186.567	4.94754	75	93.0398	33.6911	147.117	4.36664	180	73.2814	58.1633	152.802	2.62713	122	67.9831	0.689163	6.96207	0.00100962	52.5853	5.71933
FBgn0030114	NM_001298117	CG17754	24.137	4.79524	0.198668	154	38.3397	19.8836	3.74977	0.188586	204	48.0012	29.4788	4.6805	0.158775	359	51.008	7.63023	3.20286	0.419759	58	27.2449	-3.06708	4.78892	2.80663e-42	11.23	3.50208
FBgn0030121	NM_132328	Cfp1	34.1429	6.01833	0.176269	127	40.1653	39.5524	36.029	0.910918	138	68.3087	40.4589	20.8794	0.516065	291	64.1982	21.7646	20.6014	0.946556	68	36.9726	-1.3731	6.38828	4.74848e-23	43.1467	5.43452
FBgn0030122	NM_001298120	Aladin	70.7312	84.8887	1.20016	192	72.3747	93.872	70.4575	0.75057	413	47.8318	86.9793	37.9983	0.436866	747	44.2998	92.23	100.397	1.08855	398	36.6919	-0.0600904	7.49014	0.6878	135.228	7.08032
FBgn0030136	NM_001298130	RpS28b	2293.58	873.609	0.380893	8836	67.8724	2539.33	483.246	0.190304	10170	70.3741	2408.95	1508.1	0.626039	15359	69.3534	4268.38	1639.53	0.384109	14359	64.5256	-0.0494972	10.5808	0.788397	5001.95	12.2883
FBgn0030137	NM_132341	CG15317	24.0563	15.1038	0.627854	76	32.8116	26.6702	2.91725	0.109383	169	38.9857	41.497	11.1879	0.269608	265	46.4341	3.97245	6.11406	1.53911	20	35.6564	-3.36622	4.03241	1.18343e-40	27.576	4.79056
FBgn0030141	NM_132343	Gga	58.8302	17.0054	0.289059	290	43.7797	62.3008	184.998	2.96944	243	92.3688	43.1652	153.764	3.56223	396	75.7794	68.5279	94.5683	1.38	326	41.3856	0.219705	6.62851	0.204522	52.356	5.71304
FBgn0030151	NM_167202	CG1354	135.842	30.0108	0.220924	874	62.8992	129.155	79.3625	0.614474	980	59.9938	115.481	125.192	1.08408	1305	67.6091	143.279	43.5017	0.303616	485	52.2306	-0.345557	7.83427	0.0119124	179.62	7.48961
FBgn0030174	NM_167216	CG15312	44.097	8.64468	0.196038	310	44.9925	69.8152	31.9229	0.457249	483	57.3621	68.3271	11.6348	0.17028	792	57.1577	39.6587	35.7437	0.901283	270	33.7498	-0.568262	6.30931	6.47976e-05	56.0927	5.81231
FBgn0030177	NM_001298143	CG2972	41.7561	2.66792	0.0638929	112	29.7161	67.1112	29.7585	0.443422	182	43.0026	89.264	27.9882	0.313544	258	45.1427	34.6409	35.6393	1.02882	70	41.1828	-0.526946	6.43635	0.00025989	65.7587	6.0413
FBgn0030178	NM_132376	Naxe	17.4392	55.6661	3.192	105	28.3239	20.9765	3.41934	0.163008	126	35.8345	24.8715	5.78535	0.23261	231	40.4432	1.31468	2.5293	1.92389	10	31.0666	-4.27216	4.47395	2.49322e-67	23.6567	4.57026
FBgn0030183	NM_001272467	Ypel	18.5926	0	0	93	43.4283	24.6422	2.19206	0.0889557	111	44.9564	28.2842	7.56606	0.267501	229	53.4949	12.3219	3.30781	0.26845	37	27.5289	-1.75774	5.19443	6.17168e-25	20.3093	4.35116
FBgn0030189	NM_132388	CG2909	7.22343	0	0	47	41.113	5.84686	3.87642	0.662992	36	55.2219	8.40731	5.5749	0.663102	118	57.3531	4.7795	2.43729	0.509948	24	47.8063	-2.27779	3.63017	5.62423e-31	7.39533	2.90599
FBgn0030196	NM_001298154	Psf3	38.0761	59.5294	1.56343	133	60.3703	54.5725	8.12439	0.148873	315	46.997	51.3521	11.3684	0.221381	452	50.2978	15.0697	18.7761	1.24595	124	38.6401	-2.67802	5.94855	4.10917e-54	62.4453	5.96683
FBgn0030206	NM_132404	CG2889	13.0796	4.30705	0.329294	74	37.294	9.96677	1.14385	0.114767	77	39.8072	13.7342	1.75471	0.127762	172	53.7775	2.64168	0.191785	0.0725998	16	70.4193	-5.34224	2.92554	3.0055e-60	4.288	2.13356
FBgn0030208	NM_001272481	PPP4R2r	74.463	61.0733	0.820183	317	63.7849	43.1287	406.556	9.42656	220	132.466	41.3118	447.426	10.8305	432	114.016	108.241	583.084	5.3869	199	109.065	0.624331	7.25229	0.0024804	79.1927	6.30912
FBgn0030217	NM_132410	CG2124	4.70317	4.76397	1.01293	70	36.0266	4.33158	9.13756	2.10952	69	58.6077	5.85731	6.6717	1.13904	147	50.9617	6.34003	10.9601	1.72872	106	40.715	-0.551	3.74157	0.00650778	5.72067	2.54118
FBgn0030228	NM_001272502	BTBD9	48.1443	1.37891	0.0286411	252	37.9245	44.0191	48.4612	1.10091	191	76.3325	45.3648	20.7153	0.456639	386	64.5596	38.6166	27.0161	0.699598	242	31.0758	0.433266	6.71489	0.0263235	40.8533	5.35591
FBgn0030239	NM_132428	Pgls	44.5005	47.1274	1.05903	357	28.8145	52.7813	35.2722	0.668271	331	35.6019	63.2109	26.7271	0.422825	720	39.2374	25.9055	30.5237	1.17827	166	25.3777	-1.96743	5.3402	6.12394e-27	66.9133	6.06638
FBgn0030240	NM_132429	CG2202	32.8903	0	0	191	32.9929	36.9055	4.98568	0.135093	286	48.9922	39.4766	3.40762	0.0863198	550	52.7445	8.74376	3.1037	0.354962	49	32.3869	-5.22284	4.96193	4.74296e-102	10.7073	3.43394
FBgn0030241	NM_132430	feo	135.71	17.463	0.128679	806	37.6425	168.574	123.411	0.732088	1284	50.1828	177.72	126.207	0.710143	1946	53.2495	111.192	71.8038	0.645762	479	34.0401	-1.59281	7.52855	7.057e-28	91.6093	6.519
FBgn0030242	NM_001298163	sofe	44.5904	11.5295	0.258564	428	35.4314	43.8905	0.291616	0.00664416	412	34.127	66.4356	7.33931	0.110473	998	40.951	4.38394	3.85041	0.878299	31	43.1221	-6.53863	4.51327	1.20184e-104	11.576	3.54547
FBgn0030243	NM_001272504	CG2186	44.5244	1.31341	0.0294987	442	29.7466	54.4084	101.349	1.86275	279	91.0196	58.7073	53.063	0.903856	717	59.8187	54.591	89.5778	1.64089	409	44.6955	0.556138	6.06423	0.0230744	18.246	4.19739
FBgn0030245	NM_001298166	CG1637	24.1937	110.944	4.58567	704	44.0668	18.3069	118.246	6.45908	331	83.003	14.6383	132.017	9.01862	600	71.3202	35.2754	129.863	3.6814	479	56.3651	0.188057	7.41737	0.348798	118.525	6.89026
FBgn0030246	NM_001298169	CG1582	26.1205	4.01886	0.153858	57	51.8691	30.4948	7.86086	0.257777	116	54.4153	31.4233	11.9874	0.38148	170	58.5101	13.598	3.91992	0.288271	37	29.3727	-1.36097	5.7071	1.63556e-09	14.588	3.87657
FBgn0030266	NM_132457	CG11122	19.5569	0.967517	0.0494718	32	71.171	22.0741	1.67629	0.0759396	110	34.8042	28.7633	3.02666	0.105226	158	43.0273	4.00675	0.677	0.168965	4	49.4367	-2.86487	2.11675	4.41407e-11	0.398	-1.00578
FBgn0030269	NM_001272510	CDK2AP1	44.0706	3.48675	0.0791175	313	27.7531	29.7868	237.828	7.98435	83	122.787	29.0408	243.708	8.3919	166	78.7751	73.6392	245.309	3.33123	145	77.2504	0.53845	6.18304	0.000488263	51.0013	5.67529
FBgn0030274	NM_001272512	Lint-1	34.946	8.82329	0.252483	249	31.9006	54.343	2.30215	0.0423633	345	37.7187	59.6746	5.43926	0.0911486	719	40.5567	7.84611	4.34242	0.553449	36	59.1947	-6.06086	5.42841	2.00046e-137	22.2687	4.48341
FBgn0030276	NM_167274	Dlic	107.16	62.7433	0.58551	722	51.8527	111.926	87.6059	0.782713	880	59.5266	132.072	77.9326	0.590077	1335	64.7718	27.5089	19.3071	0.70185	213	25.8672	-1.66981	7.95248	1.02016e-23	89.634	6.48758
FBgn0030286	NM_132476	Gapvd1	29.1959	8.89948	0.30482	326	53.0327	42.0277	9.02195	0.214667	578	58.2075	38.0861	8.18703	0.214961	1412	61.0077	19.4349	6.51942	0.335448	380	26.5798	-1.29297	5.84394	2.40661e-06	11.4867	3.53439
FBgn0030289	NM_132479	GCS1	30.0812	9.93446	0.330255	135	55.9908	33.6321	2.58663	0.0769096	255	33.5569	40.7457	10.1183	0.248329	441	43.7837	9.7721	8.06664	0.825477	65	46.183	-5.34394	4.36937	6.22366e-96	6.95067	2.81776
FBgn0030291	NM_132481	CG1738	48.1189	19.0304	0.395487	288	32.8104	70.9094	150.844	2.12727	248	55.1072	65.1427	85.731	1.31605	586	52.7642	38.4552	141.449	3.67828	245	27.8862	-0.871257	6.01485	6.5826e-09	117.536	6.87819
FBgn0030292	NM_132482	CG11752	81.8371	140.877	1.72144	383	61.2889	84.4556	85.4512	1.01179	486	45.5229	92.5024	163.413	1.76659	762	48.1865	69.1365	126.622	1.83148	348	36.9887	-0.757176	4.49716	0.00540563	85.4527	6.41874
FBgn0030293	NM_001298189	CG1737	93.1443	5.77658	0.0620175	537	29.4481	82.9242	138.397	1.66896	493	65.2355	75.7929	74.3461	0.980912	958	59.2169	66.7276	86.8706	1.30187	439	33.8548	-0.684079	7.26043	0.0026415	42.5287	5.41375
FBgn0030301	NM_132490	HP5	92.1557	1.4823	0.0160847	797	19.7342	89.0054	193.472	2.17372	855	64.5854	131.783	85.9038	0.651856	1579	41.2533	118.807	167.254	1.40778	448	69.6638	0.561732	7.7985	0.0134545	75.3253	6.23698
FBgn0030305	NM_132494	Uba5	79.7222	97.8147	1.22694	225	59.8838	102.469	32.1941	0.314184	249	44.9903	103.104	47.5774	0.46145	511	54.1118	6.60306	4.4672	0.676534	22	32.4623	-4.32411	6.35134	2.50644e-110	71.0813	6.15343
FBgn0030306	NM_001298196	Spase25	83.7682	268.284	3.20269	648	54.0199	112.585	454.542	4.03733	523	86.6633	83.4384	476.834	5.7148	825	72.6567	188.28	481.988	2.55996	861	59.6419	0.140956	7.16181	0.363112	241.51	7.91654
FBgn0030311	NM_001316639	CG11699	52.9935	22.4187	0.423046	323	42.2326	48.6078	10.5847	0.217757	290	42.1671	63.5746	76.1121	1.19721	530	52.1426	16.4311	8.31887	0.506288	56	54.7667	-4.7242	3.57327	2.43317e-57	25.9113	4.70107
FBgn0030314	NM_132503	CG11696	34.7795	9.01357	0.259163	243	45.2813	44.1746	4.38863	0.0993474	298	53.9322	38.2515	4.78147	0.125001	447	56.2718	33.9873	4.51529	0.132852	226	33.9929	-0.99576	6.15308	2.51687e-12	38.754	5.27999
FBgn0030316	NM_001169254	CG11695	14.1544	0	0	75	29.6642	15.7085	0.500638	0.0318704	81	41.1223	16.3737	1.43999	0.0879457	152	51.0704	2.72689	0.839401	0.307823	38	53.1696	-4.40998	3.46479	3.4646e-62	7.648	2.95382
FBgn0030318	NM_080345	rho-4	35.0268	8.4939	0.242497	23	32.4131	22.7688	173.051	7.60034	3	56.9837	14.8708	152.321	10.243	20	64.6097	50.6219	141.021	2.78578	30	77.7702	0.413509	6.29822	0.0191931	46.762	5.55035
FBgn0030320	NM_132507	CG2247	61.6312	2.12279	0.0344434	307	40.1572	41.1193	212.727	5.1734	326	49.0199	32.779	177.771	5.42332	429	61.8018	33.273	44.3213	1.33205	265	22.7596	-1.93232	6.75977	1.45584e-20	34.354	5.1066
FBgn0030321	NM_001298201	CG1703	81.8226	36.0287	0.440327	290	50.6555	93.2554	51.3236	0.550355	466	40.4065	96.1431	66.9484	0.696341	609	48.9351	44.1129	17.635	0.39977	210	26.0283	-2.23967	6.53847	2.81813e-29	36.96	5.21179
FBgn0030323	NM_167294	Vlet	39.24	18.3933	0.468738	288	38.2615	53.8734	34.8916	0.64766	381	55.6168	63.7793	18.0647	0.283237	677	58.1019	22.3497	18.1354	0.811438	232	33.2192	-1.34085	6.53753	5.07495e-16	105.69	6.72506
FBgn0030327	NM_132512	FucT6	34.7473	1.61431	0.0464585	246	31.7848	42.2918	2.35798	0.055755	426	29.7816	50.8044	12.3314	0.242723	741	35.7391	14.5249	7.54765	0.519637	79	32.1826	-5.18398	5.06456	2.2824e-106	13.9947	3.81708
FBgn0030328	NM_167299	Amun	168.343	35.0883	0.208434	1246	40.6905	179.265	425.834	2.37544	733	87.5173	189.228	347.863	1.83833	2145	65.9183	320.838	626.592	1.95299	1486	54.363	0.452534	8.65686	0.0144892	160.476	7.32711
FBgn0030329	NM_001272531	prtp	103.458	173.957	1.68143	215	82.054	76.0731	211.889	2.78533	354	68.7732	64.9286	298.113	4.5914	362	73.7121	103.913	198.632	1.91152	556	28.3716	-0.490667	7.72734	0.00018392	150.765	7.23711
FBgn0030330	NM_167302	Tango10	52.1958	1.70473	0.0326602	667	34.5884	48.7995	154.383	3.16362	733	69.5693	32.4537	166.683	5.13603	987	69.1996	37.2856	36.2463	0.972126	508	30.6081	-0.398298	6.38738	0.035099	33.1427	5.05496
FBgn0030336	NM_001298212	CG1578	75.811	23.3774	0.308364	548	45.6941	88.7378	32.2355	0.363267	862	59.4322	84.8861	22.2695	0.262345	1459	61.8076	78.0409	34.2903	0.439388	686	36.5004	-0.212563	7.40373	0.213375	53.122	5.73395
FBgn0030341	NM_132526	p24-1	72.7547	249.339	3.42712	106	43.9955	87.8841	41.7055	0.474552	114	44.4477	96.3072	94.4352	0.980563	148	52.444	20.8797	44.6337	2.13766	33	31.2701	-3.51003	6.28567	1.86778e-87	91.784	6.52174
FBgn0030342	NM_167310	CG10347	15.4786	12.944	0.836254	38	17.8198	21.2104	38.5779	1.81882	32	40.546	27.0037	19.5557	0.724186	87	30.2546	25.6647	40.9226	1.59451	45	31.2288	0.0785696	6.18581	0.619717	46.2187	5.53352
FBgn0030343	NM_001272537	ATP7	29.1671	5.89886	0.202244	360	35.561	24.5894	50.8971	2.06988	472	51.106	20.3542	55.0737	2.70576	770	55.5574	17.4301	12.608	0.723344	210	30.2048	-1.03158	5.67845	2.72095e-07	11.6433	3.55377
FBgn0030344	NM_132529	Nrd1	25.8925	37.4492	1.44634	180	34.3124	21.0056	104.525	4.97603	133	72.8362	13.1627	110.81	8.41849	220	67.4028	17.3351	34.5968	1.99576	129	38.2487	-0.231305	6.73295	0.346089	31.3473	4.97487
FBgn0030345	NM_132530	CG1847	24.6974	8.00082	0.323954	176	36.8522	30.3137	20.6817	0.682256	240	47.002	30.2727	9.37125	0.309561	488	45.55	12.8699	14.6068	1.13496	112	25.9721	-1.41173	6.05508	2.50595e-22	46.0287	5.52759
FBgn0030346	NM_132531	BORCS5	50.3385	10.9571	0.217669	372	37.4968	52.9005	3.10396	0.0586754	489	38.5817	64.6647	4.09198	0.0632799	977	43.3722	7.43897	3.25268	0.437249	71	22.9099	-4.39966	5.71535	2.52195e-101	43.774	5.45529
FBgn0030347	NM_132532	CG15739	3.75245	0	0	31	24.46	3.89482	6.63617	1.70384	14	72.8205	4.36061	4.24171	0.972733	49	53.6454	4.6267	7.78862	1.68341	21	38.4303	0.804901	2.78332	0.000105888	6.004	2.60975
[truncated: 3,878 more rows]
