# Supplementary material for: Widespread regulation of the maternal transcriptome by Nanos in Drosophila
Source: PLoS Biol. 2024 Oct 14;22(10):e3002840. doi: 10.1371/journal.pbio.3002840 (PMC11501031; doi:10.1371/journal.pbio.3002840)
Supplement: S5 Data — (XLSX) [file pbio.3002840.s015.xlsx]

## Sheet: Fig 6A TPM per genotype
Upf1-Nos S5 Data
Data for Fig 6A
FBgnID	GeneName	TPM in wt 0-1 hr	TPM in nos- 0-1 hr	TPM in wt 2-3 hrs	TPM in nos- 2-3 hrs	avgTPM	logTPM
FBgn0000008	a	21.1833	17.94	3.05667	7.05667	12.3092	3.63333
FBgn0000017	Abl	50.7933	48.2833	44.6533	45.5667	47.3242	5.56755
FBgn0000018	abo	33.6767	25.6367	10.0067	13.3867	20.6767	4.37689
FBgn0000032	Acph-1	109.65	79.7967	46.2067	50.7067	71.59	6.1637
FBgn0000042	Act5C	2334.18	2453.02	2819.81	2773.32	2595.08	11.3416
FBgn0000043	Act42A	315.53	325.38	465.78	472.617	394.827	8.62544
FBgn0000052	Pfas	36.9333	48.03	5.91667	19.1367	27.5042	4.78681
FBgn0000053	Gart	22.57	37.62	16.3	29.29	26.445	4.73037
FBgn0000055	Adh	679.23	548.563	89.21	58.5267	343.882	8.42619
FBgn0000057	adp	53.7067	52.1333	16.9033	27.0133	37.4392	5.23032
FBgn0000063	Mps1	49.2433	42.2733	5.96	12.4233	27.475	4.78529
FBgn0000064	Ald	336.05	337.583	253.443	251.207	294.571	8.20296
FBgn0000077	amx	57.0333	52.7367	21.22	33.1833	41.0433	5.36259
FBgn0000083	AnxB9	107.633	148.24	121.167	173.177	137.554	7.1049
FBgn0000084	AnxB10	73.0433	79.4633	6.46	13.4567	43.1058	5.43315
FBgn0000097	aop	54.6867	47.6733	42.77	53.8733	49.7508	5.63955
FBgn0000100	RpLP0	2042.45	1922.15	2542.71	2075.32	2145.66	11.0673
FBgn0000109	Aprt	60.85	60.76	68.3067	70.7233	65.16	6.02813
FBgn0000114	bru1	734.963	707.36	26.6733	110.133	394.783	8.62528
FBgn0000115	Arl1	129.963	132.69	128.59	138.697	132.485	7.05077
FBgn0000116	Argk	57.1033	202.66	23.1833	46.0833	82.2575	6.36383
FBgn0000117	arm	307.44	325.05	577.95	511.243	430.421	8.74994
FBgn0000119	arr	21.3867	19.94	17.7667	23.4267	20.63	4.37365
FBgn0000139	ash2	59.6633	60.5033	89.0567	79.43	72.1633	6.17519
FBgn0000140	asp	96.4367	85.5033	33.94	36.9433	63.2058	5.98427
FBgn0000146	aub	67.19	48.8733	59.6533	46.5767	55.5733	5.79891
FBgn0000147	aurA	137.313	115.827	38.2267	55.5433	86.7275	6.44008
FBgn0000150	awd	4099.42	4311.2	2836.86	2994.21	3560.42	11.7979
FBgn0000152	Axs	22.6833	20.0067	7.89	11.44	15.505	3.96394
FBgn0000158	bam	60.01	138.483	16.88	79.14	73.6283	6.20415
FBgn0000163	baz	25.15	25.0433	23.49	27.0967	25.195	4.66078
FBgn0000166	bcd	123.363	113.35	64.9533	80.39	95.5142	6.57915
FBgn0000173	ben	441.213	458.21	551.78	533.233	496.109	8.9548
FBgn0000181	bic	1460.78	1534.43	1075.9	1253.83	1331.24	10.3787
FBgn0000182	BicC	283.42	328.077	2	19.35	158.212	7.30662
FBgn0000183	BicD	116.517	90.2033	43.39	54.04	76.0375	6.25054
FBgn0000212	brm	94.41	109.493	136.81	144.707	121.355	6.92428
FBgn0000216	Brd	22.5767	77.32	237.047	254.637	147.895	7.2094
FBgn0000221	brn	24.2933	26.6367	19.56	21.2333	22.9308	4.52549
FBgn0000228	Bsg25D	85.79	96.96	579.367	352.29	278.602	8.12258
FBgn0000229	bsk	15.88	22.9967	20.0433	30.4467	22.3417	4.48811
FBgn0000239	bur	178.353	152.187	161.61	152.053	161.051	7.33227
FBgn0000244	by	4.51	1.45333	3.31	1.14	2.60333	1.43474
FBgn0000246	c(3)G	37.8133	15.7533	28.9567	16.9267	24.8625	4.64169
FBgn0000247	ca	22.1467	20.4233	1.81	3.92667	12.0767	3.60605
FBgn0000250	cact	439.477	403.483	520.407	449.207	453.143	8.82414
FBgn0000251	cad	204.843	188.707	71.3533	82.9167	136.955	7.09861
FBgn0000253	Cam	915.22	1059.04	1215.28	1259.33	1112.22	10.1194
FBgn0000256	capu	24.5133	20.0467	1.70667	5.82667	13.0233	3.71406
FBgn0000257	car	30.84	34.07	14.3733	18.5433	24.4567	4.61804
FBgn0000259	CkIIbeta	220.19	199.85	40.6533	61.5633	130.564	7.02972
FBgn0000261	Cat	46.9467	45.3667	70.3233	61.38	56.0042	5.81004
FBgn0000273	Pka-C1	48.84	49.05	60.8567	58.2067	54.2383	5.7639
FBgn0000283	Cp190	165.027	171.817	233.19	218.447	197.12	7.62366
FBgn0000286	Cf2	36.7567	33.8667	2.03667	4.48333	19.2858	4.27693
FBgn0000289	cg	143.767	150.617	101.037	110.107	126.382	6.98278
FBgn0000307	chif	67.4533	60.76	60.0667	62.03	62.5775	5.96988
FBgn0000308	chic	681.273	762.827	1023.04	1039.82	876.74	9.77617
FBgn0000316	cin	128.843	115.083	178.727	157.583	145.059	7.18149
FBgn0000317	ck	31.23	30.2967	30.28	33.42	31.3067	4.973
FBgn0000318	cl	472.04	400.307	575.447	444.71	473.126	8.88639
FBgn0000319	Chc	109.017	114.527	115.917	126.383	116.461	6.86494
FBgn0000326	clt	30.38	25.8333	39.2667	29.81	31.3225	4.97373
FBgn0000330	cm	64.0667	57.36	63.0533	58.5933	60.7683	5.92762
FBgn0000339	cni	93.9433	97.5567	123.617	133.833	112.237	6.8117
FBgn0000346	comt	9.11	3.24667	5.56	2.51667	5.10833	2.38082
FBgn0000351	cort	89.6033	67.0467	1.57333	4.59333	40.7042	5.35064
FBgn0000352	cos	50.3867	44.1133	63.27	53.27	52.76	5.7241
FBgn0000370	crc	196.543	145.84	280.787	190.707	203.469	7.66938
FBgn0000376	crm	101.323	84.9633	51.6533	56.0367	73.4942	6.20152
FBgn0000377	crn	56.81	61.7967	96.3467	86.33	75.3208	6.23689
FBgn0000382	csw	60.6567	52.9167	31.4433	36.21	45.3067	5.50483
FBgn0000384	cta	125.35	106.707	108.443	101.063	110.391	6.78778
FBgn0000392	cup	144.31	133.61	28.0367	58.62	91.1442	6.51166
FBgn0000394	cv	11.0233	22.9267	11.0633	19.22	16.0583	4.01421
FBgn0000404	CycA	1173.24	1020.5	654.82	698.5	886.765	9.79257
FBgn0000405	CycB	2136.89	1993.13	818.477	1191.62	1535.03	10.5841
FBgn0000412	D1	339.68	454.837	734.577	666.777	548.967	9.10084
FBgn0000414	Dab	29.3733	25.3433	23.2667	22.9333	25.2292	4.66273
FBgn0000416	Sap-r	340.683	332.03	384.29	392.463	362.367	8.5017
FBgn0000426	SmF	378.84	399.823	479.817	502.763	440.311	8.78271
FBgn0000447	Dhod	91.43	102.263	97.78	112.013	100.872	6.65781
FBgn0000454	Dip-B	239.13	243.87	10.91	33.75	131.915	7.04456
FBgn0000455	Dip-C	39.7033	46.6967	43.0567	49.2967	44.6883	5.48505
FBgn0000463	Dl	64.11	66.32	104.133	90.07	81.1583	6.34444
FBgn0000464	Lar	17.02	11.4833	15.6467	11.5667	13.9292	3.81036
FBgn0000479	dnc	43.53	51.8567	22.4633	32.9233	37.6933	5.24006
FBgn0000482	dor	22.23	22.6067	21.26	23.7433	22.46	4.4957
FBgn0000499	dsh	78.3833	75.46	81.17	78.6733	78.4217	6.29502
FBgn0000520	dwg	39.0667	46.25	18.1267	35.2967	34.685	5.12039
FBgn0000524	dx	76.1533	71.2267	10.54	18.88	44.2	5.46923
FBgn0000533	ea	90.7333	92.8533	98.2733	98.8467	95.1767	6.57405
FBgn0000536	eas	55.89	45.5	32.25	37.0233	42.6658	5.41839
FBgn0000541	E(bx)	126.413	97.38	65.6233	66.7933	89.0525	6.4782
FBgn0000543	ecd	46.92	44.0467	22.06	27.6733	35.175	5.14057
FBgn0000546	EcR	47.3467	43.0933	40.8967	41.4133	43.1875	5.43588
FBgn0000547	ed	74.0667	74.6967	103.893	102.093	88.6875	6.47228
FBgn0000559	eEF2	2400.02	2743.63	3094.71	3379.23	2904.4	11.5041
FBgn0000562	egl	57.88	58.3	4.75333	13.05	33.4958	5.07021
FBgn0000565	Eip71CD	49.7133	51.35	54.9567	40.1733	49.0483	5.61907
FBgn0000566	Eip55E	147.05	162.027	150.137	181.317	160.132	7.32402
FBgn0000568	Eip75B	10.33	14.9267	2.02667	5.05	8.08333	3.03269
FBgn0000575	emc	44.7133	55.6667	107.247	119.523	81.7875	6.35557
FBgn0000578	ena	43.3733	46.5	65.69	61.83	54.3483	5.76682
FBgn0000579	Eno	1091.24	1002.95	130.207	246.367	617.691	9.27097
FBgn0000581	E(Pc)	65.2533	58.5467	36.9033	46.4233	51.7817	5.69715
FBgn0000588	esc	118.657	101.163	37.0233	53.0933	77.4842	6.27769
FBgn0000611	exd	137.327	128.817	210.077	192.687	167.227	7.38652
FBgn0000615	exu	575.56	514.67	6.62333	27.6167	281.118	8.13554
FBgn0000617	e(y)1	64.95	83.9067	121.757	117.38	96.9983	6.60137
FBgn0000618	e(y)2	105.16	99.5933	134.09	120.967	114.953	6.84615
FBgn0000629	E(z)	55.69	53.7533	20.5333	21.5433	37.88	5.24717
FBgn0000662	fl(2)d	98.6467	114.053	106.96	122.69	110.588	6.79035
FBgn0000667	Actn	80.8833	62.2233	46.7533	41.41	57.8175	5.85593
FBgn0000709	fliI	47.61	45.1633	23.4667	29.3633	36.4008	5.18986
FBgn0000711	flw	55.6367	50.1833	58.8867	53.5733	54.57	5.77268
FBgn0000719	fog	44.84	41.4833	15.8433	21.1767	30.8358	4.95121
FBgn0000721	for	224.727	197.077	241.717	205.32	217.21	7.76361
FBgn0000808	gd	11.9833	10.09	2.41	3.80333	7.07167	2.84231
FBgn0000810	fs(1)K10	30.8067	33.6533	40.3867	40.6	36.3617	5.18831
FBgn0000826	png	178.98	114.07	7.98667	11.0133	78.0125	6.28748
FBgn0000927	fs(1)Ya	228.893	250.73	2.83	16.4833	124.734	6.96387
FBgn0000996	dup	257.713	201.803	211.163	163.057	208.434	7.70414
FBgn0001078	ftz-f1	94.4433	83.02	71.8867	73.3967	80.6867	6.33605
FBgn0001079	fu	51.22	41.5367	55.81	45.93	48.6242	5.60657
FBgn0001084	fy	32.2333	29.98	15.3933	18.9767	24.1458	4.59966
FBgn0001085	fz	59.85	60.05	50.36	63.4433	58.4258	5.871
FBgn0001086	fzy	246.253	237.827	336.74	318.007	284.707	8.15384
FBgn0001087	g	62.74	58.5633	35.1067	38.7533	48.7908	5.61149
FBgn0001091	Gapdh1	875.79	740.61	104.303	173.673	473.594	8.88781
FBgn0001092	Gapdh2	1802.83	1593.67	51.17	98.2	886.469	9.79209
FBgn0001098	Gdh	261.647	225.447	267.877	195.733	237.676	7.89346
FBgn0001099	gdl	44.8033	41.4533	57.88	52.55	49.1717	5.62269
FBgn0001104	Galphai	255.073	248.563	407.917	334.497	311.512	8.28361
FBgn0001105	Gbeta13F	289.753	287.333	329.36	316.427	305.718	8.25653
FBgn0001108	DCTN1-p150	65.3333	61.01	11.2	18.1033	38.9117	5.28583
FBgn0001120	gnu	548.17	458.773	33.8267	125.81	291.645	8.18856
FBgn0001122	Galphao	47.4233	43.9367	49.08	47.73	47.0425	5.55896
FBgn0001124	Got1	179.957	165.283	136.777	171.637	163.413	7.35326
FBgn0001125	Got2	286.553	282.83	10.43	17.7567	149.393	7.22393
FBgn0001128	Gpdh1	214.217	210.35	113.89	128.233	166.673	7.38174
FBgn0001133	grau	45.12	42.5	41.38	41.4267	42.6067	5.41639
FBgn0001137	grk	17.3033	12.4067	8.57667	8.3	11.6467	3.55418
FBgn0001139	gro	220.957	264.047	324.7	324.303	283.502	8.14772
FBgn0001142	Gs1	286.213	355.153	129.237	212.96	245.891	7.94246
FBgn0001149	GstD1	138.657	1852.17	16.82	107.107	528.688	9.04655
FBgn0001169	H	75.3867	73.0233	57.9467	64.5533	67.7275	6.0838
FBgn0001179	hay	41.02	36.9933	31.82	28.3833	34.5542	5.11496
FBgn0001180	hb	127.417	156.457	116.467	143.973	136.078	7.08935
FBgn0001185	her	28.0633	25.2467	27.4	28.4767	27.2967	4.77593
FBgn0001186	Hex-A	131.9	119.93	38.7933	53.7633	86.0967	6.42956
FBgn0001189	hfw	23.5633	18.2033	15.44	15.4633	18.1675	4.19121
FBgn0001197	His2Av	1701.89	1737.98	2693.06	2364.95	2124.47	11.053
FBgn0001202	hook	47.9733	43.5833	48.65	44.48	46.1717	5.53206
FBgn0001206	Hmr	49.0233	37.86	55.3767	44.5633	46.7058	5.54862
FBgn0001215	Hrb98DE	293.213	410.937	568.193	637.54	477.471	8.89957
FBgn0001218	Hsc70-3	536.607	544.847	161.187	295.157	384.449	8.58702
FBgn0001220	Hsc70-5	166.547	186.143	23.7333	47.5933	106.004	6.72934
FBgn0001222	Hsf	145.853	130.4	49.8933	63.3367	97.3708	6.6069
FBgn0001223	Hsp22	66.19	111.6	70.75	108.627	89.2917	6.48207
FBgn0001224	Hsp23	64.6433	51.1033	111.433	68.39	73.8925	6.20931
FBgn0001225	Hsp26	2413.94	3110.75	51.5233	223.433	1449.91	10.5018
FBgn0001226	Hsp27	1112.06	1941.74	104.467	695.357	963.406	9.91215
FBgn0001233	Hsp83	2003.19	2033.41	134.703	298.97	1117.57	10.1263
FBgn0001247	Ide	31.6033	28.2933	7.86	8.09333	18.9625	4.25267
FBgn0001248	Idh	440.583	421.323	40.0767	79.2767	245.315	7.93908
FBgn0001276	ix	88.9033	82.3533	106.743	86.8033	91.2008	6.51256
FBgn0001280	janA	292.527	306.567	434.117	412.513	361.431	8.49797
FBgn0001291	Jra	69.6367	64.6033	12.84	14.4567	40.3842	5.33929
FBgn0001297	kay	5.58667	5.26	4.33	5.80667	5.24583	2.41841
FBgn0001301	kel	30.19	24.45	49.9833	37.87	35.6233	5.15879
FBgn0001308	Khc	129.343	128.493	48.19	74.45	95.1192	6.57318
FBgn0001316	klar	50.7933	39.8467	30.4167	34.14	38.7992	5.28167
FBgn0001324	kto	16.9733	24.6167	12.8633	19.2933	18.4367	4.21231
FBgn0001330	kz	30.5433	31.3067	13.9767	22.2633	24.5225	4.62191
FBgn0001341	Mybbp1A	50.2833	39.7433	70.59	57.01	54.4067	5.76836
FBgn0001404	egh	91.3833	77.79	59.2667	63.34	72.945	6.19071
FBgn0001491	l(1)10Bb	87.44	90.46	135.237	124.903	109.51	6.77624
FBgn0001565	Hlc	162.077	169.243	193.113	194.443	179.719	7.4904
FBgn0001612	Grip91	62.0067	52.4333	19.4	26.1433	39.9958	5.32538
FBgn0001624	dlg1	44.9033	45.1967	65.17	61.37	54.16	5.76182
FBgn0001941	ifc	147.363	126.937	107.593	112.19	123.521	6.94978
FBgn0001942	eIF4A	1554.44	1627.23	2304.21	2141.3	1906.79	10.897
FBgn0001961	Arpc1	93.8167	102.33	86.61	86.7533	92.3775	6.53103
FBgn0001965	Sos	29.9233	25.38	10.24	10.3267	18.9675	4.25304
FBgn0001970	Pgant35A	43.2067	36.3	16.84	19.4533	28.95	4.86047
FBgn0001977	CIAPIN1	45.7133	48.29	46.48	53.21	48.4233	5.60061
FBgn0001978	stc	111.497	109.503	88.2267	96.9267	101.538	6.6673
FBgn0001986	Mtr4	52.5433	56.3067	67.67	74.6433	62.7908	5.97478
FBgn0001987	Gli	3.97	4.47667	10.0433	15.1267	8.40417	3.08817
FBgn0001989	ND-B17	179.103	197.513	187.72	196.357	190.173	7.57193
FBgn0001990	wek	64.98	60.37	72.1067	71.1967	67.1633	6.07175
FBgn0001994	crp	71.3733	85.1567	131.523	116.29	101.086	6.66086
FBgn0001995	mRpL4	100.73	101.74	103.853	102.953	102.319	6.67834
FBgn0002021	l(2)37Bb	55.0033	43.76	24.6633	22.1233	36.3875	5.18933
FBgn0002022	Catsup	82.7967	76.24	113.343	98.8	92.795	6.53753
FBgn0002031	l(2)37Cc	396.83	431.26	157.013	180.833	291.484	8.18777
FBgn0002036	CG10561	16.8267	15.29	2.47333	4.74	9.8325	3.31216
FBgn0002044	swm	129.573	125.117	80.6967	90.9467	106.583	6.73719
FBgn0002069	AspRS	137.5	143.113	15.7567	31.6067	81.9942	6.35921
FBgn0002121	l(2)gl	141.82	114.433	183.423	157.81	149.372	7.22373
FBgn0002174	l(2)tid	58.5667	76.48	17.2233	35.6233	46.9733	5.55684
FBgn0002183	dre4	149.28	134.933	27.7067	45.8833	89.4508	6.48463
FBgn0002283	l(3)73Ah	128.82	119.817	24.6267	36.3167	77.395	6.27603
FBgn0002284	Prosbeta6	513.9	547.4	612.283	595.827	567.352	9.14836
FBgn0002354	l(3)87Df	60.7967	46.06	17.0133	11.8933	33.9408	5.08919
FBgn0002413	dco	293.797	312.113	242.25	243.993	273.038	8.09349
FBgn0002431	hyd	66.9167	60.59	57.08	62.3367	61.7308	5.95025
FBgn0002441	l(3)mbt	57.4767	45.5767	33.7833	37.41	43.5617	5.4483
FBgn0002466	sti	64.7967	60.6267	94.8267	89.51	77.44	6.27687
FBgn0002521	pho	106.09	79.9433	130.673	112.15	107.214	6.7457
FBgn0002524	lace	110.41	94.41	39.57	56.8733	75.3158	6.2368
FBgn0002525	Lam	174.017	175.783	272.677	244.41	216.722	7.76037
FBgn0002542	lds	120.593	104	16.47	21.6933	65.6892	6.03978
FBgn0002552	lin	72.65	66.34	18.74	24.5767	45.5767	5.51339
FBgn0002566	lt	43.49	31.32	52.8933	38.91	41.6533	5.38382
FBgn0002567	Rab32	142.567	160.46	82.7533	112.32	124.525	6.96145
FBgn0002577	m	1.11333	0.883333	1.23333	1.51333	1.18583	0.362704
FBgn0002579	RpL36	3827.46	4101.79	5410.32	5209.66	4637.31	12.1791
FBgn0002590	RpS5a	928.683	1046.02	1406.41	1455.56	1209.17	10.2399
FBgn0002593	RpLP1	3820.59	4095.25	5296.17	5203.38	4603.85	12.1687
FBgn0002622	RpS3	2527.51	2668.09	3327.63	3264.62	2946.96	11.5251
FBgn0002626	RpL32	3499.43	3978.83	4872.89	5094.73	4361.47	12.0906
FBgn0002638	Rcc1	474.107	515.66	774.653	662.24	606.665	9.24499
FBgn0002641	mal	47.7933	45.9067	19.4733	27.76	35.2333	5.14296
FBgn0002643	mam	13.99	12.3433	6.36	8.30667	10.25	3.37156
FBgn0002645	Map205	81.6633	40.3867	44.0967	30.1567	49.0758	5.61988
FBgn0002673	twe	191.52	167.83	141.303	143.287	160.985	7.33168
FBgn0002707	mei-9	23.1767	23.5367	9.62333	13.8133	17.5375	4.14057
FBgn0002709	mei-218	17.9833	15.5233	4.69333	7.58	11.445	3.5292
FBgn0002715	mei-S332	60.1633	52.4567	57.8567	53.3567	55.9583	5.80886
FBgn0002716	mei-W68	1.79	3.47	0.256667	1.61	1.78167	0.912011
FBgn0002719	Men	116.187	112.173	28.1133	42.3967	74.7175	6.2253
FBgn0002723	Met	15.99	14.4833	5.72	7.62667	10.955	3.46663
FBgn0002736	mago	201.16	198.207	304.217	285.163	247.187	7.95004
FBgn0002774	mle	19.1067	22.6267	30.6533	30.6333	25.755	4.69237
FBgn0002775	msl-3	98.8567	87.5	68.4167	63.58	79.5883	6.3163
FBgn0002778	mnd	83.37	89.1567	87.5333	68.7333	82.1983	6.36279
FBgn0002780	mod	664.553	766.447	885.057	976.387	823.111	9.68512
FBgn0002781	mod(mdg4)	754.037	747.37	860.697	808.557	792.665	9.63075
FBgn0002783	mor	177.2	178.157	269.323	218.367	210.762	7.72015
FBgn0002787	Rpn8	262.433	287.273	40.8367	78.73	167.318	7.38731
FBgn0002791	mr	47.7967	41.0433	40.14	39.5667	42.1367	5.40042
FBgn0002872	mu2	52.4933	45.6233	35.9433	35.44	42.375	5.40854
FBgn0002873	mud	61.8767	56.72	72.8	66.4533	64.4625	6.01262
FBgn0002878	mus101	51.6833	42.4133	2.45	5.55667	25.5258	4.67953
FBgn0002887	mus201	25.3533	22.5433	3.78667	6.00667	14.4225	3.86022
FBgn0002891	mus205	13.9733	9.91	2.62667	3.48	7.4975	2.92552
FBgn0002899	mus301	44.9767	35.01	0.793333	3.92	21.175	4.41109
FBgn0002901	mus304	38.88	33.1867	11.3933	19.3333	25.6983	4.68921
FBgn0002905	mus308	4.99	5.89	3.99333	5.20333	5.01917	2.35591
FBgn0002906	Blm	42.9333	38.64	4.52	12.3633	24.6142	4.62727
FBgn0002909	mus312	15.1533	16.5033	5.19	9.63333	11.62	3.5509
FBgn0002914	Myb	113.653	102.12	111.55	110.44	109.441	6.77532
FBgn0002921	Atpalpha	194.327	177.323	33.9867	64.85	117.622	6.87924
FBgn0002924	ncd	141.093	127.38	153.56	121.553	135.897	7.08743
FBgn0002932	neur	45.93	56.6167	126.903	109.897	84.8367	6.40832
FBgn0002948	nod	142.863	119.5	6.17	11.7233	70.0642	6.13266
FBgn0002962	nos	395.017	0.283333	34.6833	1.12667	107.778	6.75325
FBgn0002973	numb	71.4167	78.3	47.3467	66.5567	65.905	6.0445
FBgn0002989	okr	28.07	26.4367	18.7133	24.2667	24.3717	4.61304
FBgn0003008	or	63.9233	65.8867	68.1467	71.3633	67.33	6.07532
FBgn0003015	osk	554.823	531.35	8.86	53.4367	287.118	8.166
FBgn0003016	osp	23.4433	17.3133	7.71333	9.86667	14.5842	3.87619
FBgn0003023	otu	202.177	175.57	10.8333	32.2567	105.209	6.71849
FBgn0003028	ovo	94.5333	86.9967	5.59667	15.23	50.5892	5.66361
FBgn0003041	pbl	99.04	82.11	81.3533	70.02	83.1308	6.37905
FBgn0003042	Pc	52.97	40.8433	16.5933	15.73	31.5342	4.98341
FBgn0003044	Pcl	96.1933	84	24.6533	28.9867	58.4583	5.8718
FBgn0003048	pcx	17.0867	15.75	6.74	9.65333	12.3075	3.63314
FBgn0003062	Fib	134.137	245.28	317.637	375.38	268.108	8.06721
FBgn0003071	Pfk	70.06	63.0267	17.1967	20.79	42.7683	5.42184
FBgn0003074	Pgi	176.323	130.29	24.4167	17.4167	87.1117	6.44645
FBgn0003076	Pgm	146.713	109.147	48.3767	52.8633	89.275	6.4818
FBgn0003079	Raf	59.5067	54.48	34.9533	40.7367	47.4192	5.57044
FBgn0003082	phr	92.15	58.51	22.0733	20.1567	48.2225	5.59462
FBgn0003087	pim	301.177	259.03	222.157	249.11	257.868	8.01105
FBgn0003093	Pkc98E	15.65	14.22	2.45333	3.7	9.00583	3.18679
FBgn0003114	plu	185.767	142.027	129.55	126.26	145.901	7.18983
FBgn0003116	pn	42.24	33.4067	26.8767	28.3533	32.7192	5.03647
FBgn0003118	pnt	6.19333	6.15333	9.06667	11.7333	8.28667	3.0681
FBgn0003124	polo	441.967	442.733	449.833	415.737	437.567	8.77369
FBgn0003134	Pp1alpha-96A	123.487	114.257	116.387	113.88	117.002	6.87163
FBgn0003139	PpV	124.65	112.73	71.1733	85.56	98.5283	6.62393
FBgn0003141	pr	74.4267	81.5133	111.523	108.097	93.89	6.55444
FBgn0003159	CG2841	41.6733	42.0133	2.57	7.44667	23.4258	4.55617
FBgn0003165	pum	105.76	99.5133	93.8467	94.0467	98.2917	6.62046
FBgn0003169	put	117.923	106.09	93.1133	108.11	106.309	6.73348
FBgn0003175	px	27.34	33.1867	14.37	20.0267	23.7308	4.57476
FBgn0003187	qua	102.157	79.3233	9.75667	22.1833	53.355	5.74025
FBgn0003189	r	14.5433	15.86	11.14	12.5467	13.5225	3.76792
FBgn0003204	ras	121.33	145.083	5.40333	17.8567	72.4183	6.18027
FBgn0003205	Ras85D	161.69	163.38	248.623	220.697	198.597	7.63443
FBgn0003206	Ras64B	70.6033	60.3433	31.5467	42.79	51.3208	5.68428
FBgn0003209	raw	31.0233	24.55	4.07333	8.17667	16.9558	4.09219
FBgn0003210	rb	66.1933	60.1933	64.4833	52.0467	60.7292	5.92669
FBgn0003218	rdgB	44.78	34.2133	1.64333	4.04667	21.1708	4.4108
FBgn0003227	rec	8.74667	6.37	1.56667	2.64667	4.8325	2.30232
FBgn0003231	ref(2)P	259.593	225.46	263.963	226.78	243.949	7.93103
FBgn0003256	rl	297.84	109.943	275.927	120.833	201.136	7.65274
FBgn0003257	r-l	83.9333	92.2367	131.257	111.953	104.845	6.71349
FBgn0003261	Rm62	492.223	571.57	602.27	709.833	593.974	9.2145
FBgn0003268	rod	28.8833	26.4533	4.19	8.84	17.0917	4.10364
FBgn0003270	amos	8.48667	16.17	49.7133	49.54	30.9775	4.9578
FBgn0003274	RpLP2	3130.59	3699.71	4586.44	4467.14	3970.97	11.9553
FBgn0003275	RpII18	194.067	203.277	316.447	282.267	249.014	7.96066
FBgn0003277	RpII215	90.1067	87.39	78.3167	85.7867	85.4	6.41785
FBgn0003278	RpI135	15.7667	21.39	9.49333	14.7633	15.3533	3.94985
FBgn0003279	RpL4	2093.55	2361.02	2887.1	2847.26	2547.23	11.3148
FBgn0003285	rst	15.33	2.47667	5.53667	5.09667	7.11	2.85
FBgn0003292	rt	37.69	25.5	6.77333	6.80333	19.1917	4.26991
FBgn0003302	rux	25.12	26.2533	6.99333	12.3667	17.6833	4.15245
FBgn0003310	S	57.0833	65.0967	27.7467	38.49	47.1042	5.56084
FBgn0003317	sax	88.9367	80.3767	62.9033	71.01	75.8067	6.24615
FBgn0003321	sbr	69.2267	55.4333	37.0167	41.1267	50.7008	5.66678
FBgn0003330	Sce	79.5233	77.1933	112.187	94.54	90.8608	6.50717
FBgn0003334	Scm	79.4167	65.3767	13.04	23.4267	45.315	5.5051
FBgn0003345	sd	8.23333	9.45667	7.76667	17.4733	10.7325	3.43729
FBgn0003346	RanGAP	199.98	200.543	313.087	273.79	246.85	7.94808
FBgn0003353	sei	8.30667	5.06	1.48667	1.58333	4.10917	2.07353
FBgn0003360	sesB	1484.9	1450.35	1861.68	1699.51	1624.11	10.6655
FBgn0003371	sgg	96.67	108.077	149.137	136.3	122.546	6.93835
FBgn0003391	shg	55.9733	48.9967	101.407	87.3933	73.4425	6.20051
FBgn0003392	shi	72.3567	66.0733	67.6467	64.6033	67.67	6.08257
FBgn0003396	shn	9.85	8.70667	7.91333	7.83	8.575	3.11686
FBgn0003401	shu	50.14	43.56	1.4	2.98667	24.5217	4.62186
FBgn0003410	sina	106.907	106.143	70.4667	83.98	91.8742	6.52316
FBgn0003411	sisA	9.33667	17.7967	123.77	83.9667	58.7175	5.87817
FBgn0003415	skd	60.0333	48.97	14.9533	25.3133	37.3175	5.22564
FBgn0003416	sl	30.3733	25.09	29.7367	28.0133	28.3033	4.82799
FBgn0003423	slgA	86.0867	79.02	13.5967	23.7333	50.6092	5.66417
FBgn0003435	sm	2.48333	3.31333	3.82	5.81	3.85667	1.98429
FBgn0003444	smo	43.85	41.33	74.94	67.62	56.935	5.83378
FBgn0003447	sn	120.397	129.707	169.307	153.117	143.132	7.16221
FBgn0003448	sna	6.34	14.6567	95.9333	69.5	46.6075	5.54558
FBgn0003449	snf	231.157	220.247	292.29	273.673	254.342	7.99119
FBgn0003450	snk	19.83	16.9933	7.25667	12.6467	14.1817	3.83609
FBgn0003459	stwl	45.9833	33.98	37.71	41.6267	39.825	5.31922
FBgn0003462	Sod1	919.487	884.71	961.253	900.777	916.557	9.84024
FBgn0003464	sol	44.1667	49.1167	7.22333	10.67	27.7942	4.80189
FBgn0003475	spir	62.85	55.8067	11.5733	18.1867	37.1042	5.21739
FBgn0003479	spn-A	89.2267	68.6733	35.2033	47.4267	60.1325	5.91247
FBgn0003480	spn-B	29.5733	42.7267	5.52	16.3567	23.5442	4.56341
FBgn0003482	spn-D	15.6933	12.0167	11.5067	11.2567	12.6183	3.66884
FBgn0003483	spn-E	83.8	68.0833	24.3867	59.3933	58.9158	5.88303
FBgn0003495	spz	91.6267	80.3433	19.2767	28.0033	54.8125	5.77906
FBgn0003502	Btk29A	136.803	127.34	163.33	149.907	144.345	7.17438
FBgn0003510	Sry-alpha	32.97	46.8833	573.847	355.153	252.213	7.97907
FBgn0003511	Sry-beta	50.3967	54.9367	64.8	62.9333	58.2667	5.86707
FBgn0003512	Sry-delta	59.3633	77.2933	103.673	102.51	85.71	6.42307
FBgn0003514	sqh	154.99	153.91	228.713	216.41	188.506	7.55923
FBgn0003517	sta	2529.25	2791.74	3448.44	3285.26	3013.67	11.5574
FBgn0003520	stau	81.04	77.31	71.3467	72.2067	75.4758	6.23985
FBgn0003525	stg	351.687	332.67	124.123	168.69	244.292	7.93306
FBgn0003527	stil	46.4633	41.11	1.26333	3.21333	23.0125	4.5306
FBgn0003545	sub	117.627	98.99	122.04	106.52	111.294	6.79953
FBgn0003557	Su(dx)	87.4267	78.3	29.76	33.3867	57.2183	5.84092
FBgn0003559	su(f)	27.53	29.56	40.7567	40.1667	34.5033	5.11284
FBgn0003567	su(Hw)	123.723	90.97	154.733	110.963	120.097	6.90926
FBgn0003575	su(sable)	41.9133	32.6767	49.0433	39.2167	40.7125	5.35094
FBgn0003598	Su(var)3-7	118.693	103.017	83.1933	72.4167	94.33	6.56117
FBgn0003607	Su(var)205	451.493	513.143	773.29	773.063	627.747	9.29427
FBgn0003612	Su(var)2-10	278.61	258.65	160.48	188.387	221.532	7.79202
FBgn0003638	su(w[a])	85.81	53.0367	47.3167	42.0367	57.05	5.83668
FBgn0003654	sw	66.1667	63.0533	46.6467	50.4533	56.58	5.82477
FBgn0003655	swa	346.99	328.533	48.7967	107.593	207.978	7.70098
FBgn0003656	sws	107.367	128.887	66.7767	86.1	97.2825	6.60559
FBgn0003660	Syb	217.55	243.787	300.437	313.447	268.805	8.07095
FBgn0003676	CCT1	385.78	371.71	87.86	138.31	245.915	7.9426
FBgn0003687	Tbp	84.9633	91.65	25.5433	45.4533	61.9025	5.95425
FBgn0003701	thr	75.32	64.76	55.69	58.7433	63.6283	5.99386
FBgn0003714	tko	175.347	148.547	154.363	138.533	154.197	7.26957
FBgn0003716	tkv	76.7467	66.45	59.0167	68.59	67.7008	6.08323
FBgn0003721	Tm1	348.263	319.05	471.97	398.147	384.358	8.58668
FBgn0003733	tor	83.5533	75.44	46.8433	51.1733	64.2525	6.00792
FBgn0003741	tra	31.5467	36.6233	33.89	44.4367	36.6242	5.19866
FBgn0003742	tra2	74.91	70.52	46.91	59.6933	63.0083	5.97976
FBgn0003744	trc	92.0167	84.63	6.05333	17.37	50.0175	5.64724
FBgn0003748	Treh	57.2767	33.0733	8.83667	13.7	28.2217	4.82383
FBgn0003751	trk	14.6067	11.58	0.8	1.47333	7.115	2.851
FBgn0003862	trx	17.14	18.13	7.51	9.81667	13.1492	3.72783
FBgn0003865	tsg	6.16667	16.2667	74.4067	80.7333	44.3933	5.47552
FBgn0003870	ttk	76.3033	61.4	9.44667	26.9333	43.5208	5.44695
FBgn0003882	tub	91.2433	85.2467	31.4567	50.8267	64.6933	6.01777
FBgn0003884	alphaTub84B	1905.38	2440.67	3288.32	3451.13	2771.38	11.4364
FBgn0003885	alphaTub84D	128.737	154.48	261.92	226.883	193.005	7.59324
FBgn0003891	tud	39.0933	33.3767	5.83	10.8067	22.2767	4.48392
FBgn0003916	snRNA:U1:21D	238.49	186.623	100.21	109.763	158.772	7.31172
FBgn0003941	RpL40	3238.9	3374.09	3752.66	3807.99	3543.41	11.791
FBgn0003942	RpS27A	4321.57	4329.8	5558.69	5191.1	4850.29	12.2439
FBgn0003943	Ubi-p63E	514.417	485.48	78.94	183.023	315.465	8.30179
FBgn0003963	ush	7.33333	5.8	9.88333	9.96667	8.24583	3.06106
FBgn0003964	usp	113.9	114.817	10.0067	24.9667	65.9225	6.04489
FBgn0003969	vap	57.73	55.82	45.3367	54.35	53.3092	5.73902
FBgn0003977	vir	18.69	20.7433	33.3967	30.0467	25.7192	4.69037
FBgn0003978	vls	54.3833	57.1833	48.1567	53.56	53.3208	5.73933
FBgn0003984	vn	0.97	0.796667	2.32	2.37667	1.61583	0.778909
FBgn0003997	hid	4.03333	7.19667	10.7367	14.0267	8.99833	3.1856
FBgn0004049	yrt	58.65	54.36	46.8467	47.6267	51.8708	5.69963
FBgn0004050	z	62.9767	64.61	69.57	65.1133	65.5675	6.03711
FBgn0004055	uzip	13.85	12.6633	17.0267	17.59	15.2825	3.94322
FBgn0004057	Zw	12.9833	8.79667	4.74333	2.76	7.32083	2.89158
FBgn0004066	Prosalpha4	529.677	626.187	611.49	656.667	606.005	9.24342
FBgn0004087	Dhfr	76.0333	62.4367	1.3	4.57333	36.0858	5.17735
FBgn0004101	bs	35.0467	35.4633	5.53333	12.67	22.1783	4.47757
FBgn0004103	Pp1-87B	245.86	248.86	293.6	320.693	277.253	8.11558
FBgn0004106	Cdk1	362.083	340.783	488.777	456.737	412.095	8.68718
FBgn0004107	Cdk2	174.857	172.877	30.2067	82.9733	115.228	6.8496
FBgn0004108	Nrt	67.0133	89.5933	722.703	472.287	337.899	8.40088
FBgn0004132	boca	143.417	146.657	184.487	174.587	162.287	7.34329
FBgn0004143	nullo	17.93	25.04	140.987	143.043	81.75	6.35491
FBgn0004167	kst	9.56	9.67	3.16	5.73	7.03	2.8339
FBgn0004170	sc	3.21333	6.55	18.42	18.2367	11.605	3.54905
FBgn0004177	mts	485.327	530.013	613.137	621.927	562.601	9.13622
FBgn0004179	Csp	193.633	187.06	235.747	219.043	208.871	7.70716
FBgn0004185	snRNA:U1:95Ca	238.49	186.623	100.21	109.763	158.772	7.31172
FBgn0004227	nonA	70.4267	75.0667	153.553	121.183	105.058	6.71641
FBgn0004237	Hrb87F	284.21	359.653	504.263	462.023	402.538	8.65334
FBgn0004359	T48	26.9067	28.4033	8.72333	11.54	18.8933	4.24742
FBgn0004362	HmgD	1595.62	1743.57	2475.07	2347.8	2040.52	10.9948
FBgn0004363	porin	1177.56	1174.76	930.637	1024.78	1076.93	10.0728
FBgn0004367	mei-41	11.02	9.73667	1.84667	2.03333	6.15917	2.64597
FBgn0004368	Ptp4E	35.0867	27.3267	19.6367	19.42	25.3675	4.67059
FBgn0004369	Ptp99A	13.72	10.03	4.38	5.45333	8.39583	3.08676
FBgn0004370	Ptp10D	24.5533	22.5167	15.28	17.15	19.875	4.32012
FBgn0004373	fwd	65.0633	63.05	49.83	56.0967	58.51	5.87307
FBgn0004374	neb	39.9467	35.6333	25.93	24.2267	31.4342	4.97884
FBgn0004378	Klp61F	65.2967	68.5267	67.49	73.3367	68.6625	6.10355
FBgn0004379	Klp67A	104.393	95.3933	57.0567	74.22	82.7658	6.37271
FBgn0004380	Klp64D	45.16	37.0433	6.45	8.29	24.2358	4.60501
FBgn0004381	Klp68D	57.3567	42.87	2.69667	3.98667	26.7275	4.74564
FBgn0004387	Klp98A	28.94	27.3033	6.78	10.58	18.4008	4.20952
FBgn0004389	bnk	44.3967	65.95	668.063	477.31	313.93	8.29476
FBgn0004390	RasGAP1	48.5333	40.2233	34.4567	33.8	39.2533	5.29841
FBgn0004391	shtd	29.7067	27.99	11.7733	15.53	21.25	4.41616
FBgn0004395	unk	72.0367	55.9067	91.7167	71.34	72.75	6.18686
FBgn0004396	CrebA	5.79667	3.21333	5.4	7.61667	5.50667	2.48714
FBgn0004397	Vinc	44.5533	44.92	11.28	19.1633	29.9792	4.91069
FBgn0004400	rhi	104.493	26.4467	90.34	29.6433	62.7308	5.9734
FBgn0004401	Pep	270.107	366.133	545.23	542.61	431.02	8.75195
FBgn0004403	RpS14a	2668.39	2947.58	3868.42	3786.51	3317.73	11.696
FBgn0004404	RpS14b	1182.16	1088.32	1639.28	1424.41	1333.54	10.3812
FBgn0004406	tam	34.4433	33.9267	19.3967	23.3	27.7667	4.80047
FBgn0004407	DNApol-gamma35	4.76667	5.35333	2.53667	3.3	3.98917	2.03181
FBgn0004419	me31B	2731.72	2731.09	1500.99	2067.14	2257.74	11.1407
FBgn0004432	Cyp1	1928.57	1930.86	432.797	1015.53	1326.94	10.374
FBgn0004435	Galphaq	43.14	45.0267	18.8033	30.6	34.3925	5.10821
FBgn0004436	Ubc6	167.957	151.483	169.333	157.41	161.546	7.33669
FBgn0004449	Ten-m	12.24	9.24	16.51	14.72	13.1775	3.73091
FBgn0004463	RpIII128	16.1167	20.3933	7.64333	12.6867	14.21	3.83895
FBgn0004465	Su(P)	82.9233	79.53	38.9033	50.7933	63.0375	5.98043
FBgn0004507	GlyP	230.833	242.61	23.06	92.5933	147.274	7.20334
FBgn0004509	Fur1	45.02	33.9667	44.9333	31.09	38.7525	5.27994
FBgn0004510	Ets97D	59.54	51.0267	3.69667	8.47667	30.685	4.94416
FBgn0004556	Dbp73D	45.3767	43.63	53.0633	49.13	47.8	5.58195
FBgn0004569	aos	3.86333	3.21667	9.1	9.4	6.395	2.69933
FBgn0004574	Rop	72.3633	66.7133	35.0267	36.2833	52.5967	5.71964
FBgn0004584	Rrp1	96.0933	91.01	32.4367	55.7567	68.8242	6.10694
FBgn0004587	B52	394.903	507.573	780.883	757.483	610.211	9.2534
FBgn0004597	CycC	84.8933	81.0033	102.46	107.23	93.8967	6.55454
FBgn0004598	Fur2	129.61	120.983	38.1867	59.6733	87.1133	6.44648
FBgn0004606	zfh1	29.4333	20.3067	6.11667	8.94333	16.2	4.0268
FBgn0004611	Plc21C	32.8467	29.7533	8.73	13.8967	21.3067	4.41999
FBgn0004629	Cys	179.893	404.753	1471.93	1685.14	935.431	9.86964
FBgn0004636	Rap1	120.17	146.783	197.987	214.043	169.746	7.40808
FBgn0004638	drk	133.797	140.947	177.023	181.797	158.391	7.30826
FBgn0004643	Zw10	115.847	106.733	12.1033	18.8867	63.3925	5.98851
FBgn0004646	ogre	8.97	22.3067	57.9967	73.86	40.7833	5.35344
FBgn0004647	N	31.7633	31.93	24.41	34.1533	30.5642	4.93848
FBgn0004648	svr	71.73	59.8033	52.9867	51.1533	58.9183	5.88309
FBgn0004649	yl	404.287	441.57	2.31667	24.5033	218.169	7.76996
FBgn0004650	fs(1)N	60.1667	52.1767	0.67	3.75	29.1908	4.87238
FBgn0004654	Pgd	94.89	103.06	17.0067	10.2533	56.3025	5.81769
FBgn0004655	wapl	134.13	129.563	75.3267	88.57	106.897	6.74143
FBgn0004656	fs(1)h	65.2633	63.48	54.6533	61.2733	61.1675	5.93705
FBgn0004657	mys	54.4833	57.2367	68.3467	71.0367	62.7758	5.97443
FBgn0004687	Mlc-c	139.45	129.593	202.557	183.78	163.845	7.35707
FBgn0004698	Xpc	115.18	105.967	134.533	121.98	119.415	6.90105
FBgn0004795	retn	168.367	170.227	334.143	253.24	231.494	7.85546
FBgn0004797	mdy	15.6233	20.5667	7.66	20.9133	16.1908	4.02599
FBgn0004811	fs(2)ltoPP43	123.927	116.07	158.123	131.257	132.344	7.04924
FBgn0004828	His3.3B	897.503	941.913	1411.22	1336.19	1146.71	10.1634
FBgn0004832	Xpac	34.6233	35.99	2.75	4.50667	19.4675	4.29039
FBgn0004837	Su(H)	48.8233	50.2067	76.5967	64.0933	59.93	5.90761
FBgn0004838	Hrb27C	711.197	745.25	724.783	780.927	740.539	9.53263
FBgn0004855	RpII15	156.083	232.323	202.237	285.167	218.952	7.77513
FBgn0004856	Bx42	130.08	152.91	226.273	199.007	177.067	7.46897
FBgn0004860	ph-d	17.0633	16.3867	11.13	14.4333	14.7533	3.89271
FBgn0004861	ph-p	3.84333	4.01333	14.4533	14.3667	9.16917	3.21244
FBgn0004864	hop	57.7033	48.2067	39.59	40.48	46.495	5.5421
FBgn0004867	RpS2	3486.09	3966.98	5050.13	4955.17	4364.59	12.0917
FBgn0004868	Gdi	397.62	366.517	35.3733	90.7033	222.553	7.79866
FBgn0004872	piwi	140.907	90.9067	17.35	28.94	69.5258	6.12155
FBgn0004875	enc	72.0167	62.5767	20.29	31.4933	46.5942	5.54517
FBgn0004876	cdi	55.3033	26.7567	11.82	11.08	26.24	4.71918
FBgn0004882	orb	120.423	73.4933	1.77667	6.41	50.5258	5.6618
FBgn0004888	Scsalpha1	296.113	332.49	332.027	328.96	322.397	8.33314
FBgn0004889	tws	274.46	251.343	43.64	94.14	165.896	7.375
FBgn0004901	Prat	76.8733	82.8867	11.9433	19.86	47.8908	5.58469
FBgn0004903	Rb97D	51.6733	42.4033	17.0833	25.0133	34.0433	5.09353
FBgn0004907	14-3-3zeta	544.883	580.887	534.637	630.897	572.826	9.1622
FBgn0004908	Arl2	46.27	48.66	25.7767	40.0333	40.185	5.33217
FBgn0004913	Gnf1	144.11	128.33	11.8433	28.9567	78.31	6.29297
FBgn0004914	Hnf4	57.6367	41.4533	1.57333	4.91	26.3933	4.72756
FBgn0004915	TfIIB	123.94	118.253	168.557	153.84	141.148	7.14208
FBgn0004921	Ggamma1	169.45	168.717	260.337	247.55	211.513	7.72529
FBgn0004924	Top1	322.257	319.187	443.633	380.26	366.334	8.51741
FBgn0004926	eIF2beta	342.493	445.43	103.217	167.387	264.632	8.04839
FBgn0004957	por	33.82	31.5333	22.35	19.6867	26.8475	4.75208
FBgn0005198	gig	26.7533	23.44	28.67	24.3733	25.8092	4.69539
FBgn0005278	Sam-S	295.87	310.473	403.137	407.393	354.218	8.4689
FBgn0005322	nmd	188.333	158.2	150.327	154.547	162.852	7.3483
FBgn0005355	Su(fu)	86.6867	84.4533	117.957	100.397	97.3733	6.60694
FBgn0005386	ash1	47.6367	39.3133	13.47	18.61	29.7575	4.90002
FBgn0005390	fs(1)M3	31.23	26.3767	0.593333	1.84667	15.0117	3.91759
FBgn0005411	U2af50	241.04	250.067	385.37	360.97	309.362	8.27362
FBgn0005427	ewg	28.4533	22.4433	7.89	13.8167	18.1508	4.18989
FBgn0005533	RpS17	3583.68	3642.63	4895.51	4523.49	4161.33	12.0229
FBgn0005536	Mbs	53.8267	48.63	12.8267	20.0633	33.8367	5.08477
FBgn0005585	Calr	748.253	738.55	369.02	618.733	618.639	9.27319
FBgn0005590	scw	9.59333	14.4233	90.81	80.9467	48.9433	5.61599
FBgn0005593	RpL7	2660.66	2783.63	3449.56	3282.1	3043.99	11.5718
FBgn0005596	yem	87.1433	75.9767	8.76667	24.7167	49.1508	5.62208
FBgn0005617	msl-1	128.6	115.007	70.2367	82.0233	98.9667	6.63033
FBgn0005624	Psc	27.19	22.2867	19.2867	18.8733	21.9092	4.46003
FBgn0005632	faf	65.5567	60.79	31.7833	44.7833	50.7283	5.66756
FBgn0005640	Eip63E	44.65	44.47	49.6167	50.1733	47.2275	5.56461
FBgn0005642	wdn	119.723	105.67	66.93	73.47	91.4483	6.51646
FBgn0005648	Pabp2	99.4367	120.103	158.52	173.477	137.884	7.10836
FBgn0005649	Rox8	275.62	269.633	303.48	285.633	283.592	8.14818
FBgn0005654	Orc3	63.23	50.8867	19.77	25.24	39.7817	5.31765
FBgn0005655	PCNA	701.093	714.5	496.343	597.487	627.356	9.29337
FBgn0005671	Vha55	363.187	360.743	84.3267	110.477	229.683	7.84413
FBgn0005672	spi	48.8	49.9967	107.003	108.797	78.6492	6.29919
FBgn0005674	GluProRS	65.1467	76.1033	8.88667	23.2033	43.335	5.44079
FBgn0005683	pie	63.1167	61.03	13.3167	20.8267	39.5725	5.31007
FBgn0005694	Aef1	141.393	134.597	57.2067	78.8967	103.023	6.68823
FBgn0005695	gcl	206.673	193.847	43.1433	78.7967	130.615	7.03028
FBgn0005696	DNApol-alpha73	103.917	81.0067	22.47	24.7433	58.0342	5.86131
FBgn0005777	PpD3	142.737	131.297	72.8633	97.4033	111.075	6.79669
FBgn0008635	betaCOP	61.2	58.7367	15.0667	29.0367	41.01	5.36142
FBgn0010039	GstD3	9.70333	55.3567	0.51	7.97667	18.3867	4.20841
FBgn0010051	Itp-r83A	10.2667	6.14	1.29333	1.76667	4.86667	2.31228
FBgn0010053	Jheh1	35.7367	19.9367	33.6467	22.3767	27.9242	4.8086
FBgn0010078	RpL23	4826.8	4847.17	6646.37	5987.65	5577	12.4453
FBgn0010097	gammaTub37C	184.273	156.077	3.61667	59.4067	100.843	6.6574
FBgn0010100	Acon	218.413	222.123	175.983	190.923	201.861	7.65793
FBgn0010113	hdc	67.4133	56.1567	73.54	53.47	62.645	5.97143
FBgn0010173	RpA-70	295.7	263.24	37.5033	74.85	167.823	7.39166
FBgn0010194	Wnt5	16.76	12.3167	20.8233	19.29	17.2975	4.12081
FBgn0010198	RpS15Aa	2618.17	2747.93	3631.25	3528.48	3131.45	11.6127
FBgn0010213	Sod2	250.39	220.557	147.567	150.453	192.242	7.58753
FBgn0010215	alpha-Cat	132.28	116.487	184.57	163.493	149.208	7.22214
FBgn0010217	ATPsynbeta	1201.29	989.43	590.827	709.883	872.858	9.76977
FBgn0010220	Dbp45A	28.3267	26.8633	37.44	38.4733	32.7758	5.03896
FBgn0010222	Nmdmc	10.5733	11.0367	7.8	15.23	11.16	3.49313
FBgn0010223	Galphaf	6.53667	1.89333	0.64	0.646667	2.42917	1.33866
FBgn0010225	Gel	8.70667	6.69667	12.7233	11.5267	9.91333	3.32385
FBgn0010226	GstS1	127.903	290.85	189.617	356.667	241.259	7.91504
FBgn0010235	Klc	136.793	127.84	15.23	44.9167	81.195	6.34509
FBgn0010238	Lac	121.113	124.467	444.97	328.643	254.798	7.99378
FBgn0010246	Myo61F	6.26667	3.18667	4.76333	1.28	3.87417	1.99065
FBgn0010247	Parp	72.15	49.1533	102.023	70.7167	73.5108	6.20185
FBgn0010263	Rbp9	1.64	2.02333	1.41667	1.96	1.76	0.895303
FBgn0010265	RpS13	3210.29	3498.94	4382.42	4311	3850.66	11.9109
FBgn0010269	Dsor1	105.45	95.06	24.25	31.3233	64.0208	6.00272
FBgn0010278	Ssrp	184.123	178.013	42.47	67.1833	117.948	6.88322
FBgn0010280	Taf4	106.72	99.6033	93.9633	84.46	96.1867	6.58926
FBgn0010282	TfIIFalpha	145.947	169.11	268.607	219.923	200.897	7.65103
FBgn0010287	Trf	49.8333	58.2133	48.72	62.64	54.8517	5.78009
FBgn0010288	Uch	490	426.947	11.1733	121.18	262.325	8.03576
FBgn0010292	bys	92.5	94.5267	69.52	87.91	86.1142	6.42985
FBgn0010300	brat	187.52	171.14	51.2267	75.8467	121.433	6.92521
FBgn0010303	hep	44.8467	42.65	18.5167	24.9833	32.7492	5.03778
FBgn0010309	pigeon	46.4533	39.4267	4.26	11.47	25.4025	4.67257
FBgn0010313	corto	75.0767	97.9033	96.21	108.15	94.335	6.56125
FBgn0010314	Cks30A	140.603	134.737	86.3167	68.4733	107.532	6.74997
FBgn0010315	CycD	144.42	136.837	92.4033	113.33	121.748	6.92893
FBgn0010316	dap	142.327	107.03	10.31	32.5	73.0417	6.19262
FBgn0010317	CycJ	46.4533	39.9767	1.92	4.63	23.245	4.54504
FBgn0010328	woc	169.71	167.187	52.9	79.52	117.329	6.87565
FBgn0010333	Rac1	120.24	137.063	150.237	157.797	141.334	7.14399
FBgn0010339	128up	151.6	138.543	53.72	77.9267	105.448	6.72175
FBgn0010340	140up	37.8067	38.8733	9.08667	13.4833	24.8125	4.6388
FBgn0010341	Cdc42	207.07	209.82	283.01	264.33	241.058	7.91383
FBgn0010342	Map60	279.963	273.467	431.98	378.59	341	8.41405
FBgn0010348	Arf79F	557.537	564.993	790.243	785.593	674.592	9.39808
FBgn0010350	Cds	70.17	64.7333	28.89	32.6133	49.1017	5.62064
FBgn0010352	Nc73EF	77.6933	69.7433	100.767	82.2833	82.6217	6.37019
FBgn0010355	Taf1	45.2633	45.2433	56.28	58.43	51.3042	5.68381
FBgn0010356	Taf5	64.4567	58.5167	51.0867	57.2067	57.8167	5.85591
FBgn0010379	Akt1	80.2667	67.7967	31.1133	38.37	54.3867	5.76783
FBgn0010380	AP-1-2beta	83.2867	85	66.13	68.0467	75.6158	6.24252
FBgn0010382	CycE	268.567	231.723	112.713	114.707	181.928	7.50801
FBgn0010391	Gtp-bp	75.02	77.7433	6.22333	18.57	44.3892	5.47538
FBgn0010397	LamC	18.21	14.61	13.5467	10.8433	14.3025	3.84825
FBgn0010398	Lrr47	39.96	35.8533	8.24	10.1067	23.54	4.56316
FBgn0010406	RNaseX25	82.1367	74.9367	88.4967	98.36	85.9825	6.42765
FBgn0010408	RpS9	3225.8	3693.52	4759.27	4685.9	4091.12	11.9983
FBgn0010409	RpL18A	3367.33	3444.98	4003.83	3784.18	3650.08	11.8338
FBgn0010411	RpS18	4290.55	4377.5	6005.14	5519.69	5048.22	12.3016
FBgn0010412	RpS19a	3336.13	3591.33	4664.33	4483.91	4018.93	11.9726
FBgn0010415	Sdc	73.6133	79.4033	122.567	125.3	100.221	6.64848
FBgn0010416	TH1	87.9033	81.3367	126.933	107.27	100.861	6.65765
FBgn0010417	Taf6	58.2367	60.47	86.17	80	71.2192	6.15622
FBgn0010421	TfIIFbeta	193.267	195.65	250.753	235.223	218.723	7.77362
FBgn0010422	TfIIS	161.667	144.497	174.827	150.097	157.772	7.30261
FBgn0010431	mtrm	857.5	744.737	49.52	121.797	443.388	8.79275
FBgn0010434	cora	6.97667	4	7.52333	8.19667	6.67417	2.76004
FBgn0010438	mtSSB	275.94	251.027	26.9333	51.3533	151.313	7.24235
FBgn0010441	pll	68.6733	57.5033	47.9433	46.2567	55.0942	5.78644
FBgn0010470	Fkbp14	44.3133	36.8167	53.78	58.4233	48.3333	5.59793
FBgn0010488	NAT1	181.423	223.087	36.57	85.6333	131.678	7.04197
FBgn0010497	dmGlut	113.627	87.14	4.67667	4.8	52.5608	5.71866
FBgn0010501	Dcp-1	78.6967	79.3167	163.04	133.12	113.543	6.82837
FBgn0010504	kermit	31.47	31.7667	26.3633	32.3633	30.4908	4.93503
FBgn0010516	wal	284.95	297.453	365.783	349.893	324.52	8.34261
FBgn0010520	Bka	80.9467	90.57	85.7333	90.8367	87.0217	6.44496
FBgn0010531	Ccs	36.7667	35.8567	2.22667	4.15667	19.7517	4.31119
FBgn0010548	Aldh-III	72.72	60.6833	76.7233	59.94	67.5167	6.07931
FBgn0010549	l(2)03659	13.35	4.74667	13.3667	4.52333	8.99667	3.18534
FBgn0010551	Phb2	406.943	398.657	40.6233	123.057	242.32	7.92136
FBgn0010583	dock	49.4767	52.4167	50.9867	50.72	50.9	5.67243
FBgn0010590	Prosbeta1	489.303	529.403	616.367	600.013	558.772	9.12637
FBgn0010591	Sply	84.2233	70.36	9.55	16.1033	45.0592	5.49695
FBgn0010602	lwr	457.007	421.273	710.137	566.58	538.749	9.07374
FBgn0010607	l(2)05714	100.237	92.1167	96.7633	98.7367	96.9633	6.60085
FBgn0010611	Hmgs	80.51	75.94	12.3	20.2367	47.2467	5.56519
FBgn0010612	ATPsynG	935.747	829.83	1174.8	993.133	983.378	9.94175
FBgn0010620	CG10939	51.3133	34.97	62.9267	40.9	47.5275	5.57372
FBgn0010621	CCT5	455.693	507.363	102.81	195.507	315.343	8.30124
FBgn0010622	DCTN3-p24	49.0967	55.9567	70.7267	63.2033	59.7458	5.90318
FBgn0010638	Sec61beta	304.617	321.703	112.847	268.627	251.948	7.97756
FBgn0010660	Nup214	72.3433	60.4333	67.2267	56.3667	64.0925	6.00433
FBgn0010741	Pfdn2	283.767	290.01	361.053	329.67	316.125	8.30481
FBgn0010747	Srp54k	129.68	139.973	192.553	177.217	159.856	7.32153
FBgn0010750	atms	98.9133	112.883	147.653	144.463	125.978	6.97818
FBgn0010762	simj	16.24	65.34	19.22	45.5733	36.5933	5.19745
FBgn0010768	sqz	16.39	12.9367	1.02667	2.55333	8.22667	3.05774
FBgn0010770	ppan	76.9167	83.6633	108.293	105.527	93.6	6.54998
FBgn0010772	Xe7	39.3067	49.5167	48.2	56.41	48.3583	5.59867
FBgn0010774	Ref1	427.303	535.67	749.603	719.72	608.074	9.24834
FBgn0010786	l(3)02640	153.083	117.21	8.13333	14.7267	73.2883	6.19748
FBgn0010803	TrpRS	86.2967	86.67	11.6633	26.79	52.855	5.7267
FBgn0010808	Chchd3	143.1	148.583	185.033	171.12	161.959	7.34038
FBgn0010812	unc-45	23.9433	21.9267	2.15333	5.40333	13.3567	3.75025
FBgn0010825	Gug	66.9167	65.2167	62.3733	63.9967	64.6258	6.01627
FBgn0010830	l(3)04053	55.1767	52.7233	5.59	9.22333	30.6783	4.94384
FBgn0010877	l(3)05822	124.03	96.54	104.9	88.33	103.45	6.69418
FBgn0010894	sinu	16.5	15.27	25.66	27.67	21.275	4.41785
FBgn0010905	Spn	75.13	56.6933	41.0233	41.2533	53.525	5.74483
FBgn0010909	msn	76.0067	72.3733	103.487	88.4967	85.0908	6.41263
FBgn0010926	l(3)07882	59.55	58.2667	88.6033	75.1333	70.3883	6.13931
FBgn0011016	SsRbeta	281.12	266.553	92.4333	152.717	198.206	7.63158
FBgn0011020	Sas-4	56.5933	49.7533	8.03333	12.77	31.7875	4.99492
FBgn0011202	dia	32.8867	32.3033	22.68	19.46	26.8325	4.75128
FBgn0011204	cue	188.807	191.413	116.363	144.927	160.377	7.32623
FBgn0011205	fbl	84.4767	65.3233	73.1133	61.3933	71.0767	6.15333
FBgn0011206	bol	3.56333	4.34667	5.29667	7.85667	5.26583	2.4238
FBgn0011207	pelo	86.22	86.1367	9.58667	28	52.4858	5.7166
FBgn0011211	blw	900.057	878.367	381.96	470.6	657.746	9.36161
FBgn0011217	eff	695.06	619.71	864.18	748.58	731.883	9.51567
FBgn0011224	heph	100.383	100.31	76.7667	114.643	98.0258	6.61656
FBgn0011225	jar	47.3933	41.9267	32.48	38.9967	40.1992	5.33268
FBgn0011227	ox	253.623	334.717	311.627	421.73	330.424	8.36861
FBgn0011230	poe	32.3433	31.4933	9.47333	16.2167	22.3817	4.49068
FBgn0011232	scat	54.21	44.8867	11.69	15.17	31.4892	4.98136
FBgn0011236	ken	38.32	27.78	5.49	5.77333	19.3408	4.28102
FBgn0011259	Sema1a	9.42333	4.81333	6.07	5.10333	6.3525	2.68986
FBgn0011260	Sema2a	57.3433	91.8133	81.5867	130.127	90.2175	6.49693
FBgn0011272	RpL13	2912.49	3367.78	4317.26	4184.27	3695.45	11.8516
FBgn0011284	RpS4	2904.39	3146.48	3987.42	3838.69	3469.25	11.7604
FBgn0011289	TfIIA-L	153.063	160.527	182.02	176.75	168.09	7.39395
FBgn0011290	Taf12	154.05	138.82	184.573	164.913	160.589	7.32813
FBgn0011291	Taf11	84.7733	90.9767	116.543	107.727	100.005	6.64537
FBgn0011297	l(2)not	34.5633	37.33	8.27333	16.5433	24.1775	4.60155
FBgn0011300	babo	41.7467	33.94	5.98667	10.3667	23.01	4.53045
FBgn0011305	Rsf1	88.5033	116.073	203.57	191.11	149.814	7.22799
FBgn0011327	Uch-L5	279.693	322.923	342.32	360.973	326.478	8.35128
FBgn0011335	vers	72.6333	72.5467	75.4767	77.5167	74.5433	6.22194
FBgn0011336	Stt3B	59.5767	64.74	70.88	77.32	68.1292	6.09232
FBgn0011361	ND-ACP	414.923	376.373	155.22	213.47	289.997	8.18039
FBgn0011455	ND-SGDH	251.393	246.913	281.28	275.387	263.743	8.04354
FBgn0011474	PR-Set7	109.207	133.087	46.1267	87.4533	93.9683	6.55564
FBgn0011476	l(3)neo43	74.6233	75.5567	48.34	61.3933	64.9783	6.02411
FBgn0011481	Ssdp	139.587	134.107	209.553	157.183	160.107	7.3238
FBgn0011509	SrpRbeta	92.5667	78.2133	58.5	73.5067	75.6967	6.24406
FBgn0011566	Smyd3	38.4267	35.5733	2.75	5.86667	20.6542	4.37533
FBgn0011570	cpb	153.267	139.337	99.29	111.003	125.724	6.97527
FBgn0011573	Cdc37	160.04	170.513	178.84	167.893	169.322	7.40447
FBgn0011584	Trp1	85.19	79.39	58.0467	64.95	71.8942	6.16981
FBgn0011586	e(r)	268.383	228.883	303.923	265.247	266.609	8.05912
FBgn0011592	fra	16.42	13.47	28.3933	26.7667	21.2625	4.41701
FBgn0011604	Iswi	134.407	129.197	222.58	192.997	169.795	7.4085
FBgn0011606	Klp3A	64.5067	54.5	13.4533	19.0533	37.8783	5.2471
FBgn0011638	La	235.133	244.673	31.3033	56.5433	141.913	7.14988
FBgn0011640	lark	189.737	262.047	328.153	319.837	274.943	8.10352
FBgn0011642	Zyx	69.3767	21.8733	84.8067	41.2533	54.3275	5.76626
FBgn0011648	Mad	129.2	122.1	136.16	130.283	129.436	7.01721
FBgn0011655	Med	47.94	50.16	33.94	42.14	43.545	5.44774
FBgn0011656	Mef2	21.6733	28.8133	7.76667	15.85	18.5258	4.21923
FBgn0011659	Mlh1	33.3633	28.49	8.86333	11.47	20.5467	4.36784
FBgn0011660	Pms2	59.56	41.28	20.0267	22.3433	35.8025	5.16601
FBgn0011661	Moe	247.607	257.843	81.8833	137.897	181.308	7.50309
FBgn0011666	msi	58.36	61.4367	35.5567	39.2433	48.6492	5.60731
FBgn0011672	Mvl	69.4867	72.88	10.18	21.1067	43.4133	5.44339
FBgn0011692	pav	115.513	114.773	70.6967	83.1233	96.0267	6.58686
FBgn0011703	RnrL	355.537	309.857	51.57	112.013	207.244	7.69588
FBgn0011704	RnrS	643.29	588.193	153.097	211.373	398.988	8.64056
FBgn0011705	rost	95.19	98.7767	30.2333	61.3	71.375	6.15937
FBgn0011708	Syx5	103.857	93.4233	36.24	50.14	70.915	6.15005
FBgn0011710	2023-09-01	157.913	175.793	268.3	251.207	213.303	7.73744
FBgn0011715	Snr1	213.73	207.94	301.147	266.527	247.336	7.95091
FBgn0011725	twin	203.42	183.233	48.0433	68.6867	125.846	6.97666
FBgn0011726	tsr	2282.45	2223.32	3152.72	3008.62	2666.78	11.3809
FBgn0011737	Wee1	81.39	69.4633	51.32	58.2	65.0933	6.02665
FBgn0011739	wts	36.8367	37.1167	8.63667	14.2267	24.2042	4.60313
FBgn0011740	alpha-Man-IIa	43.1767	38.4733	5.03	14.0333	25.1783	4.65983
FBgn0011741	Arp6	65.43	76.87	93.5933	95.8667	82.94	6.37573
FBgn0011742	Arp2	201.733	152.657	78.9867	96.6233	132.5	7.05094
FBgn0011745	Arp1	134.727	131.06	27.4367	49.26	85.6208	6.42157
FBgn0011747	Ank	91.77	67.2533	98.0367	80.8167	84.4692	6.40206
FBgn0011754	PhKgamma	94.49	73.84	17.3967	23.2133	52.235	5.7097
FBgn0011760	ctp	480.327	515.41	628.443	610.71	558.722	9.12625
FBgn0011761	dhd	6637.59	5611.88	57.22	304.527	3152.8	11.6225
FBgn0011762	DNApol-alpha50	54.5567	43.6333	31.8833	37.8667	41.985	5.39523
FBgn0011763	Dp	216.533	203.977	167.977	189.367	194.463	7.6041
FBgn0011766	E2f1	98.7067	106.37	66.4067	79.3833	87.7167	6.45642
FBgn0011768	Fdh	399.25	371.547	89.1967	123.027	245.755	7.94166
FBgn0011769	Fdx1	26.7867	28.4867	10.4133	11.41	19.2742	4.27606
FBgn0011770	Gip	227.477	182.79	164.787	154.563	182.404	7.51179
FBgn0011771	Hem	33.5767	29.8667	15.5567	17.0833	24.0208	4.59221
FBgn0011774	Irbp	100.557	80.2533	7.05333	16.0133	50.9692	5.67438
FBgn0011785	BRWD3	60.74	64.05	70.8633	71.48	66.7833	6.06357
FBgn0011787	mRpL12	305.6	297.083	92.42	134.133	207.309	7.69634
FBgn0011802	Gem3	47.48	40.0667	18.8633	21.69	32.025	5.00562
FBgn0011817	nmo	114.517	132.85	160.763	183.68	147.952	7.20997
FBgn0011818	oaf	105.21	104.187	43.2967	52.9967	76.4225	6.25781
FBgn0011824	CG4038	73.8533	129.82	194.863	215.953	153.623	7.26418
FBgn0011826	Pp2B-14D	97.4533	112.877	7.10667	36.14	63.3942	5.98855
FBgn0011836	Taf2	49.7133	37.77	60.0733	43.8867	47.8608	5.58378
FBgn0011837	Tis11	118.697	122.467	106.557	117.747	116.367	6.86377
FBgn0012034	AcCoAS	42.3233	38.1333	12.6333	13.1867	26.5692	4.7371
FBgn0012036	Aldh	337.413	294.947	31.35	50.7233	178.608	7.48146
FBgn0012051	CalpA	19.2733	16.7433	34.6533	30.5033	25.2933	4.66638
FBgn0012058	Cdc27	59.3267	58.7067	21.35	32.9833	43.0917	5.43268
FBgn0013263	Trl	114.42	111.2	148.537	143.853	129.502	7.01795
FBgn0013269	Fkbp39	700.693	913.127	1117.22	1108.02	959.765	9.90669
FBgn0013303	Nca	132.273	108.197	127.823	123.157	122.862	6.94207
FBgn0013305	Nmda1	77.8367	75.6267	74.77	85.1067	78.335	6.29343
FBgn0013325	RpL11	2705.05	2697.74	3497.59	3150.78	3012.79	11.5569
FBgn0013334	Sap47	20.5533	18.4	30.2733	23.7633	23.2475	4.5452
FBgn0013343	Syx1A	30.7933	33.6	44.8233	45.49	38.6767	5.27712
FBgn0013347	TfIIA-S	267.813	189.387	422.657	270.047	287.476	8.1678
FBgn0013432	bcn92	76.1567	92.3467	78.76	93.97	85.3083	6.4163
FBgn0013435	Cdc2rk	21.61	25.0333	20.0233	26.7567	23.3558	4.55187
FBgn0013531	MED20	63.46	50.9467	19.7167	26.9133	40.2592	5.33482
FBgn0013548	l(2)dtl	146.297	127.857	23.7967	40.26	84.5525	6.40348
FBgn0013563	Pex1	26.6833	25.96	3.95667	15.4333	18.0083	4.17858
FBgn0013576	mtd	77.8667	172.52	11.3367	51.87	78.3983	6.29459
FBgn0013717	not	62.8133	49.9367	78.89	55.1033	61.6858	5.9492
FBgn0013718	nuf	87.5367	96.65	89.78	93.83	91.9492	6.52433
FBgn0013720	pck	72.94	74.0833	80.0733	82.34	77.3592	6.27536
FBgn0013726	pnut	208.68	228.213	383.663	307.423	281.995	8.14004
FBgn0013732	sced	81.6633	72.65	50.3567	55.0233	64.9233	6.02289
FBgn0013733	shot	9.17667	7.46333	8.32667	8.69667	8.41583	3.09015
FBgn0013746	alien	148.607	123.627	197.55	163.293	158.269	7.30715
FBgn0013749	Arf102F	348.843	304.983	410	374.813	359.66	8.49089
FBgn0013750	Arf51F	201.99	195.163	180.163	209.587	196.726	7.62078
FBgn0013753	Bgb	116.46	120.133	149.273	130.08	128.987	7.0122
FBgn0013755	Bro	23.2467	38.2067	317.17	270.437	162.265	7.3431
FBgn0013756	Mtor	97.8633	90.3067	129.42	111.977	107.392	6.74808
FBgn0013759	CASK	53.9	49.46	10.7	15.7867	32.4617	5.0251
FBgn0013762	Cdk5	41.91	34.5133	13.64	22.1233	28.0467	4.81489
FBgn0013763	Idgf6	379.34	362.913	520.677	458.157	430.272	8.74944
FBgn0013764	Chi	108.807	108.213	138.32	128.637	120.994	6.91999
FBgn0013765	cnn	54.4833	82.2	71.4133	76.0267	71.0308	6.1524
FBgn0013770	Cp1	902.993	782.87	255.113	514.217	613.798	9.26186
FBgn0013771	Cyp6a9	10.33	4.26	0.413333	0.296667	3.825	1.97269
FBgn0013773	Cyp6a22	106.11	96.2633	54.48	68.0033	81.2142	6.34543
FBgn0013799	Deaf1	64.46	68.3167	45.16	51.6967	57.4083	5.8457
FBgn0013954	Fkbp12	1549.84	1460.82	2079.55	1812.37	1725.65	10.753
FBgn0013981	His4r	1447.8	1234.47	2232.94	1729.17	1661.1	10.698
FBgn0013983	imd	24.4167	19.5233	7.05667	9.47667	15.1183	3.92774
FBgn0013987	MAPk-Ak2	131.297	124.727	110.37	112.887	119.82	6.90593
FBgn0013995	Calx	74.4433	63.4767	0.86	5.03667	35.9542	5.17209
FBgn0013997	Nrx-IV	22.05	15.3533	8.16	14.4067	14.9925	3.91576
FBgn0014002	Pdi	532.683	576.703	754.117	759.337	655.71	9.35713
FBgn0014006	Ask1	39.4133	35.1433	7.12667	11.0767	23.19	4.54164
FBgn0014007	Ptp69D	61.2	52.6967	38.8233	42.32	48.76	5.61058
FBgn0014009	Rab2	178.107	172.827	259.307	231.21	210.363	7.71742
FBgn0014010	Rab5	197.937	150.333	152.537	117.533	154.585	7.27319
FBgn0014011	Rac2	30.1533	20.9567	38.6667	28.9967	29.6933	4.89692
FBgn0014018	Rel	35.3433	40.1433	8.23333	17.2533	25.2433	4.66353
FBgn0014020	Rho1	190.97	232.85	261.863	308.133	248.454	7.95742
FBgn0014022	Rlb1	41.26	40.96	52.6167	53.2833	47.03	5.55857
FBgn0014023	mRpL47	83.85	78.7133	24.48	22.9633	52.5017	5.71704
FBgn0014024	Rnp4F	51.8933	49.1133	6.27667	10.2533	29.3842	4.88187
FBgn0014026	RpL7A	3133.86	3338.25	4222.38	3992.59	3671.77	11.8423
FBgn0014028	SdhB	156.933	161.153	142.05	151.497	152.908	7.25747
FBgn0014029	2023-09-02	138.527	160.07	223.597	208.183	182.594	7.51329
FBgn0014032	Sptr	94.6067	107.617	85.15	105.04	98.1033	6.6177
FBgn0014037	Su(Tpl)	134.937	108.777	118.64	100.457	115.703	6.85552
FBgn0014075	Uggt	59.43	52.56	24.7967	44.9767	45.4408	5.50909
FBgn0014092	CG4278	66.07	61.24	71.7	67.3967	66.6017	6.05965
FBgn0014127	barr	106.247	98.55	54.1233	80.0167	84.7342	6.40657
FBgn0014133	bif	214.017	208.33	56.88	89.7967	142.256	7.15336
FBgn0014141	cher	30.3033	39.5633	8.95	16.43	23.8117	4.57964
FBgn0014163	fax	243.31	280.197	655.27	604.887	445.916	8.80095
FBgn0014184	Oda	309.35	394.607	417.003	534.237	413.799	8.69314
FBgn0014189	Hel25E	610.52	612.963	947.987	825.08	749.138	9.54928
FBgn0014269	prod	116.473	113.113	162.453	146.677	134.679	7.07445
FBgn0014340	mof	50.52	43.8567	45.72	47.1467	46.8108	5.55185
FBgn0014366	noi	84.1333	90.3567	127.077	127.017	107.146	6.74478
FBgn0014391	sun	685.35	695.113	743.557	755.397	719.854	9.49176
FBgn0014411	Vps26	104.787	96.8967	103.897	95.8567	100.359	6.65047
FBgn0014417	CG13397	47.94	114.14	3.82	22.45	47.0875	5.56033
FBgn0014427	CG11899	136.937	127.363	9.34333	24.0967	74.435	6.21985
FBgn0014455	Ahcy	419.697	398.417	31.97	50.4567	225.135	7.81529
FBgn0014469	Cyp4e2	59.87	55.2667	30.0367	41.54	46.6783	5.54777
FBgn0014857	His3.3A	368.867	417.71	679.97	641.663	527.053	9.04208
FBgn0014861	Mcm2	185.33	169.413	62.3833	86.98	126.027	6.97873
FBgn0014868	Ost48	192.397	202.563	291.103	271.48	239.386	7.9038
FBgn0014869	Pglym78	475.817	496.113	84.37	185.32	310.405	8.27847
FBgn0014870	Psi	39.0133	55.1567	79.39	75.8933	62.3633	5.96494
FBgn0014877	Roe1	181.31	183.99	20.5333	38.0833	105.979	6.729
FBgn0014879	Set	490.97	479.69	801.083	695.93	616.918	9.26917
FBgn0014906	Hydr2	97.3633	84.0533	26.3167	46.8833	63.6542	5.99445
FBgn0014930	CG2846	39	37.1233	13.9533	19.4	27.3692	4.77974
FBgn0014931	CG2678	29.38	27.3133	23.6933	22.78	25.7917	4.69442
FBgn0015000	betaggt-I	72.8667	66.7533	9.07	15.06	40.9375	5.35887
FBgn0015019	CCT3	410.63	413.967	121.377	135.503	270.369	8.07932
FBgn0015024	CkIalpha	265.997	264.6	380.683	355.857	316.784	8.30781
FBgn0015025	CkIIalpha-i1	13.9433	11.25	6.58667	7.74667	9.88167	3.31928
FBgn0015031	cype	568.823	566.08	833.6	727.25	673.938	9.39669
FBgn0015036	Cyp4ae1	2.00667	1.66	0.79	0.973333	1.3575	0.543496
FBgn0015075	Ddx1	42.97	46.4867	14.7567	21.0167	31.3075	4.97304
FBgn0015218	eIF4E1	701.647	678.01	91.1533	207.22	419.507	8.7129
FBgn0015221	Fer2LCH	445.38	468.577	602.403	630.023	536.596	9.06796
FBgn0015222	Fer1HCH	529.35	566.703	731.193	720.497	636.936	9.31523
FBgn0015229	glec	111.1	80.0767	17.1233	35.4033	60.9258	5.93135
FBgn0015239	Hr78	70.2633	67.9967	4.37667	15.7033	39.585	5.31052
FBgn0015240	Hr96	40.7233	36.22	1.85	3.50333	20.5742	4.36976
FBgn0015245	Hsp60A	346.617	477.647	27.6767	77.79	232.433	7.86129
FBgn0015247	Diap2	76.6767	62.2367	48.2967	44.3867	57.8992	5.85796
FBgn0015268	Nap1	914.907	990.13	191.903	440.067	634.252	9.30914
FBgn0015269	Nf1	13.91	10.6333	6.38333	6.34	9.31667	3.23522
FBgn0015270	Orc2	92.0567	69.6967	12.7867	17.09	47.9075	5.58519
FBgn0015271	Orc5	68.9033	55.0933	25.7033	32.6	45.575	5.51333
FBgn0015277	Pi3K59F	12.7233	12.4667	5.90333	5.71	9.20083	3.21736
FBgn0015278	Pi3K68D	40.28	36.4733	35.52	32.4633	36.1842	5.18127
FBgn0015279	Pi3K92E	44.92	38.15	11.6867	19.5033	28.565	4.84122
FBgn0015282	Rpt2	353.22	351.677	131.107	244.473	270.119	8.07799
FBgn0015283	Rpn10	354.117	348.017	98.41	130.82	232.841	7.86382
FBgn0015286	Rala	113.057	113.697	22.5467	47.0567	74.0892	6.21314
FBgn0015288	RpL22	1344.89	1743.12	2148.59	2185.57	1855.54	10.8577
FBgn0015295	Shark	68.7867	55.7833	10.0033	19.5167	38.5225	5.27137
FBgn0015296	Shc	68.34	64.2567	23.12	31.28	46.7492	5.54995
FBgn0015298	Srp19	100.28	96.1567	87.73	87.5	92.9167	6.53942
FBgn0015299	Ssb-c31a	255.09	217.757	39.2867	69.8333	145.492	7.18578
FBgn0015320	Ubc2	202.883	216.463	311.207	265.237	248.947	7.96028
FBgn0015321	Ubc4	411.437	498.957	396.393	427.61	433.599	8.76055
FBgn0015331	abs	32.3967	41.7133	52.15	54.65	45.2275	5.50231
FBgn0015338	CG5861	116.85	111.253	51.8067	68.1833	87.0233	6.44499
FBgn0015351	CG14906	20.2967	19.39	6.18	10.03	13.9742	3.81498
FBgn0015359	CG2034	134.27	127.64	71.2467	77.7733	102.733	6.68415
FBgn0015360	oxt	73.09	65.7033	56.6833	57.8967	63.3433	5.9874
FBgn0015371	chn	83.6	79.6667	36.76	43.8933	60.98	5.93263
FBgn0015372	RabX1	52.97	48.62	37.0533	35.8233	43.6167	5.45011
FBgn0015376	cutlet	32.1133	19.5433	4.23	6.34333	15.5575	3.96878
FBgn0015379	dod	111.17	116.463	101.497	102.673	107.951	6.75557
FBgn0015391	glu	117.543	103.283	128.62	104.867	113.578	6.82881
FBgn0015393	hoip	665.567	714.433	92.2467	143.433	403.92	8.65828
FBgn0015396	jumu	118.123	114.36	64.1733	60.5267	89.2958	6.48214
FBgn0015399	kek1	2.96333	0.623333	2.56333	1.03667	1.79667	0.923466
FBgn0015402	ksr	44.2233	41.3867	28.0267	34.4567	37.0233	5.21425
FBgn0015477	Rme-8	42.8867	36.6667	31.6767	31.91	35.785	5.16531
FBgn0015509	Cul1	272.773	243.267	301.463	255.48	268.246	8.06795
FBgn0015513	mbc	31.9533	25.8367	18.6967	17.82	23.5767	4.56539
FBgn0015520	nonA-l	76.3	76.7533	77.2233	79.0567	77.3333	6.27488
FBgn0015521	RpS21	3448.83	3127.71	4972.54	3959.46	3877.14	11.9208
FBgn0015522	olf186-M	103.187	104.617	5.34	19.3433	58.1217	5.86348
FBgn0015527	peng	88.6267	118.92	150.827	152.703	127.769	6.99852
FBgn0015544	spag	68.87	59.7433	21.0767	30.89	45.145	5.49969
FBgn0015546	spel1	69.53	60.78	24.39	34.09	47.1975	5.56369
FBgn0015553	tos	125.403	101.763	11.4133	24.65	65.8075	6.04237
FBgn0015558	tty	1.62	3.56	6.59	7.52	4.8225	2.29939
FBgn0015568	alpha-Est1	34.06	25.1167	27.48	24.8567	27.8783	4.80624
FBgn0015569	alpha-Est10	12.4333	1.45	0.336667	0.313333	3.63333	1.90046
FBgn0015571	alpha-Est3	16.9367	15.64	1.68667	3.09667	9.34	3.23879
FBgn0015582	dare	47.5767	30.89	3.45667	6.09	22.0033	4.46619
FBgn0015589	Apc	22.05	19.9733	2.83333	9.09333	13.4875	3.76421
FBgn0015600	toc	48.97	59.8467	58.3933	49.2567	54.1167	5.76066
FBgn0015602	BEAF-32	218.86	215.667	227.393	242.29	226.053	7.82115
FBgn0015614	CanB2	290.827	253.293	34.2733	79.4167	164.452	7.3624
FBgn0015615	SMC3	80.13	71.42	16.93	27.5333	49.0033	5.61775
FBgn0015618	Cdk8	34.74	24.6867	16.9433	15.0233	22.8483	4.52032
FBgn0015621	Clp	75.3067	68.4733	29.34	38.8933	53.0033	5.73073
FBgn0015622	Cnx99A	146.75	154.4	57.4433	98.4633	114.264	6.83749
FBgn0015623	Cpr	204.38	207.357	194.71	198.45	201.224	7.65338
FBgn0015625	CycB3	379.613	383.303	524.073	471.187	439.544	8.78019
FBgn0015663	Dot	3.63667	0.993333	2.09333	0.896667	1.905	1.0036
FBgn0015664	Dref	101.523	97.2567	143.5	128.367	117.662	6.87973
FBgn0015737	Hmu	152.47	158.457	122.883	137.637	142.862	7.15948
FBgn0015754	Lis-1	254.24	269.523	156.253	211.573	222.898	7.80088
FBgn0015756	RpL9	2930.11	2968.33	3963.02	3675.98	3384.36	11.7247
FBgn0015765	p38a	40.8133	30.3333	5.18333	9.44333	21.4433	4.42917
FBgn0015772	Nak	44.6433	37.54	13.7333	16.9433	28.215	4.82349
FBgn0015776	nrv1	228.86	217.39	42.1833	90.25	144.671	7.17763
FBgn0015778	rin	295.16	316.83	161.09	201.717	243.699	7.92955
FBgn0015781	P5cr	54.6433	24.4233	17.74	12.69	27.3742	4.78
FBgn0015789	Rab10	138.527	167.017	189.483	187.677	170.676	7.41596
FBgn0015790	Rab11	333.57	296.06	368.31	334.21	333.038	8.37997
FBgn0015791	Rab14	123.727	102.33	112.463	104.123	110.661	6.7913
FBgn0015793	Rab19	52.2967	45.1833	11.7367	16.6867	31.4758	4.98075
FBgn0015794	Rab18	93.1733	80.5867	9.08667	20.73	50.8942	5.67226
FBgn0015795	Rab7	119.693	103	51.5333	78.6833	88.2275	6.46479
FBgn0015797	Rab6	84.43	87.1367	24.51	35.9133	57.9975	5.8604
FBgn0015799	Rbf	125.823	100.933	16.24	32.4967	68.8733	6.10797
FBgn0015801	Reg-5	10.4633	4.23667	2.33667	2.42	4.86417	2.31155
FBgn0015803	RtGEF	43.89	47.59	51.2333	56.0267	49.685	5.63764
FBgn0015805	HDAC1	224.897	312.84	415.43	447.423	350.147	8.45223
FBgn0015808	ScpX	46.0467	48.1467	9.39333	10.1433	28.4325	4.83453
FBgn0015818	Spx	88.15	90.1467	120.527	111.627	102.612	6.68247
FBgn0015828	TfIIEalpha	117.163	117.973	39.32	52.5967	81.7633	6.35515
FBgn0015829	TfIIEbeta	35.66	44.1067	46.9	56.56	45.8067	5.52063
FBgn0015834	eIF3i	526.103	538.503	718.697	653.487	609.197	9.251
FBgn0015838	Vang	39.14	39.9733	25.5867	35.54	35.06	5.13586
FBgn0015903	apt	134.133	124.653	94.7567	105.567	114.778	6.84395
FBgn0015905	ast	33.6633	30.6167	7.91667	13.95	21.5367	4.43541
FBgn0015924	crq	165.557	135.627	15.7867	38.89	88.965	6.47679
FBgn0015925	csul	88.73	73.9633	84.1533	75.7567	80.6508	6.33541
FBgn0015926	dah	169.01	158.563	183.873	154.383	166.458	7.37988
FBgn0015929	dpa	192.657	166.607	60.8833	86.1	126.562	6.98484
FBgn0015949	hrg	52.6467	52.1567	259.167	186.383	137.588	7.10526
FBgn0016031	lama	45.44	68.5667	14.4567	32.3033	40.1917	5.33241
FBgn0016034	mael	68.2733	93.2867	70.6267	96.4967	82.1708	6.36231
FBgn0016036	mei-P22	3.27667	1.13	0.22	0.166667	1.19833	0.376661
FBgn0016038	Vsp37A	84.1367	72.3967	20.7267	29.8133	51.7683	5.69678
FBgn0016041	Tom40	293.6	255.1	223.293	191.973	240.992	7.91344
FBgn0016053	pgc	900.917	753.87	70.57	126.163	462.88	8.85481
FBgn0016054	phr6-4	3.09667	32.9467	2.70333	13.1467	12.9733	3.70856
FBgn0016059	Sema1b	89.8467	83.6333	50.5367	59.64	70.9142	6.15003
FBgn0016070	smg	715.527	608.75	289.593	335.947	487.454	8.92942
FBgn0016078	wun	39.1367	34.9167	21.84	33.9667	32.465	5.02525
FBgn0016080	xmas-1	3.62667	2.39333	3.16667	2.50667	2.92333	1.59614
FBgn0016081	fry	14.0767	10.3233	13.0167	10.8233	12.06	3.60407
FBgn0016119	ATPsynCF6	666.093	624.837	803.547	717.22	702.924	9.45743
FBgn0016120	ATPsynD	526.647	275.99	512.863	310.727	406.557	8.66767
FBgn0016122	Acer	53.3167	56.0533	89.32	84.1167	70.7017	6.14571
FBgn0016126	CaMKI	74.4933	49.19	21.7567	29.38	43.705	5.45302
FBgn0016131	Cdk4	84.75	47.9967	81.35	49.1733	65.8175	6.04259
FBgn0016641	PTP-ER	40.94	37.9867	14.6267	21.0167	28.6425	4.84511
FBgn0016672	Ipp	88.1	84.2533	12.86	23.2267	52.11	5.70625
FBgn0016685	Nlp	941.163	1104.42	1299.42	1338.52	1170.88	10.1935
FBgn0016687	Nurf-38	379.21	368.59	112.507	163.157	255.866	7.99981
FBgn0016691	ATPsynO	496.35	503.59	659	614.877	568.454	9.15115
FBgn0016693	Past1	83.53	78.2	38.7467	48.1467	62.1558	5.96014
FBgn0016694	Pdp1	6.46333	4.67	4.68333	4.43667	5.06333	2.3683
FBgn0016696	Pitslre	152.33	147.423	74.0033	92.5967	116.588	6.86652
FBgn0016697	Prosalpha5	543.437	570.86	663.983	622.927	600.302	9.22978
FBgn0016698	Ptpa	56.1267	50.19	30.4367	37.0367	43.4475	5.44452
FBgn0016701	Rab4	105.977	90.8167	40.2833	50.4967	71.8933	6.16979
FBgn0016726	RpL29	5299.06	5246.33	7677.53	6925.89	6287.2	12.6182
FBgn0016754	sba	10.9133	9.19333	2.25	2.87	6.30667	2.67957
FBgn0016756	Usp47	59.9	60.6467	80.47	76.2233	69.31	6.11707
FBgn0016762	angel	14.06	12.2433	12.22	10.2033	12.1817	3.61843
FBgn0016794	dos	88.1667	75.5567	29.39	31.2067	56.08	5.81198
FBgn0016797	fz2	5.07667	9.26333	18.13	24.4133	14.2208	3.84004
FBgn0016917	Stat92E	137.707	119.783	124.893	125.367	126.938	6.98911
FBgn0016926	Pino	130.47	100.597	98.1167	56.64	96.4558	6.59329
FBgn0016930	Dyrk2	29.4333	25.55	37.85	31.2333	31.0167	4.95962
FBgn0016970	l(2)k10201	64.56	47.2067	7.26	12.8733	32.975	5.04767
FBgn0016974	swaPsi	9.58667	8.16667	1.55333	3.40667	5.67833	2.53065
FBgn0016977	spen	24.67	22.12	24.5267	24.3167	23.9083	4.58546
FBgn0016978	snRNP-U1-70K	97.65	112.26	136.87	122.747	117.382	6.87629
FBgn0016983	smid	174.77	168.043	213.09	202.65	189.638	7.56787
FBgn0016984	sktl	80.0633	65.8167	20.4467	19.75	46.5192	5.54285
FBgn0017414	cag	42.2633	28.2967	28.2033	20.67	29.8583	4.90489
FBgn0017418	ari-1	68.1033	67.0367	73.13	71.19	69.865	6.12856
FBgn0017429	CG5989	29.9067	32.21	7.53	9.01667	19.6658	4.30494
FBgn0017430	Nelf-E	62.7767	63.4367	43.3967	64.6567	58.5667	5.87447
FBgn0017448	CG2187	47.0067	9.75	11.24	3.48	17.8692	4.16745
FBgn0017457	U2af38	195.153	209.353	335.42	276.28	254.052	7.98955
FBgn0017545	RpS3A	4314.27	4252.01	5953.78	5810.67	5082.68	12.3114
FBgn0017550	Rga	96.5033	127.693	124.373	135.067	120.909	6.91897
FBgn0017551	Rca1	151.47	126.257	28.44	30.1367	84.0758	6.39533
FBgn0017558	Pdk	105.813	92.2733	88.3633	86.5833	93.2583	6.54471
FBgn0017561	Ork1	66.54	51.0533	0.85	3.85	30.5733	4.93891
FBgn0017566	ND-75	116.717	123.38	97.69	104.26	110.512	6.78936
FBgn0017567	ND-23	163.147	168.55	141.93	157.013	157.66	7.30159
FBgn0017572	Mo25	78.2167	74.59	74.61	75.1433	75.64	6.24298
FBgn0017577	Mcm5	272.627	226.29	87.9333	102.377	172.307	7.42967
FBgn0017578	Max	70.34	67.8467	111.417	100.11	87.4283	6.45168
FBgn0017579	RpL14	3228.71	3416.55	4527.6	4207.14	3845	11.9088
FBgn0017581	Lk6	258.257	308.66	254.467	295.16	279.136	8.12534
FBgn0019624	COX5A	776.75	729.23	945.37	812.43	815.945	9.6725
FBgn0019637	Atu	78.74	93.61	127.947	123.117	105.853	6.72729
FBgn0019644	ATPsynB	417.977	405.7	477.687	428.873	432.559	8.75709
FBgn0019662	qm	32.95	34.1967	27.2933	29.6067	31.0117	4.95938
FBgn0019686	lok	389.557	326.207	56.79	80.1967	213.188	7.73666
FBgn0019830	colt	116.17	126.417	139.693	142.963	131.311	7.03794
FBgn0019890	Smg5	24.7533	23.78	62.52	51.0533	40.5267	5.34436
FBgn0019925	Surf4	167.673	149.49	65.7033	97.4533	120.08	6.90905
FBgn0019932	SamDC	54.65	51.1733	43.6367	47.41	49.2175	5.62403
FBgn0019936	RpS20	3243.61	3554.34	4352.31	4333.32	3870.89	11.9185
FBgn0019938	RpI1	35.0833	34.2033	9.72333	15.0067	23.5042	4.56097
FBgn0019949	Cdk9	53.13	52.2967	73.55	70.7633	62.435	5.96659
FBgn0019957	ND-42	196.863	190.14	260.327	229.583	219.228	7.77695
FBgn0019960	Mitofilin	87.4867	95.1833	66.08	84.6333	83.3458	6.38277
FBgn0019968	Khc-73	19.8833	23.22	18.71	16.6467	19.615	4.30122
FBgn0019972	Drice	85.17	93.31	135.637	128.46	110.644	6.79109
FBgn0019982	Gs1l	119.957	102.66	13.9	20.16	64.1692	6.00605
FBgn0019985	mGluR	1.58333	0.356667	1.14333	0.5	0.895833	-0.00602379
FBgn0019990	Gcn2	33.26	24.1467	26.54	23.0733	26.755	4.74712
FBgn0020018	Ppox	46.94	41.11	35.0867	34.0967	39.3083	5.30043
FBgn0020224	Cbl	133.01	130.633	131.4	133.167	132.053	7.04606
FBgn0020235	ATPsyngamma	428.28	408.927	217.237	254.41	327.213	8.35453
FBgn0020236	ATPCL	109.11	101.303	24.9033	33.2933	67.1525	6.07152
FBgn0020238	14-3-3epsilon	1384.51	1413.43	2161.51	1936.27	1723.93	10.7516
FBgn0020248	stet	78.41	69.6933	0.66	4.98333	38.4367	5.26816
FBgn0020249	stck	125.957	117.077	74.2667	95.4467	103.187	6.69051
FBgn0020251	sfl	11.3267	9.66667	17.4233	15.2433	13.415	3.75649
FBgn0020255	Ran	1508.73	1570.07	1935.03	1862.9	1719.18	10.7476
FBgn0020261	pcm	39.72	35.1467	16.7167	21.1467	28.1825	4.82184
FBgn0020270	mre11	82.9467	59.6533	82.16	60.07	71.2075	6.15598
FBgn0020272	mst	48.9433	40.48	5.66333	8.87667	25.9908	4.70547
FBgn0020278	loco	29.7367	27.8067	31.3833	31.54	30.1167	4.91727
FBgn0020279	lig	206.58	221.883	327.88	282.397	259.685	8.02117
FBgn0020304	drongo	57.04	55.8333	69.78	63.7567	61.6025	5.94726
FBgn0020305	dbe	102.74	121.617	118.433	143.023	121.453	6.92545
FBgn0020306	dom	131.903	126.68	88.7233	99.2833	111.647	6.8041
FBgn0020309	crol	54.4033	43.99	5.71333	14.8167	29.7308	4.89873
FBgn0020312	Tmtc3	41.3667	33.9033	15.25	15.9067	26.6067	4.73913
FBgn0020369	Rpt6	482.337	494.54	215.88	333.04	381.449	8.57573
FBgn0020370	TppII	154.87	142.12	108.603	105.907	127.875	6.99972
FBgn0020379	Rfx	10.57	10.8267	2.60667	4.28667	7.0725	2.84248
FBgn0020381	Dredd	14.4967	14.4967	10.12	10.54	12.4133	3.64539
FBgn0020385	pug	38.1	30.8367	51.6067	40.0633	40.1517	5.33098
FBgn0020386	Pdk1	191.233	148.53	121.307	119.773	145.211	7.183
FBgn0020388	Gcn5	62.7567	58.8533	58.6467	73.92	63.5442	5.99196
FBgn0020389	Papss	25.82	29.31	10.5733	15.01	20.1783	4.34187
FBgn0020392	Nmt	218.45	229.39	67.3067	121.48	159.157	7.31521
FBgn0020407	asun	29.6633	27.0333	26.6967	26.7267	27.53	4.78816
FBgn0020412	JIL-1	54.5433	54.0333	40.0267	46.4467	48.7625	5.61066
FBgn0020414	Idgf3	14.1767	2.00333	9.71	6.81667	8.17667	3.04905
FBgn0020415	Idgf2	108.703	18.1167	143.18	26.44	74.11	6.21354
FBgn0020440	Fak	36.97	29.17	12.7167	15.1367	23.4983	4.56061
FBgn0020443	eRF3	212.507	231.377	63.4267	119.66	156.743	7.29317
FBgn0020445	E23	78.15	55.35	3.58	8.38333	36.3658	5.18847
FBgn0020493	Dad	5.05	5.90667	1.04333	3.92	3.98	2.02857
FBgn0020496	CtBP	278.317	303.997	440.473	411.3	358.522	8.48632
FBgn0020497	emb	141.803	135.64	143.11	146.337	141.722	7.14794
FBgn0020503	CLIP-190	36.6033	28.7733	12.7233	13.7033	22.9508	4.52675
FBgn0020510	Abi	77.93	94.9033	68.22	90.7233	82.9442	6.37581
FBgn0020513	Paics	78.6433	71.66	6.95333	18.5167	43.9433	5.46085
FBgn0020545	kraken	107.467	123.847	83.71	96.23	102.813	6.68529
FBgn0020616	SA	45.6733	36.55	5.94333	13.9667	25.5333	4.67995
FBgn0020618	Rack1	2038.63	2275.29	2314.59	2497.08	2281.4	11.1558
FBgn0020620	RN-tre	72.83	73.6033	71.1167	77.87	73.855	6.20858
FBgn0020621	Pkn	54.2267	49.2967	23.96	35.73	40.8033	5.35415
FBgn0020622	Pi3K21B	77.0233	57.6167	3.24	5.86333	35.9358	5.17136
FBgn0020626	Osbp	56.6433	62.1833	23.95	37.4567	45.0583	5.49692
FBgn0020633	Mcm7	255.203	226.357	401.77	318.243	300.393	8.23119
FBgn0020647	KrT95D	37.7133	30.05	7.61	11.02	21.5983	4.43951
FBgn0020653	Trxr-1	408.84	426.487	70.7333	125.483	257.886	8.01115
FBgn0020655	ArfGAP1	99.2767	108.85	111.943	101.943	105.503	6.72251
FBgn0020660	eIF4B	375.467	305.71	532.45	442.057	413.921	8.69356
FBgn0020764	Alas	35.9867	35.8467	6.86667	9.48	22.045	4.46891
FBgn0020767	Spred	45.5067	40.39	15.6633	22.2067	30.9417	4.95613
FBgn0020887	Su(z)12	67.2133	60.24	25.31	25.6567	44.605	5.48236
FBgn0020909	Rtc1	70.2167	71.8867	85.81	89.37	79.3208	6.31145
FBgn0020910	RpL3	2266.37	2587.32	3230.89	3159.75	2811.09	11.457
FBgn0020930	Dgkepsilon	31.98	32.83	8.86	21.2533	23.7308	4.57476
FBgn0021750	SerRS-m	49.7833	44.0267	6.91333	13.77	28.6233	4.84415
FBgn0021760	chb	58.4567	55.4933	35.44	42.82	48.0525	5.58954
FBgn0021761	Nup154	97.8567	90.1633	37.44	56.2067	70.4167	6.13989
FBgn0021764	sdk	39.4367	36.0233	44.61	44.9067	41.2442	5.36961
FBgn0021765	scu	472.853	451.937	143.22	213.037	320.262	8.32356
FBgn0021768	nudC	167.12	156.713	50.3367	70.5567	111.182	6.79807
FBgn0021795	Tapdelta	292.37	287.423	51.4167	114.2	186.352	7.54266
FBgn0021796	Tor	24.1733	22.05	7.61333	12.5933	16.6075	4.06242
FBgn0021800	Reph	47.5967	26.3433	12.36	12.8633	24.7908	4.63754
FBgn0021814	Vps28	72.2733	68.2833	37.6767	46.6267	56.215	5.81545
FBgn0021825	DCTN2-p50	97.5333	117.2	146.993	133.54	123.817	6.95323
FBgn0021847	l(2)k14710	39.2867	38.1233	9.10667	9.94333	24.115	4.59783
FBgn0021856	l(2)k14505	83.5067	76.27	82.71	87.5233	82.5025	6.36811
FBgn0021872	Xbp1	121.55	115.86	35.7033	58.6933	82.9517	6.37594
FBgn0021874	Nle	14.8967	25.14	15.58	21.0667	19.1708	4.26835
FBgn0021875	Zfrp8	26.1567	25.8067	14.1933	17.6467	20.9508	4.39581
FBgn0021895	ytr	85.3333	94.7767	161.157	148.62	122.472	6.93748
FBgn0021906	RFeSP	282.827	313.167	314.633	347.707	314.583	8.29776
FBgn0021944	Coprox	136.86	136.347	28.9467	43.83	86.4958	6.43623
FBgn0021967	ND-PDSW	256.63	261.367	321.873	288.673	282.136	8.14076
FBgn0021979	l(2)k09913	188.367	166.157	244.117	186.847	196.372	7.61818
FBgn0021995	Rs1	53.44	67.5633	99.5333	97.49	79.5067	6.31482
FBgn0022023	eIF3h	316.253	350.06	454.147	436.303	389.191	8.6047
FBgn0022027	Vps25	106.73	93.1367	74.85	80.4267	88.7858	6.47388
FBgn0022029	l(2)k01209	55.2667	45.2433	49.73	50.0667	50.0767	5.64894
FBgn0022069	Nnp-1	113.02	128.347	183.327	178.157	150.713	7.23661
FBgn0022097	Vha36-1	238.93	197.287	49.89	74.68	140.197	7.13234
FBgn0022153	l(2)k05819	38.6633	35.21	3.36667	6.24	20.87	4.39025
FBgn0022160	Gpo1	8.52667	2.24667	16.8033	4.69	8.06667	3.02975
FBgn0022213	Cse1	226.753	182.527	26.9	47.1367	120.829	6.91802
FBgn0022224	ubl	140.087	137.42	203.21	175.133	163.963	7.3581
FBgn0022238	lolal	272.64	279.127	423.49	413.933	347.298	8.44044
FBgn0022288	l(2)09851	100.12	112.457	92.02	98.9133	100.877	6.65789
FBgn0022338	dnk	520.34	454.917	262.807	330.503	392.142	8.6156
FBgn0022343	CG3760	228.15	233.743	38.3833	59.18	139.864	7.12891
FBgn0022344	CG10340	71.4867	66.72	7.47	13.66	39.8342	5.31955
FBgn0022349	CG1910	151.883	180.59	139.183	167.12	159.694	7.32007
FBgn0022359	Sodh-2	58.0933	31.5967	76.22	37.0433	50.7383	5.66784
FBgn0022361	Pur-alpha	39.67	22.0967	41.52	26.4133	32.425	5.02348
FBgn0022382	Pka-R2	53.6833	43.0433	6.28333	10.2933	28.3258	4.82913
FBgn0022699	D19B	35.6267	35.2133	47.1533	43.4267	40.355	5.33825
FBgn0022702	Cht2	93.55	39.0833	1.57	3.66667	34.4675	5.11134
FBgn0022709	Adk1	17.7233	11.1733	15.2967	8.25667	13.1125	3.72383
FBgn0022710	Ac13E	3.39	1.92	2.81	1.96333	2.52083	1.39003
FBgn0022724	Taf8	77.51	74.9767	27.0067	45.6933	56.2967	5.81754
FBgn0022764	Sin3A	116.677	99.44	63.38	76.7267	89.0558	6.47826
FBgn0022768	Pp2C1	66.1167	68.58	34.9867	43.59	53.3183	5.73926
FBgn0022772	Orc1	171.26	139.96	36.1533	62.23	102.401	6.67949
FBgn0022786	Hira	51.3367	45.9067	4.41667	10.64	28.075	4.81634
FBgn0022787	Hel89B	17.3967	20.9267	10.3967	12.21	15.2325	3.93852
FBgn0022893	Df31	2140.3	2587.1	4138.21	4020.63	3221.56	11.6536
FBgn0022935	D19A	34.52	34.5133	1.13	4.52333	18.6717	4.23048
FBgn0022936	CycH	84.2733	89.58	19.3567	45.8933	59.7758	5.9039
FBgn0022942	Cbp80	92.3467	92.6033	121.257	112.503	104.677	6.71119
FBgn0022943	Cbp20	200	185.953	248.053	225.073	214.77	7.74732
FBgn0022959	yps	204.333	252.823	224.777	205.167	221.775	7.7936
FBgn0022960	vimar	63.25	59.71	38	43.1233	51.0208	5.67584
FBgn0022981	rpk	150.003	136.39	166.837	148.94	150.542	7.23499
FBgn0022984	qkr58E-3	59.0433	59.2267	85.5667	79.6133	70.8625	6.14898
FBgn0022985	qkr58E-2	110.657	119.97	98.4667	105.113	108.552	6.76357
FBgn0022986	qkr58E-1	50.9167	70.07	104.057	101.727	81.6925	6.3539
FBgn0022987	qkr54B	51.0367	41.0333	64.91	46.1367	50.7792	5.669
FBgn0023000	mth	14.29	6.32667	16.97	8.95	11.6342	3.55264
FBgn0023023	CRMP	2.47333	1.75667	4.62333	3.83	3.17083	1.70966
FBgn0023081	gek	35.23	32.4233	18.5433	23.25	27.3617	4.77935
FBgn0023083	fray	78.7267	83.42	5.46	16.3633	45.9925	5.52646
FBgn0023094	cyc	128.213	97.0767	3.48667	11.41	60.0467	5.91041
FBgn0023097	bon	64.6067	62.5367	16.1733	21.1867	41.1258	5.36548
FBgn0023129	aay	122.767	127.207	154.843	142.677	136.873	7.09775
FBgn0023130	a6	39.63	44.0333	30.0267	36.2167	37.4767	5.23177
FBgn0023143	Uba1	314.007	285.28	59.1	92.96	187.837	7.5541
FBgn0023167	SmD3	316.223	425.983	409.707	447.917	399.957	8.64406
FBgn0023169	AMPKalpha	83.1	78.9533	34.05	43.8133	59.9792	5.90879
FBgn0023170	RpL39	9005.88	9161.13	12336.1	11766.1	10567.3	13.3673
FBgn0023171	rnh1	61.08	63.82	56.1733	67.0833	62.0392	5.95743
FBgn0023172	RhoGEF2	41.49	40.4433	6.31667	9.73	24.495	4.62029
FBgn0023174	Prosbeta2	508.42	514.027	516.38	543.217	520.511	9.02406
FBgn0023175	Prosalpha7	624.27	626.957	717.883	669.45	659.64	9.36575
FBgn0023177	Pp4-19C	177.173	175.337	272.903	250.797	219.053	7.77579
FBgn0023180	Orc6	86.69	64.4867	19.8967	27.7	49.6933	5.63788
FBgn0023181	Orc4	90.9933	65.7333	9.65333	17.6833	46.0158	5.52719
FBgn0023212	EloB	157.1	175.297	179.633	174.633	171.666	7.4243
FBgn0023213	eIF4G1	144.787	115.313	83.27	99.69	110.765	6.79266
FBgn0023215	Mnt	98.65	83.7667	28.35	40.91	62.9192	5.97772
FBgn0023216	Parg	59.6333	55.8133	34.93	43.3267	48.4258	5.60068
FBgn0023388	Dap160	38.7633	34.0767	12.35	13.1067	24.5742	4.62493
FBgn0023395	Chd3	87.2833	65.3533	8.82	14.6467	44.0258	5.46355
FBgn0023407	B4	47.71	36.6333	31.3833	29.5167	36.3108	5.1863
FBgn0023441	fus	39.99	33.5733	6.75333	15.5233	23.96	4.58856
FBgn0023458	Rbcn-3A	27.5333	24.47	2.30667	5.51333	14.9558	3.91225
FBgn0023477	Taldo	316.673	260.35	58.07	83.5667	179.665	7.48997
FBgn0023506	Es2	62.8633	62.13	33.41	47.19	51.3983	5.68645
FBgn0023507	D2hgdh	23.7167	3.11333	21.56	4.77333	13.2908	3.74317
FBgn0023508	Ocrl	46.75	41.2133	3.67667	6.94	24.645	4.62907
FBgn0023509	mip130	47.1533	41.36	71.1067	52.7533	53.0933	5.73317
FBgn0023510	Rbcn-3B	18.7433	21.7867	4.17667	6.18	12.7217	3.68051
FBgn0023511	Edem1	25.9333	29.33	23.26	28.53	26.7633	4.74757
FBgn0023512	eIF2Bepsilon	47.1267	51.2667	16.3133	30.06	36.1917	5.18157
FBgn0023513	CG14803	46.79	38.4867	52.7033	42.2667	45.0617	5.49703
FBgn0023514	CG14805	112.04	104.06	123.767	118.087	114.488	6.84032
FBgn0023515	CG14814	271.84	237.007	9.67	27.7967	136.578	7.09464
FBgn0023516	Pex5	37.53	35.7133	4.43	6.40333	21.0192	4.40048
FBgn0023517	Pgam5	136.84	145.883	128.04	139.35	137.528	7.10463
FBgn0023518	trr	26.2567	24.23	16.04	18.8033	21.3325	4.42173
FBgn0023519	mRpL16	97.9533	104	97.6367	105.28	101.218	6.66274
FBgn0023520	CG3857	13.3533	9.60667	8.51667	6.82667	9.57583	3.27439
FBgn0023521	CG3587	56.02	57.2133	50.2567	53.16	54.1625	5.76188
FBgn0023522	CG11596	126.43	129.697	146.547	143.113	136.447	7.09325
FBgn0023526	CG2865	107.673	111.88	54.6767	64.0067	84.5592	6.40359
FBgn0023527	CG3071	91.5467	105.91	69.8967	86.9733	88.5817	6.47056
FBgn0023528	CG2924	290.453	289.753	332.91	323.807	309.231	8.27301
FBgn0023529	CG2918	124.473	133.523	38.3267	79.4067	93.9325	6.55509
FBgn0023530	CG3740	89.58	67.55	24.0267	33.54	53.6742	5.74884
FBgn0023531	CG32809	6.26	6.03333	3.87333	4.62333	5.1975	2.40531
FBgn0023536	CG3156	29.6667	27.5533	7.91333	12.8433	19.4942	4.29235
FBgn0023537	CG17896	102.713	98.6	9.63667	6.60333	54.3883	5.76788
FBgn0023540	CG3630	44.61	36.2233	1.47333	4.81333	21.78	4.45154
FBgn0023542	Nmd3	50.47	52.37	15.42	23.9133	35.5433	5.15556
FBgn0023545	PIG-K	80.67	75.2333	41.3167	45.6933	60.7283	5.92667
FBgn0023549	Mct1	19.5067	7.40333	2.82667	6.97	9.17667	3.21361
FBgn0024177	zpg	276.603	229.467	32.6533	92.3433	157.767	7.30256
FBgn0024179	wit	2.33667	0.233333	1.04333	0.62	1.05833	0.21205
FBgn0024182	waw	8.23667	6.83	1.14333	1.64	4.4625	2.18982
FBgn0024183	vig	21.16	50.4167	41.0467	58.1767	42.7	5.41954
FBgn0024187	syd	22.0533	19.7967	10.2133	12.4533	16.1292	4.02052
FBgn0024188	san	279.853	272.393	357.803	326.493	309.136	8.27256
FBgn0024191	sip1	19.6933	23.85	27.2333	26.3533	24.2825	4.60777
FBgn0024194	rasp	40.8467	32.29	9.72333	14.4567	24.3292	4.61053
FBgn0024196	robl	206.813	194.673	252.57	231.587	221.411	7.79123
FBgn0024222	IKKbeta	39.9133	35.27	14.7833	16.1333	26.525	4.73471
FBgn0024227	aurB	141.613	141.213	212.873	198.417	173.529	7.43987
FBgn0024230	Hs2st	50.9133	42.46	9.23	9.96333	28.1417	4.81975
FBgn0024236	foi	81.43	79.86	33.4167	33.7467	57.1133	5.83828
FBgn0024238	Fim	66.5	59.3933	15.52	27.9533	42.3417	5.40741
FBgn0024245	dnt	30.8867	32.0733	60.9933	58.5067	45.615	5.5146
FBgn0024248	chico	23.9333	25.2633	20.82	25.96	23.9942	4.59061
FBgn0024251	bbx	67.9333	61.5133	5.92333	9.62333	36.2483	5.18382
FBgn0024273	WASp	41.63	36.1167	15.37	16.96	27.5192	4.7876
FBgn0024277	trio	34.5433	36.53	36.0867	38.9567	36.5292	5.19492
FBgn0024285	Srp54	135.443	142.077	225.953	200.937	176.102	7.46109
FBgn0024291	Sirt1	109.64	98.4733	46.9133	62.69	79.4292	6.31341
FBgn0024314	Plap	74.9533	75.89	27.1367	38.2367	54.0542	5.759
FBgn0024315	Picot	26.1567	12.5533	13.1633	5.43667	14.3275	3.85075
FBgn0024320	Npc1a	9.61667	10.06	13.18	13.7633	11.655	3.5552
FBgn0024326	Mkk4	94.1567	86.0333	35.22	49.5533	66.2408	6.05183
FBgn0024329	Mekk1	70.7633	65.56	18.6467	26.0467	45.2542	5.50316
FBgn0024330	MED6	43.5867	48.0567	51.09	55.3833	49.5292	5.63312
FBgn0024352	Stip1	324.733	312.773	31.8333	61.35	182.673	7.51391
FBgn0024360	MTPAP	41.3733	34.5333	2.44667	5.54	20.9733	4.39735
FBgn0024362	Naa30A	90.46	89.1067	49.16	63.1033	72.9575	6.19096
FBgn0024364	CG11417	71.3567	91.3167	70.92	86.2333	79.9567	6.32295
FBgn0024365	CG12773	58.9167	58.72	62.45	57.79	59.4692	5.89649
FBgn0024371	E2f2	188.917	158.717	48.9433	54.4967	112.768	6.8185
FBgn0024432	Dlc90F	432.84	324.833	595.403	391.19	436.067	8.76874
FBgn0024491	Bin1	247.89	208.447	397.617	302.3	289.063	8.17574
FBgn0024509	Sec13	218.893	215.483	263.847	108.66	201.721	7.65693
FBgn0024510	dlt	26.69	41.68	21.66	36.32	31.5875	4.98584
FBgn0024542	Neos	94.5933	84.6633	113.923	96.6	97.445	6.608
FBgn0024555	flfl	107.933	105.477	136.91	128.433	119.688	6.90434
FBgn0024556	mEFTu1	156.217	189.453	70.08	112.61	132.09	7.04647
FBgn0024558	Dph5	251.753	239.4	135.733	155.65	195.634	7.61275
FBgn0024689	fws	70.8333	60.6167	87.0767	74.3	73.2067	6.19587
FBgn0024698	Cpsf160	56.93	44.8967	47.6167	47.55	49.2483	5.62493
FBgn0024728	Slip1	78.6233	54.1	93.7067	73.7167	75.0367	6.23145
FBgn0024732	Drep1	128.63	100.307	139.523	101.9	117.59	6.87885
FBgn0024733	RpL10	4511.31	4621.13	6257.59	6251.76	5410.45	12.4016
FBgn0024734	PRL-1	93.53	105.69	84.7833	116.637	100.16	6.6476
FBgn0024754	Flo1	26.86	45.3767	40.3933	63.1633	43.9483	5.46102
FBgn0024804	Dbp80	62.6433	59.68	83.72	76.9667	70.7525	6.14675
FBgn0024806	DIP2	45.3067	36.13	25.88	27.5067	33.7058	5.0792
FBgn0024807	DIP1	41.7967	47.58	72.5133	70.84	58.1825	5.86499
FBgn0024811	Crk	162.38	140.067	195.757	179.297	169.375	7.40493
FBgn0024814	Clc	268.857	319.113	439.28	417.517	361.192	8.49702
FBgn0024833	AP-1mu	130.227	115.207	132.693	108.877	121.751	6.92897
FBgn0024841	Pcd	245.383	199.87	26	53.5133	131.192	7.03663
FBgn0024846	p38b	65.85	55.6267	5.24	11.7933	34.6275	5.11801
FBgn0024887	kin17	64.09	61.73	97.5733	82.65	76.5108	6.25948
FBgn0024889	Kap-alpha1	142.127	139.663	86.0933	110.37	119.563	6.90284
FBgn0024909	Taf7	65.9967	63.41	58.3867	62.8333	62.6567	5.9717
FBgn0024912	agt	43.9967	23.84	45.94	23.67	34.3617	5.10692
FBgn0024920	Ts	137.37	142.567	63.17	83.6167	106.681	6.73851
FBgn0024921	Tnpo	124.93	106.41	125.747	117.297	118.596	6.89113
FBgn0024945	NitFhit	54.26	49.7667	65.44	60.1467	57.4033	5.84557
FBgn0024947	NTPase	92.5733	78.69	138.003	105.803	103.767	6.6986
FBgn0024956	Mat1	102.087	97.9533	13.3333	25.9067	59.82	5.90497
FBgn0024957	Irp-1B	70.74	73.1667	21.3133	28.71	48.4825	5.60236
FBgn0024958	Irp-1A	28.3033	32.9033	31.74	36.8167	32.4408	5.02418
FBgn0024973	CG2701	33.8133	40.5467	20.63	30.1567	31.2867	4.97208
FBgn0024975	CG2712	30.5033	27.1767	5.6	8.40667	17.9217	4.17166
FBgn0024983	CG4293	46.6833	49.3167	45.07	49.11	47.545	5.57425
FBgn0024984	CG3457	109.873	116.717	162.28	140.6	132.368	7.04949
FBgn0024985	CG11448	23.92	24.1233	3.99667	5.60333	14.4108	3.85906
FBgn0024986	CG3719	81.11	78.6167	83.9567	80.8	81.1208	6.34378
FBgn0024987	ssx	83.65	81.7733	130.497	119.117	103.759	6.69848
FBgn0024991	CG2694	79.0133	59.64	4.55667	11.1767	38.5967	5.27414
FBgn0024992	CG2658	52.45	55.1267	11.2267	18.3233	34.2817	5.10357
FBgn0024993	CG2662	49.5433	46.0867	7.12	11.6867	28.6092	4.84344
FBgn0024994	Ugalt	46.6	42.94	8.11667	16.28	28.4842	4.83714
FBgn0024996	eIF2Bbeta	66.4333	74.41	47.4367	58.6467	61.7317	5.95027
FBgn0024998	CG2685	59.8667	69.95	62.47	65.7033	64.4975	6.01341
FBgn0025109	Bem46	41.54	42.91	27.0267	33.81	36.3217	5.18673
FBgn0025185	az2	36.2067	31.2133	6.64667	10.06	21.0317	4.40133
FBgn0025186	ari-2	66.29	70.6733	28.2367	42.34	51.885	5.70002
FBgn0025335	CG4585	134.59	129.087	23.5667	43.92	82.7908	6.37314
FBgn0025336	CG4882	87.06	87.28	25.8233	35.04	58.8008	5.88022
FBgn0025352	Thiolase	239.54	262.307	49.7667	107.66	164.818	7.36561
FBgn0025355	SuUR	28.06	24.32	28.1667	26.8967	26.8608	4.75279
FBgn0025366	Ip259	399.153	479.82	603.507	651.863	533.586	9.05985
FBgn0025373	Fpps	91.1967	91.3967	143.907	128.58	113.77	6.83124
FBgn0025381	rush	62.3233	56.3367	19.0367	28.0633	41.44	5.37643
FBgn0025382	Rab27	13.5467	11.9867	8.03667	7.33667	10.2267	3.3683
FBgn0025388	CG12179	35.6767	28.7667	30.2567	27.9833	30.6708	4.94349
FBgn0025394	inc	69.4933	66.46	74.39	75.2033	71.3867	6.1596
FBgn0025455	CycT	100.893	84.6633	37.0933	39.22	65.4675	6.03491
FBgn0025456	CREG	37.38	36.5833	85.2	74.66	58.4558	5.87174
FBgn0025457	Bub3	204.27	204.543	320.39	290.68	254.971	7.99475
FBgn0025463	Bap60	245.237	250.763	382.79	335.597	303.597	8.24649
FBgn0025469	slv	26.36	28.78	12.7667	21.3867	22.3233	4.48693
FBgn0025519	fidipidine	38.3533	31.8833	39.24	33.9333	35.8525	5.16802
FBgn0025549	unc-119	114.673	97.1233	123.747	109.023	111.142	6.79755
FBgn0025558	CG4101	46.34	52.5333	68.27	66.16	58.3258	5.86853
FBgn0025571	SF1	110.99	119.533	214.627	173.293	154.611	7.27343
FBgn0025574	Pli	113.577	98.5233	76.55	71.8133	90.1158	6.49531
FBgn0025582	eIF3e	306.547	326.303	420.18	416.617	367.412	8.52165
FBgn0025592	Gk1	34.3233	28.41	22.6433	24.6067	27.4958	4.78638
FBgn0025608	Faf2	117.657	127.147	129.583	136.54	127.732	6.9981
FBgn0025615	Torsin	149.79	134.45	172.133	158.967	153.835	7.26618
FBgn0025621	CG16989	32.62	31.5367	6.86667	10.8667	20.4725	4.36265
FBgn0025624	CG4025	14.96	15.9	8.22667	12.33	12.8542	3.69534
FBgn0025626	CG4281	115.4	104.507	130.333	116.32	116.64	6.86716
FBgn0025628	CG4199	124.603	92.6433	9.96	21.1967	62.1008	5.95886
FBgn0025629	CG4045	61.8433	60.16	67.8367	69.8933	64.9333	6.02311
FBgn0025630	Rtca	17.4867	12.1033	3.73333	5.73333	9.76417	3.3022
FBgn0025632	CG4313	5.69667	6.75333	3.42667	4.62333	5.125	2.38543
FBgn0025633	CG13366	170.203	156.96	14.3667	32.0567	93.3967	6.54684
FBgn0025634	CG13367	51.61	53.43	11.11	14.97	32.78	5.03914
FBgn0025635	CG17829	89.75	85.8633	126.807	111.82	103.56	6.69572
FBgn0025637	SkpA	714.73	670.483	1051.42	932.73	842.342	9.71843
FBgn0025638	Roc1a	495.217	529.667	631.677	669.273	581.458	9.18378
FBgn0025639	Hmt4-20	101.427	87.3367	37.8867	47.2967	68.4867	6.09986
FBgn0025640	CG13369	44.69	38.8467	64.6533	45.4733	48.4158	5.60038
FBgn0025641	DAAM	58.3633	62.8733	53.0733	56.04	57.5875	5.85019
FBgn0025674	CycK	136.033	118.037	123.783	122.837	125.172	6.96893
FBgn0025676	CkIIalpha-i3	37.35	35.6333	12.6733	18.9133	26.1425	4.71383
FBgn0025678	CaBP1	201.47	236.063	374.96	363.213	293.927	8.1998
FBgn0025681	CG3558	49.21	43.8833	16.74	19.0333	32.2167	5.01421
FBgn0025682	scf	31.63	45.46	42.0533	71.5467	47.6725	5.57811
FBgn0025683	CG3164	21.5633	26.34	5.41333	13.1367	16.6133	4.06293
FBgn0025684	MFS18	78.2067	62.0667	11.0233	27.8133	44.7775	5.48792
FBgn0025693	ZnT41F	11.8333	9.00667	5.92667	7.06	8.45667	3.09705
FBgn0025700	CG5885	191.783	184.66	42.4033	92.92	127.942	7.00047
FBgn0025702	Srpk79D	4.93	0.856667	5.91	1.17333	3.2175	1.7301
FBgn0025716	Bap55	136.18	131.28	164.877	162.067	148.601	7.21627
FBgn0025720	Ate1	89.62	90.5067	62.3733	76.9133	79.8533	6.32109
FBgn0025724	beta'COP	74.0933	73.2733	38.4633	52.9733	59.7008	5.90209
FBgn0025725	alphaCOP	50.5967	51.8267	14.88	22.6433	34.9867	5.13285
FBgn0025726	unc-13	29.76	12.6667	21.8633	12.68	19.2425	4.2737
FBgn0025739	pon	18.0667	17.8033	12.5333	18.4467	16.7125	4.07146
FBgn0025740	PlexB	28.0167	18.3567	29.4067	24.3933	25.0433	4.6521
FBgn0025741	PlexA	114.147	84.8933	107.323	95.93	100.573	6.65354
FBgn0025742	mtm	39.8467	41.54	5.39667	12.5367	24.83	4.63981
FBgn0025743	mbt	128.28	121.863	146.277	131.09	131.877	7.04415
FBgn0025777	homer	117.583	113.163	107.087	98	108.958	6.76896
FBgn0025781	Cdc16	54.4433	44.6467	74.0833	55.4267	57.15	5.8392
FBgn0025790	TBPH	35.7333	34.2833	45.01	44.48	39.8767	5.32109
FBgn0025800	Smox	42.7933	46.17	8.88333	18.5	29.0867	4.86724
FBgn0025802	Sbf	14.73	13.73	3.13667	4.17667	8.94333	3.17685
FBgn0025807	Rad9	25.6033	25.3433	4.52667	9.08333	16.1392	4.02141
FBgn0025808	Rad17	52.2967	42.41	21.91	31.01	36.9067	5.20971
FBgn0025809	Paf-AHalpha	122.683	120.78	168.88	150.257	140.65	7.13699
FBgn0025814	Mgstl	383.42	250.663	269.67	198.073	275.457	8.10621
FBgn0025815	Mcm6	179.147	169.643	120.353	135.617	151.19	7.24117
FBgn0025820	JTBR	72.0033	56.6033	40.81	44.6467	53.5158	5.74459
FBgn0025825	HDAC3	31.4233	29.8267	36.34	33.67	32.815	5.04067
FBgn0025830	IntS8	28.18	22.1233	10.72	12.8733	18.4742	4.21523
FBgn0025832	Fen1	90.0433	80.7833	13.7433	23.4933	52.0158	5.70365
FBgn0025836	RhoGAP1A	83.2433	65.4067	42.3133	53.43	61.0983	5.93542
FBgn0025839	ND-B14.5A	203.147	172.373	88.25	100.8	141.143	7.14203
FBgn0025864	Crag	55.5033	42.0667	61.4467	45.1067	51.0308	5.67612
FBgn0025865	Cortactin	56.7267	75.3467	108.763	108.227	87.2658	6.449
FBgn0025866	CalpB	54.82	48.5033	46.8833	43.8767	48.5208	5.6035
FBgn0025874	Meics	43.0567	39.5267	20.6	38.5967	35.445	5.15157
FBgn0025885	Inos	66.3133	79.5467	10.93	34.6233	47.8533	5.58356
FBgn0025936	Eph	81.2	70.1333	78.9333	82.28	78.1367	6.28977
FBgn0026015	Top3beta	64.4533	79.4267	45.5133	51.7433	60.2842	5.9161
FBgn0026056	Rlip	33.67	31.82	6.61667	12.87	21.2442	4.41577
FBgn0026059	Mhcl	30.78	37.8133	24.4333	29.38	30.6017	4.94025
FBgn0026060	Mipp2	83.8833	73.8767	45.04	53.5733	64.0933	6.00435
FBgn0026076	UBL3	67.2867	67.0333	19.03	29.1167	45.6167	5.51465
FBgn0026079	Nsun2	41.2633	43.61	60.6233	56.3633	50.465	5.66007
FBgn0026080	Tip60	60.2767	54.0133	52.2133	53.5767	55.02	5.7845
FBgn0026083	tyf	88.34	81.05	21.23	31.5333	55.5383	5.79801
FBgn0026084	cib	736.467	720.753	120.507	187.17	441.224	8.78569
FBgn0026085	dgt4	67.68	53.6133	44.13	45.6833	52.7767	5.72456
FBgn0026086	Adar	52.17	46.11	29.3633	35.1967	40.71	5.35085
FBgn0026088	CG14818	73.91	61.3067	51.6267	59.56	61.6008	5.94722
FBgn0026089	CG14817	122.063	129.15	59.8	87.7833	99.6992	6.64096
FBgn0026090	CG14812	56.02	60.09	70.2433	67.31	63.4158	5.98904
FBgn0026143	CDC45L	173.71	139.133	8.78333	21.7933	85.855	6.42551
FBgn0026144	CBP	176.83	141.813	72.9733	79.0567	117.668	6.87981
FBgn0026147	TTLL4A	71.6667	62.0167	6.97667	16.92	39.395	5.3036
FBgn0026148	CG12253	57.2467	52.4767	43.3433	45.9467	49.7533	5.63962
FBgn0026149	BCL7-like	108.14	101.423	62.4167	81.01	88.2475	6.46512
FBgn0026150	ApepP	102.45	87.94	132.66	112.783	108.958	6.76896
FBgn0026179	siz	33.2	35.8367	55.7433	42.0467	41.7067	5.38566
FBgn0026181	Rok	45.9033	47.0233	33.81	37.0567	40.9483	5.35925
FBgn0026189	prominin-like	40.89	39.5067	47.43	51.18	44.7517	5.48709
FBgn0026192	par-6	84.1633	70.6533	68.9	67.89	72.9017	6.18986
FBgn0026196	nop5	265.137	301.433	294.163	316.127	294.215	8.20122
FBgn0026199	myo	39.8567	22	45.7033	26.99	33.6375	5.07628
FBgn0026206	mei-P26	68.5067	51.8067	8.92667	14.2533	35.8733	5.16886
FBgn0026207	mbo	67.57	63.01	98.5367	85.6733	78.6975	6.30008
FBgn0026238	gus	508.853	401.99	413.337	425.9	437.52	8.77353
FBgn0026239	gukh	25.49	18.93	8.48	11.4467	16.0867	4.01673
FBgn0026250	eIF1A	424.76	386.927	283.023	287.31	345.505	8.43298
FBgn0026252	msk	265.563	273.347	63.67	121.217	180.949	7.50024
FBgn0026257	cav	132.407	110.267	129.847	118.577	122.774	6.94104
FBgn0026259	eIF5B	82.0167	84.07	33.9067	45.0433	61.2592	5.93921
FBgn0026261	bonsai	119.35	134.74	54.0533	76.7267	96.2175	6.58973
FBgn0026262	bip2	71.9733	59.51	70.31	68.8067	67.65	6.08215
FBgn0026263	bip1	84.3033	74.3867	1.24333	5.99	41.4808	5.37785
FBgn0026309	aft	26.75	17.99	0.703333	1.89333	11.8342	3.57703
FBgn0026313	X11L	48.7467	44.6367	14.9	20.8467	32.2825	5.01714
FBgn0026315	Ugt35a	19.8667	10.6733	10.1567	8.79667	12.3733	3.64078
FBgn0026316	Ubc10	203.79	171.987	154.377	154.79	171.236	7.42068
FBgn0026317	Tsc1	68.9533	63.88	70.5233	60.4533	65.9525	6.04554
FBgn0026323	Tak1	49.81	42.29	34.42	34.2533	40.1933	5.33247
FBgn0026324	Taf10b	119.177	147.43	182.9	206.743	164.062	7.35898
FBgn0026326	Mad1	70.9967	76.6467	104.547	95.3033	86.8733	6.4425
FBgn0026361	2023-09-05	68.5733	68.0433	462.617	271	217.558	7.76592
FBgn0026369	Sara	45.09	35.65	7.32667	13.29	25.3392	4.66898
FBgn0026370	SRPK	150.463	144.46	56.5967	85.43	109.237	6.77264
FBgn0026371	SAK	27.3767	24.7667	25.4467	26.86	26.1125	4.71218
FBgn0026372	RpL23A	2819.89	2960.76	3753.53	3308.54	3210.68	11.6487
FBgn0026373	RpII33	98.42	96.05	148.5	127.503	117.618	6.8792
FBgn0026375	RhoGAPp190	67.1533	59.1033	80.6633	72.58	69.875	6.12877
FBgn0026376	Rgl	30.7067	31.05	19.7967	29.8433	27.8492	4.80473
FBgn0026378	Rep	32.29	32.2667	22.9433	30.8133	29.5783	4.89134
FBgn0026379	Pten	57.5567	52.58	47.46	59.1067	54.1758	5.76224
FBgn0026380	Prosbeta3	427.75	472	504.32	516.23	480.075	8.90742
FBgn0026393	Or43b	5.88	8.78333	5.68	8.36667	7.1775	2.86344
FBgn0026400	Noa36	162.497	187.88	186.163	191.713	182.063	7.50909
FBgn0026401	Nipped-B	71.91	61.4467	63.67	68.7333	66.44	6.05615
FBgn0026402	NiPp1	62.3367	52.32	13.6	21.5933	37.4625	5.23122
FBgn0026404	Dronc	98.0367	79.6467	114.827	88.1833	95.1733	6.574
FBgn0026409	Mpcp2	491.637	509.25	518.663	480.557	500.027	8.96615
FBgn0026415	Idgf4	375.9	381.15	463.2	440.887	415.284	8.6983
FBgn0026417	Hus1-like	17.2967	11.5967	24.7333	17.3933	17.755	4.15826
FBgn0026418	Hsc70Cb	263.143	269.123	77.8533	107.373	179.373	7.48763
FBgn0026427	Su(var)2-HP2	48.7933	46.02	21.2533	31.16	36.8067	5.20581
FBgn0026428	HDAC6	63.05	62.5867	13.9167	19.2267	39.695	5.31452
FBgn0026430	Grip84	118.29	108.113	8.25667	16.2367	62.7242	5.97325
FBgn0026431	Grip75	38.06	32.2133	54.8433	46.4567	42.8933	5.42604
FBgn0026432	Grip163	18.0467	16.63	5.93	10.2133	12.705	3.67864
FBgn0026433	Grip128	71.99	55.94	5.45667	9.27	35.6642	5.16044
FBgn0026441	ear	53.6233	51.81	49.7967	48.9267	51.0392	5.67636
FBgn0026479	Drp1	89.7067	75.5267	8.62667	17.68	47.885	5.58451
FBgn0026533	Dek	356.34	377.587	575.677	489.25	449.713	8.81318
FBgn0026566	CG1307	247.943	322.52	352.09	379.347	325.475	8.34685
FBgn0026570	CG5704	32.94	40.3267	25.4967	38.0533	34.2042	5.10031
FBgn0026573	ADD1	74.0267	66.0567	44.06	54.1033	59.5617	5.89873
FBgn0026575	hang	90.61	86.15	102.92	93.9833	93.4158	6.54714
FBgn0026576	Pisd	106.627	96.3967	61.8967	64.4233	82.3358	6.3652
FBgn0026577	CG8677	51.9567	45.96	34.8933	35.0033	41.9533	5.39415
FBgn0026582	Hmg-2	49.3367	47.6533	56.4967	47.3067	50.1983	5.65244
FBgn0026593	CG5707	22.8867	29.59	8.3	14.0633	18.71	4.23343
FBgn0026597	Axn	77.2033	68.3667	77.9567	74.46	74.4967	6.22104
FBgn0026598	Apc2	68.4167	60.29	69.5167	63.7433	65.4917	6.03544
FBgn0026602	Ady43A	29.33	15.6667	6.35333	4.01333	13.8408	3.80124
FBgn0026616	alpha-Man-IIb	51.09	53.3733	45.56	52.24	50.5658	5.66294
FBgn0026619	Taz	51.8833	40.57	23.3767	27.34	35.7925	5.16561
FBgn0026620	tacc	112.35	118.38	24.9733	47.4	75.7758	6.24557
FBgn0026630	nes	94.0833	79.0733	47.1967	50.4667	67.705	6.08332
FBgn0026634	ldlCp	36.99	34.07	8.23	11.3733	22.6658	4.5088
FBgn0026666	MagR	47.91	41.5267	13.1967	14.7167	29.3375	4.87958
FBgn0026679	IntS4	50.0333	44.9933	18.6567	24.0767	34.44	5.1102
FBgn0026702	l(1)G0045	33.4167	29.6767	12.5933	14.0367	22.4308	4.49383
FBgn0026713	l(1)G0007	47.28	56.4667	79.5167	74.78	64.5108	6.0137
FBgn0026718	fu12	68.54	66.85	8.57	24	41.99	5.39541
FBgn0026722	drosha	36.88	34.2067	34.5267	33.39	34.7508	5.12312
FBgn0026737	CG6171	138.253	122.027	92.0167	103.897	114.048	6.83477
FBgn0026738	CG7857	76.0267	82.7067	5.29	15.5933	44.9042	5.49199
FBgn0026741	mRpL18	72.9833	72.94	63.0467	57.15	66.53	6.0581
FBgn0026749	Yippee	56.8333	54.82	50.0967	54.57	54.08	5.75969
FBgn0026751	XRCC1	60.4067	55.2133	46.7567	50.3967	53.1933	5.73588
FBgn0026761	Trap1	61.9867	58.8633	15.1567	24.3167	40.0808	5.32844
FBgn0026777	Rad23	374.46	346.623	346.157	358.217	356.364	8.47761
FBgn0026778	Rad1	16.4933	15.3433	4.96	4.38	10.2942	3.3777
FBgn0026787	Nhe1	32.8067	28.0267	4.31333	8.16667	18.3283	4.20385
FBgn0026869	Thd1	24.3767	22.2167	16.5133	19.3133	20.605	4.37191
FBgn0026873	MED18	87.51	92.4833	48.8667	68.0167	74.2192	6.21566
FBgn0026876	CG11403	56.1667	49.6133	5.07	10.4133	30.3158	4.92675
FBgn0026879	CG13364	837.093	922.57	1273.27	1281.47	1078.6	10.0751
FBgn0027052	STUB1	145.15	121.67	149.377	133.07	137.317	7.10241
FBgn0027053	CSN5	134.667	130.733	169.457	159.637	148.623	7.21649
FBgn0027054	CSN4	120.403	115.92	145.78	139.2	130.326	7.02709
FBgn0027055	CSN3	91.8033	83.8833	110.093	97.68	95.865	6.58444
FBgn0027057	CSN1b	103.077	88.5	140.36	114.96	111.724	6.80509
FBgn0027066	Eb1	228.6	247.043	330.477	346.167	288.072	8.17078
FBgn0027070	CG17322	94.62	7.46667	57.3767	5.56667	41.2575	5.37008
FBgn0027079	ValRS	59.16	60.05	8.30333	23.7367	37.8125	5.2446
FBgn0027080	TyrRS	106.88	114.253	128.6	131.12	120.213	6.91065
FBgn0027081	ThrRS	183.423	178.533	183.09	171.723	179.192	7.48617
FBgn0027082	ProRS-m	14.23	19.51	13.37	17.54	16.1625	4.02348
FBgn0027083	MetRS-m	28.1133	44.64	35.0667	49.3133	39.2833	5.29951
FBgn0027084	LysRS	225.047	233.44	191.657	195.617	211.44	7.72479
FBgn0027085	LeuRS-m	39.6	36.4167	6.32333	12.1767	23.6292	4.56859
FBgn0027086	IleRS	108.743	103.007	115.783	112.917	110.112	6.78414
FBgn0027087	HisRS	117.703	145.367	79.8267	101.287	111.046	6.79631
FBgn0027088	GlyRS	102.313	104.797	20.8467	58.5267	71.6208	6.16432
FBgn0027090	GlnRS	100.463	94.62	35.3433	53.13	70.8892	6.14953
FBgn0027091	CysRS	58.66	54.0533	9.15	23.0967	36.24	5.18349
FBgn0027093	ArgRS	71.31	67.4567	13.0667	22.74	43.6433	5.45099
FBgn0027094	AlaRS	128.91	107.793	14.18	19.8833	67.6917	6.08304
FBgn0027095	Manf	193.383	209.563	150.05	233.237	196.558	7.61955
FBgn0027101	Dyrk3	32.1833	28.39	35.2433	36.3567	33.0433	5.05065
FBgn0027108	Inx2	138.837	158.24	415.53	364.343	269.238	8.07327
FBgn0027259	Kmn1	92.4933	79.4933	94.8833	94.0267	90.2242	6.49704
FBgn0027279	l(1)G0196	34.23	27.9433	33.54	29.3467	31.265	4.97108
FBgn0027280	l(1)G0193	74.3267	70.1533	95.7233	81.9067	80.5275	6.3332
FBgn0027287	Gmap	18.9967	19.3833	5.69	8.85	13.23	3.7366
FBgn0027291	l(1)G0156	173.933	178.783	89.3933	115.36	139.368	7.12379
FBgn0027296	temp	36.4867	39.9167	28.0133	25.3633	32.445	5.02436
FBgn0027329	CCT6	390.997	377.787	70.17	92.8167	232.942	7.86445
FBgn0027330	l(1)G0020	25.65	28.3933	9.53667	14.3533	19.4833	4.29155
FBgn0027334	l(1)G0004	63.03	98.3833	78.35	93.1967	83.24	6.38094
FBgn0027335	Rip11	95.3433	88.4567	9.00667	19.6767	53.1208	5.73392
FBgn0027338	Kap-alpha3	445.223	416.56	645.88	529.443	509.277	8.99259
FBgn0027342	fz4	49.5567	34.64	2.2	5.21667	22.9033	4.52377
FBgn0027343	fz3	16.38	16.9267	2.44333	4.84333	10.1483	3.35732
FBgn0027348	bgm	135.507	177.467	8.1	14.1733	83.8117	6.3908
FBgn0027356	Amph	39.4367	34.2333	6.27667	11.7533	22.925	4.52513
FBgn0027358	Tim9b	18.9967	19.0267	5.58667	8.17333	12.9458	3.70552
FBgn0027359	Tim8	217.123	201.29	27.3633	53.9333	124.927	6.9661
FBgn0027360	Tim10	188.333	182.767	81.7333	107.587	140.105	7.13139
FBgn0027363	Stam	54.8033	52.7	64.35	57.2667	57.28	5.84248
FBgn0027375	RecQ5	58.7367	36.69	17.51	21.42	33.5892	5.07421
FBgn0027378	MRG15	91.6067	90.5267	140.17	119.367	110.418	6.78813
FBgn0027453	Dnz1	57.4067	54.47	58.22	61.91	58.0017	5.86051
FBgn0027490	D12	35.68	33.4533	7.69667	12.0733	22.2258	4.48064
FBgn0027492	wdb	176.513	161.407	53.02	83.9767	118.729	6.89275
FBgn0027493	AdSS	216.297	194.06	340.24	247.18	249.444	7.96315
FBgn0027495	Smyd4-4	77.55	80.64	96.1433	95.9967	87.5825	6.45422
FBgn0027496	epsilonCOP	105.34	106.317	117.243	114.007	110.727	6.79216
FBgn0027497	Madm	35.6533	43.1933	18.1567	22.9967	30	4.91169
FBgn0027498	CG2061	40.8633	38.0433	0.91	3.48333	20.825	4.38716
FBgn0027499	wde	48.6833	48.1733	26.93	30.8667	38.6633	5.27662
FBgn0027500	spd-2	218.837	192.25	33.5433	65.1333	127.441	6.99482
FBgn0027503	CG11970	32.2	28.6367	32.19	32.19	31.3042	4.97288
FBgn0027504	CG8878	73.48	71.58	60.56	68	68.405	6.09814
FBgn0027505	Rab3-GAP	13.6833	13.79	17.71	17.1233	15.5767	3.97055
FBgn0027506	EDTP	101.7	112.093	55.6267	85.9233	88.8358	6.47469
FBgn0027507	CG1344	87.16	65.4267	75.73	65.5667	73.4708	6.20106
FBgn0027508	Tnks	31.0167	25.16	29.6933	25.8	27.9175	4.80826
FBgn0027509	TBCD	32.0267	29.5367	14.4467	13.3633	22.3433	4.48822
FBgn0027512	CG10254	202.44	199.857	4.70333	21.5967	107.149	6.74482
FBgn0027513	ana2	76.61	74.25	12.19	23.0133	46.5158	5.54275
FBgn0027514	CG1024	62.4033	59.0033	73.2167	68.9	65.8808	6.04398
FBgn0027515	CG7115	104.663	94.93	30.84	43.0933	68.3817	6.09765
FBgn0027518	Wdr24	45.33	41.32	4.61667	9.07667	25.0858	4.65454
FBgn0027521	CG3679	147.187	121.327	65.8433	82	104.089	6.70306
FBgn0027524	CG3909	81.74	81.53	103.547	96.7167	90.8833	6.50753
FBgn0027525	LTV1	131.833	134.653	207.653	187.517	165.414	7.37081
FBgn0027526	Ublcp1	145.637	137.963	165.973	156.71	151.571	7.2448
FBgn0027528	goe	24.33	14.29	37.3	24.8733	25.1983	4.66097
FBgn0027529	tapas	91.1233	62.5267	3.43	10.5267	41.9017	5.39237
FBgn0027532	CG7139	68.3333	60.46	80.2433	69.2533	69.5725	6.12252
FBgn0027535	botv	31.6767	29.56	44.09	41.18	36.6267	5.19876
FBgn0027537	Nup93-1	135.547	118.3	125.117	120.903	124.967	6.96655
FBgn0027538	beta4GalNAcTA	27.8233	20.0133	1.39667	1.97667	12.8025	3.68958
FBgn0027539	lili	58.82	66.0667	27.4167	43.8667	49.0425	5.6189
FBgn0027547	CG1927	125.473	124.183	132.86	132.35	128.717	7.00918
FBgn0027548	nito	146.357	149.583	101.61	118.537	129.022	7.01259
FBgn0027549	CG7927	88.07	79.32	112.613	98.7333	94.6842	6.56657
FBgn0027552	CG10863	160.897	148.567	67.8433	89.2933	116.65	6.86728
FBgn0027553	NELF-B	57.2733	51.7433	57.2533	52.7	54.7425	5.77722
FBgn0027554	CG8042	33.1	35.5933	25.07	32.1533	31.4792	4.9809
FBgn0027558	Pgant3	32.3567	27.7267	22.2767	22.4933	26.2133	4.71772
FBgn0027561	CG18659	61.6333	58.39	12.8533	20.6667	38.3858	5.26626
FBgn0027564	CG3149	22.46	23.48	13.1067	18.65	19.4242	4.28719
FBgn0027565	CG5498	91.72	75.4633	13.06	22.7833	50.7567	5.66837
FBgn0027567	CG8108	217.117	273.65	319.25	307.66	279.419	8.1268
FBgn0027568	Cand1	51.3167	49.85	28.7233	36.6867	41.6442	5.3835
FBgn0027569	cert	49.5067	48.9433	23.5633	31.8267	38.46	5.26903
FBgn0027572	CG5009	22.4767	23.1533	7.13667	12.0667	16.2083	4.02754
FBgn0027574	CG5815	38.3433	38.0667	36.7467	39.9267	38.2708	5.26194
FBgn0027579	mino	104.473	92.03	40.5467	50.39	71.86	6.16912
FBgn0027580	PCB	68.5167	67.0067	6.50667	7.91	37.485	5.23209
FBgn0027581	CG6191	30.06	29.2533	4.14667	10.94	18.6	4.22497
FBgn0027582	CG6230	51.85	46.46	23.6867	31.9833	38.495	5.27034
FBgn0027583	CG7601	56.04	77.0133	20.3533	55.33	52.1842	5.7083
FBgn0027587	CG7028	59.2733	59.34	79.2733	72.3233	67.5525	6.08007
FBgn0027588	GCS2alpha	208.277	204.84	271.557	242.323	231.749	7.85704
FBgn0027590	GstE12	90.5367	58.99	61.8333	51.4467	65.7017	6.04005
FBgn0027592	MED15	68.2267	69.02	105.953	88.7367	82.9842	6.3765
FBgn0027594	drpr	32.0833	27.6633	8.51667	15.07	20.8333	4.38773
FBgn0027596	Kank	12.41	2.73667	10.2667	6.67667	8.0225	3.02192
FBgn0027597	CG17712	48.77	42.31	6.50333	12.3933	27.4942	4.78629
FBgn0027598	cindr	63.8233	65.0133	23.3733	31.7833	45.9983	5.52664
FBgn0027599	CG2790	59.9233	62.46	44.08	56.2033	55.6667	5.80133
FBgn0027601	pdgy	70.3867	73.5333	27.9667	37.52	52.3517	5.71292
FBgn0027602	CG8611	30.03	34.0567	27.2033	30.2833	30.3933	4.93042
FBgn0027603	Ulp1	75.5367	63.12	45.9967	43.98	57.1583	5.83941
FBgn0027607	CG8230	39.8033	39.67	6.84	13.6733	24.9967	4.64942
FBgn0027609	morgue	44.97	39.2267	5.94333	10.4933	25.1583	4.65869
FBgn0027610	Dic1	37.67	21.34	26.04	16.3867	25.3592	4.67011
FBgn0027611	LManII	10.7933	22.8967	24.79	46.4267	26.2267	4.71845
FBgn0027615	CG6404	110.613	99.7633	11.3367	22.14	60.9633	5.93223
FBgn0027616	Ythdc1	49.16	71.8167	68.8133	87.6033	69.3483	6.11787
FBgn0027617	CG5808	36.6833	43.0367	46.9067	50.1467	44.1933	5.46902
FBgn0027619	eIF3j	164.087	171.69	39.7	63.72	109.799	6.78004
FBgn0027620	Acf	65.4733	111.07	12.3167	55.0367	60.9742	5.93249
FBgn0027621	Pfrx	17.16	20.3667	21.0133	18.26	19.2	4.27053
FBgn0027655	htt	4.26667	4.26333	1.19333	2.9	3.15583	1.70303
FBgn0027657	glob1	129.44	126.27	148.5	181.25	146.365	7.19441
FBgn0027660	blot	104.31	99.0033	37.3067	42.3967	70.7542	6.14678
FBgn0027779	VhaSFD	129.977	123.763	76.4533	83.72	103.478	6.69458
FBgn0027780	Aasdh	12.5533	11.4267	10.2667	9.92	11.0417	3.47789
FBgn0027783	SMC2	82.61	77.0867	111.11	92.3267	90.7833	6.50594
FBgn0027784	Prp18	50.9933	26.5067	66.86	33.2267	44.3967	5.47563
FBgn0027785	NP15.6	216.497	114.95	276.213	138.773	186.608	7.54464
FBgn0027786	Mtch	142.18	121.6	57.5967	64.7167	96.5233	6.5943
FBgn0027791	O-fut2	39.0733	41.1133	11.42	14.9767	26.6458	4.74124
FBgn0027794	Lrpprc2	12.61	15.8767	9.41667	10.8567	12.19	3.61941
FBgn0027835	Dp1	140.983	135.97	196.14	173.953	161.762	7.33862
FBgn0027836	Dgp-1	41.17	38.7267	30.6167	32.4833	35.7492	5.16387
FBgn0027841	CstF64	49.9433	62.3667	75.5567	82.02	67.4717	6.07835
FBgn0027843	CAH2	60.9933	29.6833	17.54	13.02	30.3092	4.92643
FBgn0027864	Ogg1	28.5367	26.4133	21.5633	25.6333	25.5367	4.68014
FBgn0027865	Tsp96F	65.2667	34.6033	50.8033	36.52	46.7983	5.55146
FBgn0027866	CG9776	92.8033	93.7467	117.023	113.11	104.171	6.70419
FBgn0027868	Nup107	78.6633	81.66	45.9167	56.1167	65.5892	6.03758
FBgn0027872	rdgBbeta	71.2867	68.3633	28.2233	43.1667	52.76	5.7241
FBgn0027873	Cpsf100	46.4867	47.9533	40.9333	49.1667	46.135	5.53091
FBgn0027885	Aac11	56.3867	64.24	122.667	114.437	89.4325	6.48434
FBgn0027889	ball	162.493	163.337	142.14	176.577	161.137	7.33304
FBgn0027903	CG12018	89.05	73.3667	9.16333	18.16	47.435	5.57092
FBgn0027930	MP1	4.47667	3.87	6.43667	7.16	5.48583	2.48177
FBgn0027932	Akap200	417.13	510.053	787.353	737.047	612.896	9.25973
FBgn0027945	ppl	89.0733	89.1167	25.0367	42.9833	61.5525	5.94609
FBgn0027948	msps	88.7667	71.4767	10.9067	20.21	47.84	5.58316
FBgn0027949	msb1l	196.14	195.227	332.613	286.29	252.567	7.9811
FBgn0027950	MBD-like	98.57	96.4533	115.117	109.153	104.823	6.71319
FBgn0027951	MTA1-like	109.51	110.973	106.197	115.027	110.427	6.78825
FBgn0028292	ric8a	56.4167	51.67	37.5433	40.8767	46.6267	5.54617
FBgn0028325	Pdha	271.003	224.893	42.8267	60.0933	149.704	7.22693
FBgn0028327	l(1)G0320	251.13	255.71	133.527	195.163	208.882	7.70724
FBgn0028331	l(1)G0289	200.827	195.687	202.413	205.207	201.033	7.65201
FBgn0028341	Ptpmeg2	184.863	184.853	172.277	184.98	181.743	7.50655
FBgn0028342	ATPsyndelta	516.197	484.397	684.393	589.22	568.552	9.1514
FBgn0028343	Ankle2	137.89	143.197	76.4767	91.7667	112.332	6.81292
FBgn0028360	Cdc7	85.9833	69.2167	7.62	17.0533	44.9683	5.49404
FBgn0028369	kirre	8.72667	0.813333	4.83667	0.946667	3.83083	1.97484
FBgn0028372	isopeptidase-T-3	15.4233	9.46	21.13	16.2833	15.5742	3.97032
FBgn0028375	heix	46.55	38.2933	49.0867	45.08	44.7525	5.48712
FBgn0028380	fal	114.303	92.6067	45.6167	54.6033	76.7825	6.26458
FBgn0028382	cyp33	47.1133	51.71	44.06	46.3867	47.3175	5.56735
FBgn0028387	chm	58.4833	48.6833	23.4267	31.4667	40.515	5.34394
FBgn0028394	CG17834	21.51	22.4733	7.83333	12.3833	16.05	4.01346
FBgn0028397	Tob	26.7	22.7867	17.47	18.7033	21.415	4.42727
FBgn0028398	Taf10	93.9667	106.827	130.06	137.15	117.001	6.87161
FBgn0028399	TMS1	63.8567	65.53	104.357	98.4067	83.0375	6.37743
FBgn0028402	Sin	36.66	37.4233	12.1033	16.7933	25.745	4.69181
FBgn0028406	Drep4	24.4033	30.81	6.16	14.4	18.9433	4.25121
FBgn0028408	Drep2	126.063	161.743	192.737	170.377	162.73	7.34722
FBgn0028411	Nxt1	367.21	333.213	452.4	410.327	390.788	8.61061
FBgn0028421	Kap3	40.8667	39.8333	1.72333	3.25	21.4183	4.42749
FBgn0028425	JhI-21	108.2	81.2833	94.14	85.18	92.2008	6.52827
FBgn0028426	RNaseZ	7.00667	18.1933	6.11333	8.21333	9.88167	3.31928
FBgn0028427	Ilk	90.1567	79.63	47.94	66.7433	71.1175	6.15416
FBgn0028429	I-2	91.5467	84.4367	100.693	89.18	91.4642	6.51671
FBgn0028434	Ercc1	31.3033	35.9633	7.35333	20.3267	23.7367	4.57511
FBgn0028436	ECSIT	31.35	35.6	24.0867	30.5867	30.4058	4.93101
FBgn0028467	CG11070	46.1633	38.8033	2.84333	6.88667	23.6742	4.57132
FBgn0028468	rtet	86.63	95.5567	80.11	93.97	89.0667	6.47843
FBgn0028471	Nab2	79.6433	77.1733	91.5	82.49	82.7017	6.37159
FBgn0028473	Non1	341.343	370.61	555.27	513.287	445.127	8.7984
FBgn0028474	CG4119	64.85	81.82	83.69	87.51	79.4675	6.31411
FBgn0028475	Hrd3	73.9367	75.33	45.3	69.66	66.0567	6.04781
FBgn0028476	Usp1	76.4667	71.84	42.2533	49.9633	60.1308	5.91243
FBgn0028479	Mtpalpha	244.74	273.17	152.443	191.073	215.357	7.75125
FBgn0028480	CG17841	93.7433	91.1833	63.0633	77.49	81.37	6.3482
FBgn0028484	Ack	29.55	33.08	39.1133	37.1533	34.7242	5.12202
FBgn0028487	f-cup	23.8	19.7333	25.09	20.1367	22.19	4.47832
FBgn0028490	CG31705	57.09	38.4767	76.3433	54.0433	56.4883	5.82243
FBgn0028494	CG6424	18.3133	16.4033	4.33667	6.61333	11.4167	3.52565
FBgn0028497	CG3530	33.48	32.59	25	23.62	28.6725	4.84662
FBgn0028499	CG7985	13.4267	5.72333	7.72	3.70333	7.64333	2.95295
FBgn0028500	Rich	31.4033	26.6767	20.5933	13.65	23.0808	4.53486
FBgn0028504	CG12182	4.03	4.59333	6.45667	7.03333	5.52833	2.49271
FBgn0028506	CG4455	52.37	61.6333	109.297	136.043	89.8358	6.49082
FBgn0028507	CG3793	33.5933	39.6933	13.7467	15.1933	25.5567	4.68126
FBgn0028509	CenG1A	28.3533	26.1633	11.4233	13.2167	19.7892	4.31391
FBgn0028515	EndoGI	86.11	76.9333	13.8633	20.4233	49.3325	5.62739
FBgn0028516	ZnT35C	59.4867	38.8233	4.98667	10.1833	28.37	4.83137
FBgn0028523	CG5888	14.9367	23.6333	105.473	112.557	64.15	6.00562
FBgn0028525	c(2)M	7.44	8.57	0.313333	0.83	4.28833	2.13367
FBgn0028530	mTTF	36.5233	34.1033	49.6633	40.4633	40.1883	5.33229
FBgn0028538	Sec71	17.7733	16.0867	5.95	7.27	11.77	3.56925
FBgn0028539	Eato	51.5667	44.1433	55.21	53.5467	51.1167	5.67854
FBgn0028540	CG9008	4.35667	2.38	2.43333	2.42	2.8975	1.58376
FBgn0028541	TM9SF4	57.0067	52.5633	15.45	24.07	37.2725	5.22391
FBgn0028546	ics	122.663	118.33	117.647	122.503	120.286	6.91152
FBgn0028552	gammaSnap1	40.1733	37.5233	16.8033	21.4633	28.9908	4.86249
FBgn0028554	x16	203.903	257.023	504.193	416.58	345.425	8.43265
FBgn0028563	sut1	108.057	105.707	9.97667	13.0167	59.1892	5.8897
FBgn0028577	hfp	97.8933	116.88	170.86	154.16	134.948	7.07733
FBgn0028579	phtf	40.84	37.86	35.0967	37.1367	37.7333	5.24159
FBgn0028581	mei-217	7.36667	4.14	1.00333	1.53	3.51	1.852
FBgn0028582	lqf	66.9733	61.1267	31.16	37.0833	49.0858	5.62017
FBgn0028622	qsm	4.17	5.23	1.82333	3.83333	3.76417	1.95016
FBgn0028646	aralar1	73.22	74.3733	5.00667	12.1967	41.1992	5.36804
FBgn0028647	CG11902	22.75	20.5467	2.52	6.33333	13.0375	3.71562
FBgn0028648	mRpL50	71.07	82.9867	47.44	77.72	69.8042	6.12731
FBgn0028658	Adat1	3.91333	2.62667	0.986667	2.42667	2.48833	1.37202
FBgn0028662	VhaPPA1-1	239.367	219.01	106.797	123.583	172.189	7.42869
FBgn0028663	VhaM9.7-b	239.253	205.07	134.01	158.84	184.293	7.52664
FBgn0028664	VhaM9.7-c	71.23	50.6633	87.21	64.17	68.3183	6.09631
FBgn0028670	Vha100-2	157.973	143.67	18.4867	30.0767	87.5517	6.45371
FBgn0028671	Vha100-1	82.41	72.4967	79.5867	72.0133	76.6267	6.26166
FBgn0028683	spt4	253.603	244.803	321.123	295.163	278.673	8.12295
FBgn0028684	Rpt5	278.217	243.86	49.3433	92.12	165.885	7.37491
FBgn0028685	Rpt4	321.437	330.817	428.033	385.517	366.451	8.51787
FBgn0028686	Rpt3	303.107	317.15	99.5667	177.64	224.366	7.81035
FBgn0028687	Rpt1	342.327	344.373	187.867	244.23	279.699	8.12825
FBgn0028688	Rpn7	260.047	249.333	39.24	68.1967	154.204	7.26963
FBgn0028689	Rpn6	365.38	328.2	347.55	318.383	339.878	8.4093
FBgn0028690	Rpn5	341.513	310.81	109.24	151.463	228.257	7.83515
FBgn0028691	Rpn9	301.35	278.58	77.77	138.207	198.977	7.63718
FBgn0028692	Rpn2	229.87	224.857	61.2533	86.27	150.562	7.23518
FBgn0028693	Rpn12	469.61	495.183	575.1	547.863	521.939	9.02801
FBgn0028694	Rpn11	374.917	330.327	42.3633	69.3967	204.251	7.6749
FBgn0028695	Rpn1	215.31	206.16	32.4233	51.94	126.458	6.98366
FBgn0028697	RpL15	4056.77	4450.96	5965.86	6239.82	5178.35	12.3383
FBgn0028700	RfC38	203.553	158.173	215.503	141.08	179.577	7.48927
FBgn0028703	Nhe3	52.5833	47.0167	8.14333	14.0333	30.4442	4.93282
FBgn0028707	Mt2	1.87667	5.45	4.87667	6.79	4.74833	2.27749
FBgn0028708	Mst85C	96.9033	99.04	122.56	116.827	108.832	6.76729
FBgn0028717	Lnk	49.76	53.87	50.7633	57.37	52.9408	5.72903
FBgn0028734	Fmr1	150.733	165.143	39.4133	67.31	105.65	6.72451
FBgn0028737	eEF1beta	1986.98	2117.11	2711.58	2555.33	2342.75	11.194
FBgn0028741	fab1	9.27667	8.58	11.3667	10.09	9.82833	3.31155
FBgn0028743	Dhit	19.2033	7.2	23.27	8.06	14.4333	3.86129
FBgn0028744	CG5033	76.9733	79.5067	120.963	112.21	97.4133	6.60753
FBgn0028746	CG18508	83.96	78.56	60.8533	67.75	72.7808	6.18747
FBgn0028833	Dak1	110.637	113.467	81.75	87.3967	98.3125	6.62077
FBgn0028836	CSN7	110.2	96.21	149.997	121.203	119.403	6.9009
FBgn0028837	CSN6	127.343	125.433	165.777	146.437	141.248	7.1431
FBgn0028894	GMF	50.0867	43.46	57.82	49.15	50.1292	5.65045
FBgn0028895	CG17328	33.2267	31.33	14.3167	20.49	24.8408	4.64044
FBgn0028897	CG4935	33.2067	32.1133	21.3267	24.67	27.8292	4.8037
FBgn0028916	CG33090	65.4567	65.51	12.65	30.89	43.6267	5.45044
FBgn0028919	CG16865	86.62	70.5067	65.5933	66.9533	72.4183	6.18027
FBgn0028926	NC2beta	32.39	44.9867	40.5967	42.7667	40.185	5.33217
FBgn0028931	CG16863	8.20333	7.43	4.00667	4.48333	6.03083	2.61608
FBgn0028932	CG16890	31.29	31.45	11.6567	18.81	23.3017	4.54854
FBgn0028952	Kebab	16.03	14.89	14.27	14.0633	14.8133	3.89853
FBgn0028953	CG14478	173.827	157.637	133.493	136.873	150.458	7.23417
FBgn0028955	CG8788	29.4833	31.4467	26.94	29.65	29.38	4.88166
FBgn0028962	AlaRS-m	23.9467	19.83	3.45	4.57667	12.9508	3.70607
FBgn0028965	A16	82.93	84.51	24.5467	31.0833	55.7675	5.80394
FBgn0028968	gammaCOP	67.9133	67.61	18.8533	33.22	46.8992	5.55456
FBgn0028969	deltaCOP	77.8633	86.3167	21.2367	41.1167	56.6333	5.82612
FBgn0028970	betaggt-II	18.3233	17.9267	23.4367	15.35	18.7592	4.23719
FBgn0028974	xmas-2	56.4933	46.83	15.57	24.09	35.7458	5.16373
FBgn0028978	trbl	37.9933	49.5067	160.213	117.417	91.2825	6.51385
FBgn0028980	tant	80.11	72.2633	76.9733	76.3267	76.4183	6.25773
FBgn0028982	Spt6	101.327	95.3567	160.91	137.617	123.802	6.95306
FBgn0028983	Spn55B	8.48667	8.91333	16.81	15.8667	12.5192	3.65754
FBgn0028984	Spn88Ea	113.177	113.92	92.0167	115.547	108.665	6.76507
FBgn0028990	Spn27A	67.06	75.23	87.67	87.7933	79.4383	6.31358
FBgn0028991	seq	6.96333	6.21667	8.68	9.36333	7.80583	2.98292
FBgn0028992	sds22	78.67	82.0067	29.87	48.67	59.8042	5.90458
FBgn0028997	nmdyn-D7	50.2567	42.49	9.09333	12.5733	28.6033	4.84315
FBgn0029002	miple2	27.85	30.4733	49.7433	68.0233	44.0225	5.46344
FBgn0029006	Smurf	82.68	75.35	78.87	77.91	78.7025	6.30017
FBgn0029067	Dd	62.77	55.5633	62.5433	65.1767	61.5133	5.94517
FBgn0029079	icln	197.777	197.26	231.053	207.377	208.367	7.70367
FBgn0029088	disp	31.4267	29.6633	23.0767	24.86	27.2567	4.77382
FBgn0029092	ced-6	270.897	230.827	142.46	158.98	200.791	7.65027
FBgn0029093	cathD	398.957	416.33	579.533	549.747	486.142	8.92553
FBgn0029094	asf1	294.363	239.67	114.273	111.48	189.947	7.57021
FBgn0029095	aru	5.73667	11.7733	8.61	11.0733	9.29833	3.2324
FBgn0029113	Uba2	211.46	216.287	266.463	247.173	235.346	7.87925
FBgn0029114	Tollo	16.7233	8.62333	14.31	16.1667	13.9558	3.8131
FBgn0029117	Surf1	50.1133	45.47	12.2067	23.2133	32.7508	5.03786
FBgn0029118	ScsbetaG	53.61	46.2367	78.7433	64.77	60.84	5.92932
FBgn0029121	Sras	33.7067	31.6933	27.8033	30.77	30.9933	4.95853
FBgn0029131	Debcl	105.543	90.17	4.64333	12.0533	53.1025	5.73342
FBgn0029133	REG	281.64	245.957	265.94	249.733	260.817	8.02745
FBgn0029134	Prosbeta5	602.903	634.01	714	713.913	666.207	9.38004
FBgn0029137	Patsas	5.93	2.62667	1.31667	1.49333	2.84167	1.55663
FBgn0029148	NHP2	243.16	274.693	339.617	347.18	301.163	8.23488
FBgn0029152	Mkrn1	168.427	124.45	174.79	134.747	150.603	7.23557
FBgn0029155	Men-b	77.18	66.02	4.18	6.34333	38.4308	5.26794
FBgn0029157	ssh	77.3233	79.2667	14.26	28.5933	49.8608	5.64273
FBgn0029158	Las	55.15	52.0267	21.64	28.9167	39.4333	5.305
FBgn0029161	slmo	197.103	199.737	122.89	125.67	161.35	7.33494
FBgn0029174	Fkbp59	284.03	263.71	28.84	43.7933	155.093	7.27792
FBgn0029175	sotv	34.1033	27.8833	25.1067	23.4	27.6233	4.79303
FBgn0029176	eEF1gamma	1616.35	1741.8	2123.66	2093.07	1893.72	10.8871
FBgn0029502	COQ7	83.3467	79.97	14.5667	27.3967	51.32	5.68426
FBgn0029503	CHORD	53.34	65.7	45.6733	69.33	58.5108	5.8731
FBgn0029504	CHES-1-like	20.0933	11.6967	2.78667	2.72667	9.32583	3.23662
FBgn0029506	Tsp42Ee	133.613	112.133	150.433	135.387	132.892	7.05519
FBgn0029508	Tsp42Ea	10.3267	6.78667	5.15333	9.87667	8.03583	3.02429
FBgn0029512	Aos1	307.823	296.493	339.317	332.57	319.051	8.31809
FBgn0029514	312	75.1333	78.09	43.3233	52.0733	62.155	5.96012
FBgn0029522	CG13373	196.527	148.763	115.253	100.11	140.163	7.13199
FBgn0029524	CG3176	8.02667	8.83667	8.1	11.3167	9.07	3.19692
FBgn0029525	CG18273	26.5	31.0767	25.22	33.0933	28.9725	4.86158
FBgn0029529	CG13365	87.2733	81.09	81.0367	84.8167	83.5542	6.38637
FBgn0029594	CG14806	117.537	103.12	105.123	104.073	107.463	6.74904
FBgn0029603	CG14053	3.27	1.22	1	0.873333	1.59083	0.757734
FBgn0029629	eIF3g1	322.233	392.48	517.317	498.763	432.698	8.75755
FBgn0029648	CG3603	32.31	24.3333	3.74	2.62333	15.7517	3.98656
FBgn0029664	CG10802	65.28	59.66	74.6233	64.9867	66.1375	6.04958
FBgn0029665	CG14270	119.747	118.653	148.963	146	133.341	7.06006
FBgn0029666	CG10803	53.75	48.06	15.36	23.12	35.0725	5.13638
FBgn0029672	CG2875	70.5333	86.49	59.7367	79.92	74.17	6.21471
FBgn0029676	HIP-R	159.087	156	207.91	180.907	175.976	7.46005
FBgn0029685	CG2938	73.72	67.8833	55.3567	56.7367	63.4242	5.98923
FBgn0029686	Glos	30.9367	31.01	11.9033	18.14	22.9975	4.52966
FBgn0029687	Vap33	226	225.177	224.697	242.443	229.579	7.84348
FBgn0029688	lva	28.03	28.7167	5.45333	11.2433	18.3608	4.2064
FBgn0029689	CG6428	28.5267	25.3467	1.25667	2.75333	14.4708	3.86501
FBgn0029693	CG6379	20.8533	19.7433	8.78	11.5733	15.2375	3.93899
FBgn0029706	CG3626	27.8667	25.3633	1.64333	4.37667	14.8125	3.89845
FBgn0029709	CHOp24	111.96	119.113	130.31	144.333	126.429	6.98333
FBgn0029710	CG3568	3.57	2.73	4.69333	4.40333	3.84917	1.98155
FBgn0029711	Usf	25.52	21.9967	4.93667	8.59	15.2608	3.94118
FBgn0029712	CG15912	10.23	6.72333	5.28667	5.62	6.965	2.82069
FBgn0029713	CG11436	42.87	43.3233	15.0567	26.7933	32.0108	5.00499
FBgn0029714	CG3527	103.533	98.0367	103.83	105.93	102.832	6.68555
FBgn0029715	CG11444	299.23	314.207	441.28	376.44	357.789	8.48337
FBgn0029718	mRpL30	203.933	184.313	94.5667	133.437	154.062	7.26831
FBgn0029733	CG6927	217.877	186.293	0.88	11.2333	104.071	6.70281
FBgn0029736	CG4041	28.7167	31.0567	9.72333	15.12	21.1542	4.40967
FBgn0029737	CG6903	51.3933	45.9367	7.13667	10.2733	28.685	4.84725
FBgn0029750	CG3323	7.35333	1.06667	10.55	1.76	5.1825	2.40122
FBgn0029753	CG4198	1.85	1.91	0.84	0.766667	1.34167	0.527738
FBgn0029755	Sas10	63.6367	77.9533	102.303	98.6833	85.6442	6.42197
FBgn0029756	CG3309	47.8933	41.9867	40.0567	36.6567	41.6483	5.38365
FBgn0029763	Usp16-45	122.833	128.907	107.55	121.127	120.104	6.90934
FBgn0029766	CG15784	3.02	1.79667	2.62	6.76333	3.55	1.8679
FBgn0029778	RhoGAP5A	37.5733	43.17	53.2667	45.1667	44.7942	5.48846
FBgn0029783	Sirt4	16.75	17.62	3.36333	4.08667	10.455	3.39985
FBgn0029785	RpL35	3594.13	4022.89	5093.71	5407.94	4529.67	12.1452
FBgn0029789	PGAP1	28.4367	24.4633	3.17667	5.68667	15.4408	3.95799
FBgn0029798	CG4078	26.27	34.12	7.6	17.22	21.3025	4.41971
FBgn0029800	lin-52	139.06	113.32	43.81	60.11	89.075	6.47857
FBgn0029801	CG15771	124.387	113.017	4.26	15.11	64.1933	6.0066
FBgn0029813	AgmNAT	5.97667	4.68667	2.01667	3.17333	3.96333	2.02266
FBgn0029818	GAA1	72.1733	64.3767	10.77	16.01	40.8325	5.35517
FBgn0029819	Usp30	69.7367	66.52	12.3033	23.1667	42.9317	5.42733
FBgn0029820	CG16721	19.29	31.37	26.2567	38.4633	28.845	4.85524
FBgn0029821	CG4020	4.99	3.01667	5.97333	2.74333	4.18083	2.09789
FBgn0029822	CG12236	66.4233	50.2733	5.64	11.2467	33.3958	5.06591
FBgn0029823	Shmt	152.78	135.8	12.8567	21.9333	80.8425	6.33883
FBgn0029824	CG3726	26.5767	26.5267	27.42	23.86	26.0958	4.71127
FBgn0029825	CG12728	25.4467	21.7367	29.5333	25.7733	25.6225	4.68496
FBgn0029830	Grip	2.55	4.46333	1.09	3.53333	2.90917	1.58936
FBgn0029831	CG5966	46.4033	27.3433	10.3533	11.5533	23.9133	4.58576
FBgn0029833	MCTS1	130.547	212.007	132.307	204.073	169.733	7.40798
FBgn0029840	raptor	52.4033	44.9733	20.11	26.3467	35.9583	5.17226
FBgn0029849	Efr	38.71	24.25	4.45333	6.01	18.3558	4.206
FBgn0029853	CG3781	28.6967	23.8033	7.81	9.98	17.5725	4.14343
FBgn0029854	CG3566	136.487	117.63	7	14.0667	68.7958	6.10634
FBgn0029857	wuho	53.8	50.6067	22.6733	29.4067	39.1217	5.29358
FBgn0029858	mldr	22.81	22.3933	9.64333	14.1433	17.2475	4.11666
FBgn0029860	CG15891	40.0267	60.7267	12.5133	26.5133	34.945	5.13114
FBgn0029861	CG3815	57.45	53.6867	11.99	19.13	35.5642	5.1564
FBgn0029866	CG3842	66.8133	46.5633	18.9033	23.89	39.0425	5.29066
FBgn0029867	CG3847	140.747	155.76	211.623	183.587	172.929	7.43487
FBgn0029868	ND-B16.6	243.73	215.11	229.89	186.587	218.829	7.77432
FBgn0029870	Marf	98.37	94.1533	31.5133	40.31	66.0867	6.04847
FBgn0029873	CG3918	81.26	81.13	130.757	94.35	96.8742	6.59953
FBgn0029874	CG3342	37.4333	35.9233	19.36	27.1667	29.9708	4.91029
FBgn0029878	Pat1	8.47	9.87667	6.66	10.5067	8.87833	3.16645
FBgn0029879	APC7	131.987	111.453	4.40667	17.6967	66.3858	6.05498
FBgn0029882	CG3226	408.957	361.73	200.793	175.433	286.728	8.16404
FBgn0029885	CG3224	85.0467	95.2733	78.9167	103.23	90.6167	6.5033
FBgn0029887	CG3198	17.2267	18.5667	20.93	22.0733	19.6992	4.30737
FBgn0029888	ND-ASHI	155.913	152.323	204.673	182.82	173.933	7.44321
FBgn0029891	Pink1	103.02	104.81	104.02	100.933	103.196	6.69064
FBgn0029892	CG3184	10.4167	14.13	5.38333	6.95667	9.22167	3.22059
FBgn0029893	CG14442	93.2367	92.9333	30.2667	46.6733	65.7775	6.04171
FBgn0029894	CG14440	36.8633	42.95	2.23667	8.28333	22.5833	4.50356
FBgn0029895	CG14441	6.14	3.13333	3.60333	3.43667	4.07833	2.06293
FBgn0029897	RpL17	2320.3	2612.78	3141.54	3151.36	2806.49	11.4546
FBgn0029899	CG14438	33.95	30.9367	25.8567	27.0667	29.4525	4.88521
FBgn0029903	pod1	53.4833	48.1333	72.6133	65.5967	59.9567	5.90825
FBgn0029905	Nf-YC	67.9667	60.66	15.5567	26.14	42.5808	5.41552
FBgn0029906	xit	23.1333	18.56	18.98	19.0633	19.9342	4.32439
FBgn0029911	CG14435	48.4167	46.3767	17.1167	24.2533	34.0408	5.09343
FBgn0029912	CG4557	31.9567	32.63	11.77	16.5733	23.2325	4.54427
FBgn0029913	Cht11	27.5833	25.3433	8.71667	19.14	20.1958	4.34311
FBgn0029914	CG4558	61.1967	52.7433	17.2233	28.1967	39.84	5.31976
FBgn0029915	CG14434	170.817	198.84	67.4233	161.95	149.757	7.22745
FBgn0029924	CG4586	86.8	119.457	17.2433	59.75	70.8125	6.14797
FBgn0029925	CG3040	47.9	44.4833	8.73667	14.0967	28.8042	4.85321
FBgn0029928	CG3032	9.56	9.12667	0.706667	1.66333	5.26417	2.42335
FBgn0029929	CG4593	130.027	124.683	15.2067	21.2833	72.8	6.18785
FBgn0029931	CG14427	9.25	12.73	165.713	77.0267	66.18	6.0505
FBgn0029935	CG4615	48.8133	49.4833	45.3567	49.1867	48.21	5.59425
FBgn0029936	CG4617	41.3933	44.78	9.76	21.3467	29.32	4.87873
FBgn0029937	CG8300	58.5133	61.6733	25.3833	39.45	46.255	5.53465
FBgn0029939	CG9650	2.3	4.40333	0.996667	4.40667	3.02667	1.64463
FBgn0029941	CG1677	195.47	236.997	283.66	275.503	247.907	7.95424
FBgn0029942	CG2059	76.23	60.35	22.34	26.7633	46.4208	5.53981
FBgn0029943	Atg5	56.6667	48.8467	55.9733	51.8233	53.3275	5.73951
FBgn0029944	Dok	62.2567	55.4433	39.9833	43.9867	50.4175	5.65871
FBgn0029957	CG12155	45.3267	46.6633	14.4067	23.3833	32.445	5.02436
FBgn0029958	Pdp	52.6367	56.9367	8.9	11.89	32.5908	5.03081
FBgn0029959	Rab39	47.71	41.8467	24.6633	23.1167	34.3342	5.10577
FBgn0029969	CG10932	118.187	143.143	5.10667	8.56333	68.75	6.10538
FBgn0029970	Nek2	60.8267	66.59	52.7333	56.1033	59.0633	5.88663
FBgn0029971	ND-MNLL	216.19	217.103	196.177	219.023	212.123	7.72944
FBgn0029975	spidey	139.51	128.99	75.2467	86.2733	107.505	6.7496
FBgn0029976	snz	27.2133	17.3033	1.43	2.53667	12.1208	3.61127
FBgn0029979	mahe	74.99	62.0633	14.1	22.2	43.3383	5.4409
FBgn0029980	CG10778	66.0267	69.8533	28.07	44.0233	51.9933	5.70303
FBgn0029992	Upf2	15.96	16.7667	14.76	16.8267	16.0783	4.01599
FBgn0029996	UbcE2H	339.827	300.503	404.357	377.757	355.611	8.47456
FBgn0029997	CG2258	25.01	21.31	15.2733	16.78	19.5933	4.29964
FBgn0029999	CG1575	50.29	45.3433	6	8.92	27.6383	4.79381
FBgn0030000	CG2260	50.9967	57.6033	79.05	76.65	66.075	6.04821
FBgn0030003	CG2116	75.54	89.8533	73.0667	84.85	80.8275	6.33856
FBgn0030006	CG17982	21.6467	26.0567	28.63	29.9833	26.5792	4.73764
FBgn0030007	alpha-PheRS	98.2267	103.683	15.06	29.7933	61.6908	5.94932
FBgn0030008	CG2129	36.8367	35.3667	0.233333	2.34667	18.6958	4.23234
FBgn0030010	CG10959	35.1833	32.2033	1.16	2.8	17.8367	4.16484
FBgn0030011	Gbeta5	5.90333	4.07667	1.60667	1.84	3.35667	1.78938
FBgn0030012	CG18262	25.5333	21.71	1.37	2.72333	12.8342	3.69312
FBgn0030013	GIIIspla2	84.0833	67.21	6.35667	17.8567	43.8767	5.45867
FBgn0030018	slpr	58.62	53.42	17.7167	27.64	39.3492	5.30192
FBgn0030025	CG2147	95.3433	83.2867	16.08	31.7333	56.6108	5.82555
FBgn0030026	sni	36.77	42.4033	23.7733	33.03	33.9942	5.09145
FBgn0030028	Corp	76.79	59.3433	72.8533	52.59	65.3942	6.03329
FBgn0030030	CG1636	82.9433	73.38	88.3533	81.72	81.5992	6.35225
FBgn0030034	CG10555	52.97	42.8033	64.3433	50.2967	52.6033	5.71982
FBgn0030035	PIG-T	78.3333	85.5867	119.81	116.267	99.9992	6.64529
FBgn0030037	Miga	68.63	62.63	11.3933	16.36	39.7533	5.31663
FBgn0030038	CG1440	297.157	324.583	401.243	400.367	355.837	8.47548
FBgn0030039	CG12123	41.31	33.11	0.513333	2	19.2333	4.27302
FBgn0030048	CG12112	106.49	53.4	83.7567	53.8967	74.3858	6.21889
FBgn0030049	Trf4-1	122.747	100.457	130.707	102.9	114.203	6.83671
FBgn0030051	spirit	4.06	0.576667	0.666667	0.22	1.38083	0.566409
FBgn0030052	CG12065	14.36	7.99667	1.46333	1.56333	6.34583	2.68837
FBgn0030053	CG12081	54.7567	52.6167	75.1133	65.31	61.9492	5.95534
FBgn0030054	Caf1-180	157.01	180.84	175.793	165.33	169.743	7.40806
FBgn0030055	CG12772	26.1	21.5467	3.43667	4.28	13.8408	3.80124
FBgn0030056	CG11284	164.173	172.82	28.86	58.7733	106.157	6.73141
FBgn0030057	Ppt1	30.9567	24.5567	40.1333	35.1867	32.7083	5.03599
FBgn0030060	CG2004	95.12	89.0067	134.267	112.427	107.705	6.75228
FBgn0030061	CG1785	95.0033	114.183	72.2033	83.4667	91.2142	6.51277
FBgn0030063	CG1789	95.17	94.1567	124.237	112.25	106.453	6.73543
FBgn0030065	CG12075	1.26	3.17333	1.45667	3.21667	2.27667	1.24894
FBgn0030066	CG1885	33.42	29.8367	12.5433	12.4367	22.0592	4.46983
FBgn0030067	Rbm13	96.1333	137.337	132.453	151.167	129.273	7.01539
FBgn0030073	CG10962	7.07333	5.09	5.57	3.25667	5.2475	2.41886
FBgn0030081	CG7246	60.0667	57.4167	48.7967	51.77	54.5125	5.77116
FBgn0030082	HP1b	184.753	172.923	284.677	233.353	218.927	7.77496
FBgn0030086	CCT2	545.633	581.757	46.5567	87.1	315.262	8.30086
FBgn0030087	CG7766	56.2433	52.8633	9.51333	16.6933	33.8283	5.08442
FBgn0030088	Arfrp1	61.1167	58.4433	43.6633	42.81	51.5083	5.68953
FBgn0030089	AP-1gamma	71.0967	72.19	33.2967	41.1333	54.4292	5.76896
FBgn0030090	fend	44.97	43.1667	40.6567	40.6033	42.3492	5.40766
FBgn0030091	CG7065	18.6467	21.1967	28.1033	27.3067	23.8133	4.57974
FBgn0030092	fh	35.8533	36.29	13.37	18.7067	26.055	4.70901
FBgn0030093	Bap111	171.797	207.617	237.11	241.827	214.588	7.74609
FBgn0030096	Zpr1	47.7833	61.1733	44.9333	55.7867	52.4192	5.71477
FBgn0030099	CG12056	14.8733	19.07	11.4333	19.9	16.3192	4.03731
FBgn0030100	CG12106	32.05	27.8567	26.4433	23.6833	27.5083	4.78703
FBgn0030101	CG12118	45.4267	37.2933	6.18	10.84	24.935	4.64587
FBgn0030109	CG12121	75.4367	69.7367	93.7067	86.5567	81.3592	6.34801
FBgn0030114	CG17754	29.72	28.1367	7.72667	13.5467	19.7825	4.31343
FBgn0030121	Cfp1	66.1467	54.2133	28.5133	33.6433	45.6292	5.51504
FBgn0030122	Aladin	112.65	109.16	117.35	116.387	113.887	6.83272
FBgn0030136	RpS28b	3369.55	3547.69	4646.67	4634.87	4049.7	11.9836
FBgn0030137	CG15317	34.4367	34.88	5.36	6.99	20.4167	4.35872
FBgn0030141	Gga	82.17	72.79	73.9633	64.26	73.2958	6.19763
FBgn0030151	CG1354	205.02	218.707	136.597	126.03	171.588	7.42365
FBgn0030170	CG2990	47.2133	34.02	2.33333	4.62	22.0467	4.46902
FBgn0030174	CG15312	58.6933	51.83	31.38	30.89	43.1983	5.43624
FBgn0030177	CG2972	82.8367	89.91	61.97	71.56	76.5692	6.26057
FBgn0030178	CG2974	29.71	23.9	1.68	4.59	14.97	3.91361
FBgn0030183	CG15309	27.95	25.25	7.73	13.2467	18.5442	4.22065
FBgn0030189	CG2909	13.6333	8.52	5.66333	7.4	8.80417	3.15448
FBgn0030196	Psf3	66.3133	58.0633	20.47	26.1133	42.74	5.42089
FBgn0030206	CG2889	14.12	16.47	1.79	4.02333	9.10083	3.20176
FBgn0030208	PPP4R2r	113.907	107.727	200.58	156.4	144.653	7.17745
FBgn0030217	CG2124	6.92667	6.47667	7.70333	7.35333	7.115	2.851
FBgn0030218	CG1628	9.79	7.07333	2.43333	4.60667	5.97583	2.60308
FBgn0030228	BTBD9	80.63	72.7633	50.7833	55.2067	64.8458	6.02117
FBgn0030239	CG17333	95.4533	89.9733	36.76	49.67	67.9642	6.08882
FBgn0030240	CG2202	43.5233	44.2633	5.48	11.09	26.0892	4.7109
FBgn0030241	feo	184.197	186.353	82.64	118.457	142.912	7.15999
FBgn0030242	sofe	62.4733	56.5167	4.92667	9.03	33.2367	5.05904
FBgn0030243	CG2186	48.3833	55.89	62.4167	63.1833	57.4683	5.8472
FBgn0030245	CG1637	121.343	139.753	171.5	184.227	154.206	7.26965
FBgn0030246	CG1582	35.6033	35.49	7.44333	15.5533	23.5225	4.56209
FBgn0030263	CG2076	117.733	111.837	60.4433	77.7133	91.9317	6.52406
FBgn0030266	CG11122	9.3	10.4	0.716667	1.89333	5.5775	2.50526
FBgn0030268	Klp10A	186.317	186.1	49.2	87.33	127.237	6.9925
FBgn0030269	CDK2AP1	79.8767	74.43	122.217	101.377	94.475	6.56339
FBgn0030274	Lint-1	58	58.47	13.4	14.8233	36.1733	5.18084
FBgn0030276	Dlic	152.58	133.867	18.41	43.16	87.0042	6.44467
FBgn0030286	CG1657	37.9967	32.75	8.13667	12.25	22.7833	4.51623
FBgn0030289	GCS1	36.6533	35.5867	8.86	12.3067	23.3517	4.55162
FBgn0030291	CG1738	84.28	71.18	51.0233	56.02	65.6258	6.03839
FBgn0030292	CG11752	161.043	142.097	109.143	115.657	131.985	7.04532
FBgn0030293	CG1737	122.79	123.457	65.3467	88.61	100.051	6.64603
FBgn0030294	Pa1	59.8667	67.9933	12.8033	31.13	42.9483	5.42789
FBgn0030301	HP5	114.013	100.36	138.677	126.193	119.811	6.90582
FBgn0030305	Uba5	118.047	100.243	4.46667	14.7967	59.3883	5.89453
FBgn0030306	Spase25	201.86	202.36	293.313	280.45	244.496	7.93426
FBgn0030311	CG11699	94.2833	91.0567	17.7733	25.92	57.2583	5.84193
FBgn0030314	CG11696	53.4467	56.78	36.72	44.0833	47.7575	5.58067
FBgn0030316	CG11695	20.3467	20.3867	3.09667	5.41667	12.3117	3.63362
FBgn0030318	rho-4	59.5033	53.92	92.3667	73.9533	69.9358	6.13002
FBgn0030320	CG2247	89.5033	73.36	26.9733	31.8833	55.43	5.7952
FBgn0030321	CG1703	118.54	114.19	33.71	47.4733	78.4783	6.29606
[truncated: 4,608 more rows]

## Sheet: Fig 6A RNAseq data
Upf1-Nos S5 Data
Data for Fig 6A
Maternally-expressed genes (only)		Gene-binned Transcripts per Million reads (TPM) for each genotype
(i.e., those expressed in nc 9 in		Each entry is the average of 3 independent samples
hand-sorted embryos in experiment		avg TPM = average across all genotypes
of Fig. 2
FBgnID	GeneName	avgTPM	logTPM	logCPM_w01VSnos01	logFC_w01VSnos01	FDR_w01VSnos01	sigFDR_w01VSnos01	logFC_w23VSnos23	FDR_w23VSnos23	sigFDR_w23VSnos23
FBgn0000008	a	12.3092	3.63333	5.43861	-0.12823	0.726412	FALSE	1.04138	1.85774e-07	TRUE
FBgn0000017	Abl	47.3242	5.56755	8.01178	0.0511576	0.874182	FALSE	-0.122889	0.468029	FALSE
FBgn0000018	abo	20.6767	4.37689	4.73281	-0.295595	0.0609422	FALSE	0.240215	0.0992852	FALSE
FBgn0000032	Acph-1	71.59	6.1637	6.66856	-0.361898	0.0509663	FALSE	-0.0350988	0.851147	FALSE
FBgn0000042	Act5C	2595.08	11.3416	11.9929	0.0867108	0.660821	FALSE	-0.302583	0.00690882	TRUE
FBgn0000043	Act42A	394.827	8.62544	8.9639	0.140993	0.409522	FALSE	-0.174761	0.132275	FALSE
FBgn0000052	Pfas	27.5042	4.78681	6.47597	0.476899	0.00518053	TRUE	1.52244	6.16258e-24	TRUE
FBgn0000053	Gart	26.445	4.73037	5.7536	0.19982	0.209117	FALSE	0.13494	0.285346	FALSE
FBgn0000055	Adh	343.882	8.42619	7.80563	-0.212059	0.532857	FALSE	-0.754445	0.000350155	TRUE
FBgn0000057	adp	37.4392	5.23032	5.94402	0.0569164	0.841321	FALSE	0.497207	0.000541858	TRUE
FBgn0000063	Mps1	27.475	4.78529	5.35263	-0.119655	0.609171	FALSE	0.865636	4.72023e-09	TRUE
FBgn0000064	Ald	294.571	8.20296	8.45981	0.123126	0.445935	FALSE	-0.119703	0.278454	FALSE
FBgn0000077	amx	41.0433	5.36259	5.10637	-0.0236745	0.926072	FALSE	0.466917	0.000138168	TRUE
FBgn0000083	AnxB9	137.554	7.1049	7.08613	0.608547	3.1299e-08	TRUE	0.369189	0.000658684	TRUE
FBgn0000084	AnxB10	43.1058	5.43315	5.11024	0.225623	0.553193	FALSE	0.897755	0.000333867	TRUE
FBgn0000097	aop	49.7508	5.63955	7.57636	-0.057234	0.806572	FALSE	0.14159	0.259069	FALSE
FBgn0000100	RpLP0	2145.66	11.0673	10.8925	0.0100363	0.971784	FALSE	-0.490579	1.15196e-05	TRUE
FBgn0000109	Aprt	65.16	6.02813	5.09488	0.102941	0.709006	FALSE	-0.127739	0.414659	FALSE
FBgn0000114	bru1	394.783	8.62528	9.45041	0.0711195	0.897823	FALSE	1.92906	2.40845e-13	TRUE
FBgn0000115	Arl1	132.485	7.05077	6.23969	0.12545	0.460517	FALSE	-0.0802169	0.493363	FALSE
FBgn0000116	Argk	82.2575	6.36383	6.85032	1.92354	1.28301e-19	TRUE	0.911774	2.51134e-05	TRUE
FBgn0000117	arm	430.421	8.74994	10.1494	0.177823	0.333834	FALSE	-0.377545	0.00294805	TRUE
FBgn0000119	arr	20.63	4.37365	6.68424	-0.000184304	1	FALSE	0.216327	0.107301	FALSE
FBgn0000139	ash2	72.1633	6.17519	6.70334	0.122953	0.465543	FALSE	-0.326818	0.00176614	TRUE
FBgn0000140	asp	63.2058	5.98427	8.28564	-0.0736059	0.7464	FALSE	-0.0621668	0.645681	FALSE
FBgn0000146	aub	55.5733	5.79891	6.96546	-0.36115	0.00327462	TRUE	-0.539074	5.18082e-07	TRUE
FBgn0000147	aurA	86.7275	6.44008	6.57688	-0.149431	0.423305	FALSE	0.366065	0.00372233	TRUE
FBgn0000150	awd	3560.42	11.7979	10.1388	0.167486	0.327313	FALSE	-0.108126	0.396434	FALSE
FBgn0000152	Axs	15.505	3.96394	4.90596	-0.0825571	0.72814	FALSE	0.348026	0.00967432	TRUE
FBgn0000158	bam	73.6283	6.20415	6.66185	1.30152	8.21834e-21	TRUE	2.06411	2.51118e-48	TRUE
FBgn0000163	baz	25.195	4.66078	7.16581	0.0964473	0.722255	FALSE	0.00605975	0.974674	FALSE
FBgn0000166	bcd	95.5142	6.57915	7.48681	-0.00644504	0.989591	FALSE	0.150134	0.385119	FALSE
FBgn0000173	ben	496.109	8.9548	8.25274	0.153883	0.373752	FALSE	-0.224129	0.0582482	FALSE
FBgn0000181	bic	1331.24	10.3787	10.1772	0.101216	0.608578	FALSE	-0.0413969	0.750297	FALSE
FBgn0000182	BicC	158.212	7.30662	8.68402	0.206791	0.611925	FALSE	3.01336	1.24645e-33	TRUE
FBgn0000183	BicD	76.0375	6.25054	7.93298	-0.26949	0.164675	FALSE	0.139923	0.378036	FALSE
FBgn0000212	brm	121.355	6.92428	9.10379	0.318235	0.0539162	FALSE	-0.110757	0.45022	FALSE
FBgn0000216	Brd	147.895	7.2094	5.53518	1.8767	1.50465e-13	TRUE	-0.0985155	0.715752	FALSE
FBgn0000221	brn	22.9308	4.52549	4.60295	0.229082	0.227732	FALSE	-0.0611736	0.704795	FALSE
FBgn0000228	Bsg25D	278.602	8.12258	9.47932	0.143548	0.536427	FALSE	-0.858186	2.76679e-10	TRUE
FBgn0000229	bsk	22.3417	4.48811	4.75376	0.629138	0.00504633	TRUE	0.340157	0.0898183	FALSE
FBgn0000239	bur	161.051	7.33227	8.61988	-0.151274	0.358798	FALSE	-0.300349	0.00763448	TRUE
FBgn0000244	by	2.60333	1.43474	2.64658	-1.51523	3.98718e-09	TRUE	-1.70919	1.4011e-11	TRUE
FBgn0000246	c(3)G	24.8625	4.64169	5.68268	-1.15857	3.67471e-21	TRUE	-0.94801	5.96535e-15	TRUE
FBgn0000247	ca	12.0767	3.60605	5.94154	-0.0193926	0.960834	FALSE	0.956644	2.90543e-08	TRUE
FBgn0000250	cact	453.143	8.82414	9.49555	-0.0288499	0.890782	FALSE	-0.401963	6.51859e-05	TRUE
FBgn0000251	cad	136.955	7.09861	7.89347	-0.0155478	0.964406	FALSE	0.0358892	0.835918	FALSE
FBgn0000253	Cam	1112.22	10.1194	10.3501	0.26015	0.0970634	FALSE	-0.131149	0.319979	FALSE
FBgn0000256	capu	13.0233	3.71406	5.16	-0.214794	0.481891	FALSE	1.66878	9.61976e-16	TRUE
FBgn0000257	car	24.4567	4.61804	5.85979	0.244767	0.138428	FALSE	0.18102	0.186245	FALSE
FBgn0000259	CkIIbeta	130.564	7.02972	7.22308	-0.0334226	0.881198	FALSE	0.305759	0.00645212	TRUE
FBgn0000261	Cat	56.0042	5.81004	6.47663	0.0486989	0.853794	FALSE	-0.388482	0.00151369	TRUE
FBgn0000273	Pka-C1	54.2383	5.7639	7.84295	0.0528962	0.807183	FALSE	-0.264089	0.0166687	TRUE
FBgn0000283	Cp190	197.12	7.62366	9.41088	0.160907	0.389315	FALSE	-0.282219	0.0253585	TRUE
FBgn0000286	Cf2	19.2858	4.27693	5.72263	-0.0109714	0.980665	FALSE	0.906185	5.37441e-07	TRUE
FBgn0000289	cg	126.382	6.98278	8.62271	0.127089	0.472688	FALSE	-0.10246	0.400129	FALSE
FBgn0000307	chif	62.5775	5.96988	8.38438	-0.0652522	0.808009	FALSE	-0.137309	0.347106	FALSE
FBgn0000308	chic	876.74	9.77617	9.40621	0.265846	0.101492	FALSE	-0.171202	0.199044	FALSE
FBgn0000316	cin	145.059	7.18149	7.93783	-0.0675424	0.769983	FALSE	-0.371264	0.00189415	TRUE
FBgn0000317	ck	31.3067	4.973	7.5709	0.0534829	0.86527	FALSE	-0.0348102	0.849225	FALSE
FBgn0000318	cl	473.126	8.88639	7.42095	-0.144455	0.440608	FALSE	-0.563206	1.64336e-06	TRUE
FBgn0000319	Chc	116.461	6.86494	9.09666	0.165074	0.405085	FALSE	-0.0665761	0.649161	FALSE
FBgn0000326	clt	31.3225	4.97373	5.49903	-0.132656	0.48725	FALSE	-0.583666	2.41717e-07	TRUE
FBgn0000330	cm	60.7683	5.92762	6.07342	-0.0496155	0.831903	FALSE	-0.27681	0.0164244	TRUE
FBgn0000339	cni	112.237	6.8117	6.03724	0.163919	0.470638	FALSE	-0.0698158	0.660926	FALSE
FBgn0000346	comt	5.10833	2.38082	3.62945	-1.40451	7.75634e-14	TRUE	-1.31855	2.41633e-12	TRUE
FBgn0000351	cort	40.7042	5.35064	5.40333	-0.321219	0.0666134	FALSE	1.32742	3.29138e-10	TRUE
FBgn0000352	cos	52.76	5.7241	7.72135	-0.0907621	0.717295	FALSE	-0.435764	0.00112465	TRUE
FBgn0000370	crc	203.469	7.66938	8.27709	-0.333684	0.0183791	TRUE	-0.750274	1.38781e-10	TRUE
FBgn0000376	crm	73.4942	6.20152	7.77917	-0.152119	0.533137	FALSE	-0.0553525	0.746267	FALSE
FBgn0000377	crn	75.3208	6.23689	7.16309	0.223768	0.143791	FALSE	-0.352173	0.00226661	TRUE
FBgn0000382	csw	45.3067	5.50483	7.30619	-0.117931	0.702283	FALSE	0.0388796	0.847265	FALSE
FBgn0000384	cta	110.391	6.78778	7.57219	-0.12186	0.552203	FALSE	-0.266078	0.0343798	TRUE
FBgn0000392	cup	91.1442	6.51166	8.09294	-0.0112768	0.979301	FALSE	0.891257	1.93636e-08	TRUE
FBgn0000394	cv	16.0583	4.01421	4.18109	1.17406	2.30489e-10	TRUE	0.522514	0.00477378	TRUE
FBgn0000404	CycA	886.765	9.79257	10.7884	-0.0988052	0.547953	FALSE	-0.0891285	0.406971	FALSE
FBgn0000405	CycB	1535.03	10.5841	11.5627	-0.00243665	0.996558	FALSE	0.367501	0.00294929	TRUE
FBgn0000412	D1	548.967	9.10084	9.56762	0.523841	0.000291761	TRUE	-0.338057	0.0131121	TRUE
FBgn0000414	Dab	25.2292	4.66273	7.407	-0.0971911	0.701023	FALSE	-0.191873	0.182447	FALSE
FBgn0000416	Sap-r	362.367	8.5017	9.99757	0.0634752	0.766672	FALSE	-0.160305	0.165261	FALSE
FBgn0000426	SmF	440.311	8.78271	6.67947	0.169401	0.438051	FALSE	-0.116629	0.440672	FALSE
FBgn0000447	Dhod	100.872	6.65781	6.65652	0.261115	0.0349496	TRUE	0.0106803	0.934899	FALSE
FBgn0000454	Dip-B	131.915	7.04456	7.38638	0.134126	0.610651	FALSE	1.42626	3.57474e-20	TRUE
FBgn0000455	Dip-C	44.6883	5.48505	5.90925	0.328457	0.00716332	TRUE	0.0137973	0.918712	FALSE
FBgn0000463	Dl	81.1583	6.34444	8.36189	0.13135	0.527195	FALSE	-0.426819	0.000731777	TRUE
FBgn0000464	Lar	13.9292	3.81036	6.54068	-0.430715	0.0242071	TRUE	-0.577807	0.000360337	TRUE
FBgn0000479	dnc	37.6933	5.24006	6.78776	0.253605	0.17316	FALSE	0.371517	0.00910283	TRUE
FBgn0000482	dor	22.46	4.4957	5.83819	0.123293	0.486371	FALSE	-0.0225007	0.865545	FALSE
FBgn0000499	dsh	78.4217	6.29502	7.48316	0.0456091	0.828093	FALSE	-0.229009	0.0289992	TRUE
FBgn0000520	dwg	34.685	5.12039	5.69272	0.34233	0.0179736	TRUE	0.767661	4.97097e-10	TRUE
FBgn0000524	dx	44.2	5.46923	6.95501	0.00376456	0.994784	FALSE	0.659212	1.24584e-05	TRUE
FBgn0000533	ea	95.1767	6.57405	6.66484	0.131434	0.426657	FALSE	-0.176582	0.109885	FALSE
FBgn0000536	eas	42.6658	5.41839	6.1689	-0.200276	0.204258	FALSE	0.0141015	0.923522	FALSE
FBgn0000541	E(bx)	89.0525	6.4782	9.16154	-0.280364	0.0855634	FALSE	-0.145984	0.291663	FALSE
FBgn0000543	ecd	35.175	5.14057	5.86028	0.00882897	0.975707	FALSE	0.133331	0.30702	FALSE
FBgn0000546	EcR	43.1875	5.43588	7.13338	-0.0257797	0.923114	FALSE	-0.122585	0.354093	FALSE
FBgn0000547	ed	88.6875	6.47228	8.83551	0.152496	0.432892	FALSE	-0.172094	0.190824	FALSE
FBgn0000559	eEF2	2904.4	11.5041	12.7573	0.288914	0.0171194	TRUE	-0.0909848	0.421518	FALSE
FBgn0000562	egl	33.4958	5.07021	6.68024	0.0805536	0.872798	FALSE	1.28983	1.15364e-07	TRUE
FBgn0000565	Eip71CD	49.0483	5.61907	5.11765	0.131179	0.700842	FALSE	-0.611707	0.000899728	TRUE
FBgn0000566	Eip55E	160.132	7.32402	7.3588	0.242494	0.0403613	TRUE	0.0864487	0.414151	FALSE
FBgn0000568	Eip75B	8.08333	3.03269	5.17921	0.664778	0.00012967	TRUE	1.26841	1.4427e-13	TRUE
FBgn0000575	emc	81.7875	6.35557	7.11153	0.413956	0.0419765	TRUE	-0.0491485	0.797431	FALSE
FBgn0000578	ena	54.3483	5.76682	7.44537	0.251977	0.110739	FALSE	-0.222875	0.075247	FALSE
FBgn0000579	Eno	617.691	9.27097	9.54731	-0.0148886	0.971988	FALSE	0.748449	9.75821e-06	TRUE
FBgn0000581	E(Pc)	51.7817	5.69715	8.63004	-0.0548862	0.859848	FALSE	0.127847	0.433043	FALSE
FBgn0000588	esc	77.4842	6.27769	6.55289	-0.130347	0.462372	FALSE	0.325953	0.00545084	TRUE
FBgn0000611	exd	167.227	7.38652	8.369	0.0133386	0.961682	FALSE	-0.309015	0.00639987	TRUE
FBgn0000615	exu	281.118	8.13554	8.5659	-0.0661532	0.849265	FALSE	1.82041	2.97584e-25	TRUE
FBgn0000617	e(y)1	96.9983	6.60137	6.3241	0.468982	0.0010903	TRUE	-0.248444	0.0593528	FALSE
FBgn0000618	e(y)2	114.953	6.84615	4.92888	0.0147983	0.977502	FALSE	-0.33971	0.0508969	FALSE
FBgn0000629	E(z)	37.88	5.24717	6.11831	0.0479335	0.903529	FALSE	-0.141344	0.496836	FALSE
FBgn0000662	fl(2)d	110.588	6.79035	7.80835	0.302022	0.0188025	TRUE	-0.00386401	0.979768	FALSE
FBgn0000667	Actn	57.8175	5.85593	7.32061	-0.274895	0.110572	FALSE	-0.346898	0.0110087	TRUE
FBgn0000709	fliI	36.4008	5.18986	7.11517	0.0255042	0.921617	FALSE	0.142694	0.267685	FALSE
FBgn0000711	flw	54.57	5.77268	6.66308	-0.0374022	0.871375	FALSE	-0.293896	0.00793782	TRUE
FBgn0000719	fog	30.8358	4.95121	6.33376	-0.0381127	0.887135	FALSE	0.2546	0.0600758	FALSE
FBgn0000721	for	217.21	7.76361	9.29785	-0.135395	0.51384	FALSE	-0.429126	0.00078852	TRUE
FBgn0000808	gd	7.07167	2.84231	3.3002	-0.149914	0.665307	FALSE	0.510818	0.0265994	TRUE
FBgn0000810	fs(1)K10	36.3617	5.18831	6.50546	0.227613	0.13768	FALSE	-0.176011	0.143778	FALSE
FBgn0000826	png	78.0125	6.28748	5.73896	-0.550788	0.00599229	TRUE	0.294622	0.18248	FALSE
FBgn0000927	fs(1)Ya	124.734	6.96387	7.5618	0.232392	0.517308	FALSE	2.37896	6.16258e-24	TRUE
FBgn0000996	dup	208.434	7.70414	8.83425	-0.254179	0.0456732	TRUE	-0.55606	5.36082e-08	TRUE
FBgn0001078	ftz-f1	80.6867	6.33605	8.46676	-0.0750895	0.774644	FALSE	-0.129941	0.373399	FALSE
FBgn0001079	fu	48.6242	5.60657	7.01035	-0.202041	0.150252	FALSE	-0.466497	7.02869e-06	TRUE
FBgn0001084	fy	24.1458	4.59966	4.75169	-0.0084182	0.985167	FALSE	0.110351	0.483318	FALSE
FBgn0001085	fz	58.4258	5.871	7.49463	0.10361	0.636434	FALSE	0.159121	0.224707	FALSE
FBgn0001086	fzy	284.707	8.15384	8.81878	0.0499725	0.817967	FALSE	-0.277143	0.010553	TRUE
FBgn0001087	g	48.7908	5.61149	7.22093	0.00441577	0.991815	FALSE	-0.0343575	0.828627	FALSE
FBgn0001091	Gapdh1	473.594	8.88781	8.68322	-0.1441	0.445609	FALSE	0.545788	7.33474e-06	TRUE
FBgn0001092	Gapdh2	886.469	9.79209	9.60191	-0.0822831	0.856675	FALSE	0.727001	0.00122158	TRUE
FBgn0001098	Gdh	237.676	7.89346	8.64964	-0.117429	0.466201	FALSE	-0.646409	5.53197e-11	TRUE
FBgn0001099	gdl	49.1717	5.62269	5.14122	-0.0193667	0.947262	FALSE	-0.325749	0.012509	TRUE
FBgn0001104	Galphai	311.512	8.28361	9.01921	0.0642511	0.772424	FALSE	-0.483455	1.78535e-05	TRUE
FBgn0001105	Gbeta13F	305.718	8.25653	9.26143	0.0718868	0.72814	FALSE	-0.264145	0.017379	TRUE
FBgn0001108	DCTN1-p150	38.9117	5.28583	7.04521	0.00365536	0.992041	FALSE	0.499393	3.15498e-05	TRUE
FBgn0001120	gnu	291.645	8.18856	7.33079	-0.161304	0.636306	FALSE	1.73236	3.69722e-19	TRUE
FBgn0001122	Galphao	47.0425	5.55896	6.78626	-0.0752723	0.717784	FALSE	-0.24753	0.0296124	TRUE
FBgn0001124	Got1	163.413	7.35326	7.68721	-0.0248322	0.917566	FALSE	0.144106	0.216972	FALSE
FBgn0001125	Got2	149.393	7.22393	7.26273	0.0783519	0.769366	FALSE	0.562329	0.00033624	TRUE
FBgn0001128	Gpdh1	166.673	7.38174	7.64811	0.070445	0.746272	FALSE	-0.0244515	0.861364	FALSE
FBgn0001133	grau	42.6067	5.41639	5.95094	0.0136051	0.956004	FALSE	-0.185236	0.0998061	FALSE
FBgn0001137	grk	11.6467	3.55418	3.87022	-0.382704	0.168481	FALSE	-0.214137	0.362248	FALSE
FBgn0001139	gro	283.502	8.14772	9.52081	0.364196	0.00307756	TRUE	-0.182403	0.110701	FALSE
FBgn0001142	Gs1	245.891	7.94246	8.43289	0.370042	0.000777609	TRUE	0.514857	2.42107e-07	TRUE
FBgn0001149	GstD1	528.688	9.04655	7.98465	3.8393	3.06022e-48	TRUE	2.45423	2.35609e-21	TRUE
FBgn0001169	H	67.7275	6.0838	8.00232	0.0516367	0.86117	FALSE	0.0282289	0.868798	FALSE
FBgn0001179	hay	34.5542	5.11496	6.08217	-0.0488249	0.819035	FALSE	-0.355786	0.000761743	TRUE
FBgn0001180	hb	136.078	7.08935	8.47077	0.40048	0.00113468	TRUE	0.102032	0.402624	FALSE
FBgn0001185	her	27.2967	4.77593	5.4654	-0.0518364	0.824743	FALSE	-0.127498	0.288725	FALSE
FBgn0001186	Hex-A	86.0967	6.42956	7.43299	-0.0531353	0.860458	FALSE	0.286531	0.0576745	FALSE
FBgn0001189	hfw	18.1675	4.19121	5.25036	-0.261038	0.0626366	FALSE	-0.189578	0.111738	FALSE
FBgn0001197	His2Av	2124.47	11.053	10.4057	0.128579	0.499214	FALSE	-0.38191	0.00126476	TRUE
FBgn0001202	hook	46.1717	5.53206	6.40019	-0.0377618	0.854546	FALSE	-0.320169	0.00114587	TRUE
FBgn0001206	Hmr	46.7058	5.54862	7.51633	-0.271516	0.0596113	FALSE	-0.498996	1.3143e-05	TRUE
FBgn0001215	Hrb98DE	477.471	8.89957	9.72767	0.580989	9.44535e-06	TRUE	-0.0231107	0.878547	FALSE
FBgn0001218	Hsc70-3	384.449	8.58702	9.76533	0.123649	0.528747	FALSE	0.68877	3.9208e-09	TRUE
FBgn0001220	Hsc70-5	106.004	6.72934	7.73654	0.260469	0.141055	FALSE	0.800917	2.68826e-09	TRUE
FBgn0001222	Hsf	97.3708	6.6069	7.66601	-0.0603202	0.762541	FALSE	0.153868	0.160317	FALSE
FBgn0001223	Hsp22	89.2917	6.48207	5.88613	0.851692	6.08542e-14	TRUE	0.443787	0.000101931	TRUE
FBgn0001224	Hsp23	73.8925	6.20931	5.49612	-0.224673	0.36102	FALSE	-0.888503	1.63887e-08	TRUE
FBgn0001225	Hsp26	1449.91	10.5018	9.68422	0.463681	0.0679837	FALSE	1.93822	1.37035e-21	TRUE
FBgn0001226	Hsp27	963.406	9.91215	9.58763	0.908115	4.21663e-05	TRUE	2.57733	6.52407e-35	TRUE
FBgn0001233	Hsp83	1117.57	10.1263	11.054	0.12204	0.679098	FALSE	0.957306	2.03894e-09	TRUE
FBgn0001247	Ide	18.9625	4.25267	5.60587	-0.0614379	0.829474	FALSE	-0.165391	0.297711	FALSE
FBgn0001248	Idh	245.315	7.93908	8.08882	0.030657	0.926609	FALSE	0.793779	3.94459e-07	TRUE
FBgn0001276	ix	91.2008	6.51256	5.38305	-0.0162072	0.951441	FALSE	-0.482261	1.19344e-05	TRUE
FBgn0001280	janA	361.431	8.49797	7.24102	0.161097	0.483228	FALSE	-0.265013	0.0708331	FALSE
FBgn0001291	Jra	40.3842	5.33929	5.38858	-0.00930799	0.981502	FALSE	-0.0301375	0.874665	FALSE
FBgn0001297	kay	5.24583	2.41841	3.91646	-0.00604557	0.990874	FALSE	0.207486	0.223282	FALSE
FBgn0001301	kel	35.6233	5.15879	7.39769	-0.203081	0.277774	FALSE	-0.592722	3.80601e-06	TRUE
FBgn0001308	Khc	95.1192	6.57318	8.0813	0.0933479	0.761726	FALSE	0.453182	0.00506353	TRUE
FBgn0001316	klar	38.7992	5.28167	7.58421	-0.267816	0.158209	FALSE	-0.040027	0.811462	FALSE
FBgn0001324	kto	18.4367	4.21231	5.82308	0.160126	0.686888	FALSE	0.329948	0.150948	FALSE
FBgn0001330	kz	24.5225	4.62191	6.23528	0.13609	0.407995	FALSE	0.487042	7.64705e-06	TRUE
FBgn0001341	Mybbp1A	54.4067	5.76836	7.39076	-0.239182	0.0580849	FALSE	-0.497302	4.76162e-07	TRUE
FBgn0001404	egh	72.945	6.19071	7.65658	-0.156268	0.395635	FALSE	-0.0968225	0.469598	FALSE
FBgn0001491	l(1)10Bb	109.51	6.77624	6.15862	0.148311	0.554742	FALSE	-0.312033	0.0380127	TRUE
FBgn0001565	Hlc	179.719	7.4904	8.14032	0.149738	0.285044	FALSE	-0.186481	0.0634464	FALSE
FBgn0001612	Grip91	39.9958	5.32538	6.75692	-0.142359	0.597558	FALSE	0.263187	0.111064	FALSE
FBgn0001624	dlg1	54.16	5.76182	7.83842	0.0633845	0.783662	FALSE	-0.322774	0.00660996	TRUE
FBgn0001941	ifc	123.521	6.94978	7.36716	-0.116894	0.4969	FALSE	-0.120825	0.290765	FALSE
FBgn0001942	eIF4A	1906.79	10.897	11.2414	0.156778	0.327519	FALSE	-0.302003	0.00667159	TRUE
FBgn0001961	Arpc1	92.3775	6.53103	6.88611	0.226712	0.0921303	FALSE	-0.193251	0.0785132	FALSE
FBgn0001965	Sos	18.9675	4.25304	6.37655	-0.135658	0.69716	FALSE	-0.201618	0.327862	FALSE
FBgn0001970	Pgant35A	28.95	4.86047	5.52928	-0.151281	0.449163	FALSE	0.0243435	0.884725	FALSE
FBgn0001977	CIAPIN1	48.4233	5.60061	6.50004	0.178874	0.278791	FALSE	0.00090125	0.998823	FALSE
FBgn0001978	stc	101.538	6.6673	8.39946	0.077272	0.744017	FALSE	-0.047477	0.739368	FALSE
FBgn0001986	Mtr4	62.7908	5.97478	7.54386	0.200394	0.197508	FALSE	-0.0493605	0.704056	FALSE
FBgn0001987	Gli	8.40417	3.08817	4.90326	0.28634	0.355883	FALSE	0.401933	0.0421891	TRUE
FBgn0001989	ND-B17	190.173	7.57193	6.39553	0.243685	0.161869	FALSE	-0.129188	0.357183	FALSE
FBgn0001990	wek	67.1633	6.07175	6.47373	0.00274951	0.99756	FALSE	-0.194005	0.0715489	FALSE
FBgn0001994	crp	101.086	6.66086	8.31894	0.374922	0.0108475	TRUE	-0.352086	0.00629345	TRUE
FBgn0001995	mRpL4	102.319	6.67834	6.1637	0.113438	0.521149	FALSE	-0.202807	0.0658484	FALSE
FBgn0002021	l(2)37Bb	36.3875	5.18933	5.48829	-0.232222	0.148122	FALSE	-0.340944	0.00795385	TRUE
FBgn0002022	Catsup	92.795	6.53753	6.93863	-0.0208083	0.926002	FALSE	-0.389311	0.000157977	TRUE
FBgn0002031	l(2)37Cc	291.484	8.18777	8.04996	0.218656	0.196001	FALSE	0.0256897	0.865545	FALSE
FBgn0002036	CG10561	9.8325	3.31216	3.84623	-0.037145	0.932346	FALSE	0.771727	0.00066564	TRUE
FBgn0002044	swm	106.583	6.73719	8.44048	0.0561994	0.848276	FALSE	-0.00048426	0.999673	FALSE
FBgn0002069	AspRS	81.9942	6.35921	6.80766	0.153854	0.476141	FALSE	0.802934	1.08401e-08	TRUE
FBgn0002121	l(2)gl	149.372	7.22373	9.38441	-0.212324	0.238935	FALSE	-0.409176	0.00170593	TRUE
FBgn0002174	l(2)tid	46.9733	5.55684	5.94746	0.482786	0.00358151	TRUE	0.857686	9.38881e-09	TRUE
FBgn0002183	dre4	89.4508	6.48463	7.88638	-0.044544	0.872798	FALSE	0.524037	9.08807e-05	TRUE
FBgn0002283	l(3)73Ah	77.395	6.27603	6.09363	-0.00729501	0.983282	FALSE	0.360928	0.00779056	TRUE
FBgn0002284	Prosbeta6	567.352	9.14836	8.52104	0.188664	0.240085	FALSE	-0.228648	0.0535148	FALSE
FBgn0002354	l(3)87Df	33.9408	5.08919	3.26079	-0.308275	0.305783	FALSE	-0.704612	0.00382872	TRUE
FBgn0002413	dco	273.038	8.09349	9.49848	0.145377	0.464784	FALSE	-0.188107	0.153419	FALSE
FBgn0002431	hyd	61.7308	5.95025	8.87108	-0.0431998	0.878987	FALSE	-0.0525411	0.735286	FALSE
FBgn0002441	l(3)mbt	43.5617	5.4483	7.56342	-0.231501	0.102238	FALSE	-0.0382181	0.765481	FALSE
FBgn0002466	sti	77.44	6.27687	8.65633	0.00657191	0.983282	FALSE	-0.271404	0.0248327	TRUE
FBgn0002521	pho	107.214	6.7457	7.59352	-0.319906	0.0804311	FALSE	-0.418353	0.00427118	TRUE
FBgn0002524	lace	75.3158	6.2368	7.19315	-0.121353	0.623785	FALSE	0.360752	0.013127	TRUE
FBgn0002525	Lam	216.722	7.76037	9.14438	0.11594	0.57773	FALSE	-0.354875	0.00393495	TRUE
FBgn0002542	lds	65.6892	6.03978	7.40394	-0.113809	0.691349	FALSE	0.190028	0.27011	FALSE
FBgn0002552	lin	45.5767	5.51339	6.96493	-0.0290893	0.910874	FALSE	0.196197	0.122184	FALSE
FBgn0002566	lt	41.6533	5.38382	6.60507	-0.360403	0.031684	TRUE	-0.620618	6.70344e-06	TRUE
FBgn0002567	Rab32	124.525	6.96145	7.61976	0.180178	0.329114	FALSE	0.207393	0.118678	FALSE
FBgn0002577	m	1.18583	0.362704	1.76761	-0.227003	0.748383	FALSE	0.11794	0.777493	FALSE
FBgn0002579	RpL36	4637.31	12.1791	10.3929	0.195746	0.341419	FALSE	-0.243215	0.094958	FALSE
FBgn0002590	RpS5a	1209.17	10.2399	9.47884	0.269318	0.0578424	FALSE	-0.140517	0.249123	FALSE
FBgn0002593	RpLP1	4603.85	12.1687	10.6775	0.19099	0.29406	FALSE	-0.211149	0.110331	FALSE
FBgn0002622	RpS3	2946.96	11.5251	10.7716	0.165271	0.299626	FALSE	-0.225303	0.0477079	TRUE
FBgn0002626	RpL32	4361.47	12.0906	10.2776	0.275171	0.0970634	FALSE	-0.126829	0.366655	FALSE
FBgn0002638	Rcc1	606.665	9.24499	10.0549	0.216721	0.145328	FALSE	-0.422108	0.000177474	TRUE
FBgn0002641	mal	35.2333	5.14296	6.20061	0.0444684	0.876102	FALSE	0.335596	0.0176941	TRUE
FBgn0002643	mam	10.25	3.37156	5.92703	-0.0530552	0.861835	FALSE	0.201481	0.195791	FALSE
FBgn0002645	Map205	49.0758	5.61988	7.56859	-0.884188	4.33754e-18	TRUE	-0.694582	1.14253e-11	TRUE
FBgn0002673	twe	160.985	7.33168	7.85524	-0.105986	0.604003	FALSE	-0.152751	0.220044	FALSE
FBgn0002707	mei-9	17.5375	4.14057	5.56217	0.121267	0.524971	FALSE	0.342603	0.00535474	TRUE
FBgn0002709	mei-218	11.445	3.5292	5.44584	-0.105193	0.610189	FALSE	0.512424	4.05848e-05	TRUE
FBgn0002715	mei-S332	55.9583	5.80886	6.06847	-0.0995547	0.567213	FALSE	-0.302157	0.00330743	TRUE
FBgn0002716	mei-W68	1.78167	0.912011	1.65832	1.05949	3.28085e-05	TRUE	2.45096	2.0082e-13	TRUE
FBgn0002719	Men	74.7175	6.2253	7.14016	0.0287096	0.909574	FALSE	0.425874	0.000374621	TRUE
FBgn0002723	Met	10.955	3.46663	5.08539	-0.0272734	0.925803	FALSE	0.260485	0.0813617	FALSE
FBgn0002736	mago	247.187	7.95004	7.63183	0.0752935	0.755814	FALSE	-0.287451	0.0230165	TRUE
FBgn0002774	mle	25.755	4.69237	6.45977	0.344617	0.0144747	TRUE	-0.194792	0.116237	FALSE
FBgn0002775	msl-3	79.5883	6.3163	6.88715	-0.078194	0.650284	FALSE	-0.293659	0.0027535	TRUE
FBgn0002778	mnd	82.1983	6.36279	7.2121	0.213973	0.0852885	FALSE	-0.511902	9.41615e-08	TRUE
FBgn0002780	mod	823.111	9.68512	10.3097	0.303947	0.0260286	TRUE	-0.0509181	0.698214	FALSE
FBgn0002781	mod(mdg4)	792.665	9.63075	10.2178	0.087081	0.62288	FALSE	-0.270504	0.00843186	TRUE
FBgn0002783	mor	210.762	7.72015	9.45753	0.108643	0.636994	FALSE	-0.494249	0.000146897	TRUE
FBgn0002787	Rpn8	167.318	7.38731	7.35327	0.230847	0.230195	FALSE	0.747446	1.02613e-07	TRUE
FBgn0002791	mr	42.1367	5.40042	6.40677	-0.121859	0.457977	FALSE	-0.205011	0.0548285	FALSE
FBgn0002872	mu2	42.375	5.40854	7.11913	-0.103497	0.63345	FALSE	-0.197103	0.126585	FALSE
FBgn0002873	mud	64.4625	6.01262	8.78512	-0.0122958	0.96857	FALSE	-0.312174	0.0177257	TRUE
FBgn0002878	mus101	25.5258	4.67953	6.488	-0.184422	0.493954	FALSE	0.966305	8.47946e-08	TRUE
FBgn0002887	mus201	14.4225	3.86022	5.36026	-0.0692551	0.757538	FALSE	0.48085	0.000370054	TRUE
FBgn0002891	mus205	7.4975	2.92552	5.27094	-0.39411	0.0123429	TRUE	0.213841	0.173719	FALSE
FBgn0002899	mus301	21.175	4.41109	5.65159	-0.263466	0.206976	FALSE	2.12782	1.5818e-26	TRUE
FBgn0002901	mus304	25.6983	4.68921	5.76072	-0.12935	0.535851	FALSE	0.589385	6.24052e-06	TRUE
FBgn0002905	mus308	5.01917	2.35591	4.74115	0.338527	0.224979	FALSE	0.16805	0.45022	FALSE
FBgn0002906	Blm	24.6142	4.62727	6.45438	-0.0524789	0.879539	FALSE	1.28406	2.21002e-14	TRUE
FBgn0002909	mus312	11.62	3.5509	5.17609	0.222719	0.154772	FALSE	0.706231	8.01473e-09	TRUE
FBgn0002914	Myb	109.441	6.77532	7.94694	-0.0632085	0.741277	FALSE	-0.204031	0.046312	TRUE
FBgn0002921	Atpalpha	117.622	6.87924	8.61374	-0.0502486	0.840487	FALSE	0.715458	2.47177e-09	TRUE
FBgn0002924	ncd	135.897	7.08743	7.97636	-0.0472483	0.823232	FALSE	-0.527321	1.77272e-07	TRUE
FBgn0002932	neur	84.8367	6.40832	8.17342	0.426219	0.0081567	TRUE	-0.410791	0.00351998	TRUE
FBgn0002948	nod	70.0642	6.13266	6.87362	-0.173664	0.484634	FALSE	0.737697	1.42951e-05	TRUE
FBgn0002962	nos	107.778	6.75325	7.39102	-10.2884	0	TRUE	-5.12586	8.15786e-237	TRUE
FBgn0002973	numb	65.905	6.0445	7.32607	0.24243	0.0802194	FALSE	0.245738	0.0298329	TRUE
FBgn0002989	okr	24.3717	4.61304	5.78423	0.0132536	0.956142	FALSE	0.182264	0.100039	FALSE
FBgn0003008	or	67.33	6.07532	5.18415	0.142491	0.635884	FALSE	-0.123279	0.502343	FALSE
FBgn0003015	osk	287.118	8.166	9.15946	0.0351886	0.951394	FALSE	2.45083	2.24745e-21	TRUE
FBgn0003016	osp	14.5842	3.87619	6.14723	-0.325158	0.177466	FALSE	0.2036	0.296595	FALSE
FBgn0003023	otu	105.209	6.71849	7.8522	-0.106542	0.832798	FALSE	1.42377	8.24125e-09	TRUE
FBgn0003028	ovo	50.5892	5.66361	7.78156	-0.0163557	0.971797	FALSE	1.26324	6.7399e-12	TRUE
FBgn0003041	pbl	83.1308	6.37905	7.99228	-0.228264	0.386504	FALSE	-0.44712	0.0118437	TRUE
FBgn0003042	Pc	31.5342	4.98341	5.84148	-0.275238	0.212628	FALSE	-0.281693	0.103083	FALSE
FBgn0003044	Pcl	58.4583	5.8718	7.5991	-0.0948825	0.705658	FALSE	0.0264761	0.874665	FALSE
FBgn0003048	pcx	12.3075	3.63314	6.90146	-0.0147828	0.968393	FALSE	0.327481	0.0376779	TRUE
FBgn0003062	Fib	268.108	8.06721	8.07434	0.971365	2.47021e-12	TRUE	0.0451418	0.778192	FALSE
FBgn0003071	Pfk	42.7683	5.42184	6.69811	-0.0568606	0.84166	FALSE	0.074988	0.641758	FALSE
FBgn0003074	Pgi	87.1117	6.44645	7.14125	-0.341257	0.19195	FALSE	-0.698079	0.000445146	TRUE
FBgn0003076	Pgm	89.275	6.4818	6.88117	-0.329298	0.0111939	TRUE	-0.0540875	0.682943	FALSE
FBgn0003079	Raf	47.4192	5.57044	6.91542	-0.0253711	0.909574	FALSE	0.0394838	0.739303	FALSE
FBgn0003082	phr	48.2225	5.59462	5.89702	-0.562704	0.00991317	TRUE	-0.34779	0.0859516	FALSE
FBgn0003087	pim	257.868	8.01105	7.36148	-0.125445	0.605934	FALSE	-0.0137811	0.936288	FALSE
FBgn0003093	Pkc98E	9.00583	3.18679	4.75285	-0.0622121	0.839241	FALSE	0.34153	0.046312	TRUE
FBgn0003114	plu	145.901	7.18983	5.67516	-0.294726	0.0728963	FALSE	-0.214475	0.120427	FALSE
FBgn0003116	pn	32.7192	5.03647	5.30617	-0.239663	0.109425	FALSE	-0.11023	0.392129	FALSE
FBgn0003118	pnt	8.28667	3.0681	4.74292	0.0397233	0.935117	FALSE	0.146264	0.521757	FALSE
FBgn0003124	polo	437.567	8.77369	9.6732	0.122585	0.427703	FALSE	-0.290717	0.003959	TRUE
FBgn0003134	Pp1alpha-96A	117.002	6.87163	7.68584	-0.0104134	0.964406	FALSE	-0.222964	0.0267851	TRUE
FBgn0003139	PpV	98.5283	6.62393	6.91166	-0.0439972	0.828687	FALSE	0.0966808	0.37212	FALSE
FBgn0003141	pr	93.89	6.55444	6.17907	0.230535	0.15202	FALSE	-0.234722	0.0534922	FALSE
FBgn0003159	CG2841	23.4258	4.55617	6.26027	0.0999242	0.796295	FALSE	1.36572	2.28178e-11	TRUE
FBgn0003165	pum	98.2917	6.62046	9.09592	0.00512277	0.990874	FALSE	-0.173557	0.266237	FALSE
FBgn0003169	put	106.309	6.73348	7.831	-0.0534643	0.818557	FALSE	0.0323896	0.809155	FALSE
FBgn0003175	px	23.7308	4.57476	6.66235	0.231613	0.312123	FALSE	0.292057	0.0792306	FALSE
FBgn0003187	qua	53.355	5.74025	6.97177	-0.265126	0.393924	FALSE	1.02772	7.22924e-07	TRUE
FBgn0003189	r	13.5225	3.76792	6.26541	0.220319	0.342212	FALSE	-0.0138758	0.945103	FALSE
FBgn0003204	ras	72.4183	6.18027	6.91845	0.351575	0.10398	FALSE	1.52842	5.78566e-18	TRUE
FBgn0003205	Ras85D	198.597	7.63443	8.27887	0.114903	0.563554	FALSE	-0.368985	0.00180345	TRUE
FBgn0003206	Ras64B	51.3208	5.68428	5.90617	-0.127701	0.483242	FALSE	0.256733	0.0326327	TRUE
FBgn0003209	raw	16.9558	4.09219	5.54307	-0.267681	0.122407	FALSE	0.777643	7.59421e-08	TRUE
FBgn0003210	rb	60.7292	5.92669	7.89738	-0.0337402	0.880883	FALSE	-0.491512	4.03289e-06	TRUE
FBgn0003218	rdgB	21.1708	4.4108	6.1502	-0.292514	0.164242	FALSE	0.984221	3.01252e-08	TRUE
FBgn0003227	rec	4.8325	2.30232	3.52173	-0.372848	0.14839	FALSE	0.577618	0.0103619	TRUE
FBgn0003231	ref(2)P	243.949	7.93103	8.852	-0.104834	0.527187	FALSE	-0.40823	4.42955e-05	TRUE
FBgn0003256	rl	201.136	7.65274	8.11843	-1.49785	2.28305e-27	TRUE	-1.5273	8.82847e-29	TRUE
FBgn0003257	r-l	104.845	6.71349	7.41676	0.236726	0.0739038	FALSE	-0.423279	4.55392e-05	TRUE
FBgn0003261	Rm62	593.974	9.2145	10.4145	0.335764	0.0314055	TRUE	0.0584431	0.694498	FALSE
FBgn0003268	rod	17.0917	4.10364	6.38807	-0.0264155	0.917989	FALSE	0.881687	2.37729e-13	TRUE
FBgn0003270	amos	30.9775	4.9578	4.06521	1.03197	0.00658783	TRUE	-0.184974	0.58869	FALSE
FBgn0003274	RpLP2	3970.97	11.9553	10.4613	0.338158	0.0435209	TRUE	-0.2317	0.106756	FALSE
FBgn0003275	RpII18	249.014	7.96066	6.23421	0.161115	0.502138	FALSE	-0.358543	0.0154005	TRUE
FBgn0003277	RpII215	85.4	6.41785	8.89504	0.057578	0.845445	FALSE	-0.0497572	0.763616	FALSE
FBgn0003278	RpI135	15.3533	3.94985	5.43108	0.540439	5.12558e-07	TRUE	0.44499	3.61019e-05	TRUE
FBgn0003279	RpL4	2547.23	11.3148	11.3913	0.273782	0.0314055	TRUE	-0.213694	0.0512176	FALSE
FBgn0003285	rst	7.11	2.85	4.76883	-2.51397	3.07345e-30	TRUE	-0.300095	0.195826	FALSE
FBgn0003292	rt	19.1917	4.26991	5.52494	-0.464329	0.00105271	TRUE	-0.191457	0.202671	FALSE
FBgn0003302	rux	17.6833	4.15245	4.07481	0.158077	0.631809	FALSE	0.577545	0.00479566	TRUE
FBgn0003310	S	47.1042	5.56084	7.20331	0.0398199	0.867144	FALSE	0.15236	0.21064	FALSE
FBgn0003317	sax	75.8067	6.24615	7.1463	-0.0456191	0.842895	FALSE	-0.00427134	0.978739	FALSE
FBgn0003321	sbr	50.7008	5.66678	6.82857	-0.211863	0.138522	FALSE	-0.00780157	0.956219	FALSE
FBgn0003330	Sce	90.8608	6.50717	6.75026	0.0570372	0.795145	FALSE	-0.442178	4.97661e-05	TRUE
FBgn0003334	Scm	45.315	5.5051	7.08318	-0.185736	0.25922	FALSE	0.654375	3.76587e-08	TRUE
FBgn0003345	sd	10.7325	3.43729	4.93358	0.393193	0.101534	FALSE	0.990774	2.38679e-08	TRUE
FBgn0003346	RanGAP	246.85	7.94808	8.63521	0.104985	0.592601	FALSE	-0.388127	0.000630835	TRUE
FBgn0003353	sei	4.10917	2.07353	3.15609	-0.62804	0.00339461	TRUE	-0.0264615	0.939928	FALSE
FBgn0003360	sesB	1624.11	10.6655	10.9992	0.0627559	0.789177	FALSE	-0.327825	0.00694857	TRUE
FBgn0003371	sgg	122.546	6.93835	8.29771	0.264266	0.0489984	TRUE	-0.292871	0.00819222	TRUE
FBgn0003391	shg	73.4425	6.20051	8.67971	-0.0916629	0.713999	FALSE	-0.40294	0.00276745	TRUE
FBgn0003392	shi	67.67	6.08257	7.68649	-0.0341427	0.879539	FALSE	-0.260254	0.0178924	TRUE
FBgn0003396	shn	8.575	3.11686	6.02311	-0.0883649	0.769314	FALSE	-0.210426	0.197085	FALSE
FBgn0003401	shu	24.5217	4.62186	4.7861	-0.104824	0.733819	FALSE	0.922002	0.000166192	TRUE
FBgn0003410	sina	91.8742	6.52316	7.84371	0.0882744	0.638386	FALSE	0.0633787	0.594246	FALSE
FBgn0003411	sisA	58.7175	5.87817	5.03718	1.03322	3.32847e-06	TRUE	-0.753732	1.34035e-05	TRUE
FBgn0003415	skd	37.3175	5.22564	8.34778	-0.174533	0.41701	FALSE	0.582029	3.18071e-05	TRUE
FBgn0003416	sl	28.3033	4.82799	7.06343	-0.177932	0.367345	FALSE	-0.266311	0.0491904	TRUE
FBgn0003423	slgA	50.6092	5.66417	6.90992	-0.0225965	0.93695	FALSE	0.648139	1.31918e-06	TRUE
FBgn0003435	sm	3.85667	1.98429	3.58032	0.456397	0.191638	FALSE	0.294275	0.25022	FALSE
FBgn0003444	smo	56.935	5.83378	7.60702	0.013368	0.969014	FALSE	-0.343132	0.0131055	TRUE
FBgn0003447	sn	143.132	7.16221	8.42609	0.158255	0.303444	FALSE	-0.340171	0.00148421	TRUE
FBgn0003448	sna	46.6075	5.54558	6.05659	1.31047	1.04628e-08	TRUE	-0.665896	0.00142012	TRUE
FBgn0003449	snf	254.342	7.99119	7.1447	0.0279814	0.912911	FALSE	-0.286685	0.0147446	TRUE
FBgn0003450	snk	14.1817	3.83609	3.83618	-0.123197	0.679703	FALSE	0.612403	0.000378973	TRUE
FBgn0003459	stwl	39.825	5.31922	6.89434	-0.33456	0.00605056	TRUE	-0.0313851	0.802628	FALSE
FBgn0003462	Sod1	916.557	9.84024	8.72479	0.0413684	0.865477	FALSE	-0.283246	0.017861	TRUE
FBgn0003464	sol	27.7942	4.80189	6.71159	0.254535	0.168481	FALSE	0.364961	0.0138506	TRUE
FBgn0003475	spir	37.1042	5.21739	7.02421	-0.0583613	0.876609	FALSE	0.712437	9.2891e-05	TRUE
FBgn0003479	spn-A	60.1325	5.91247	5.73248	-0.277197	0.0435209	TRUE	0.247162	0.0401907	TRUE
FBgn0003480	spn-B	23.5442	4.56341	4.47429	0.627149	0.000142409	TRUE	1.38411	3.60949e-16	TRUE
FBgn0003482	spn-D	12.6183	3.66884	3.15404	-0.287781	0.260888	FALSE	-0.213759	0.273493	FALSE
FBgn0003483	spn-E	58.9158	5.88303	7.74664	-0.201272	0.227387	FALSE	1.10936	2.70411e-21	TRUE
FBgn0003495	spz	54.8125	5.77906	6.31255	-0.0791997	0.832798	FALSE	0.387217	0.0442716	TRUE
FBgn0003502	Btk29A	144.345	7.17438	8.68472	0.0099632	0.970254	FALSE	-0.307455	0.0049731	TRUE
FBgn0003510	Sry-alpha	252.213	7.97907	8.71591	0.598115	0.0300657	TRUE	-0.887789	9.54964e-05	TRUE
FBgn0003511	Sry-beta	58.2667	5.86707	6.03327	0.23877	0.117654	FALSE	-0.383176	0.00091754	TRUE
FBgn0003512	Sry-delta	85.71	6.42307	6.67871	0.481862	0.000246148	TRUE	-0.198635	0.112884	FALSE
FBgn0003514	sqh	188.506	7.55923	7.26244	0.0863702	0.70966	FALSE	-0.280519	0.0258691	TRUE
FBgn0003517	sta	3013.67	11.5574	11.1888	0.241976	0.0746453	FALSE	-0.264232	0.0166687	TRUE
FBgn0003520	stau	75.4758	6.23985	8.24158	0.033699	0.887975	FALSE	-0.178764	0.140901	FALSE
FBgn0003525	stg	244.292	7.93306	8.89936	0.0245575	0.925606	FALSE	0.264724	0.034299	TRUE
FBgn0003527	stil	23.0125	4.5306	4.08467	-0.0797415	0.795727	FALSE	1.18326	1.53533e-05	TRUE
FBgn0003545	sub	111.294	6.79953	7.53884	-0.149713	0.336327	FALSE	-0.381356	0.000329997	TRUE
FBgn0003557	Su(dx)	57.2183	5.84092	7.46162	-0.0851664	0.700495	FALSE	-0.0909446	0.49674	FALSE
FBgn0003559	su(f)	34.5033	5.11284	6.22214	0.216839	0.183038	FALSE	-0.209893	0.0854394	FALSE
FBgn0003567	su(Hw)	120.097	6.90926	8.34159	-0.34347	0.00203721	TRUE	-0.670793	3.37389e-12	TRUE
FBgn0003575	su(sable)	40.7125	5.35094	7.35041	-0.276887	0.0871094	FALSE	-0.51318	4.90015e-05	TRUE
FBgn0003598	Su(var)3-7	94.33	6.56117	8.54323	-0.0992671	0.648026	FALSE	-0.381308	0.00196291	TRUE
FBgn0003607	Su(var)205	627.747	9.29427	8.83715	0.271449	0.132297	FALSE	-0.211325	0.141519	FALSE
FBgn0003612	Su(var)2-10	221.532	7.79202	8.71277	0.0179229	0.93548	FALSE	0.0457284	0.69434	FALSE
FBgn0003638	su(w[a])	57.05	5.83668	7.18289	-0.58692	1.4881e-05	TRUE	-0.351103	0.0079259	TRUE
FBgn0003654	sw	56.58	5.82477	6.9645	0.0191254	0.935267	FALSE	-0.0743041	0.541345	FALSE
FBgn0003655	swa	207.978	7.70098	8.19901	0.0209304	0.964406	FALSE	0.979734	3.81069e-07	TRUE
FBgn0003656	sws	97.2825	6.60559	8.19192	0.216864	0.2524	FALSE	0.114597	0.43948	FALSE
FBgn0003660	Syb	268.805	8.07095	7.38503	0.243143	0.0899345	FALSE	-0.14895	0.206908	FALSE
FBgn0003676	CCT1	245.915	7.9426	8.43163	0.0470863	0.828931	FALSE	0.463135	1.53533e-05	TRUE
FBgn0003687	Tbp	61.9025	5.95425	5.88842	0.207259	0.202485	FALSE	0.636035	2.16473e-07	TRUE
FBgn0003701	thr	63.6283	5.99386	7.88039	-0.11886	0.524553	FALSE	-0.100986	0.416374	FALSE
FBgn0003714	tko	154.197	7.26957	5.93486	-0.140273	0.510723	FALSE	-0.344016	0.00953163	TRUE
FBgn0003716	tkv	67.7008	6.08323	7.30739	-0.0996053	0.551761	FALSE	0.0113642	0.926704	FALSE
FBgn0003721	Tm1	384.358	8.58668	9.29558	0.0120265	0.964406	FALSE	-0.393648	0.000371401	TRUE
FBgn0003733	tor	64.2525	6.00792	7.28001	-0.0489017	0.875021	FALSE	-0.0439774	0.799687	FALSE
FBgn0003741	tra	36.6242	5.19866	4.07346	0.330904	0.105535	FALSE	0.177343	0.275951	FALSE
FBgn0003742	tra2	63.0083	5.97976	5.98473	0.0293266	0.903728	FALSE	0.189309	0.110554	FALSE
FBgn0003744	trc	50.0175	5.64724	6.36191	-0.0174403	0.955269	FALSE	1.31454	1.77184e-20	TRUE
FBgn0003748	Treh	28.2217	4.82383	5.90816	-0.666175	3.52545e-10	TRUE	0.397831	0.000677839	TRUE
FBgn0003751	trk	7.115	2.851	1.95224	-0.2365	0.482718	FALSE	0.748797	0.0965076	FALSE
FBgn0003862	trx	13.1492	3.72783	7.04397	0.173041	0.48725	FALSE	0.176339	0.293532	FALSE
FBgn0003865	tsg	44.3933	5.47552	4.85254	1.51142	1.32967e-06	TRUE	-0.066944	0.835628	FALSE
FBgn0003870	ttk	43.5208	5.44695	7.04626	-0.225946	0.157039	FALSE	1.29405	3.03922e-27	TRUE
FBgn0003882	tub	64.6933	6.01777	6.56254	-0.000166638	1	FALSE	0.52188	0.00034272	TRUE
FBgn0003884	alphaTub84B	2771.38	11.4364	11.9056	0.458698	0.000571267	TRUE	-0.130151	0.322325	FALSE
FBgn0003885	alphaTub84D	193.005	7.59324	8.27631	0.364664	0.0115881	TRUE	-0.408216	0.00110764	TRUE
FBgn0003891	tud	22.2767	4.48392	7.22607	-0.129755	0.521149	FALSE	0.696346	2.67908e-08	TRUE
FBgn0003916	snRNA:U1:21D	158.772	7.31172	0.678872	-0.255851	0.622542	FALSE	0.0666897	0.955393	FALSE
FBgn0003941	RpL40	3543.41	11.791	10.2199	0.152715	0.425147	FALSE	-0.164899	0.207248	FALSE
FBgn0003942	RpS27A	4850.29	12.2439	10.6986	0.0958865	0.700495	FALSE	-0.288241	0.0371202	TRUE
FBgn0003943	Ubi-p63E	315.465	8.30179	9.22296	0.0117938	0.979301	FALSE	1.04225	4.22182e-10	TRUE
FBgn0003963	ush	8.24583	3.06106	4.99372	-0.243128	0.481891	FALSE	-0.201974	0.378703	FALSE
FBgn0003964	usp	65.9225	6.04489	6.87228	0.1138	0.703098	FALSE	1.13122	5.45574e-12	TRUE
FBgn0003969	vap	53.3092	5.73902	7.26389	0.0385034	0.855573	FALSE	0.074015	0.507154	FALSE
FBgn0003977	vir	25.7192	4.69037	7.02862	0.253212	0.164242	FALSE	-0.346353	0.0115984	TRUE
FBgn0003978	vls	53.3208	5.73933	5.66699	0.169687	0.474683	FALSE	-0.0462195	0.788405	FALSE
FBgn0003984	vn	1.61583	0.778909	2.87148	-0.176982	0.742356	FALSE	-0.167761	0.517499	FALSE
FBgn0003997	hid	8.99833	3.1856	4.70738	1.06553	2.00162e-06	TRUE	0.174552	0.433325	FALSE
FBgn0004049	yrt	51.8708	5.69963	7.45865	0.034363	0.876102	FALSE	-0.129814	0.243128	FALSE
FBgn0004050	z	65.5675	6.03711	6.97568	0.13494	0.409522	FALSE	-0.289839	0.00728579	TRUE
FBgn0004055	uzip	15.2825	3.94322	4.92651	-0.034827	0.911938	FALSE	-0.138915	0.369016	FALSE
FBgn0004057	Zw	7.32083	2.89158	3.47611	-0.482505	0.103169	FALSE	-1.00982	5.26447e-05	TRUE
FBgn0004066	Prosalpha4	606.005	9.24342	9.00324	0.339192	0.00679678	TRUE	-0.0870045	0.470865	FALSE
FBgn0004087	Dhfr	36.0858	5.17735	3.58476	-0.182057	0.636244	FALSE	1.52457	5.07361e-05	TRUE
FBgn0004101	bs	22.1783	4.47757	5.15148	0.113863	0.721499	FALSE	0.998896	2.73092e-08	TRUE
FBgn0004103	Pp1-87B	277.253	8.11558	8.92649	0.115553	0.553796	FALSE	-0.0693665	0.593067	FALSE
FBgn0004106	Cdk1	412.095	8.68718	8.32462	0.00824086	0.981502	FALSE	-0.287835	0.0283181	TRUE
FBgn0004107	Cdk2	115.228	6.8496	6.56122	0.106538	0.611351	FALSE	0.964433	9.19984e-16	TRUE
FBgn0004108	Nrt	337.899	8.40088	9.96624	0.509647	0.0679837	FALSE	-0.807369	0.000317382	TRUE
FBgn0004132	boca	162.287	7.34329	6.16158	0.128315	0.561443	FALSE	-0.27351	0.0383288	TRUE
FBgn0004143	nullo	81.75	6.35491	5.63558	0.579583	0.150595	FALSE	-0.161753	0.616722	FALSE
FBgn0004167	kst	7.03	2.8339	6.24238	0.121922	0.727864	FALSE	0.665627	0.000416642	TRUE
FBgn0004170	sc	11.605	3.54905	3.72062	1.13255	0.0104268	TRUE	-0.185406	0.644455	FALSE
FBgn0004177	mts	562.601	9.13622	9.84657	0.229801	0.0847917	FALSE	-0.169595	0.123284	FALSE
FBgn0004179	Csp	208.871	7.70716	8.33894	0.0697772	0.732675	FALSE	-0.258318	0.0178323	TRUE
FBgn0004185	snRNA:U1:95Ca	158.772	7.31172	0.678872	-0.255842	0.622542	FALSE	0.066694	0.955393	FALSE
FBgn0004227	nonA	105.058	6.71641	8.1108	0.152478	0.479877	FALSE	-0.545091	4.34363e-05	TRUE
FBgn0004237	Hrb87F	402.538	8.65334	9.26323	0.46871	0.00106819	TRUE	-0.274786	0.0398164	TRUE
FBgn0004359	T48	18.8933	4.24742	5.1011	0.176926	0.527195	FALSE	0.196705	0.305526	FALSE
FBgn0004362	HmgD	2040.52	10.9948	10.7234	0.19896	0.258761	FALSE	-0.316904	0.0129423	TRUE
FBgn0004363	porin	1076.93	10.0728	10.0826	0.082377	0.650957	FALSE	-0.0622661	0.584915	FALSE
FBgn0004367	mei-41	6.15917	2.64597	5.20852	-0.0791378	0.799969	FALSE	-0.0669497	0.735562	FALSE
FBgn0004368	Ptp4E	25.3675	4.67059	7.06996	-0.258162	0.136665	FALSE	-0.209687	0.130978	FALSE
FBgn0004369	Ptp99A	8.39583	3.08676	5.22927	-0.390284	0.0276887	TRUE	0.0920194	0.59822	FALSE
FBgn0004370	Ptp10D	19.875	4.32012	6.88115	-0.0219527	0.960192	FALSE	0.00488017	0.983889	FALSE
FBgn0004373	fwd	58.51	5.87307	8.24142	0.0228122	0.931883	FALSE	-0.010747	0.943998	FALSE
FBgn0004374	neb	31.4342	4.97884	6.48357	-0.0625977	0.83595	FALSE	-0.297338	0.0477786	TRUE
FBgn0004378	Klp61F	68.6625	6.10355	7.76528	0.169614	0.219065	FALSE	-0.0655092	0.555199	FALSE
FBgn0004379	Klp67A	82.7658	6.37271	7.5412	-0.029054	0.887779	FALSE	0.188182	0.0686354	FALSE
FBgn0004380	Klp64D	24.2358	4.60501	5.45437	-0.186567	0.347611	FALSE	0.16012	0.336711	FALSE
FBgn0004381	Klp68D	26.7275	4.74564	5.81155	-0.320049	0.0780957	FALSE	0.374562	0.0404451	TRUE
FBgn0004387	Klp98A	18.4008	4.20952	6.26839	0.0109888	0.975045	FALSE	0.455475	0.00124406	TRUE
FBgn0004389	bnk	313.93	8.29476	7.98146	0.674617	0.000800484	TRUE	-0.670366	0.000150145	TRUE
FBgn0004390	RasGAP1	39.2533	5.29841	7.4324	-0.182657	0.305071	FALSE	-0.210095	0.103424	FALSE
FBgn0004391	shtd	21.25	4.41616	6.76195	0.0154948	0.958429	FALSE	0.219555	0.102564	FALSE
FBgn0004395	unk	72.75	6.18686	7.42008	-0.258005	0.0610585	FALSE	-0.539763	5.94497e-07	TRUE
FBgn0004396	CrebA	5.50667	2.48714	4.34805	-0.620515	0.00679678	TRUE	0.31486	0.119668	FALSE
FBgn0004397	Vinc	29.9792	4.91069	6.40756	0.114317	0.744017	FALSE	0.597893	0.00151523	TRUE
FBgn0004400	rhi	62.7308	5.9734	6.21461	-1.88264	2.35036e-52	TRUE	-1.79494	9.02951e-49	TRUE
FBgn0004401	Pep	431.02	8.75195	9.90882	0.539864	0.000770566	TRUE	-0.203547	0.187787	FALSE
FBgn0004403	RpS14a	3317.73	11.696	10.3422	0.237239	0.194316	FALSE	-0.224038	0.110487	FALSE
FBgn0004404	RpS14b	1333.54	10.3812	8.85221	-0.025015	0.933934	FALSE	-0.394479	0.00456112	TRUE
FBgn0004406	tam	27.7667	4.80047	6.32353	0.079631	0.748383	FALSE	0.0854152	0.55862	FALSE
FBgn0004407	DNApol-gamma35	3.98917	2.03181	2.22318	0.26659	0.498005	FALSE	0.164352	0.587271	FALSE
FBgn0004419	me31B	2257.74	11.1407	11.4567	0.0964798	0.620201	FALSE	0.277899	0.014143	TRUE
FBgn0004432	Cyp1	1326.94	10.374	10.0863	0.0982407	0.674851	FALSE	1.02885	2.41943e-16	TRUE
FBgn0004435	Galphaq	34.3925	5.10821	6.30975	0.165055	0.326744	FALSE	0.538495	2.89216e-06	TRUE
FBgn0004436	Ubc6	161.546	7.33669	7.11524	-0.043901	0.847879	FALSE	-0.27926	0.0131597	TRUE
FBgn0004449	Ten-m	13.1775	3.73091	7.03097	-0.303323	0.222881	FALSE	-0.351721	0.0569869	FALSE
FBgn0004463	RpIII128	14.21	3.83895	5.29104	0.438691	0.00194957	TRUE	0.527577	6.02306e-05	TRUE
FBgn0004465	Su(P)	63.0375	5.98043	5.97571	0.0387309	0.866963	FALSE	0.194553	0.105403	FALSE
FBgn0004507	GlyP	147.274	7.20334	8.3958	0.171737	0.361406	FALSE	1.81891	1.48904e-48	TRUE
FBgn0004509	Fur1	38.7525	5.27994	7.09286	-0.282433	0.0365502	TRUE	-0.663604	1.08926e-09	TRUE
FBgn0004510	Ets97D	30.685	4.94416	5.27868	-0.124165	0.689942	FALSE	0.990886	3.90431e-07	TRUE
FBgn0004556	Dbp73D	47.8	5.58195	6.38565	0.0415808	0.841415	FALSE	-0.29699	0.00324475	TRUE
FBgn0004569	aos	6.395	2.69933	3.95301	-0.160513	0.761726	FALSE	-0.165349	0.565918	FALSE
FBgn0004574	Rop	52.5967	5.71964	6.49141	-0.0157683	0.950973	FALSE	-0.16084	0.171101	FALSE
FBgn0004584	Rrp1	68.8242	6.10694	6.99312	0.0224932	0.936761	FALSE	0.572508	1.11463e-05	TRUE
FBgn0004587	B52	610.211	9.2534	9.58423	0.467538	0.00048556	TRUE	-0.267632	0.0341683	TRUE
FBgn0004597	CycC	93.8967	6.55454	6.27578	0.0281675	0.913647	FALSE	-0.123197	0.316803	FALSE
FBgn0004598	Fur2	87.1133	6.44648	8.57404	0.00898833	0.987068	FALSE	0.484877	0.015941	TRUE
FBgn0004606	zfh1	16.2	4.0268	5.77618	-0.360208	0.0241592	TRUE	0.514894	0.000245248	TRUE
FBgn0004611	Plc21C	21.3067	4.41999	6.5501	-0.0655979	0.852698	FALSE	0.482028	0.00592867	TRUE
FBgn0004629	Cys	935.431	9.86964	7.97473	1.25384	8.29421e-05	TRUE	-0.000850499	0.999556	FALSE
FBgn0004636	Rap1	169.746	7.40808	8.58065	0.390974	0.00506697	TRUE	-0.0819623	0.546721	FALSE
FBgn0004638	drk	158.391	7.30826	7.73687	0.155464	0.417119	FALSE	-0.196576	0.126346	FALSE
FBgn0004643	Zw10	63.3925	5.98851	6.84428	-0.018013	0.964406	FALSE	0.432938	0.0138519	TRUE
FBgn0004646	ogre	40.7833	5.35344	6.19849	1.42222	3.59479e-10	TRUE	0.200143	0.393872	FALSE
FBgn0004647	N	30.5642	4.93848	8.01431	0.111327	0.737266	FALSE	0.296744	0.101562	FALSE
FBgn0004648	svr	58.9183	5.88309	7.95482	-0.0991019	0.622542	FALSE	-0.133581	0.278314	FALSE
FBgn0004649	yl	218.169	7.76996	9.9422	0.230878	0.693645	FALSE	3.26251	2.2723e-22	TRUE
FBgn0004650	fs(1)N	29.1908	4.87238	7.11224	-0.10479	0.856469	FALSE	2.35218	3.84451e-15	TRUE
FBgn0004654	Pgd	56.3025	5.81769	6.00038	0.218385	0.479549	FALSE	-0.944815	3.38611e-06	TRUE
FBgn0004655	wapl	106.897	6.74143	8.84268	0.0165595	0.968568	FALSE	0.0755544	0.706314	FALSE
FBgn0004656	fs(1)h	61.1675	5.93705	8.80416	0.152475	0.547953	FALSE	-0.0031251	0.988153	FALSE
FBgn0004657	mys	62.7758	5.97443	7.72442	0.174022	0.297282	FALSE	-0.126613	0.306043	FALSE
FBgn0004687	Mlc-c	163.845	7.35707	7.32482	-0.0101652	0.975707	FALSE	-0.336543	0.0116521	TRUE
FBgn0004698	Xpc	119.415	6.90105	8.80071	-0.00611761	0.981848	FALSE	-0.323789	0.00144684	TRUE
FBgn0004795	retn	231.494	7.85546	9.53136	0.062197	0.812542	FALSE	-0.551301	2.10911e-05	TRUE
FBgn0004797	mdy	16.1908	4.02599	4.68042	0.496112	0.00340786	TRUE	1.28002	7.70999e-18	TRUE
FBgn0004811	fs(2)ltoPP43	132.344	7.04924	7.31578	0.0154587	0.947272	FALSE	-0.438509	2.17904e-05	TRUE
FBgn0004828	His3.3B	1146.71	10.1634	10.314	0.182057	0.302684	FALSE	-0.250619	0.0465739	TRUE
FBgn0004832	Xpac	19.4675	4.29039	3.87747	0.150846	0.729007	FALSE	0.485683	0.102198	FALSE
FBgn0004837	Su(H)	59.93	5.90761	7.05755	0.144091	0.398451	FALSE	-0.439613	6.28528e-05	TRUE
FBgn0004838	Hrb27C	740.539	9.53263	10.8933	0.174753	0.239645	FALSE	-0.0302538	0.807574	FALSE
FBgn0004855	RpII15	218.952	7.77513	6.6319	0.675704	1.39416e-09	TRUE	0.32411	0.00345844	TRUE
FBgn0004856	Bx42	177.067	7.46897	8.22401	0.284169	0.0664138	FALSE	-0.406436	0.00108841	TRUE
FBgn0004860	ph-d	14.7533	3.89271	6.13945	0.0415018	0.887784	FALSE	0.169362	0.267733	FALSE
FBgn0004861	ph-p	9.16917	3.21244	5.58928	0.150373	0.659252	FALSE	-0.209538	0.262739	FALSE
FBgn0004864	hop	46.495	5.5421	7.56627	-0.158848	0.476711	FALSE	-0.144959	0.338853	FALSE
FBgn0004867	RpS2	4364.59	12.0917	11.4282	0.28579	0.0375142	TRUE	-0.220732	0.0604141	FALSE
FBgn0004868	Gdi	222.553	7.79866	8.11155	-0.0406663	0.872498	FALSE	1.11754	4.51291e-21	TRUE
FBgn0004872	piwi	69.5258	6.12155	7.24003	-0.5311	1.90095e-05	TRUE	0.565957	3.72451e-06	TRUE
FBgn0004875	enc	46.5942	5.54517	8.10337	-0.0926013	0.791611	FALSE	0.470716	0.0098135	TRUE
FBgn0004876	cdi	26.24	4.71918	6.83192	-0.948374	3.97418e-09	TRUE	-0.271667	0.11118	FALSE
FBgn0004882	orb	50.5258	5.6618	7.26425	-0.704779	0.00396362	TRUE	1.50833	6.63421e-11	TRUE
FBgn0004888	Scsalpha1	322.397	8.33314	8.44292	0.219434	0.0847917	FALSE	-0.227349	0.0271882	TRUE
FBgn0004889	tws	165.896	7.375	8.22611	-0.0379841	0.918074	FALSE	0.851625	4.74848e-07	TRUE
FBgn0004901	Prat	47.8908	5.58469	6.15127	0.208721	0.418672	FALSE	0.520193	0.00346806	TRUE
FBgn0004903	Rb97D	34.0433	5.09353	6.07253	-0.167415	0.233799	FALSE	0.353223	0.000872725	TRUE
FBgn0004907	14-3-3zeta	572.826	9.1622	9.31606	0.183134	0.265839	FALSE	0.0437817	0.743638	FALSE
FBgn0004908	Arl2	40.185	5.33217	3.94427	0.1669	0.576934	FALSE	0.448862	0.0147561	TRUE
FBgn0004913	Gnf1	78.31	6.29297	7.49293	-0.0664787	0.784151	FALSE	1.09302	3.46547e-18	TRUE
FBgn0004914	Hnf4	26.3933	4.72756	5.80936	-0.390334	0.160377	FALSE	1.40624	1.74226e-09	TRUE
FBgn0004915	TfIIB	141.148	7.14208	7.26446	0.0382835	0.876642	FALSE	-0.316147	0.00694886	TRUE
FBgn0004921	Ggamma1	211.513	7.72529	7.40237	0.0853041	0.721194	FALSE	-0.309738	0.0149474	TRUE
FBgn0004924	Top1	366.334	8.51741	10.0867	0.0920366	0.641639	FALSE	-0.41248	0.000215515	TRUE
FBgn0004926	eIF2beta	264.632	8.04839	7.6197	0.477579	0.0153018	TRUE	0.490871	0.00457389	TRUE
FBgn0004957	por	26.8475	4.75208	5.27379	0.0158119	0.950973	FALSE	-0.352444	0.0033541	TRUE
FBgn0005198	gig	25.8092	4.69539	6.96547	-0.0883652	0.72814	FALSE	-0.419059	0.00180323	TRUE
FBgn0005278	Sam-S	354.218	8.4689	9.38412	0.157466	0.322432	FALSE	-0.177145	0.119801	FALSE
FBgn0005322	nmd	162.852	7.3483	7.27413	-0.161516	0.292034	FALSE	-0.14613	0.19493	FALSE
FBgn0005355	Su(fu)	97.3733	6.60694	6.90284	0.0631495	0.753777	FALSE	-0.426463	2.74148e-05	TRUE
FBgn0005386	ash1	29.7575	4.90002	7.45918	-0.174543	0.312485	FALSE	0.280192	0.0244335	TRUE
FBgn0005390	fs(1)M3	15.0117	3.91759	5.94275	-0.14622	0.689331	FALSE	1.49168	3.77712e-10	TRUE
FBgn0005411	U2af50	309.362	8.27362	8.4178	0.15741	0.392232	FALSE	-0.292849	0.0172605	TRUE
FBgn0005427	ewg	18.1508	4.18989	5.67084	-0.168958	0.461103	FALSE	0.683985	3.84244e-06	TRUE
FBgn0005533	RpS17	4161.33	12.0229	10.2541	0.115867	0.598378	FALSE	-0.302773	0.0194822	TRUE
FBgn0005536	Mbs	33.8367	5.08477	6.95236	-0.0426711	0.887779	FALSE	0.479749	0.00132445	TRUE
FBgn0005585	Calr	618.639	9.27319	9.33355	0.0752825	0.743614	FALSE	0.538315	6.01105e-06	TRUE
FBgn0005590	scw	48.9433	5.61599	5.79852	0.678764	0.0320425	TRUE	-0.373772	0.149386	FALSE
FBgn0005593	RpL7	3043.99	11.5718	10.8678	0.159851	0.291093	FALSE	-0.262097	0.0147561	TRUE
FBgn0005596	yem	49.1508	5.62208	7.25838	-0.0960455	0.749481	FALSE	1.31969	2.3665e-17	TRUE
FBgn0005617	msl-1	98.9667	6.63033	8.36893	-0.0521675	0.840487	FALSE	0.0527665	0.715225	FALSE
FBgn0005624	Psc	21.9092	4.46003	6.82619	-0.185558	0.327359	FALSE	-0.22585	0.0948689	FALSE
FBgn0005632	faf	50.7283	5.66756	8.62554	0.000270783	1	FALSE	0.325891	0.0496534	TRUE
FBgn0005640	Eip63E	47.2275	5.56461	6.95461	0.0360461	0.872022	FALSE	-0.201265	0.0604141	FALSE
FBgn0005642	wdn	91.4483	6.51646	7.82085	-0.0788405	0.717784	FALSE	-0.0489357	0.715553	FALSE
FBgn0005648	Pabp2	137.884	7.10836	7.46636	0.361919	0.00510946	TRUE	-0.0520969	0.683589	FALSE
FBgn0005649	Rox8	283.592	8.14818	9.54222	0.0673124	0.732121	FALSE	-0.275763	0.00875548	TRUE
FBgn0005654	Orc3	39.7817	5.31765	6.15835	-0.21337	0.118845	FALSE	0.163893	0.159191	FALSE
FBgn0005655	PCNA	627.356	9.29337	8.7489	0.126798	0.518766	FALSE	0.0744125	0.57899	FALSE
FBgn0005671	Vha55	229.683	7.84413	8.66541	0.0826982	0.740424	FALSE	0.217682	0.113518	FALSE
FBgn0005672	spi	78.6492	6.29919	6.61636	0.0920427	0.817402	FALSE	-0.205773	0.320601	FALSE
FBgn0005674	GluProRS	43.335	5.44079	7.04925	0.164259	0.433961	FALSE	1.09265	8.52904e-16	TRUE
FBgn0005683	pie	39.5725	5.31007	5.8253	0.0616461	0.811343	FALSE	0.459612	0.000887065	TRUE
FBgn0005694	Aef1	103.023	6.68823	7.87281	0.0218674	0.952886	FALSE	0.317844	0.0619068	FALSE
FBgn0005695	gcl	130.615	7.03028	7.86381	0.00604417	0.991018	FALSE	0.702603	5.06749e-05	TRUE
FBgn0005696	DNApol-alpha73	58.0342	5.86131	6.41562	-0.260541	0.3826	FALSE	-0.0753022	0.745988	FALSE
FBgn0005777	PpD3	111.075	6.79669	7.66027	-0.0212739	0.933934	FALSE	0.242036	0.0456828	TRUE
FBgn0008635	betaCOP	41.01	5.36142	6.61985	0.0395576	0.888172	FALSE	0.746476	6.79504e-08	TRUE
FBgn0010039	GstD3	18.3867	4.20841	2.98923	2.60546	1.29922e-17	TRUE	3.75959	9.15908e-18	TRUE
FBgn0010051	Itp-r83A	4.86667	2.31228	5.24648	-0.637597	4.18298e-05	TRUE	0.267789	0.122494	FALSE
FBgn0010053	Jheh1	27.9242	4.8086	4.95754	-0.746255	3.99432e-08	TRUE	-0.783367	1.0952e-09	TRUE
FBgn0010078	RpL23	5577	12.4453	10.7086	0.0984697	0.68853	FALSE	-0.343629	0.0120818	TRUE
FBgn0010097	gammaTub37C	100.843	6.6574	6.69635	-0.117906	0.641998	FALSE	3.90921	1.72883e-123	TRUE
FBgn0010100	Acon	201.861	7.65793	8.85204	0.12193	0.476711	FALSE	-0.0775341	0.514961	FALSE
FBgn0010113	hdc	62.645	5.97143	7.70722	-0.130361	0.470404	FALSE	-0.52174	3.16562e-06	TRUE
FBgn0010173	RpA-70	167.823	7.39166	7.97412	-0.0694541	0.802947	FALSE	0.791097	1.88165e-08	TRUE
FBgn0010194	Wnt5	17.2975	4.12081	5.85706	-0.344211	0.0182704	TRUE	-0.29831	0.0154907	TRUE
FBgn0010198	RpS15Aa	3131.45	11.6127	10.4234	0.167421	0.460512	FALSE	-0.229029	0.126496	FALSE
FBgn0010213	Sod2	192.242	7.58753	6.81252	-0.0831512	0.68586	FALSE	-0.14381	0.233284	FALSE
FBgn0010215	alpha-Cat	149.208	7.22214	8.53399	-0.0847393	0.738795	FALSE	-0.367574	0.0064308	TRUE
FBgn0010217	ATPsynbeta	872.858	9.76977	10.077	-0.183608	0.28404	FALSE	0.0674582	0.616304	FALSE
FBgn0010220	Dbp45A	32.7758	5.03896	5.41053	0.0239124	0.937759	FALSE	-0.158748	0.247307	FALSE
FBgn0010222	Nmdmc	11.16	3.49313	3.27604	0.163209	0.760458	FALSE	0.751099	0.00587169	TRUE
FBgn0010223	Galphaf	2.42917	1.33866	1.68343	-1.69213	3.39486e-12	TRUE	-0.229542	0.582137	FALSE
FBgn0010225	Gel	9.91333	3.32385	4.52069	-0.306036	0.364077	FALSE	-0.356073	0.124308	FALSE
FBgn0010226	GstS1	241.259	7.91504	7.99823	1.28125	1.0548e-34	TRUE	0.721772	5.20438e-12	TRUE
FBgn0010235	Klc	81.195	6.34509	6.69521	0.0014208	0.999622	FALSE	1.38995	1.96742e-18	TRUE
FBgn0010238	Lac	254.798	7.99378	8.87447	0.139344	0.624741	FALSE	-0.640839	6.94147e-05	TRUE
FBgn0010246	Myo61F	3.87417	1.99065	3.43942	-0.877616	0.0683684	FALSE	-2.12413	7.66064e-08	TRUE
FBgn0010247	Parp	73.5108	6.20185	7.57566	-0.455484	0.00996524	TRUE	-0.721921	1.83433e-06	TRUE
FBgn0010263	Rbp9	1.76	0.895303	2.32192	0.4233	0.225143	FALSE	0.238304	0.3749	FALSE
FBgn0010265	RpS13	3850.66	11.9109	10.4476	0.21946	0.132297	FALSE	-0.21175	0.0653501	FALSE
FBgn0010269	Dsor1	64.0208	6.00272	6.25341	-0.0645025	0.806091	FALSE	0.152357	0.306961	FALSE
FBgn0010278	Ssrp	117.948	6.88322	7.75097	0.0541101	0.851713	FALSE	0.459243	0.00127701	TRUE
FBgn0010280	Taf4	96.1867	6.58926	8.45997	-0.0118292	0.96877	FALSE	-0.345592	0.00572275	TRUE
FBgn0010282	TfIIFalpha	200.897	7.65103	8.28842	0.316702	0.0539162	FALSE	-0.482713	0.00029008	TRUE
FBgn0010287	Trf	54.8517	5.78009	5.20916	0.322183	0.0286499	TRUE	0.166211	0.197401	FALSE
FBgn0010288	Uch	262.325	8.03576	7.3954	-0.102014	0.66787	FALSE	3.26581	6.5296e-112	TRUE
FBgn0010292	bys	86.1142	6.42985	6.58658	0.130372	0.388015	FALSE	0.153188	0.143809	FALSE
FBgn0010300	brat	121.433	6.92521	8.90723	0.0208529	0.938316	FALSE	0.365474	0.00358063	TRUE
FBgn0010303	hep	32.7492	5.03778	7.05022	0.0398675	0.883075	FALSE	0.248369	0.0690945	FALSE
FBgn0010309	pigeon	25.4025	4.67257	5.93082	-0.136357	0.510578	FALSE	1.23029	2.90132e-19	TRUE
FBgn0010313	corto	94.335	6.56125	8.04449	0.491897	0.000129136	TRUE	-0.00825274	0.956219	FALSE
FBgn0010314	Cks30A	107.532	6.74997	6.40249	0.0357527	0.891191	FALSE	-0.52537	2.68244e-05	TRUE
FBgn0010315	CycD	121.748	6.92893	7.64971	0.0198405	0.943194	FALSE	0.117658	0.379183	FALSE
FBgn0010316	dap	73.0417	6.19262	7.02774	-0.313077	0.0136279	TRUE	1.47169	5.91802e-39	TRUE
FBgn0010317	CycJ	23.245	4.54504	4.49864	-0.11909	0.643382	FALSE	1.09953	2.6162e-07	TRUE
FBgn0010328	woc	117.329	6.87565	8.80001	0.0376949	0.904357	FALSE	0.302597	0.0464784	TRUE
FBgn0010333	Rac1	141.334	7.14399	7.62057	0.25593	0.0576217	FALSE	-0.130713	0.257072	FALSE
FBgn0010339	128up	105.448	6.72175	6.55987	-0.0325245	0.886654	FALSE	0.357736	0.00155659	TRUE
FBgn0010340	140up	24.8125	4.6388	3.9406	0.107527	0.773176	FALSE	0.363664	0.0990759	FALSE
FBgn0010341	Cdc42	241.058	7.91383	8.29861	0.132123	0.447252	FALSE	-0.24154	0.0325988	TRUE
FBgn0010342	Map60	341	8.41405	8.93702	0.065544	0.782534	FALSE	-0.391445	0.00129022	TRUE
FBgn0010348	Arf79F	674.592	9.39808	9.55434	0.117908	0.585005	FALSE	-0.203314	0.121521	FALSE
FBgn0010350	Cds	49.1017	5.62064	6.44796	-0.0173067	0.964406	FALSE	0.0116563	0.956144	FALSE
FBgn0010352	Nc73EF	82.6217	6.37019	8.00601	-0.0612445	0.778883	FALSE	-0.487909	9.28196e-06	TRUE
FBgn0010355	Taf1	51.3042	5.68381	8.16593	0.101173	0.686839	FALSE	-0.130114	0.381728	FALSE
FBgn0010356	Taf5	57.8167	5.85591	6.73344	-0.0403863	0.838784	FALSE	-0.0230085	0.840779	FALSE
FBgn0010379	Akt1	54.3867	5.76783	7.269	-0.118735	0.473334	FALSE	0.120318	0.290695	FALSE
FBgn0010380	AP-1-2beta	75.6158	6.24252	7.59665	0.131587	0.518339	FALSE	-0.142978	0.285179	FALSE
FBgn0010382	CycE	181.928	7.50801	8.99634	-0.110266	0.554742	FALSE	-0.187351	0.109532	FALSE
FBgn0010391	Gtp-bp	44.3892	5.47538	5.98673	0.151366	0.505053	FALSE	1.37777	5.87554e-20	TRUE
FBgn0010397	LamC	14.3025	3.84825	4.70974	-0.222204	0.498285	FALSE	-0.503762	0.015941	TRUE
FBgn0010398	Lrr47	23.54	4.56316	4.74606	-0.0564259	0.893151	FALSE	0.083043	0.743018	FALSE
FBgn0010406	RNaseX25	85.9825	6.42765	6.77606	-0.0335236	0.879539	FALSE	-0.0359289	0.765481	FALSE
FBgn0010408	RpS9	4091.12	11.9983	10.9145	0.291101	0.0496581	TRUE	-0.213369	0.0898183	FALSE
FBgn0010409	RpL18A	3650.08	11.8338	10.4288	0.126745	0.47198	FALSE	-0.271003	0.0167215	TRUE
FBgn0010411	RpS18	5048.22	12.3016	10.7499	0.130417	0.511762	FALSE	-0.308458	0.0131004	TRUE
FBgn0010412	RpS19a	4018.93	11.9726	10.5477	0.197753	0.235459	FALSE	-0.247292	0.0449091	TRUE
FBgn0010415	Sdc	100.221	6.64848	7.5989	0.202638	0.239645	FALSE	-0.167358	0.193184	FALSE
FBgn0010416	TH1	100.861	6.65765	7.39658	-0.0373031	0.879539	FALSE	-0.436159	0.000216249	TRUE
FBgn0010417	Taf6	71.2192	6.15622	6.87086	0.15409	0.300439	FALSE	-0.299534	0.0033091	TRUE
FBgn0010421	TfIIFbeta	218.723	7.77362	7.46078	0.115316	0.526082	FALSE	-0.286046	0.0101748	TRUE
FBgn0010422	TfIIS	157.772	7.30261	7.40297	-0.0754395	0.695937	FALSE	-0.421812	4.42955e-05	TRUE
FBgn0010431	mtrm	443.388	8.79275	8.22308	-0.105325	0.786524	FALSE	1.14057	1.10643e-08	TRUE
FBgn0010434	cora	6.67417	2.76004	4.83901	-0.724907	0.0905901	FALSE	-0.052371	0.898687	FALSE
FBgn0010438	mtSSB	151.313	7.24235	5.44542	-0.0458056	0.923014	FALSE	0.72979	0.00207694	TRUE
FBgn0010441	pll	55.0942	5.78644	6.32509	-0.161803	0.282229	FALSE	-0.232552	0.032299	TRUE
FBgn0010470	Fkbp14	48.3333	5.59793	5.54434	-0.172434	0.49745	FALSE	-0.0733069	0.678168	FALSE
FBgn0010488	NAT1	131.678	7.04197	9.13836	0.399049	0.021642	TRUE	1.02754	9.90936e-13	TRUE
FBgn0010497	dmGlut	52.5608	5.71866	6.4489	-0.28554	0.161083	FALSE	-0.169195	0.386201	FALSE
FBgn0010501	Dcp-1	113.543	6.82837	7.31845	0.110952	0.615624	FALSE	-0.492477	6.89581e-05	TRUE
FBgn0010504	kermit	30.4908	4.93503	5.5492	0.06831	0.766672	FALSE	0.0677505	0.611134	FALSE
FBgn0010516	wal	324.52	8.34261	8.20746	0.131779	0.470931	FALSE	-0.282948	0.0155446	TRUE
FBgn0010520	Bka	87.0217	6.44496	5.38731	0.258851	0.0984741	FALSE	-0.102647	0.43736	FALSE
FBgn0010531	Ccs	19.7517	4.31119	3.42949	0.050178	0.887135	FALSE	0.687634	0.013914	TRUE
FBgn0010548	Aldh-III	67.5167	6.07931	6.87107	-0.157697	0.265839	FALSE	-0.561483	6.6275e-09	TRUE
FBgn0010549	l(2)03659	8.99667	3.18534	5.06544	-1.39139	5.77008e-22	TRUE	-1.75367	2.1311e-35	TRUE
FBgn0010551	Phb2	242.32	7.92136	7.89908	0.0862428	0.694633	FALSE	1.44962	1.39832e-34	TRUE
FBgn0010583	dock	50.9	5.67243	7.21382	0.201452	0.137086	FALSE	-0.192795	0.0689468	FALSE
FBgn0010590	Prosbeta1	558.772	9.12637	8.31339	0.211026	0.179161	FALSE	-0.230869	0.0541687	FALSE
FBgn0010591	Sply	45.0592	5.49695	6.01926	-0.159384	0.454388	FALSE	0.572245	0.000109337	TRUE
FBgn0010602	lwr	538.749	9.07374	8.77418	-0.0204564	0.937759	FALSE	-0.522991	9.89866e-06	TRUE
FBgn0010607	l(2)05714	96.9633	6.60085	6.16107	-0.0166435	0.943984	FALSE	-0.152427	0.150412	FALSE
FBgn0010611	Hmgs	47.2467	5.56519	5.95663	0.0114999	0.967407	FALSE	0.53521	3.59182e-05	TRUE
FBgn0010612	ATPsynG	983.378	9.94175	7.91765	-0.0895643	0.705934	FALSE	-0.433409	0.000749184	TRUE
FBgn0010620	CG10939	47.5275	5.57372	5.98379	-0.45303	0.000202619	TRUE	-0.811376	3.85698e-14	TRUE
FBgn0010621	CCT5	315.343	8.30124	8.7667	0.255755	0.105866	FALSE	0.74242	8.75173e-10	TRUE
FBgn0010622	DCTN3-p24	59.7458	5.90318	5.57435	0.27701	0.113885	FALSE	-0.372524	0.00537933	TRUE
FBgn0010638	Sec61beta	251.948	7.97756	6.94032	0.172641	0.562199	FALSE	1.04042	2.50992e-09	TRUE
FBgn0010660	Nup214	64.0925	6.00433	8.13907	-0.158524	0.394511	FALSE	-0.436	0.000384724	TRUE
FBgn0010741	Pfdn2	316.125	8.30481	7.44363	0.121258	0.572687	FALSE	-0.323448	0.0111704	TRUE
FBgn0010747	Srp54k	159.856	7.32153	8.00299	0.211184	0.13646	FALSE	-0.310051	0.00422402	TRUE
FBgn0010750	atms	125.978	6.97818	7.45115	0.290895	0.038835	TRUE	-0.227576	0.0556831	FALSE
FBgn0010762	simj	36.5933	5.19745	6.8114	2.07759	4.19134e-65	TRUE	0.946216	8.47001e-15	TRUE
FBgn0010768	sqz	8.22667	3.05774	4.2741	-0.241229	0.425147	FALSE	1.12447	2.13667e-06	TRUE
FBgn0010770	ppan	93.6	6.54998	6.71789	0.222024	0.102312	FALSE	-0.22815	0.032667	TRUE
FBgn0010772	Xe7	48.3583	5.59867	7.00209	0.433873	0.000158705	TRUE	0.0364195	0.766785	FALSE
FBgn0010774	Ref1	608.074	9.24834	9.2568	0.426228	0.00227962	TRUE	-0.257694	0.0449615	TRUE
FBgn0010786	l(3)02640	73.2883	6.19748	7.02005	-0.286168	0.0830163	FALSE	0.675307	2.14407e-06	TRUE
FBgn0010803	TrpRS	52.855	5.7267	5.93459	0.102296	0.656028	FALSE	0.998975	1.37765e-13	TRUE
FBgn0010808	Chchd3	161.959	7.34038	6.71463	0.152004	0.418936	FALSE	-0.310354	0.0112909	TRUE
FBgn0010812	unc-45	13.3567	3.75025	4.99431	-0.0366825	0.924383	FALSE	1.04869	7.29752e-08	TRUE
FBgn0010825	Gug	64.6258	6.01627	8.82343	0.0558628	0.858076	FALSE	-0.149702	0.356862	FALSE
FBgn0010830	l(3)04053	30.6783	4.94384	5.74071	0.0330988	0.908077	FALSE	0.525825	0.000575809	TRUE
FBgn0010877	l(3)05822	103.45	6.69418	7.9767	-0.305336	0.0194517	TRUE	-0.453803	4.06614e-05	TRUE
FBgn0010894	sinu	21.275	4.41785	5.14551	-0.0123984	0.971784	FALSE	-0.084888	0.615171	FALSE
FBgn0010905	Spn	53.525	5.74483	8.4328	-0.303809	0.171406	FALSE	-0.176723	0.322947	FALSE
FBgn0010909	msn	85.0908	6.41263	8.49652	0.101699	0.648316	FALSE	-0.318771	0.0120848	TRUE
FBgn0010926	l(3)07882	70.3883	6.13931	7.45787	0.0915147	0.626709	FALSE	-0.410708	0.000102916	TRUE
FBgn0011016	SsRbeta	198.206	7.63158	6.90899	0.0191514	0.937759	FALSE	0.530787	2.0921e-06	TRUE
FBgn0011020	Sas-4	31.7875	4.99492	6.00684	-0.0845608	0.775015	FALSE	0.460253	0.00487513	TRUE
FBgn0011202	dia	26.8325	4.75128	6.66016	0.0492168	0.842765	FALSE	-0.417483	0.000683493	TRUE
FBgn0011204	cue	160.377	7.32623	8.43955	0.121568	0.606643	FALSE	0.143118	0.327031	FALSE
FBgn0011205	fbl	71.0767	6.15333	6.74152	-0.268465	0.0222175	TRUE	-0.429492	1.24917e-05	TRUE
FBgn0011206	bol	5.26583	2.4238	3.3992	0.348635	0.320851	FALSE	0.262264	0.261566	FALSE
FBgn0011207	pelo	52.4858	5.7166	6.23416	0.0983541	0.672411	FALSE	1.34641	5.16109e-24	TRUE
FBgn0011211	blw	657.746	9.36161	10.1017	0.0643149	0.744017	FALSE	0.110144	0.320013	FALSE
FBgn0011217	eff	731.883	9.51567	9.86511	-0.077618	0.714939	FALSE	-0.399502	0.000467066	TRUE
FBgn0011224	heph	98.0258	6.61656	8.02216	0.0399288	0.874182	FALSE	0.377711	0.00167073	TRUE
FBgn0011225	jar	40.1992	5.33268	7.14805	-0.0751714	0.845357	FALSE	0.0481428	0.827914	FALSE
FBgn0011227	ox	330.424	8.36861	5.26848	0.488332	0.00363047	TRUE	0.26021	0.0859516	FALSE
FBgn0011230	poe	22.3817	4.49068	8.16545	0.0624445	0.856675	FALSE	0.602123	0.000349912	TRUE
FBgn0011232	scat	31.4892	4.98136	6.38213	-0.170335	0.287407	FALSE	0.179283	0.151415	FALSE
FBgn0011236	ken	19.3408	4.28102	5.42512	-0.364995	0.0874746	FALSE	-0.136463	0.500819	FALSE
FBgn0011259	Sema1a	6.3525	2.68986	5.31382	-0.774188	5.12909e-05	TRUE	-0.305755	0.103678	FALSE
FBgn0011260	Sema2a	90.2175	6.49693	8.0384	0.763961	4.86771e-12	TRUE	0.481228	1.19222e-05	TRUE
FBgn0011272	RpL13	3695.45	11.8516	10.8954	0.307008	0.0158036	TRUE	-0.23289	0.0376548	TRUE
FBgn0011284	RpS4	3469.25	11.7604	11.2211	0.216049	0.142596	FALSE	-0.24138	0.0353144	TRUE
FBgn0011289	TfIIA-L	168.09	7.39395	7.67464	0.167598	0.241398	FALSE	-0.234853	0.0244335	TRUE
FBgn0011290	Taf12	160.589	7.32813	6.80503	-0.0583027	0.7693	FALSE	-0.365294	0.000269112	TRUE
FBgn0011291	Taf11	100.005	6.64537	5.66047	0.198916	0.227732	FALSE	-0.302103	0.0102715	TRUE
FBgn0011297	l(2)not	24.1775	4.60155	4.86831	0.210085	0.379606	FALSE	0.790494	2.76678e-06	TRUE
FBgn0011300	babo	23.01	4.53045	6.35776	-0.198821	0.190917	FALSE	0.589126	8.4107e-07	TRUE
FBgn0011305	Rsf1	149.814	7.22799	6.74847	0.50043	0.000334511	TRUE	-0.229995	0.0779863	FALSE
FBgn0011327	Uch-L5	326.478	8.35128	8.24704	0.277878	0.0639761	FALSE	-0.152264	0.232231	FALSE
FBgn0011335	vers	74.5433	6.22194	6.40315	0.0980121	0.61419	FALSE	-0.14863	0.198018	FALSE
FBgn0011336	Stt3B	68.1292	6.09232	7.22243	0.219094	0.28582	FALSE	-0.0799863	0.617053	FALSE
FBgn0011361	ND-ACP	289.997	8.18039	6.81827	-0.0612475	0.784151	FALSE	0.261198	0.0301368	TRUE
FBgn0011455	ND-SGDH	263.743	8.04354	6.90438	0.0756701	0.761726	FALSE	-0.225866	0.0854314	FALSE
FBgn0011474	PR-Set7	93.9683	6.55564	8.094	0.395651	0.000863093	TRUE	0.745583	1.92326e-12	TRUE
FBgn0011476	l(3)neo43	64.9783	6.02411	3.94163	0.0337379	0.932346	FALSE	0.12665	0.516792	FALSE
FBgn0011481	Ssdp	160.107	7.3238	8.97611	-0.0127186	0.964406	FALSE	-0.620396	5.26171e-08	TRUE
FBgn0011509	SrpRbeta	75.6967	6.24406	5.81174	-0.19428	0.285712	FALSE	0.11025	0.43237	FALSE
FBgn0011566	Smyd3	20.6542	4.37533	4.6311	-0.0141542	0.976364	FALSE	0.877365	3.97342e-05	TRUE
FBgn0011570	cpb	125.724	6.97527	7.23107	-0.0361979	0.856675	FALSE	-0.0314077	0.779448	FALSE
FBgn0011573	Cdc37	169.322	7.40447	7.69497	0.193808	0.224995	FALSE	-0.286679	0.0147453	TRUE
FBgn0011584	Trp1	71.8942	6.16981	6.48606	0.0551947	0.814434	FALSE	0.0981633	0.442331	FALSE
FBgn0011586	e(r)	266.609	8.05912	7.52185	-0.0748261	0.744017	FALSE	-0.321514	0.00790275	TRUE
FBgn0011592	fra	21.2625	4.41701	6.86379	-0.18962	0.327519	FALSE	-0.289558	0.0302086	TRUE
FBgn0011604	Iswi	169.795	7.4085	8.991	0.0431652	0.854546	FALSE	-0.401238	0.00037533	TRUE
FBgn0011606	Klp3A	37.8783	5.2471	7.01072	-0.139566	0.588953	FALSE	0.293348	0.0642354	FALSE
FBgn0011638	La	141.913	7.14988	7.21119	0.155586	0.593687	FALSE	0.639077	0.000241557	TRUE
FBgn0011640	lark	274.943	8.10352	8.55065	0.560097	1.67602e-05	TRUE	-0.241499	0.0586631	FALSE
FBgn0011642	Zyx	54.3275	5.76626	6.41596	-1.58007	3.38405e-19	TRUE	-1.21363	2.28679e-12	TRUE
FBgn0011648	Mad	129.436	7.01721	8.12846	0.0175602	0.937488	FALSE	-0.246136	0.0177146	TRUE
FBgn0011655	Med	43.545	5.44774	6.88406	0.162915	0.325522	FALSE	0.128159	0.295362	FALSE
FBgn0011656	Mef2	18.5258	4.21923	5.8339	0.494682	0.000778054	TRUE	0.798769	4.13512e-09	TRUE
FBgn0011659	Mlh1	20.5467	4.36784	4.94637	-0.129171	0.658449	FALSE	0.162507	0.393993	FALSE
FBgn0011660	Pms2	35.8025	5.16601	6.35742	-0.430081	0.00261268	TRUE	-0.0191809	0.90666	FALSE
FBgn0011661	Moe	181.308	7.50309	8.49633	0.139715	0.507783	FALSE	0.576425	8.48284e-06	TRUE
FBgn0011666	msi	48.6492	5.60731	7.30819	0.0794368	0.724325	FALSE	-0.0849724	0.521314	FALSE
FBgn0011672	Mvl	43.4133	5.44339	6.412	0.170234	0.328992	FALSE	0.874162	1.81567e-12	TRUE
FBgn0011692	pav	96.0267	6.58686	7.91172	0.0917081	0.605786	FALSE	0.047902	0.681446	FALSE
FBgn0011703	RnrL	207.244	7.69588	8.58372	-0.0986641	0.625871	FALSE	0.940289	8.96218e-17	TRUE
FBgn0011704	RnrS	398.988	8.64056	8.78263	-0.0315961	0.932535	FALSE	0.252294	0.163198	FALSE
FBgn0011705	rost	71.375	6.15937	6.09442	0.153831	0.610353	FALSE	0.85765	6.97902e-07	TRUE
FBgn0011708	Syx5	70.915	6.15005	6.51397	-0.0596632	0.772424	FALSE	0.279869	0.0121936	TRUE
FBgn0011710	2023-09-01	213.303	7.73744	8.44248	0.253596	0.0821371	FALSE	-0.290721	0.0130483	TRUE
FBgn0011715	Snr1	247.336	7.95091	7.95382	0.0601105	0.777229	FALSE	-0.368179	0.000736258	TRUE
FBgn0011725	twin	125.846	6.97666	8.10133	-0.0858726	0.689331	FALSE	0.312897	0.00986154	TRUE
FBgn0011726	tsr	2666.78	11.3809	10.2963	0.0563669	0.842961	FALSE	-0.258211	0.0714771	FALSE
FBgn0011737	Wee1	65.0933	6.02665	6.92196	-0.130098	0.476711	FALSE	0.000936047	0.997142	FALSE
FBgn0011739	wts	24.2042	4.60313	6.74841	0.112713	0.576661	FALSE	0.521968	1.92588e-05	TRUE
FBgn0011740	alpha-Man-IIa	25.1783	4.65983	6.21763	-0.069135	0.824046	FALSE	1.30197	4.53144e-17	TRUE
FBgn0011741	Arp6	82.94	6.37573	6.38814	0.33151	0.00670837	TRUE	-0.156199	0.155461	FALSE
FBgn0011742	Arp2	132.5	7.05094	7.79711	-0.301565	0.0244159	TRUE	0.107527	0.387076	FALSE
FBgn0011745	Arp1	85.6208	6.42157	6.42457	0.0576301	0.807229	FALSE	0.647026	1.32144e-07	TRUE
FBgn0011747	Ank	84.4692	6.40206	8.50866	-0.350529	0.0295413	TRUE	-0.470439	0.000522584	TRUE
FBgn0011754	PhKgamma	52.235	5.7097	6.66038	-0.266562	0.0650371	FALSE	0.19362	0.131322	FALSE
FBgn0011760	ctp	558.722	9.12625	9.31556	0.201356	0.181794	FALSE	-0.23867	0.0373431	TRUE
FBgn0011761	dhd	3152.8	11.6225	10.3805	-0.149663	0.679612	FALSE	2.25481	1.60191e-29	TRUE
FBgn0011762	DNApol-alpha50	41.985	5.39523	5.59409	-0.223174	0.239645	FALSE	0.0559649	0.726608	FALSE
FBgn0011763	Dp	194.463	7.6041	8.53956	0.0135605	0.952174	FALSE	-0.0226618	0.851254	FALSE
FBgn0011766	E2f1	87.7167	6.45642	8.10566	0.159619	0.37074	FALSE	0.025897	0.857967	FALSE
FBgn0011768	Fdh	245.755	7.94166	7.77928	-0.00445706	0.989896	FALSE	0.280637	0.0158746	TRUE
FBgn0011769	Fdx1	19.2742	4.27606	3.02407	0.182167	0.586577	FALSE	-0.0549274	0.855987	FALSE
FBgn0011770	Gip	182.404	7.51179	6.93946	-0.21857	0.132297	FALSE	-0.282724	0.0126593	TRUE
FBgn0011771	Hem	24.0208	4.59221	6.14689	-0.0696717	0.837189	FALSE	-0.0739035	0.697686	FALSE
FBgn0011774	Irbp	50.9692	5.67438	6.23371	-0.226955	0.180442	FALSE	1.00079	4.09723e-13	TRUE
FBgn0011785	BRWD3	66.7833	6.06357	8.67531	0.179604	0.461103	FALSE	-0.172356	0.29607	FALSE
FBgn0011787	mRpL12	207.309	7.69634	6.47867	0.0533816	0.779892	FALSE	0.357774	0.000561802	TRUE
FBgn0011802	Gem3	32.025	5.00562	6.48864	-0.108194	0.592601	FALSE	0.0253086	0.862512	FALSE
FBgn0011817	nmo	147.952	7.20997	8.55744	0.338072	0.00562536	TRUE	0.105545	0.362223	FALSE
FBgn0011818	oaf	76.4225	6.25781	7.09114	-0.146037	0.327359	FALSE	-0.150321	0.167802	FALSE
FBgn0011824	CG4038	153.623	7.26418	6.71274	0.915471	1.67395e-08	TRUE	-0.0352646	0.852872	FALSE
FBgn0011826	Pp2B-14D	63.3942	5.98855	7.25446	0.301038	0.206976	FALSE	2.15288	9.24434e-35	TRUE
FBgn0011836	Taf2	47.8608	5.58378	7.30666	-0.295885	0.0141246	TRUE	-0.640564	1.44268e-10	TRUE
FBgn0011837	Tis11	116.367	6.86377	8.00153	0.164343	0.289575	FALSE	0.0660815	0.583613	FALSE
FBgn0012034	AcCoAS	26.5692	4.7371	5.74128	-0.0698644	0.769314	FALSE	-0.139797	0.31811	FALSE
FBgn0012036	Aldh	178.608	7.48146	7.85585	-0.0977747	0.835001	FALSE	0.470031	0.0480247	TRUE
FBgn0012051	CalpA	25.2933	4.66638	5.92738	-0.104081	0.677449	FALSE	-0.388424	0.00415154	TRUE
FBgn0012058	Cdc27	43.0917	5.43268	6.94136	0.0860791	0.628405	FALSE	0.436106	2.40903e-05	TRUE
FBgn0013263	Trl	129.502	7.01795	7.95466	0.0315517	0.887135	FALSE	-0.291357	0.00694857	TRUE
FBgn0013269	Fkbp39	959.765	9.90669	9.86436	0.485702	0.000238534	TRUE	-0.205019	0.109532	FALSE
FBgn0013303	Nca	122.862	6.94207	6.21271	-0.191512	0.387349	FALSE	-0.241228	0.113987	FALSE
FBgn0013305	Nmda1	78.335	6.29343	6.61205	0.0680556	0.772053	FALSE	0.00380242	0.982145	FALSE
FBgn0013325	RpL11	3012.79	11.5569	10.4008	0.0890135	0.684524	FALSE	-0.344602	0.00456784	TRUE
FBgn0013334	Sap47	23.2475	4.5452	6.62911	-0.0588416	0.814434	FALSE	-0.537671	9.18104e-06	TRUE
FBgn0013343	Syx1A	38.6767	5.27712	6.60998	0.148833	0.427703	FALSE	-0.223316	0.0672659	FALSE
FBgn0013347	TfIIA-S	287.476	8.1678	6.73974	-0.403504	0.0063943	TRUE	-0.836751	1.45594e-11	TRUE
FBgn0013432	bcn92	85.3083	6.4163	5.32871	0.374548	0.00259885	TRUE	0.0710632	0.562725	FALSE
FBgn0013435	Cdc2rk	23.3558	4.55187	4.40439	0.310832	0.145586	FALSE	0.236393	0.158223	FALSE
FBgn0013531	MED20	40.2592	5.33482	4.77144	-0.222438	0.303292	FALSE	0.252517	0.133162	FALSE
FBgn0013548	l(2)dtl	84.5525	6.40348	7.33514	-0.0922692	0.728778	FALSE	0.567306	7.8389e-05	TRUE
FBgn0013563	Pex1	18.0083	4.17858	5.46674	0.0594429	0.788125	FALSE	1.76637	1.25422e-48	TRUE
FBgn0013576	mtd	78.3983	6.29459	7.62709	1.31558	4.16201e-19	TRUE	1.91758	8.91204e-38	TRUE
FBgn0013717	not	61.6858	5.9492	6.96049	-0.237577	0.066509	FALSE	-0.708224	7.96483e-13	TRUE
FBgn0013718	nuf	91.9492	6.52433	7.65158	0.188694	0.164671	FALSE	-0.155172	0.145387	FALSE
FBgn0013720	pck	77.3592	6.27536	6.19534	0.12049	0.492208	FALSE	-0.156015	0.164255	FALSE
FBgn0013726	pnut	281.995	8.14004	9.15196	0.229972	0.17021	FALSE	-0.517377	3.08094e-05	TRUE
FBgn0013732	sced	64.9233	6.02289	7.38919	-0.0716156	0.775028	FALSE	-0.0461141	0.758741	FALSE
FBgn0013733	shot	8.41583	3.09015	6.81147	-0.200388	0.525154	FALSE	-0.125248	0.556567	FALSE
FBgn0013746	alien	158.269	7.30715	7.54118	-0.155001	0.382707	FALSE	-0.449617	0.000113335	TRUE
FBgn0013749	Arf102F	359.66	8.49089	7.46011	-0.0989004	0.72814	FALSE	-0.309036	0.0458289	TRUE
FBgn0013750	Arf51F	196.726	7.62078	7.61182	0.0486136	0.836076	FALSE	0.0321681	0.807549	FALSE
FBgn0013753	Bgb	128.987	7.0122	6.87818	0.146319	0.405872	FALSE	-0.39476	0.000543042	TRUE
FBgn0013755	Bro	162.265	7.3431	6.40532	0.824755	0.000528575	TRUE	-0.411644	0.0458289	TRUE
FBgn0013756	Mtor	107.392	6.74808	9.48277	-0.0129099	0.974058	FALSE	-0.396811	0.0112283	TRUE
FBgn0013759	CASK	32.4617	5.0251	6.52999	-0.0432016	0.878973	FALSE	0.349287	0.0136999	TRUE
FBgn0013762	Cdk5	28.0467	4.81489	5.00586	-0.184054	0.371622	FALSE	0.500892	0.000575501	TRUE
FBgn0013763	Idgf6	430.272	8.74944	8.99531	0.0354033	0.879539	FALSE	-0.377404	0.000717559	TRUE
FBgn0013764	Chi	120.994	6.91999	7.69519	0.0921203	0.596387	FALSE	-0.294913	0.00347508	TRUE
FBgn0013765	cnn	71.0308	6.1524	7.99451	0.695168	2.09756e-09	TRUE	-0.103294	0.411882	FALSE
FBgn0013770	Cp1	613.798	9.26186	9.28664	-0.160639	0.308394	FALSE	0.762293	7.16219e-13	TRUE
FBgn0013771	Cyp6a9	3.825	1.97269	2.39816	-1.18	7.95152e-09	TRUE	-0.684659	0.1576	FALSE
FBgn0013773	Cyp6a22	81.2142	6.34543	6.75714	-0.0496099	0.839473	FALSE	0.154419	0.223691	FALSE
FBgn0013799	Deaf1	57.4083	5.8457	6.84314	0.180663	0.408708	FALSE	0.00441561	0.981524	FALSE
FBgn0013954	Fkbp12	1725.65	10.753	9.35709	0.00795081	0.980671	FALSE	-0.390883	0.00142237	TRUE
FBgn0013981	His4r	1661.1	10.698	9.09055	-0.12054	0.686839	FALSE	-0.556038	0.000733177	TRUE
FBgn0013983	imd	15.1183	3.92774	3.78415	-0.225193	0.368118	FALSE	0.228831	0.254767	FALSE
FBgn0013987	MAPk-Ak2	119.82	6.90593	7.53703	0.0243421	0.910075	FALSE	-0.158845	0.123364	FALSE
FBgn0013995	Calx	35.9542	5.17209	6.78006	-0.144891	0.729007	FALSE	2.28087	1.11838e-20	TRUE
FBgn0013997	Nrx-IV	14.9925	3.91576	5.87185	-0.425493	0.000768348	TRUE	0.627756	6.62707e-08	TRUE
FBgn0014002	Pdi	655.71	9.35713	10.0897	0.215085	0.111732	FALSE	-0.185987	0.0865505	FALSE
FBgn0014006	Ask1	23.19	4.54164	6.32155	-0.0650533	0.786407	FALSE	0.433649	0.000897401	TRUE
FBgn0014007	Ptp69D	48.76	5.61058	7.66335	-0.116928	0.542726	FALSE	-0.054875	0.678438	FALSE
FBgn0014009	Rab2	210.363	7.71742	7.45545	0.0443579	0.862316	FALSE	-0.379499	0.00178105	TRUE
FBgn0014010	Rab5	154.585	7.27319	7.74605	-0.340242	0.00168531	TRUE	-0.611948	1.26311e-10	TRUE
FBgn0014011	Rac2	29.6933	4.89692	5.4856	-0.279115	0.164671	FALSE	-0.491392	0.000908294	TRUE
FBgn0014018	Rel	25.2433	4.66353	5.72534	0.286568	0.0229107	TRUE	0.845224	3.7854e-14	TRUE
FBgn0014020	Rho1	248.454	7.95742	8.12576	0.392847	0.00437031	TRUE	0.0173761	0.906617	FALSE
FBgn0014022	Rlb1	47.03	5.55857	5.68506	0.0921884	0.740424	FALSE	-0.173913	0.243639	FALSE
FBgn0014023	mRpL47	52.5017	5.71704	4.88896	0.00296731	0.99928	FALSE	-0.315376	0.243128	FALSE
FBgn0014024	Rnp4F	29.3842	4.88187	6.05155	0.0253467	0.935554	FALSE	0.498686	0.00171972	TRUE
FBgn0014026	RpL7A	3671.77	11.8423	11.4068	0.187519	0.230671	FALSE	-0.272012	0.0183074	TRUE
FBgn0014028	SdhB	152.908	7.25747	7.05771	0.136672	0.354818	FALSE	-0.0995118	0.355094	FALSE
FBgn0014029	2023-09-02	182.594	7.51329	7.78651	0.307296	0.0174268	TRUE	-0.297219	0.00749304	TRUE
FBgn0014032	Sptr	98.1033	6.6177	6.30544	0.285168	0.0347082	TRUE	0.124085	0.302385	FALSE
FBgn0014037	Su(Tpl)	115.703	6.85552	8.86505	-0.201277	0.177814	FALSE	-0.404617	0.000276157	TRUE
FBgn0014075	Uggt	45.4408	5.50909	7.58114	-0.0777873	0.735292	FALSE	0.677982	1.1036e-08	TRUE
FBgn0014092	CG4278	66.6017	6.05965	5.64078	-0.00942605	0.975707	FALSE	-0.279185	0.0284483	TRUE
FBgn0014127	barr	84.7342	6.40657	7.39518	-0.00797442	0.974939	FALSE	0.369494	0.000111598	TRUE
FBgn0014133	bif	142.256	7.15336	9.06068	0.0570808	0.879539	FALSE	0.47894	0.00990961	TRUE
FBgn0014141	cher	23.8117	4.57964	6.43197	0.279191	0.266445	FALSE	0.663192	0.000277512	TRUE
FBgn0014163	fax	445.916	8.80095	10.3704	0.310507	0.118845	FALSE	-0.328991	0.0364702	TRUE
FBgn0014184	Oda	413.799	8.69314	9.12703	0.448339	0.000310556	TRUE	0.165584	0.170492	FALSE
FBgn0014189	Hel25E	749.138	9.54928	9.89706	0.106565	0.593687	FALSE	-0.398279	0.000598289	TRUE
FBgn0014269	prod	134.679	7.07445	7.37589	0.0587599	0.775028	FALSE	-0.340666	0.00124803	TRUE
FBgn0014340	mof	46.8108	5.55185	6.82047	-0.104159	0.60355	FALSE	-0.142616	0.241023	FALSE
FBgn0014366	noi	107.146	6.74478	7.30111	0.203234	0.163185	FALSE	-0.195065	0.0807229	FALSE
FBgn0014391	sun	719.854	9.49176	6.96509	0.107437	0.73364	FALSE	-0.163371	0.359599	FALSE
FBgn0014411	Vps26	100.359	6.65047	7.6609	-0.0118351	0.963098	FALSE	-0.301418	0.00370928	TRUE
FBgn0014417	CG13397	47.0875	5.56033	6.4765	1.35211	1.90827e-15	TRUE	2.38016	4.7502e-39	TRUE
FBgn0014427	CG11899	74.435	6.21985	5.79423	-0.00738932	0.986663	FALSE	1.17822	9.39225e-13	TRUE
FBgn0014455	Ahcy	225.135	7.81529	7.92762	0.0223669	0.940414	FALSE	0.504938	0.000384942	TRUE
FBgn0014469	Cyp4e2	46.6783	5.54777	5.94489	-0.0304942	0.908731	FALSE	0.277101	0.0302614	TRUE
FBgn0014857	His3.3A	527.053	9.04208	8.14447	0.289631	0.0806772	FALSE	-0.260366	0.0530857	FALSE
FBgn0014861	Mcm2	126.027	6.97873	8.10102	-0.0280373	0.910973	FALSE	0.282089	0.0165835	TRUE
FBgn0014868	Ost48	239.386	7.9038	8.12256	0.171985	0.279246	FALSE	-0.296126	0.00848077	TRUE
FBgn0014869	Pglym78	310.405	8.27847	7.66539	0.163877	0.356842	FALSE	0.957328	6.5073e-16	TRUE
FBgn0014870	Psi	62.3633	5.96494	7.57343	0.649199	8.93013e-06	TRUE	-0.218502	0.132491	FALSE
FBgn0014877	Roe1	105.979	6.729	6.14284	0.117375	0.620303	FALSE	0.69023	2.28347e-06	TRUE
FBgn0014879	Set	616.918	9.26917	9.06118	0.0653731	0.792299	FALSE	-0.40066	0.00158314	TRUE
FBgn0014906	Hydr2	63.6542	5.99445	6.72327	-0.114792	0.567808	FALSE	0.658581	3.46493e-08	TRUE
FBgn0014930	CG2846	27.3692	4.77974	4.19733	0.0247485	0.944332	FALSE	0.275947	0.11502	FALSE
FBgn0014931	CG2678	25.7917	4.69442	5.17068	-0.0193628	0.952174	FALSE	-0.238856	0.122292	FALSE
FBgn0015000	betaggt-I	40.9375	5.35887	5.62339	-0.0312426	0.94481	FALSE	0.501629	0.0198885	TRUE
FBgn0015019	CCT3	270.369	8.07932	8.6249	0.113587	0.61348	FALSE	-0.0252997	0.872124	FALSE
FBgn0015024	CkIalpha	316.784	8.30781	9.37601	0.0594749	0.799234	FALSE	-0.28158	0.0184175	TRUE
FBgn0015025	CkIIalpha-i1	9.88167	3.31928	3.51871	-0.211055	0.528957	FALSE	0.0280798	0.918034	FALSE
FBgn0015031	cype	673.938	9.39669	6.92376	0.0431701	0.879539	FALSE	-0.427121	0.00143708	TRUE
FBgn0015036	Cyp4ae1	1.3575	0.543496	0.940512	-0.174834	0.736212	FALSE	0.111446	0.829648	FALSE
FBgn0015075	Ddx1	31.3075	4.97304	5.8443	0.214035	0.227387	FALSE	0.307877	0.0249408	TRUE
FBgn0015218	eIF4E1	419.507	8.7129	8.67066	0.0469426	0.860913	FALSE	0.972997	1.24874e-14	TRUE
FBgn0015221	Fer2LCH	536.596	9.06796	8.7196	0.169976	0.296516	FALSE	-0.126689	0.2934	FALSE
FBgn0015222	Fer1HCH	636.936	9.31523	9.27627	0.138073	0.395258	FALSE	-0.248106	0.0230206	TRUE
FBgn0015229	glec	60.9258	5.93135	6.46361	-0.373541	0.0739233	FALSE	0.878801	1.99228e-07	TRUE
FBgn0015239	Hr78	39.585	5.31052	5.99367	0.0492214	0.889129	FALSE	1.66943	5.81644e-20	TRUE
FBgn0015240	Hr96	20.5742	4.36976	5.35567	-0.0680907	0.812542	FALSE	0.724426	0.000113335	TRUE
FBgn0015245	Hsp60A	232.433	7.86129	8.57916	0.564022	0.000821233	TRUE	1.2987	1.43852e-17	TRUE
FBgn0015247	Diap2	57.8992	5.85796	6.51872	-0.202611	0.14891	FALSE	-0.292164	0.00737132	TRUE
FBgn0015268	Nap1	634.252	9.30914	9.18836	0.212455	0.120854	FALSE	1.00488	7.04043e-23	TRUE
FBgn0015269	Nf1	9.31667	3.23522	6.17997	-0.290114	0.0774611	FALSE	-0.201943	0.149183	FALSE
FBgn0015270	Orc2	47.9075	5.58519	6.06007	-0.304044	0.268366	FALSE	0.203383	0.354013	FALSE
FBgn0015271	Orc5	45.575	5.51333	5.79157	-0.223927	0.293021	FALSE	0.137934	0.407251	FALSE
FBgn0015277	Pi3K59F	9.20083	3.21736	4.49315	0.0701654	0.879539	FALSE	-0.26596	0.273724	FALSE
FBgn0015278	Pi3K68D	36.1842	5.18127	7.2837	-0.0736492	0.754482	FALSE	-0.271748	0.0301781	TRUE
FBgn0015279	Pi3K92E	28.565	4.84122	6.58872	-0.13223	0.410625	FALSE	0.544592	3.76302e-07	TRUE
FBgn0015282	Rpt2	270.119	8.07799	8.16634	0.0931491	0.660312	FALSE	0.695905	2.22019e-09	TRUE
FBgn0015283	Rpn10	232.841	7.86382	7.74382	0.0753632	0.752415	FALSE	0.209182	0.112411	FALSE
FBgn0015286	Rala	74.0892	6.21314	7.05553	0.106296	0.688209	FALSE	0.854589	3.80303e-09	TRUE
FBgn0015288	RpL22	1855.54	10.8577	10.5278	0.475654	0.000118664	TRUE	-0.169259	0.163296	FALSE
FBgn0015295	Shark	38.5225	5.27137	6.48218	-0.201099	0.308394	FALSE	0.763323	5.4805e-08	TRUE
FBgn0015296	Shc	46.7492	5.54995	5.72923	0.00896157	0.983699	FALSE	0.226068	0.197802	FALSE
FBgn0015298	Srp19	92.9167	6.53942	5.16389	0.0349623	0.895817	FALSE	-0.185403	0.147028	FALSE
FBgn0015299	Ssb-c31a	145.492	7.18578	5.25814	-0.134117	0.649172	FALSE	0.634274	0.000420588	TRUE
FBgn0015320	Ubc2	248.947	7.96028	8.2722	0.195555	0.198851	FALSE	-0.419924	0.00015491	TRUE
FBgn0015321	Ubc4	433.599	8.76055	8.63684	0.317568	0.00495847	TRUE	-0.0501878	0.658033	FALSE
FBgn0015331	abs	45.2275	5.50231	6.16844	0.465175	6.74959e-05	TRUE	-0.122536	0.283308	FALSE
FBgn0015338	CG5861	87.0233	6.44499	6.05079	0.0263999	0.93268	FALSE	0.197519	0.192126	FALSE
FBgn0015351	CG14906	13.9742	3.81498	3.48522	0.0306644	0.949642	FALSE	0.493663	0.0298354	TRUE
FBgn0015359	CG2034	102.733	6.68415	6.33167	0.0240713	0.914481	FALSE	-0.057199	0.631152	FALSE
FBgn0015360	oxt	63.3433	5.9874	7.4132	-0.0537075	0.826617	FALSE	-0.147823	0.246469	FALSE
FBgn0015371	chn	60.98	5.93263	7.94113	0.0331399	0.899343	FALSE	0.0586409	0.681275	FALSE
FBgn0015372	RabX1	43.6167	5.45011	5.72905	-0.0256955	0.922254	FALSE	-0.241376	0.0505791	FALSE
FBgn0015376	cutlet	15.5575	3.96878	5.20302	-0.614387	0.00865253	TRUE	0.367815	0.103117	FALSE
FBgn0015379	dod	107.951	6.75557	6.24514	0.164746	0.32766	FALSE	-0.178401	0.138334	FALSE
FBgn0015391	glu	113.578	6.82881	8.73279	-0.0840038	0.673996	FALSE	-0.478661	1.16941e-05	TRUE
FBgn0015393	hoip	403.92	8.65828	6.85366	0.193445	0.565098	FALSE	0.432676	0.0397419	TRUE
FBgn0015396	jumu	89.2958	6.48214	8.07899	0.053657	0.851713	FALSE	-0.290906	0.040752	TRUE
FBgn0015399	kek1	1.79667	0.923466	2.92997	-2.17115	4.50266e-13	TRUE	-1.37579	8.93907e-07	TRUE
FBgn0015402	ksr	37.0233	5.21425	6.77546	0.0289451	0.897823	FALSE	0.108756	0.352355	FALSE
FBgn0015477	Rme-8	35.785	5.16531	7.83754	-0.125783	0.554742	FALSE	-0.167382	0.214513	FALSE
FBgn0015509	Cul1	268.246	8.06795	9.60346	-0.0900192	0.606885	FALSE	-0.459701	3.30571e-06	TRUE
FBgn0015513	mbc	23.5767	4.56539	7.15245	-0.209153	0.408399	FALSE	-0.278706	0.106911	FALSE
FBgn0015520	nonA-l	77.3333	6.27488	7.3055	0.107758	0.513466	FALSE	-0.149348	0.157473	FALSE
FBgn0015521	RpS21	3877.14	11.9208	9.50784	0.0618706	0.832798	FALSE	-0.396716	0.00590245	TRUE
FBgn0015522	olf186-M	58.1217	5.86348	6.09579	0.116904	0.807222	FALSE	1.7093	1.09719e-11	TRUE
FBgn0015527	peng	127.769	6.99852	7.94181	0.526688	1.75685e-05	TRUE	-0.178214	0.143664	FALSE
FBgn0015544	spag	45.145	5.49969	5.88294	-0.107803	0.628376	FALSE	0.368393	0.0059163	TRUE
FBgn0015546	spel1	47.1975	5.56369	6.84497	-0.100191	0.509405	FALSE	0.252891	0.00992454	TRUE
FBgn0015553	tos	65.8075	6.04237	6.78804	-0.201885	0.253352	FALSE	0.920543	1.89629e-12	TRUE
FBgn0015558	tty	4.8225	2.29939	4.51502	1.05706	7.20938e-06	TRUE	-0.0653507	0.785202	FALSE
FBgn0015568	alpha-Est1	27.8783	4.80624	5.51371	-0.340156	0.0315257	TRUE	-0.327211	0.0151594	TRUE
FBgn0015569	alpha-Est10	3.63333	1.90046	2.46603	-3.0136	3.21261e-48	TRUE	-0.315216	0.55862	FALSE
FBgn0015571	alpha-Est3	9.34	3.23879	3.54064	-0.0145358	0.975813	FALSE	0.658693	0.00549745	TRUE
FBgn0015582	dare	22.0033	4.46619	4.64224	-0.527013	0.0104723	TRUE	0.631834	0.00362347	TRUE
FBgn0015589	Apc	13.4875	3.76421	6.43697	-0.0500572	0.922013	FALSE	1.52849	6.63473e-11	TRUE
FBgn0015600	toc	54.1167	5.76066	7.51741	0.146285	0.521925	FALSE	-0.308488	0.0319574	TRUE
FBgn0015602	BEAF-32	226.053	7.82115	7.58996	0.072983	0.701023	FALSE	-0.0928631	0.403777	FALSE
FBgn0015614	CanB2	164.452	7.3624	6.93502	-0.103534	0.68754	FALSE	1.03459	3.23669e-13	TRUE
FBgn0015615	SMC3	49.0033	5.61775	7.20771	-0.063566	0.833298	FALSE	0.493889	0.00103778	TRUE
FBgn0015618	Cdk8	22.8483	4.52032	4.65938	-0.397349	0.213301	FALSE	-0.38443	0.118505	FALSE
FBgn0015621	Clp	53.0033	5.73073	5.50133	-0.0383763	0.900877	FALSE	0.207558	0.182602	FALSE
FBgn0015622	Cnx99A	114.264	6.83749	7.80943	0.141181	0.447304	FALSE	0.578929	9.1644e-07	TRUE
FBgn0015623	Cpr	201.224	7.65338	8.70522	0.10585	0.596284	FALSE	-0.164919	0.174658	FALSE
FBgn0015625	CycB3	439.544	8.78019	9.88526	0.101053	0.583842	FALSE	-0.351039	0.0011821	TRUE
FBgn0015663	Dot	1.905	1.0036	1.54588	-1.79808	1.29297e-11	TRUE	-1.30318	2.56853e-06	TRUE
FBgn0015664	Dref	117.662	6.87973	8.11901	0.0373221	0.860913	FALSE	-0.351991	0.000518135	TRUE
FBgn0015737	Hmu	142.862	7.15948	8.02971	0.154433	0.38551	FALSE	-0.0170269	0.906237	FALSE
FBgn0015754	Lis-1	222.898	7.80088	8.37176	0.183385	0.159865	FALSE	0.233006	0.0201761	TRUE
FBgn0015756	RpL9	3384.36	11.7247	10.7165	0.112557	0.598378	FALSE	-0.297071	0.0183161	TRUE
FBgn0015765	p38a	21.4433	4.42917	4.40021	-0.328028	0.258256	FALSE	0.709493	0.00212907	TRUE
FBgn0015772	Nak	28.215	4.82349	6.83976	-0.156505	0.371622	FALSE	0.0982346	0.457385	FALSE
FBgn0015776	nrv1	144.671	7.17763	7.65778	0.023256	0.947272	FALSE	0.935756	1.84116e-09	TRUE
FBgn0015778	rin	243.699	7.92955	9.70748	0.173115	0.274849	FALSE	0.179614	0.124308	FALSE
FBgn0015781	P5cr	27.3742	4.78	4.41989	-1.06124	7.64691e-14	TRUE	-0.664113	1.86276e-05	TRUE
FBgn0015789	Rab10	170.676	7.41596	8.31919	0.370118	0.00277481	TRUE	-0.204028	0.0736538	FALSE
FBgn0015790	Rab11	333.038	8.37997	8.69821	-0.072253	0.70966	FALSE	-0.325745	0.00198464	TRUE
FBgn0015791	Rab14	110.661	6.7913	6.58565	-0.193332	0.138522	FALSE	-0.311734	0.00172423	TRUE
FBgn0015793	Rab19	31.4758	4.98075	4.39049	-0.112125	0.767005	FALSE	0.304882	0.165372	FALSE
FBgn0015794	Rab18	50.8942	5.67226	4.64478	-0.114666	0.763096	FALSE	0.980772	7.35708e-06	TRUE
FBgn0015795	Rab7	88.2275	6.46479	6.55515	-0.165707	0.354535	FALSE	0.391976	0.00152294	TRUE
FBgn0015797	Rab6	57.9975	5.8604	6.26475	0.13726	0.557337	FALSE	0.348296	0.0179843	TRUE
FBgn0015799	Rbf	68.8733	6.10797	7.51004	-0.21754	0.244368	FALSE	0.806367	1.9343e-09	TRUE
FBgn0015801	Reg-5	4.86417	2.31155	2.52743	-1.19993	1.57265e-07	TRUE	-0.105645	0.750724	FALSE
FBgn0015803	RtGEF	49.685	5.63764	7.05379	0.206632	0.148122	FALSE	-0.0671164	0.574126	FALSE
FBgn0015805	HDAC1	350.147	8.45223	9.23298	0.576794	2.27406e-06	TRUE	-0.0896029	0.490511	FALSE
FBgn0015808	ScpX	28.4325	4.83453	5.23219	0.15981	0.592162	FALSE	-0.0932527	0.661	FALSE
FBgn0015818	Spx	102.612	6.68247	7.02725	0.131272	0.440825	FALSE	-0.306044	0.00496202	TRUE
FBgn0015828	TfIIEalpha	81.7633	6.35515	6.54751	0.110241	0.593687	FALSE	0.228027	0.0756483	FALSE
FBgn0015829	TfIIEbeta	45.8067	5.52063	5.09635	0.407654	0.0295413	TRUE	0.0747588	0.671662	FALSE
FBgn0015834	eIF3i	609.197	9.251	9.03275	0.13207	0.438813	FALSE	-0.328955	0.00281586	TRUE
FBgn0015838	Vang	35.06	5.13586	6.6014	0.129235	0.418757	FALSE	0.285914	0.00679512	TRUE
FBgn0015903	apt	114.778	6.84395	7.87394	-0.00361997	0.992997	FALSE	-0.0329538	0.794041	FALSE
FBgn0015905	ast	21.5367	4.43541	5.45109	-0.0378019	0.879539	FALSE	0.62718	6.43328e-07	TRUE
FBgn0015924	crq	88.965	6.47679	7.12118	-0.22564	0.316963	FALSE	1.09569	2.37996e-12	TRUE
FBgn0015925	csul	80.6508	6.33541	6.96985	-0.163608	0.25922	FALSE	-0.337907	0.00106614	TRUE
FBgn0015926	dah	166.458	7.37988	8.27539	0.00867962	0.975559	FALSE	-0.436829	6.42628e-05	TRUE
FBgn0015929	dpa	126.562	6.98484	8.05372	-0.110962	0.637626	FALSE	0.294469	0.0326722	TRUE
FBgn0015949	hrg	137.588	7.10526	8.78081	0.0558158	0.85579	FALSE	-0.669444	3.10627e-06	TRUE
FBgn0016031	lama	40.1917	5.33241	6.62473	0.662666	9.5353e-08	TRUE	0.992601	3.14001e-16	TRUE
FBgn0016034	mael	82.1708	6.36231	6.84426	0.550113	7.14345e-08	TRUE	0.268493	0.00826853	TRUE
FBgn0016036	mei-P22	1.19833	0.376661	-0.20663	-1.45265	0.000133887	TRUE	-0.487714	0.6883	FALSE
FBgn0016038	Vsp37A	51.7683	5.69678	5.50818	-0.126366	0.444534	FALSE	0.37279	0.00154265	TRUE
FBgn0016041	Tom40	240.992	7.91344	8.34244	-0.156524	0.300439	FALSE	-0.443692	2.05361e-05	TRUE
FBgn0016053	pgc	462.88	8.85481	7.43248	-0.160521	0.593076	FALSE	0.641797	0.000383004	TRUE
FBgn0016054	phr6-4	12.9733	3.70856	4.2808	3.52078	3.34922e-65	TRUE	2.06972	8.65231e-24	TRUE
FBgn0016059	Sema1b	70.9142	6.15003	7.89254	-0.00816176	0.977502	FALSE	0.0641824	0.604807	FALSE
FBgn0016070	smg	487.454	8.92942	10.7544	-0.140506	0.610353	FALSE	0.0414796	0.823558	FALSE
FBgn0016078	wun	32.465	5.02525	5.26165	-0.0689279	0.741978	FALSE	0.460635	3.09289e-05	TRUE
FBgn0016080	xmas-1	2.92333	1.59614	2.75436	-0.503442	0.0454956	TRUE	-0.523186	0.0100301	TRUE
FBgn0016081	fry	12.06	3.60407	6.79129	-0.345899	0.0838189	FALSE	-0.446424	0.00531035	TRUE
FBgn0016119	ATPsynCF6	702.924	9.45743	7.70185	-0.0376259	0.887135	FALSE	-0.387798	0.00243945	TRUE
FBgn0016120	ATPsynD	406.557	8.66767	7.52303	-0.83188	1.70063e-11	TRUE	-0.907563	3.80405e-14	TRUE
FBgn0016122	Acer	70.7017	6.14571	7.19036	0.180564	0.267221	FALSE	-0.286536	0.0126781	TRUE
FBgn0016126	CaMKI	43.705	5.45302	6.20867	-0.482377	0.000240549	TRUE	0.251556	0.0539761	FALSE
FBgn0016131	Cdk4	65.8175	6.04259	6.25256	-0.764581	8.66413e-13	TRUE	-0.957914	1.32506e-20	TRUE
FBgn0016641	PTP-ER	28.6425	4.84511	6.81593	-0.00793413	0.985373	FALSE	0.347268	0.0338271	TRUE
FBgn0016672	Ipp	52.11	5.70625	5.61026	0.0370522	0.909574	FALSE	0.650432	5.99324e-05	TRUE
FBgn0016685	Nlp	1170.88	10.1935	9.52541	0.331446	0.01587	TRUE	-0.149315	0.232179	FALSE
FBgn0016687	Nurf-38	255.866	7.99981	7.6046	0.0551824	0.82537	FALSE	0.334796	0.00818853	TRUE
FBgn0016691	ATPsynO	568.454	9.15115	8.23076	0.117482	0.567381	FALSE	-0.291148	0.0181864	TRUE
FBgn0016693	Past1	62.1558	5.96014	6.98043	0.00523009	0.986077	FALSE	0.127821	0.278314	FALSE
FBgn0016694	Pdp1	5.06333	2.3683	3.90658	-0.34498	0.465944	FALSE	-0.227172	0.492345	FALSE
FBgn0016696	Pitslre	116.588	6.86652	8.25219	0.0580956	0.779881	FALSE	0.127516	0.266955	FALSE
FBgn0016697	Prosalpha5	600.302	9.22978	8.4824	0.169329	0.287557	FALSE	-0.28087	0.012923	TRUE
FBgn0016698	Ptpa	43.4475	5.44452	5.43103	-0.0626253	0.770426	FALSE	0.0972294	0.433432	FALSE
FBgn0016701	Rab4	71.8933	6.16979	5.85687	-0.1496	0.446331	FALSE	0.154463	0.268266	FALSE
FBgn0016726	RpL29	6287.2	12.6182	9.54969	0.0706758	0.801915	FALSE	-0.326156	0.0251239	TRUE
FBgn0016754	sba	6.30667	2.67957	4.79155	-0.160475	0.585204	FALSE	0.145863	0.477886	FALSE
FBgn0016756	Usp47	69.31	6.11707	8.32972	0.120109	0.569866	FALSE	-0.269527	0.0345751	TRUE
FBgn0016762	angel	12.1817	3.61843	3.43847	-0.107152	0.830624	FALSE	-0.459703	0.0631265	FALSE
FBgn0016794	dos	56.08	5.81198	7.10517	-0.1235	0.592162	FALSE	-0.115378	0.437238	FALSE
FBgn0016797	fz2	14.2208	3.84004	6.07011	0.980231	3.20751e-06	TRUE	0.222391	0.290666	FALSE
FBgn0016917	Stat92E	126.938	6.98911	8.63977	-0.103878	0.596796	FALSE	-0.174405	0.142085	FALSE
FBgn0016926	Pino	96.4558	6.59329	7.23721	-0.274245	0.328416	FALSE	-1.00998	1.05425e-07	TRUE
FBgn0016930	Dyrk2	31.0167	4.95962	6.86273	-0.142493	0.460512	FALSE	-0.459998	0.000131337	TRUE
FBgn0016970	l(2)k10201	32.975	5.04767	3.99617	-0.355146	0.103261	FALSE	0.657892	0.001669	TRUE
FBgn0016974	swaPsi	5.67833	2.53065	2.5614	-0.122434	0.763096	FALSE	0.978173	0.000179295	TRUE
FBgn0016977	spen	23.9083	4.58546	8.58628	-0.0552348	0.881198	FALSE	-0.186308	0.330529	FALSE
FBgn0016978	snRNP-U1-70K	117.382	6.87629	7.47669	0.303752	0.0266403	TRUE	-0.37802	0.00104742	TRUE
FBgn0016983	smid	189.638	7.56787	8.94513	0.0430569	0.839241	FALSE	-0.263316	0.0113653	TRUE
FBgn0016984	sktl	46.5192	5.54285	7.02799	-0.181071	0.394727	FALSE	-0.25894	0.0817666	FALSE
FBgn0017414	cag	29.8583	4.90489	4.38594	-0.471588	0.00606098	TRUE	-0.62847	4.39819e-05	TRUE
FBgn0017418	ari-1	69.865	6.12856	7.40474	0.0919162	0.61348	FALSE	-0.208887	0.0502302	FALSE
FBgn0017429	CG5989	19.6658	4.30494	4.41991	0.203194	0.507002	FALSE	0.0447033	0.865253	FALSE
FBgn0017430	Nelf-E	58.5667	5.87447	5.67228	0.112406	0.527195	FALSE	0.387989	0.000327879	TRUE
FBgn0017448	CG2187	17.8692	4.16745	4.89968	-2.16477	5.43633e-16	TRUE	-1.87704	6.14849e-12	TRUE
FBgn0017457	U2af38	254.052	7.98955	7.93119	0.193	0.246252	FALSE	-0.482319	3.95397e-05	TRUE
FBgn0017545	RpS3A	5082.68	12.3114	11.6487	0.0772716	0.767667	FALSE	-0.223594	0.111738	FALSE
FBgn0017550	Rga	120.909	6.91897	8.07504	0.491584	5.59973e-05	TRUE	-0.0570389	0.661999	FALSE
FBgn0017551	Rca1	84.0758	6.39533	6.46862	-0.165742	0.368118	FALSE	-0.0984785	0.493612	FALSE
FBgn0017558	Pdk	93.2583	6.54471	7.39277	0.00333008	0.993836	FALSE	-0.0990183	0.388268	FALSE
FBgn0017561	Ork1	30.5733	4.93891	6.44609	-0.273103	0.422113	FALSE	2.00256	1.34043e-15	TRUE
FBgn0017566	ND-75	110.512	6.78936	7.79876	0.181185	0.221507	FALSE	-0.0988066	0.399848	FALSE
FBgn0017567	ND-23	157.66	7.30159	6.38016	0.142648	0.421983	FALSE	-0.0418215	0.75079	FALSE
FBgn0017572	Mo25	75.64	6.24298	6.86746	0.0399584	0.855239	FALSE	-0.177629	0.101155	FALSE
FBgn0017577	Mcm5	172.307	7.42967	8.28468	-0.168658	0.286776	FALSE	0.0210057	0.877505	FALSE
FBgn0017578	Max	87.4283	6.45168	5.911	0.0299301	0.931379	FALSE	-0.379966	0.0110449	TRUE
FBgn0017579	RpL14	3845	11.9088	10.465	0.174675	0.296516	FALSE	-0.294809	0.0127887	TRUE
FBgn0017581	Lk6	279.136	8.12534	10.1775	0.275492	0.043443	TRUE	-0.0115118	0.933858	FALSE
FBgn0019624	COX5A	815.945	9.6725	8.29539	0.00571227	0.98916	FALSE	-0.413325	0.00306046	TRUE
FBgn0019637	Atu	105.853	6.72729	7.65966	0.351445	0.0137292	TRUE	-0.249099	0.0472466	TRUE
FBgn0019644	ATPsynB	432.559	8.75709	8.07839	0.0548844	0.831257	FALSE	-0.355432	0.00503498	TRUE
FBgn0019662	qm	31.0117	4.95938	5.84735	0.110863	0.603867	FALSE	-0.0545816	0.699296	FALSE
FBgn0019686	lok	213.188	7.73666	8.30626	-0.159823	0.281862	FALSE	0.316042	0.00349417	TRUE
FBgn0019830	colt	131.311	7.03794	7.17443	0.221886	0.123239	FALSE	-0.164324	0.152943	FALSE
FBgn0019890	Smg5	40.5267	5.34436	7.39429	0.0575662	0.865007	FALSE	-0.485398	0.00263232	TRUE
FBgn0019925	Surf4	120.08	6.90905	7.1403	-0.0664886	0.769983	FALSE	0.387726	0.00121001	TRUE
FBgn0019932	SamDC	49.2175	5.62403	5.42126	0.00381808	0.998012	FALSE	-0.0572368	0.743886	FALSE
FBgn0019936	RpS20	3870.89	11.9185	10.2663	0.225737	0.200384	FALSE	-0.193012	0.154579	FALSE
FBgn0019938	RpI1	23.5042	4.56097	6.52231	0.0624184	0.806572	FALSE	0.420742	0.00161884	TRUE
FBgn0019949	Cdk9	62.435	5.96659	6.1372	0.0786447	0.736252	FALSE	-0.251124	0.0390743	TRUE
FBgn0019957	ND-42	219.228	7.77695	7.83212	0.0503012	0.824637	FALSE	-0.373005	0.000765185	TRUE
FBgn0019960	Mitofilin	83.3458	6.38277	7.47563	0.223578	0.117921	FALSE	0.167055	0.149578	FALSE
FBgn0019968	Khc-73	19.615	4.30122	6.91284	0.341087	0.152802	FALSE	-0.388678	0.035565	TRUE
FBgn0019972	Drice	110.644	6.79109	7.41018	0.231698	0.142596	FALSE	-0.271725	0.0249378	TRUE
FBgn0019982	Gs1l	64.1692	6.00605	5.29887	-0.129406	0.567213	FALSE	0.345848	0.0310057	TRUE
FBgn0019985	mGluR	0.895833	-0.00602379	1.60723	-1.90622	4.41225e-11	TRUE	-1.14188	7.24114e-06	TRUE
FBgn0019990	Gcn2	26.755	4.74712	6.97594	-0.362532	0.0320425	TRUE	-0.377417	0.00861384	TRUE
FBgn0020018	Ppox	39.3083	5.30043	5.59493	-0.0929249	0.648719	FALSE	-0.225199	0.0563653	FALSE
FBgn0020224	Cbl	132.053	7.04606	8.32613	0.0736289	0.721145	FALSE	-0.150783	0.191155	FALSE
FBgn0020235	ATPsyngamma	327.213	8.35453	8.06964	0.0218149	0.920417	FALSE	0.0324519	0.779716	FALSE
FBgn0020236	ATPCL	67.1525	6.07152	7.6812	-0.0116582	0.967739	FALSE	0.21349	0.0898183	FALSE
FBgn0020238	14-3-3epsilon	1723.93	10.7516	10.8527	0.1198	0.531709	FALSE	-0.352389	0.00266879	TRUE
FBgn0020248	stet	38.4367	5.26816	5.60943	-0.0699305	0.866551	FALSE	2.78546	1.70452e-24	TRUE
FBgn0020249	stck	103.187	6.69051	6.66961	-0.00888515	0.971758	FALSE	0.17596	0.0971163	FALSE
FBgn0020251	sfl	13.415	3.75649	6.05585	-0.128725	0.521149	FALSE	-0.385724	0.0011741	TRUE
FBgn0020255	Ran	1719.18	10.7476	10.5564	0.165631	0.327424	FALSE	-0.229096	0.0549671	FALSE
FBgn0020261	pcm	28.1825	4.82184	6.88135	-0.0748513	0.775028	FALSE	0.151908	0.29709	FALSE
FBgn0020270	mre11	71.2075	6.15598	6.80291	-0.375366	0.000497146	TRUE	-0.641294	1.8317e-11	TRUE
FBgn0020272	mst	25.9908	4.70547	5.14352	-0.186691	0.402688	FALSE	0.486129	0.00406393	TRUE
FBgn0020278	loco	30.1167	4.91727	6.76253	-0.110938	0.593687	FALSE	-0.273569	0.0247558	TRUE
FBgn0020279	lig	259.685	8.02117	10.1189	0.205455	0.389528	FALSE	-0.408796	0.0108697	TRUE
FBgn0020304	drongo	61.6025	5.94726	7.47607	0.0687464	0.761726	FALSE	-0.326883	0.00533893	TRUE
FBgn0020305	dbe	121.453	6.92545	6.70036	0.342199	0.00427007	TRUE	0.0803292	0.489353	FALSE
FBgn0020306	dom	111.647	6.8041	9.76734	0.0513932	0.879948	FALSE	-0.0325976	0.869326	FALSE
FBgn0020309	crol	29.7308	4.89873	6.99791	-0.202414	0.286776	FALSE	1.17461	1.36224e-18	TRUE
FBgn0020312	Tmtc3	26.6067	4.73913	6.10568	-0.188427	0.334118	FALSE	-0.144456	0.329017	FALSE
FBgn0020369	Rpt6	381.449	8.57573	8.55927	0.135038	0.354818	FALSE	0.438886	7.50448e-06	TRUE
FBgn0020370	TppII	127.875	6.99972	8.77923	-0.0231391	0.925024	FALSE	-0.221414	0.0578348	FALSE
FBgn0020379	Rfx	7.0725	2.84248	4.66319	0.154014	0.686888	FALSE	0.5592	0.0126593	TRUE
FBgn0020381	Dredd	12.4133	3.64539	3.91611	0.100115	0.763096	FALSE	-0.141091	0.448403	FALSE
FBgn0020385	pug	40.1517	5.33098	6.7009	-0.207691	0.166955	FALSE	-0.560216	2.3436e-07	TRUE
FBgn0020386	Pdk1	145.211	7.183	8.60444	-0.336288	0.0125914	TRUE	-0.215659	0.0742966	FALSE
FBgn0020388	Gcn5	63.5442	5.99196	7.13812	0.00735179	0.977888	FALSE	0.148739	0.147115	FALSE
FBgn0020389	Papss	20.1783	4.34187	5.20935	0.292459	0.308807	FALSE	0.291092	0.175133	FALSE
FBgn0020392	Nmt	159.157	7.31521	7.69041	0.169997	0.231834	FALSE	0.670409	3.62552e-11	TRUE
FBgn0020407	asun	27.53	4.78816	5.75974	-0.0358955	0.878987	FALSE	-0.180076	0.113479	FALSE
FBgn0020412	JIL-1	48.7625	5.61066	7.94251	0.0950857	0.674851	FALSE	0.0462753	0.748511	FALSE
FBgn0020414	Idgf3	8.17667	3.04905	3.4028	-2.74364	1.28148e-10	TRUE	-0.653962	0.115199	FALSE
FBgn0020415	Idgf2	74.11	6.21354	6.36518	-2.48001	2.68235e-68	TRUE	-2.63137	7.49025e-79	TRUE
FBgn0020440	Fak	23.4983	4.56061	6.30769	-0.252676	0.0533975	FALSE	0.0317649	0.807943	FALSE
FBgn0020443	eRF3	156.743	7.29317	8.53498	0.211492	0.127563	FALSE	0.69265	2.99373e-11	TRUE
FBgn0020445	E23	36.3658	5.18847	6.86879	-0.410998	0.230195	FALSE	1.05753	3.64425e-05	TRUE
FBgn0020493	Dad	3.98	2.02857	3.52364	0.323892	0.212339	FALSE	1.68936	2.35697e-16	TRUE
FBgn0020496	CtBP	358.522	8.48632	9.68547	0.253697	0.0714567	FALSE	-0.258207	0.0246361	TRUE
FBgn0020497	emb	141.722	7.14794	9.03694	0.0425544	0.85306	FALSE	-0.156905	0.177291	FALSE
FBgn0020503	CLIP-190	22.9508	4.52675	6.40856	-0.209653	0.166829	FALSE	0.0869385	0.508058	FALSE
FBgn0020510	Abi	82.9442	6.37581	7.26698	0.383177	0.000822	TRUE	0.225179	0.0362316	TRUE
FBgn0020513	Paics	43.9433	5.46085	5.78948	-0.0376433	0.876102	FALSE	1.20398	5.21651e-21	TRUE
FBgn0020545	kraken	102.813	6.68529	6.50556	0.312674	0.0091095	TRUE	0.0181369	0.88755	FALSE
FBgn0020616	SA	25.5333	4.67995	6.10101	-0.224024	0.342212	FALSE	1.01819	5.34456e-10	TRUE
FBgn0020618	Rack1	2281.4	11.1558	10.817	0.262253	0.0416909	TRUE	-0.0752798	0.520734	FALSE
FBgn0020620	RN-tre	73.855	6.20858	7.29852	0.103898	0.567381	FALSE	-0.0632233	0.59736	FALSE
FBgn0020621	Pkn	40.8033	5.35415	7.48692	-0.0201068	0.937759	FALSE	0.366931	0.00199905	TRUE
FBgn0020622	Pi3K21B	35.9358	5.17136	6.65761	-0.341749	0.0150885	TRUE	0.625911	7.64896e-06	TRUE
FBgn0020626	Osbp	45.0583	5.49692	6.80819	0.238387	0.257434	FALSE	0.465554	0.00236216	TRUE
FBgn0020633	Mcm7	300.393	8.23119	9.2385	-0.072025	0.740362	FALSE	-0.532147	1.86017e-06	TRUE
FBgn0020647	KrT95D	21.5983	4.43951	6.20384	-0.204447	0.25551	FALSE	0.400167	0.00326116	TRUE
FBgn0020653	Trxr-1	257.886	8.01115	8.53256	0.162434	0.41268	FALSE	0.654904	3.79516e-07	TRUE
FBgn0020655	ArfGAP1	105.503	6.72251	7.42163	0.234766	0.0664138	FALSE	-0.323114	0.00172636	TRUE
FBgn0020660	eIF4B	413.921	8.69356	9.01272	-0.214258	0.30212	FALSE	-0.472007	0.00112681	TRUE
FBgn0020764	Alas	22.045	4.46891	4.83343	0.0932296	0.72531	FALSE	0.272204	0.105252	FALSE
FBgn0020767	Spred	30.9417	4.95613	5.95508	-0.0787978	0.761955	FALSE	0.281498	0.0453529	TRUE
FBgn0020887	Su(z)12	44.605	5.48236	7.07687	-0.056325	0.871784	FALSE	-0.18712	0.293532	FALSE
FBgn0020909	Rtc1	79.3208	6.31145	6.25287	0.133042	0.375165	FALSE	-0.128789	0.210056	FALSE
FBgn0020910	RpL3	2811.09	11.457	11.5276	0.289085	0.0229107	TRUE	-0.222662	0.0443904	TRUE
FBgn0020930	Dgkepsilon	23.7308	4.57476	5.06091	0.136846	0.555686	FALSE	1.05802	1.09857e-13	TRUE
FBgn0021750	SerRS-m	28.6233	4.84415	4.98628	-0.0927297	0.797209	FALSE	0.703166	0.000340851	TRUE
FBgn0021760	chb	48.0525	5.58954	7.73724	-0.00168382	0.998012	FALSE	0.0824505	0.529442	FALSE
FBgn0021761	Nup154	70.4167	6.13989	8.11195	0.00593945	0.98459	FALSE	0.383722	0.000808652	TRUE
FBgn0021764	sdk	41.2442	5.36961	8.28113	-0.0453813	0.87584	FALSE	-0.183799	0.204394	FALSE
FBgn0021765	scu	320.262	8.32356	7.74156	0.0326841	0.880282	FALSE	0.384048	0.000353134	TRUE
FBgn0021768	nudC	111.182	6.79807	6.53209	0.00647187	0.982299	FALSE	0.289753	0.0131728	TRUE
FBgn0021795	Tapdelta	186.352	7.54266	6.47335	0.0695771	0.820008	FALSE	0.944338	5.39688e-10	TRUE
FBgn0021796	Tor	16.6075	4.06242	6.70614	-0.0311368	0.912911	FALSE	0.534406	4.93345e-05	TRUE
FBgn0021800	Reph	24.7908	4.63754	5.99385	-0.745333	5.30262e-09	TRUE	-0.106567	0.467963	FALSE
FBgn0021814	Vps28	56.215	5.81545	4.90711	0.00901177	0.983699	FALSE	0.124807	0.456434	FALSE
FBgn0021825	DCTN2-p50	123.817	6.95323	6.98213	0.364943	0.00690014	TRUE	-0.336681	0.00457201	TRUE
FBgn0021847	l(2)k14710	24.115	4.59783	5.77689	0.0555412	0.878973	FALSE	-0.0856681	0.677819	FALSE
FBgn0021856	l(2)k14505	82.5025	6.36811	5.76553	-0.0384284	0.887135	FALSE	-0.100689	0.485218	FALSE
FBgn0021872	Xbp1	82.9517	6.37594	7.01274	0.029316	0.893151	FALSE	0.519834	9.42519e-07	TRUE
FBgn0021874	Nle	19.1708	4.26835	4.52029	0.853728	0.00197402	TRUE	0.211942	0.433432	FALSE
FBgn0021875	Zfrp8	20.9508	4.39581	4.10728	0.0616059	0.887058	FALSE	0.07835	0.756955	FALSE
FBgn0021895	ytr	122.472	6.93748	7.69041	0.250557	0.107693	FALSE	-0.311833	0.0102178	TRUE
FBgn0021906	RFeSP	314.583	8.29776	7.5149	0.255908	0.0693754	FALSE	-0.0387719	0.765099	FALSE
FBgn0021944	Coprox	86.4958	6.43623	6.36913	0.093083	0.72814	FALSE	0.417334	0.00547692	TRUE
FBgn0021967	ND-PDSW	282.136	8.14076	6.83369	0.129483	0.530995	FALSE	-0.339622	0.0069151	TRUE
FBgn0021979	l(2)k09913	196.372	7.61818	7.98569	-0.0816351	0.654509	FALSE	-0.564656	1.13676e-08	TRUE
FBgn0021995	Rs1	79.5067	6.31482	7.37248	0.441081	0.000802805	TRUE	-0.226241	0.0653756	FALSE
FBgn0022023	eIF3h	389.191	8.6047	8.3976	0.244903	0.0524558	FALSE	-0.249262	0.0167215	TRUE
FBgn0022027	Vps25	88.7858	6.47388	5.1618	-0.09736	0.721499	FALSE	-0.0821093	0.619	FALSE
FBgn0022029	l(2)k01209	50.0767	5.64894	6.46328	-0.241176	0.0679837	FALSE	-0.19771	0.0702929	FALSE
FBgn0022069	Nnp-1	150.713	7.23661	8.49084	0.2844	0.0275506	TRUE	-0.236693	0.0326043	TRUE
FBgn0022097	Vha36-1	140.197	7.13234	6.57749	-0.180905	0.273493	FALSE	0.388313	0.00161608	TRUE
FBgn0022153	l(2)k05819	20.87	4.39025	6.26912	0.0350225	0.912911	FALSE	0.681853	2.10121e-05	TRUE
FBgn0022160	Gpo1	8.06667	3.02975	4.0623	-1.81872	5.51299e-07	TRUE	-2.05306	1.15952e-09	TRUE
FBgn0022213	Cse1	120.829	6.91802	8.14126	-0.214958	0.175827	FALSE	0.624854	1.60271e-07	TRUE
FBgn0022224	ubl	163.963	7.3581	4.82589	0.0661958	0.856675	FALSE	-0.397959	0.0193239	TRUE
FBgn0022238	lolal	347.298	8.44044	8.46166	0.138988	0.535851	FALSE	-0.201309	0.154579	FALSE
FBgn0022288	l(2)09851	100.877	6.65789	6.93671	0.267483	0.0206067	TRUE	-0.0815084	0.449136	FALSE
FBgn0022338	dnk	392.142	8.6156	8.25732	-0.0954938	0.638386	FALSE	0.133242	0.280356	FALSE
FBgn0022343	CG3760	139.864	7.12891	6.61937	0.130612	0.699651	FALSE	0.402238	0.0375942	TRUE
FBgn0022344	CG10340	39.8342	5.31955	4.51039	-0.00536823	0.994405	FALSE	0.668601	0.000883846	TRUE
FBgn0022349	CG1910	159.694	7.32007	8.58542	0.352028	0.0291083	TRUE	0.0598864	0.698641	FALSE
FBgn0022359	Sodh-2	50.7383	5.66784	5.68868	-0.781499	7.34411e-08	TRUE	-1.23268	5.87554e-20	TRUE
FBgn0022361	Pur-alpha	32.425	5.02348	5.05078	-0.72445	0.000260898	TRUE	-0.821725	5.26059e-06	TRUE
FBgn0022382	Pka-R2	28.3258	4.82913	5.55706	-0.252314	0.209117	FALSE	0.340512	0.0390743	TRUE
FBgn0022699	D19B	40.355	5.33825	6.45886	0.0841221	0.709006	FALSE	-0.307893	0.0118971	TRUE
FBgn0022702	Cht2	34.4675	5.11134	5.23848	-1.14439	1.6538e-13	TRUE	1.042	5.43009e-06	TRUE
FBgn0022709	Adk1	13.1125	3.72383	3.21819	-0.597107	0.0125304	TRUE	-1.07883	1.26747e-07	TRUE
FBgn0022710	Ac13E	2.52083	1.39003	3.94827	-0.745498	0.000204208	TRUE	-0.698884	0.000157954	TRUE
FBgn0022724	Taf8	56.2967	5.81754	5.70581	0.0482074	0.849265	FALSE	0.582003	3.19617e-06	TRUE
FBgn0022764	Sin3A	89.0558	6.47826	9.18052	-0.120312	0.633	FALSE	0.0963615	0.543496	FALSE
FBgn0022768	Pp2C1	53.3183	5.73926	7.91004	0.156759	0.531709	FALSE	0.134235	0.420466	FALSE
FBgn0022772	Orc1	102.401	6.67949	7.89788	-0.190253	0.319023	FALSE	0.60206	4.83106e-06	TRUE
FBgn0022786	Hira	28.075	4.81634	6.11607	-0.0633546	0.82537	FALSE	1.0901	3.19241e-13	TRUE
FBgn0022787	Hel89B	15.2325	3.93852	6.27354	0.339072	0.0536188	FALSE	0.0170848	0.926232	FALSE
FBgn0022893	Df31	3221.56	11.6536	11.9044	0.369868	0.014115	TRUE	-0.241217	0.0723448	FALSE
FBgn0022935	D19A	18.6717	4.23048	5.42037	0.100002	0.759215	FALSE	1.8118	5.26086e-19	TRUE
FBgn0022936	CycH	59.7758	5.9039	5.37369	0.185131	0.237045	FALSE	1.05596	5.46849e-19	TRUE
FBgn0022942	Cbp80	104.677	6.71119	8.11878	0.104522	0.553377	FALSE	-0.301169	0.00446485	TRUE
FBgn0022943	Cbp20	214.77	7.74732	6.22693	-0.0085619	0.980272	FALSE	-0.323241	0.0102696	TRUE
FBgn0022959	yps	221.775	7.7936	8.33514	0.400541	0.00815658	TRUE	-0.291369	0.0318007	TRUE
FBgn0022960	vimar	51.0208	5.67584	7.1163	0.0169309	0.947262	FALSE	0.000841939	0.997142	FALSE
FBgn0022981	rpk	150.542	7.23499	8.24618	-0.0384613	0.864253	FALSE	-0.352038	0.00119395	TRUE
FBgn0022984	qkr58E-3	70.8625	6.14898	6.29519	0.100196	0.596284	FALSE	-0.288512	0.00684754	TRUE
FBgn0022985	qkr58E-2	108.552	6.76357	7.84544	0.217398	0.130323	FALSE	-0.0886975	0.462941	FALSE
FBgn0022986	qkr58E-1	81.6925	6.3539	6.73753	0.556757	3.74468e-06	TRUE	-0.261207	0.0242002	TRUE
FBgn0022987	qkr54B	50.7792	5.669	6.76303	-0.154055	0.326487	FALSE	-0.578377	2.30335e-08	TRUE
FBgn0023000	mth	11.6342	3.55264	4.21819	-1.07784	9.37042e-12	TRUE	-1.0914	7.39528e-14	TRUE
FBgn0023023	CRMP	3.17083	1.70966	2.80176	-0.369102	0.503848	FALSE	-0.453007	0.185002	FALSE
FBgn0023081	gek	27.3617	4.77935	6.79613	-0.0193862	0.947262	FALSE	0.142899	0.291041	FALSE
FBgn0023083	fray	45.9925	5.52646	6.88787	0.174404	0.561443	FALSE	1.41458	6.52764e-15	TRUE
FBgn0023094	cyc	60.0467	5.91041	6.00222	-0.304031	0.386276	FALSE	1.57618	5.20586e-10	TRUE
FBgn0023097	bon	41.1258	5.36548	7.46955	0.0652002	0.797209	FALSE	0.184376	0.180781	FALSE
FBgn0023129	aay	136.873	7.09775	7.31623	0.150694	0.374536	FALSE	-0.314162	0.00566908	TRUE
FBgn0023130	a6	37.4767	5.23177	5.98217	0.261349	0.0792516	FALSE	0.0913595	0.488716	FALSE
FBgn0023143	Uba1	187.837	7.5541	9.2501	-0.0379862	0.874182	FALSE	0.456767	6.5802e-05	TRUE
FBgn0023167	SmD3	399.957	8.64406	7.56279	0.531091	8.83616e-05	TRUE	-0.0628975	0.661999	FALSE
FBgn0023169	AMPKalpha	59.9792	5.90879	6.94358	0.0305752	0.904568	FALSE	0.182757	0.152109	FALSE
FBgn0023170	RpL39	10567.3	13.3673	9.78557	0.107077	0.705658	FALSE	-0.238928	0.135463	FALSE
FBgn0023171	rnh1	62.0392	5.95743	5.59415	0.164165	0.353372	FALSE	0.0776173	0.554945	FALSE
FBgn0023172	RhoGEF2	24.495	4.62029	7.20048	0.0190006	0.960834	FALSE	0.378876	0.0258691	TRUE
FBgn0023174	Prosbeta2	520.511	9.02406	8.54987	0.113976	0.55938	FALSE	-0.116403	0.353269	FALSE
FBgn0023175	Prosalpha7	659.64	9.36575	8.79692	0.103215	0.579888	FALSE	-0.291626	0.00836988	TRUE
FBgn0023177	Pp4-19C	219.053	7.77579	8.41768	0.0855932	0.673996	FALSE	-0.318435	0.00498867	TRUE
FBgn0023180	Orc6	49.6933	5.63788	4.93444	-0.329924	0.058069	FALSE	0.284214	0.0735054	FALSE
FBgn0023181	Orc4	46.0158	5.52719	5.65163	-0.373267	0.022437	TRUE	0.666354	1.31873e-05	TRUE
FBgn0023212	EloB	171.666	7.4243	7.22676	0.254988	0.0344188	TRUE	-0.233433	0.0220802	TRUE
FBgn0023213	eIF4G1	110.765	6.79266	8.96229	-0.229865	0.132297	FALSE	0.0738602	0.571046	FALSE
FBgn0023215	Mnt	62.9192	5.97772	7.44239	-0.134932	0.623785	FALSE	0.373102	0.0215686	TRUE
FBgn0023216	Parg	48.4258	5.60068	6.56462	0.0049259	0.989591	FALSE	0.150714	0.257312	FALSE
FBgn0023388	Dap160	24.5742	4.62493	6.25068	-0.0801082	0.775015	FALSE	-0.166296	0.290765	FALSE
FBgn0023395	Chd3	44.0258	5.46355	6.59761	-0.317882	0.0631077	FALSE	0.522381	0.000398658	TRUE
FBgn0023407	B4	36.3108	5.1863	7.44947	-0.28635	0.112202	FALSE	-0.271167	0.0604141	FALSE
FBgn0023441	fus	23.96	4.58856	6.45338	-0.171646	0.363088	FALSE	0.965589	3.95184e-14	TRUE
FBgn0023458	Rbcn-3A	14.9558	3.91225	6.96457	-0.0676547	0.845211	FALSE	1.06813	3.17296e-10	TRUE
FBgn0023477	Taldo	179.665	7.48997	7.00744	-0.186695	0.299077	FALSE	0.323185	0.0143288	TRUE
FBgn0023506	Es2	51.3983	5.68645	6.02577	0.0808847	0.738722	FALSE	0.321107	0.0147319	TRUE
FBgn0023507	D2hgdh	13.2908	3.74317	4.28135	-2.82343	1.17379e-53	TRUE	-2.36135	7.12035e-43	TRUE
FBgn0023508	Ocrl	24.645	4.62907	6.03222	-0.0838836	0.76022	FALSE	0.720888	4.39489e-06	TRUE
FBgn0023509	mip130	53.0933	5.73317	7.26294	-0.0856027	0.770693	FALSE	-0.626084	2.47261e-05	TRUE
FBgn0023510	Rbcn-3B	12.7217	3.68051	6.03027	0.317498	0.0772093	FALSE	0.368868	0.0166062	TRUE
FBgn0023511	Edem1	26.7633	4.74757	6.29973	0.305876	0.0109332	TRUE	0.114031	0.306043	FALSE
FBgn0023512	eIF2Bepsilon	36.1917	5.18157	6.03732	0.206766	0.204058	FALSE	0.697101	7.50177e-09	TRUE
FBgn0023513	CG14803	45.0617	5.49703	6.9794	-0.18143	0.244094	FALSE	-0.506486	3.37619e-06	TRUE
FBgn0023514	CG14805	114.488	6.84032	7.22382	-0.00799722	0.977888	FALSE	-0.253455	0.0139924	TRUE
FBgn0023515	CG14814	136.578	7.09464	8.39024	-0.0949141	0.762663	FALSE	1.3473	1.04681e-16	TRUE
FBgn0023516	Pex5	21.0192	4.40048	4.8535	0.0258428	0.932346	FALSE	0.331718	0.062509	FALSE
FBgn0023517	Pgam5	137.528	7.10463	6.7277	0.19091	0.172645	FALSE	-0.0624842	0.591011	FALSE
FBgn0023518	trr	21.3325	4.42173	7.16225	-0.0123443	0.976364	FALSE	0.0482748	0.788949	FALSE
FBgn0023519	mRpL16	101.218	6.66274	5.92532	0.183532	0.207287	FALSE	-0.0868145	0.451354	FALSE
FBgn0023520	CG3857	9.57583	3.27439	4.10734	-0.373147	0.0587938	FALSE	-0.501801	0.00227173	TRUE
FBgn0023521	CG3587	54.1625	5.76188	5.39039	0.129221	0.470654	FALSE	-0.10454	0.390269	FALSE
FBgn0023522	CG11596	136.447	7.09325	7.54754	0.129938	0.383076	FALSE	-0.232603	0.0201423	TRUE
FBgn0023526	CG2865	84.5592	6.40359	7.46322	0.249446	0.0717569	FALSE	0.154758	0.189219	FALSE
FBgn0023527	CG3071	88.5817	6.47056	7.00829	0.311376	0.00664271	TRUE	0.131039	0.221536	FALSE
FBgn0023528	CG2924	309.231	8.27301	9.38978	0.0917241	0.623441	FALSE	-0.21969	0.0449091	TRUE
FBgn0023529	CG2918	93.9325	6.55509	7.87005	0.230338	0.139957	FALSE	0.873913	4.51174e-14	TRUE
FBgn0023530	CG3740	53.6742	5.74884	4.75792	-0.311929	0.111547	FALSE	0.304772	0.0703515	FALSE
FBgn0023531	CG32809	5.1975	2.40531	4.65239	0.066648	0.821754	FALSE	0.12035	0.465002	FALSE
FBgn0023536	CG3156	19.4942	4.29235	5.06785	-0.00761007	0.985954	FALSE	0.526832	0.000496565	TRUE
FBgn0023537	CG17896	54.3883	5.76788	6.17756	0.0372683	0.943424	FALSE	-0.779348	0.00180295	TRUE
FBgn0023540	CG3630	21.78	4.45154	4.6085	-0.203255	0.32766	FALSE	1.50494	3.40285e-13	TRUE
FBgn0023542	Nmd3	35.5433	5.15556	5.51439	0.1515	0.609894	FALSE	0.425648	0.0173676	TRUE
FBgn0023545	PIG-K	60.7283	5.92667	5.65234	-0.0050715	0.987068	FALSE	-0.0451865	0.724072	FALSE
FBgn0023549	Mct1	9.17667	3.21361	4.34037	-1.30037	5.40242e-10	TRUE	1.11686	2.68683e-07	TRUE
FBgn0024177	zpg	157.767	7.30256	7.27339	-0.184814	0.433961	FALSE	1.31753	2.51178e-18	TRUE
FBgn0024179	wit	1.05833	0.21205	1.861	-3.22439	1.55308e-20	TRUE	-0.902296	0.00615712	TRUE
FBgn0024182	waw	4.4625	2.18982	4.19665	-0.171029	0.653964	FALSE	0.310088	0.219897	FALSE
FBgn0024183	vig	42.7	5.41954	6.16983	1.30154	1.42522e-19	TRUE	0.305871	0.0399229	TRUE
FBgn0024187	syd	16.1292	4.02052	5.98914	-0.0741187	0.800325	FALSE	0.10642	0.521651	FALSE
FBgn0024188	san	309.136	8.27256	7.35983	0.0553293	0.775015	FALSE	-0.31918	0.00124029	TRUE
FBgn0024191	sip1	24.2825	4.60777	5.77688	0.377005	0.01073	TRUE	-0.237944	0.068501	FALSE
FBgn0024194	rasp	24.3292	4.61053	4.84786	-0.239229	0.53254	FALSE	0.350003	0.167208	FALSE
FBgn0024196	robl	221.411	7.79123	5.98158	0.00471744	0.996468	FALSE	-0.3152	0.0672324	FALSE
FBgn0024222	IKKbeta	26.525	4.73471	5.61738	-0.0799378	0.736239	FALSE	-0.0528605	0.725449	FALSE
FBgn0024227	aurB	173.529	7.43987	7.24258	0.096483	0.658356	FALSE	-0.29813	0.0147667	TRUE
FBgn0024230	Hs2st	28.1417	4.81975	5.00455	-0.16473	0.66995	FALSE	-0.103734	0.690697	FALSE
FBgn0024236	foi	57.1133	5.83828	7.30991	0.0692283	0.799969	FALSE	-0.204251	0.161913	FALSE
FBgn0024238	Fim	42.3417	5.40741	6.74296	-0.0641675	0.741978	FALSE	0.664901	1.18431e-10	TRUE
FBgn0024245	dnt	45.615	5.5146	6.65605	0.155129	0.504961	FALSE	-0.260051	0.0717885	FALSE
FBgn0024248	chico	23.9942	4.59061	5.95728	0.178334	0.240085	FALSE	0.125611	0.277398	FALSE
FBgn0024251	bbx	36.2483	5.18382	6.55742	-0.0513547	0.851713	FALSE	0.485954	0.000765011	TRUE
FBgn0024273	WASp	27.5192	4.7876	5.84982	-0.105138	0.63345	FALSE	-0.0388637	0.798434	FALSE
FBgn0024277	trio	36.5292	5.19492	7.68976	-0.135004	0.57948	FALSE	-0.292705	0.0453877	TRUE
FBgn0024285	Srp54	176.102	7.46109	8.24851	0.168735	0.284809	FALSE	-0.3641	0.000943175	TRUE
FBgn0024291	Sirt1	79.4292	6.31341	7.87343	-0.0544327	0.797667	FALSE	0.231833	0.0362313	TRUE
FBgn0024314	Plap	54.0542	5.759	6.71018	0.118729	0.52968	FALSE	0.303036	0.0117071	TRUE
FBgn0024315	Picot	14.3275	3.85075	4.82397	-0.951972	4.27582e-08	TRUE	-1.42992	1.44365e-16	TRUE
FBgn0024320	Npc1a	11.655	3.5552	5.36024	0.167638	0.502476	FALSE	-0.133504	0.408421	FALSE
FBgn0024326	Mkk4	66.2408	6.05183	6.99827	-0.0290867	0.88636	FALSE	0.253317	0.0123594	TRUE
FBgn0024329	Mekk1	45.2542	5.50316	7.50812	-0.00902675	0.98306	FALSE	0.313335	0.0548147	FALSE
FBgn0024330	MED6	49.5292	5.63312	5.94711	0.25253	0.0631391	FALSE	-0.0628094	0.599654	FALSE
FBgn0024352	Stip1	182.673	7.51391	7.99296	0.044607	0.883096	FALSE	0.742354	5.1454e-07	TRUE
FBgn0024360	MTPAP	20.9733	4.39735	4.91675	-0.105538	0.731615	FALSE	0.96578	1.14911e-06	TRUE
FBgn0024362	Naa30A	72.9575	6.19096	7.00446	0.0704491	0.747809	FALSE	0.173077	0.152293	FALSE
FBgn0024364	CG11417	79.9567	6.32295	7.2732	0.461416	0.00215798	TRUE	0.0993711	0.505066	FALSE
FBgn0024365	CG12773	59.4692	5.89649	7.55873	0.107418	0.597996	FALSE	-0.290292	0.0153955	TRUE
FBgn0024371	E2f2	112.768	6.8185	6.85031	-0.153358	0.515475	FALSE	-0.0498056	0.769948	FALSE
FBgn0024432	Dlc90F	436.067	8.76874	7.89232	-0.317995	0.0454956	TRUE	-0.800433	2.44958e-10	TRUE
FBgn0024491	Bin1	289.063	8.17574	6.92069	-0.154804	0.47355	FALSE	-0.585875	1.06251e-05	TRUE
FBgn0024509	Sec13	201.721	7.65693	7.64354	0.0794279	0.717859	FALSE	-1.47294	6.50687e-39	TRUE
FBgn0024510	dlt	31.5875	4.98584	6.66654	0.741801	1.45898e-10	TRUE	0.564623	8.4107e-07	TRUE
FBgn0024542	Neos	97.445	6.608	6.49742	-0.0626988	0.744017	FALSE	-0.4242	1.23852e-05	TRUE
FBgn0024555	flfl	119.688	6.90434	8.71574	0.0533775	0.818826	FALSE	-0.359217	0.00193895	TRUE
FBgn0024556	mEFTu1	132.09	7.04647	7.36565	0.380555	0.00143674	TRUE	0.495303	4.89052e-06	TRUE
FBgn0024558	Dph5	195.634	7.61275	7.22789	0.0256207	0.909438	FALSE	0.0170786	0.893817	FALSE
FBgn0024689	fws	73.2067	6.19587	7.17152	-0.124275	0.46842	FALSE	-0.418897	8.2942e-05	TRUE
FBgn0024698	Cpsf160	49.2483	5.62493	7.61275	-0.243609	0.0694945	FALSE	-0.185391	0.0973253	FALSE
FBgn0024728	Slip1	75.0367	6.23145	7.38735	-0.437427	0.000242811	TRUE	-0.535788	7.19284e-07	TRUE
FBgn0024732	Drep1	117.59	6.87885	7.63848	-0.258021	0.0374667	TRUE	-0.64072	1.13596e-10	TRUE
FBgn0024733	RpL10	5410.45	12.4016	11.4435	0.12971	0.622542	FALSE	-0.191467	0.230013	FALSE
FBgn0024734	PRL-1	100.16	6.6476	7.9768	0.271624	0.0707552	FALSE	0.276646	0.0242035	TRUE
FBgn0024754	Flo1	43.9483	5.46102	5.97137	0.858367	1.10131e-10	TRUE	0.448234	0.000642453	TRUE
FBgn0024804	Dbp80	70.7525	6.14675	6.30717	0.0221426	0.954187	FALSE	-0.321612	0.0471993	TRUE
FBgn0024806	DIP2	33.7058	5.0792	7.32525	-0.229161	0.110572	FALSE	-0.0941731	0.443538	FALSE
FBgn0024807	DIP1	58.1825	5.86499	7.05264	0.308032	0.0135117	TRUE	-0.219644	0.0419161	TRUE
FBgn0024811	Crk	169.375	7.40493	7.16568	-0.128849	0.658449	FALSE	-0.329354	0.0491369	TRUE
FBgn0024814	Clc	361.192	8.49702	8.19426	0.348872	0.01073	TRUE	-0.268444	0.0263017	TRUE
FBgn0024833	AP-1mu	121.751	6.92897	7.35152	-0.0781529	0.658356	FALSE	-0.472445	9.52826e-07	TRUE
FBgn0024841	Pcd	131.192	7.03663	5.73062	-0.200883	0.208391	FALSE	0.862221	3.48319e-11	TRUE
FBgn0024846	p38b	34.6275	5.11801	5.42775	-0.145138	0.477285	FALSE	0.98279	4.48778e-11	TRUE
FBgn0024887	kin17	76.5108	6.25948	6.41202	0.0472538	0.85105	FALSE	-0.431633	0.000201993	TRUE
FBgn0024889	Kap-alpha1	119.563	6.90284	7.72424	0.0732693	0.75678	FALSE	0.178948	0.164809	FALSE
FBgn0024909	Taf7	62.6567	5.9717	6.28332	0.0639942	0.766672	FALSE	-0.0519653	0.678051	FALSE
FBgn0024912	agt	34.3617	5.10692	4.57558	-0.717102	6.77738e-06	TRUE	-1.0861	6.10698e-14	TRUE
FBgn0024920	Ts	106.681	6.73851	6.36255	0.155973	0.434692	FALSE	0.217883	0.11285	FALSE
FBgn0024921	Tnpo	118.596	6.89113	9.06059	-0.115605	0.578539	FALSE	-0.277248	0.0262631	TRUE
FBgn0024945	NitFhit	57.4033	5.84557	6.05973	-0.0252629	0.917989	FALSE	-0.316616	0.00478272	TRUE
FBgn0024947	NTPase	103.767	6.6986	7.46608	-0.132193	0.428644	FALSE	-0.578403	2.73398e-08	TRUE
FBgn0024956	Mat1	59.82	5.90497	5.55812	0.0409974	0.883075	FALSE	0.758245	2.73386e-07	TRUE
FBgn0024957	Irp-1B	48.4825	5.60236	6.70601	0.14725	0.581495	FALSE	0.264179	0.112381	FALSE
FBgn0024958	Irp-1A	32.4408	5.02418	6.23952	0.316478	0.019796	TRUE	0.0237276	0.865253	FALSE
FBgn0024973	CG2701	31.2867	4.97208	5.86202	0.363049	0.00577046	TRUE	0.360902	0.00246207	TRUE
FBgn0024975	CG2712	17.9217	4.17166	4.50718	-0.0682071	0.85457	FALSE	0.371536	0.0660306	FALSE
FBgn0024983	CG4293	47.545	5.57425	5.93618	0.180961	0.25684	FALSE	-0.0633735	0.619291	FALSE
FBgn0024984	CG3457	132.368	7.04949	6.3393	0.180233	0.313747	FALSE	-0.401911	0.00102612	TRUE
FBgn0024985	CG11448	14.4108	3.85906	5.33172	0.109719	0.693457	FALSE	0.280194	0.109417	FALSE
FBgn0024986	CG3719	81.1208	6.34378	5.46462	0.0492296	0.835822	FALSE	-0.24029	0.0360126	TRUE
FBgn0024987	ssx	103.759	6.69848	8.05133	0.0828099	0.700472	FALSE	-0.312178	0.00776461	TRUE
FBgn0024991	CG2694	38.5967	5.27414	6.39917	-0.303451	0.218912	FALSE	1.12227	2.61024e-09	TRUE
FBgn0024992	CG2658	34.2817	5.10357	6.32034	0.155973	0.523998	FALSE	0.458683	0.00342497	TRUE
FBgn0024993	CG2662	28.6092	4.84344	5.06635	0.00878751	0.98459	FALSE	0.501121	0.00715422	TRUE
FBgn0024994	Ugalt	28.4842	4.83714	5.35888	-0.020383	0.960823	FALSE	0.835769	2.82265e-06	TRUE
FBgn0024996	eIF2Bbeta	61.7317	5.95027	5.91108	0.260974	0.0523135	FALSE	0.123855	0.298336	FALSE
FBgn0024998	CG2685	64.4975	6.01341	6.60481	0.325576	0.00989518	TRUE	-0.115031	0.329448	FALSE
FBgn0025109	Bem46	36.3217	5.18673	5.52977	0.144978	0.465936	FALSE	0.124598	0.364078	FALSE
FBgn0025185	az2	21.0317	4.40133	4.90499	-0.117658	0.673996	FALSE	0.382398	0.0285215	TRUE
FBgn0025186	ari-2	51.885	5.70002	6.89388	0.193111	0.285494	FALSE	0.403325	0.00183229	TRUE
FBgn0025335	CG4585	82.7908	6.37314	6.54111	0.015929	0.952174	FALSE	0.721316	2.6636e-09	TRUE
FBgn0025336	CG4882	58.8008	5.88022	5.82222	0.101636	0.679703	FALSE	0.238375	0.107806	FALSE
FBgn0025352	Thiolase	164.818	7.36561	7.50291	0.229388	0.109425	FALSE	0.931794	2.18752e-17	TRUE
FBgn0025355	SuUR	26.8608	4.75279	6.37299	-0.108113	0.611351	FALSE	-0.243855	0.0505885	FALSE
FBgn0025366	Ip259	533.586	9.05985	8.40351	0.377607	0.00397866	TRUE	-0.072551	0.5738	FALSE
FBgn0025373	Fpps	113.77	6.83124	7.00232	0.101678	0.636434	FALSE	-0.358692	0.00289502	TRUE
FBgn0025381	rush	41.44	5.37643	6.0086	-0.0480176	0.851713	FALSE	0.3315	0.0101051	TRUE
FBgn0025382	Rab27	10.2267	3.3683	3.54486	-0.0766742	0.841415	FALSE	-0.302024	0.128056	FALSE
FBgn0025388	CG12179	30.6708	4.94349	6.8743	-0.210376	0.272346	FALSE	-0.294145	0.0337007	TRUE
FBgn0025394	inc	71.3867	6.1596	7.33692	0.0363169	0.861835	FALSE	-0.173253	0.0911899	FALSE
FBgn0025455	CycT	65.4675	6.03491	7.9688	-0.139212	0.515387	FALSE	-0.138418	0.329295	FALSE
FBgn0025456	CREG	58.4558	5.87174	5.30612	0.0596212	0.872745	FALSE	-0.37857	0.0213017	TRUE
FBgn0025457	Bub3	254.971	7.99475	7.93897	0.0951795	0.636244	FALSE	-0.328489	0.00391631	TRUE
FBgn0025463	Bap60	303.597	8.24649	8.87294	0.133185	0.442387	FALSE	-0.386274	0.000492009	TRUE
FBgn0025469	slv	22.3233	4.48693	4.08437	0.205116	0.415417	FALSE	0.550348	0.00130295	TRUE
FBgn0025519	fidipidine	35.8525	5.16802	5.78295	-0.169112	0.282032	FALSE	-0.391322	0.000302085	TRUE
FBgn0025549	unc-119	111.142	6.79755	7.52853	-0.142291	0.381616	FALSE	-0.368479	0.000637239	TRUE
FBgn0025558	CG4101	58.3258	5.86853	3.76543	0.280205	0.345262	FALSE	-0.227185	0.263442	FALSE
FBgn0025571	SF1	154.611	7.27343	8.47764	0.210521	0.249759	FALSE	-0.501991	0.0001086	TRUE
FBgn0025574	Pli	90.1158	6.49531	7.27757	-0.116025	0.505772	FALSE	-0.267751	0.0145676	TRUE
FBgn0025582	eIF3e	367.412	8.52165	8.73766	0.18931	0.173209	FALSE	-0.202112	0.0577472	FALSE
FBgn0025592	Gk1	27.4958	4.78638	5.30709	-0.183742	0.342172	FALSE	-0.0531482	0.730008	FALSE
FBgn0025608	Faf2	127.732	6.9981	7.80404	0.188889	0.177466	FALSE	-0.133772	0.224574	FALSE
FBgn0025615	Torsin	153.835	7.26618	7.05194	-0.0625681	0.769314	FALSE	-0.307594	0.0054387	TRUE
FBgn0025621	CG16989	20.4725	4.36265	5.74662	0.087433	0.699651	FALSE	0.507518	0.000122355	TRUE
FBgn0025624	CG4025	12.8542	3.69534	3.49165	0.185848	0.510578	FALSE	0.390622	0.0326803	TRUE
FBgn0025626	CG4281	116.64	6.86716	7.96558	-0.0431504	0.839523	FALSE	-0.351141	0.000638532	TRUE
FBgn0025628	CG4199	62.1008	5.95886	6.5081	-0.326192	0.0750647	FALSE	0.906455	3.03146e-09	TRUE
FBgn0025629	CG4045	64.9333	6.02311	5.34742	0.057039	0.798802	FALSE	-0.140928	0.216607	FALSE
FBgn0025630	Rtca	9.76417	3.3022	3.85585	-0.434287	0.0222175	TRUE	0.416052	0.0279239	TRUE
FBgn0025632	CG4313	5.125	2.38543	2.93951	0.34453	0.232176	FALSE	0.261638	0.268791	FALSE
FBgn0025633	CG13366	93.3967	6.54684	8.21272	-0.0181007	0.959624	FALSE	0.962804	1.15963e-10	TRUE
FBgn0025634	CG13367	32.78	5.03914	5.12855	0.14964	0.684524	FALSE	0.217	0.350933	FALSE
FBgn0025635	CG17829	103.56	6.69572	7.55069	0.0361901	0.872798	FALSE	-0.374683	0.00042152	TRUE
FBgn0025637	SkpA	842.342	9.71843	9.1097	4.45345e-05	1	FALSE	-0.373504	0.005049	TRUE
FBgn0025638	Roc1a	581.458	9.18378	8.05258	0.198637	0.249529	FALSE	-0.104827	0.433432	FALSE
FBgn0025639	Hmt4-20	68.4867	6.09986	8.36015	-0.1134	0.641998	FALSE	0.13818	0.354971	FALSE
FBgn0025640	CG13369	48.4158	5.60038	5.38243	-0.103712	0.632562	FALSE	-0.695942	9.18713e-10	TRUE
FBgn0025641	DAAM	57.5875	5.85019	7.82282	0.126512	0.643382	FALSE	-0.127865	0.449136	FALSE
FBgn0025674	CycK	125.172	6.96893	7.37646	-0.111298	0.476839	FALSE	-0.188797	0.0620984	FALSE
FBgn0025676	CkIIalpha-i3	26.1425	4.71383	4.52679	0.0316646	0.921139	FALSE	0.38827	0.00972402	TRUE
FBgn0025678	CaBP1	293.927	8.1998	8.65812	0.329176	0.0222561	TRUE	-0.245428	0.0499028	TRUE
FBgn0025681	CG3558	32.2167	5.01421	6.70116	-0.0640083	0.806091	FALSE	-0.0202114	0.903268	FALSE
FBgn0025682	scf	47.6725	5.57811	5.87611	0.620613	6.45642e-05	TRUE	0.559393	8.96506e-05	TRUE
FBgn0025683	CG3164	16.6133	4.06293	5.14758	0.387711	0.0894788	FALSE	1.07538	5.46048e-09	TRUE
FBgn0025684	MFS18	44.7775	5.48792	5.85605	-0.235765	0.112833	FALSE	1.14751	1.61292e-21	TRUE
FBgn0025693	ZnT41F	8.45667	3.09705	3.78554	-0.286006	0.210565	FALSE	0.0499584	0.805717	FALSE
FBgn0025700	CG5885	127.942	7.00047	6.14078	0.0372339	0.922983	FALSE	0.917718	3.24807e-07	TRUE
FBgn0025702	Srpk79D	3.2175	1.7301	3.57686	-2.47655	2.11973e-32	TRUE	-2.5812	1.56223e-39	TRUE
FBgn0025716	Bap55	148.601	7.21627	7.37374	0.0447638	0.86206	FALSE	-0.222643	0.0773634	FALSE
FBgn0025720	Ate1	79.8533	6.32109	6.58114	0.113667	0.50875	FALSE	0.120357	0.289327	FALSE
FBgn0025724	beta'COP	59.7008	5.90209	7.14828	0.0838956	0.65984	FALSE	0.268668	0.0145101	TRUE
FBgn0025725	alphaCOP	34.9867	5.13285	6.7324	0.131621	0.547953	FALSE	0.402685	0.00310842	TRUE
FBgn0025726	unc-13	19.2425	4.2737	7.30694	-1.12529	2.09421e-17	TRUE	-0.943158	7.43918e-13	TRUE
FBgn0025739	pon	16.7125	4.07146	5.09974	0.0758889	0.872798	FALSE	0.336364	0.152244	FALSE
FBgn0025740	PlexB	25.0433	4.6521	7.22749	-0.511024	0.000450021	TRUE	-0.459217	0.000630835	TRUE
FBgn0025741	PlexA	100.573	6.65354	8.96458	-0.395939	0.00531649	TRUE	-0.396597	0.00169613	TRUE
FBgn0025742	mtm	24.83	4.63981	5.21874	0.161372	0.617695	FALSE	1.00849	2.84492e-07	TRUE
FBgn0025743	mbt	131.877	7.04415	8.45894	0.0268943	0.91278	FALSE	-0.34545	0.00232132	TRUE
FBgn0025777	homer	108.958	6.76896	7.58908	0.0306403	0.879822	FALSE	-0.30791	0.0017196	TRUE
FBgn0025781	Cdc16	57.15	5.8392	6.9299	-0.187126	0.218088	FALSE	-0.608277	1.04836e-08	TRUE
FBgn0025790	TBPH	39.8767	5.32109	6.12056	0.0503079	0.884325	FALSE	-0.212216	0.216972	FALSE
FBgn0025800	Smox	29.0867	4.86724	6.63698	0.208908	0.176735	FALSE	0.880486	3.4479e-14	TRUE
FBgn0025802	Sbf	8.94333	3.17685	5.52494	-0.00324004	0.996636	FALSE	0.214119	0.187286	FALSE
FBgn0025807	Rad9	16.1392	4.02141	3.9995	0.0810026	0.826617	FALSE	0.788042	0.000133427	TRUE
FBgn0025808	Rad17	36.9067	5.20971	5.62116	-0.203218	0.297231	FALSE	0.324348	0.0226923	TRUE
FBgn0025809	Paf-AHalpha	140.65	7.13699	7.32768	0.0731456	0.744017	FALSE	-0.364058	0.00172563	TRUE
FBgn0025814	Mgstl	275.457	8.10621	6.73481	-0.518089	7.5444e-06	TRUE	-0.624729	1.01677e-08	TRUE
FBgn0025815	Mcm6	151.19	7.24117	8.36272	0.0228001	0.921507	FALSE	-0.0190708	0.882494	FALSE
FBgn0025820	JTBR	53.5158	5.74459	4.75706	-0.249905	0.150913	FALSE	-0.0477924	0.764638	FALSE
FBgn0025825	HDAC3	32.815	5.04067	5.38346	0.0246518	0.922254	FALSE	-0.295018	0.00896201	TRUE
FBgn0025830	IntS8	18.4742	4.21523	5.54669	-0.249496	0.18951	FALSE	0.0575926	0.732957	FALSE
FBgn0025832	Fen1	52.0158	5.70365	5.58284	-0.0584568	0.871375	FALSE	0.561481	0.00213248	TRUE
FBgn0025836	RhoGAP1A	61.0983	5.93542	7.93551	-0.246336	0.161205	FALSE	0.162783	0.248749	FALSE
FBgn0025839	ND-B14.5A	141.143	7.14203	5.22635	-0.126804	0.672411	FALSE	-0.00165891	0.996972	FALSE
FBgn0025864	Crag	51.0308	5.67612	8.23242	-0.282408	0.194356	FALSE	-0.631507	7.55731e-05	TRUE
FBgn0025865	Cortactin	87.2658	6.449	7.43635	0.510971	0.000386016	TRUE	-0.204465	0.137908	FALSE
FBgn0025866	CalpB	48.5208	5.6035	7.32136	-0.0689004	0.749073	FALSE	-0.259859	0.0233758	TRUE
FBgn0025874	Meics	35.445	5.15157	5.68499	-0.0231183	0.940414	FALSE	0.734993	1.77272e-07	TRUE
FBgn0025885	Inos	47.8533	5.58356	6.08391	0.362014	0.143791	FALSE	1.48186	3.57513e-15	TRUE
FBgn0025936	Eph	78.1367	6.28977	8.07648	-0.114794	0.57716	FALSE	-0.141001	0.274418	FALSE
FBgn0026015	Top3beta	60.2842	5.9161	7.21808	0.454671	0.000476203	TRUE	-0.00341017	0.983461	FALSE
FBgn0026056	Rlip	21.2442	4.41577	5.28684	0.0182668	0.952886	FALSE	0.760004	1.97983e-07	TRUE
FBgn0026059	Mhcl	30.6017	4.94025	6.37334	0.0723973	0.815313	FALSE	0.0333133	0.861393	FALSE
FBgn0026060	Mipp2	64.0933	6.00435	6.90562	-0.0833271	0.748383	FALSE	0.0771098	0.616021	FALSE
FBgn0026076	UBL3	45.6167	5.51465	5.93488	0.0842148	0.655131	FALSE	0.378101	0.000794484	TRUE
FBgn0026079	Nsun2	50.465	5.66007	6.64763	0.181541	0.282437	FALSE	-0.301768	0.0107493	TRUE
FBgn0026080	Tip60	55.02	5.7845	6.30715	-0.0445219	0.82889	FALSE	-0.143634	0.163148	FALSE
FBgn0026083	tyf	55.5383	5.79801	8.38397	0.0372029	0.905911	FALSE	0.378049	0.0118437	TRUE
FBgn0026084	cib	441.224	8.78569	7.9887	0.0709738	0.699651	FALSE	0.453534	8.12207e-06	TRUE
FBgn0026085	dgt4	52.7767	5.72456	4.63797	-0.261393	0.13646	FALSE	-0.105158	0.480406	FALSE
FBgn0026086	Adar	40.71	5.35085	6.18174	-0.0810969	0.664224	FALSE	0.0459379	0.704042	FALSE
FBgn0026088	CG14818	61.6008	5.94722	3.9757	-0.179174	0.426657	FALSE	0.0327522	0.862512	FALSE
FBgn0026089	CG14817	99.6992	6.64096	4.84018	0.177908	0.509234	FALSE	0.389849	0.0242696	TRUE
FBgn0026090	CG14812	63.4158	5.98904	4.90102	0.203718	0.405772	FALSE	-0.255233	0.115451	FALSE
FBgn0026143	CDC45L	85.855	6.42551	7.02823	-0.219741	0.26727	FALSE	1.11031	3.64807e-14	TRUE
FBgn0026144	CBP	117.668	6.87981	7.57538	-0.220816	0.194316	FALSE	-0.0912385	0.514443	FALSE
FBgn0026147	TTLL4A	39.395	5.3036	6.59851	-0.0966771	0.68031	FALSE	1.0459	3.35637e-15	TRUE
FBgn0026148	CG12253	49.7533	5.63962	5.45561	-0.0283045	0.909574	FALSE	-0.0994364	0.433609	FALSE
FBgn0026149	BCL7-like	88.2475	6.46512	6.75021	0.00751263	0.978023	FALSE	0.194253	0.0765463	FALSE
FBgn0026150	ApepP	108.958	6.76896	7.48611	-0.121638	0.487993	FALSE	-0.428174	7.2181e-05	TRUE
FBgn0026179	siz	41.7067	5.38566	7.41255	0.175343	0.398995	FALSE	-0.592604	1.04564e-05	TRUE
FBgn0026181	Rok	40.9483	5.35925	7.71523	0.0797259	0.7693	FALSE	-0.0474297	0.769074	FALSE
FBgn0026189	prominin-like	44.7517	5.48709	7.39979	0.0742544	0.7241	FALSE	-0.0849995	0.483604	FALSE
FBgn0026192	par-6	72.9017	6.18986	7.321	-0.139761	0.349944	FALSE	-0.203297	0.0506484	FALSE
FBgn0026196	nop5	294.215	8.20122	8.68347	0.28666	0.0166972	TRUE	-0.0871518	0.436642	FALSE
FBgn0026199	myo	33.6375	5.07628	6.36884	-0.759362	8.41472e-08	TRUE	-0.964865	5.73393e-13	TRUE
FBgn0026206	mei-P26	35.8733	5.16886	7.47823	-0.316454	0.129297	FALSE	0.381624	0.021787	TRUE
FBgn0026207	mbo	78.6975	6.30008	7.36827	-0.000136158	1	FALSE	-0.395774	0.000120719	TRUE
FBgn0026238	gus	437.52	8.77353	8.97271	-0.245688	0.129791	FALSE	-0.124739	0.352546	FALSE
FBgn0026239	gukh	16.0867	4.01673	6.08981	-0.357267	0.0866603	FALSE	0.220471	0.214513	FALSE
FBgn0026250	eIF1A	345.505	8.43298	8.15751	-0.0574733	0.784126	FALSE	-0.187876	0.0939896	FALSE
FBgn0026252	msk	180.949	7.50024	9.0832	0.1423	0.565098	FALSE	0.759819	1.58908e-07	TRUE
FBgn0026257	cav	122.774	6.94104	6.79277	-0.168858	0.387349	FALSE	-0.30619	0.0199389	TRUE
FBgn0026259	eIF5B	61.2592	5.93921	7.60353	0.137987	0.464307	FALSE	0.227873	0.0672047	FALSE
FBgn0026261	bonsai	96.2175	6.58973	5.94685	0.271114	0.148122	FALSE	0.301375	0.0430606	TRUE
FBgn0026262	bip2	67.65	6.08215	7.98383	-0.174495	0.371622	FALSE	-0.223997	0.0989868	FALSE
FBgn0026263	bip1	41.4808	5.37785	5.32577	-0.0800538	0.824046	FALSE	2.11061	2.67707e-18	TRUE
FBgn0026309	aft	11.8342	3.57703	4.24466	-0.475692	0.0211939	TRUE	1.23739	3.97938e-06	TRUE
FBgn0026313	X11L	32.2825	5.01714	6.85421	-0.03115	0.918539	FALSE	0.28878	0.0468926	TRUE
FBgn0026315	Ugt35a	12.3733	3.64078	4.03109	-0.797115	0.000296332	TRUE	-0.393677	0.0667506	FALSE
FBgn0026316	Ubc10	171.236	7.42068	6.85531	-0.148801	0.308394	FALSE	-0.179236	0.0894881	FALSE
FBgn0026317	Tsc1	65.9525	6.04554	7.71287	-0.00922014	0.977446	FALSE	-0.404077	0.000868525	TRUE
FBgn0026323	Tak1	40.1933	5.33247	6.74418	-0.13419	0.512264	FALSE	-0.20137	0.126245	FALSE
FBgn0026324	Taf10b	164.062	7.35898	5.70294	0.399947	0.0235007	TRUE	-0.0189789	0.916162	FALSE
FBgn0026326	Mad1	86.8733	6.4425	7.42579	0.211774	0.139275	FALSE	-0.326889	0.00265603	TRUE
FBgn0026361	2023-09-05	217.558	7.76592	8.32941	0.0958474	0.821516	FALSE	-0.973665	1.90334e-06	TRUE
FBgn0026369	Sara	25.3392	4.66898	6.45435	-0.240911	0.0924409	FALSE	0.669345	1.10252e-08	TRUE
FBgn0026370	SRPK	109.237	6.77264	8.32854	0.0508056	0.825095	FALSE	0.400278	0.000448299	TRUE
FBgn0026371	SAK	26.1125	4.71218	6.15827	-0.045066	0.845932	FALSE	-0.110597	0.364571	FALSE
FBgn0026372	RpL23A	3210.68	11.6487	11.1662	0.169423	0.305727	FALSE	-0.37893	0.00102919	TRUE
FBgn0026373	RpII33	117.618	6.8792	6.3264	0.0634558	0.787868	FALSE	-0.41414	0.000447577	TRUE
FBgn0026375	RhoGAPp190	69.875	6.12877	8.65476	-0.0523694	0.841415	FALSE	-0.326023	0.0116378	TRUE
FBgn0026376	Rgl	27.8492	4.80473	6.59633	0.115795	0.498005	FALSE	0.42154	6.50942e-05	TRUE
FBgn0026378	Rep	29.5783	4.89134	5.43439	0.0967873	0.617597	FALSE	0.239519	0.035008	TRUE
FBgn0026379	Pten	54.1758	5.76224	6.75203	-0.0454005	0.877616	FALSE	0.13354	0.384676	FALSE
FBgn0026380	Prosbeta3	480.075	8.90742	8.21758	0.240417	0.081263	FALSE	-0.154114	0.179579	FALSE
FBgn0026393	Or43b	7.1775	2.86344	2.91283	0.679944	0.00280393	TRUE	0.369585	0.0770393	FALSE
FBgn0026400	Noa36	182.063	7.50909	7.20844	0.310571	0.01396	TRUE	-0.142192	0.213986	FALSE
FBgn0026401	Nipped-B	66.44	6.05615	8.51891	-0.1348	0.556726	FALSE	-0.084029	0.582523	FALSE
FBgn0026402	NiPp1	37.4625	5.23122	5.1023	-0.155269	0.638477	FALSE	0.453767	0.0242041	TRUE
FBgn0026404	Dronc	95.1733	6.574	7.23703	-0.200974	0.141787	FALSE	-0.567179	1.67359e-08	TRUE
FBgn0026409	Mpcp2	500.027	8.96615	9.3401	0.149056	0.310217	FALSE	-0.303095	0.00314852	TRUE
FBgn0026415	Idgf4	415.284	8.6983	8.91595	0.108825	0.516054	FALSE	-0.274895	0.00807238	TRUE
FBgn0026417	Hus1-like	17.755	4.15826	3.75624	-0.474663	0.0862645	FALSE	-0.702121	0.000798171	TRUE
FBgn0026418	Hsc70Cb	179.373	7.48763	8.74173	0.133503	0.427703	FALSE	0.278885	0.0126593	TRUE
FBgn0026427	Su(var)2-HP2	36.8067	5.20581	7.5843	-0.102302	0.672411	FALSE	0.29301	0.0340247	TRUE
FBgn0026428	HDAC6	39.695	5.31452	6.8775	0.074342	0.771339	FALSE	0.287709	0.0405041	TRUE
FBgn0026430	Grip84	62.7242	5.97325	7.14504	-0.0300164	0.919374	FALSE	0.76152	7.486e-08	TRUE
FBgn0026431	Grip75	42.8933	5.42604	6.2094	-0.140935	0.542134	FALSE	-0.430099	0.00191362	TRUE
FBgn0026432	Grip163	12.705	3.67864	5.5127	-0.0191418	0.947262	FALSE	0.602701	4.41617e-06	TRUE
FBgn0026433	Grip128	35.6642	5.16044	6.47429	-0.262068	0.297983	FALSE	0.59885	0.00142255	TRUE
FBgn0026441	ear	51.0392	5.67636	7.28224	0.0360614	0.90128	FALSE	-0.189139	0.192783	FALSE
FBgn0026479	Drp1	47.885	5.58451	6.58311	-0.158245	0.476839	FALSE	0.825737	1.35286e-08	TRUE
FBgn0026533	Dek	449.713	8.81318	9.89319	0.186013	0.272105	FALSE	-0.429163	0.000333787	TRUE
FBgn0026566	CG1307	325.475	8.34685	7.7045	0.536744	1.1789e-05	TRUE	-0.0152311	0.915218	FALSE
FBgn0026570	CG5704	34.2042	5.10031	4.92924	0.3903	0.0280361	TRUE	0.376038	0.013212	TRUE
FBgn0026573	ADD1	59.5617	5.89873	7.65247	-0.0746779	0.709216	FALSE	0.123407	0.28751	FALSE
FBgn0026575	hang	93.4158	6.54714	9.29651	0.0312461	0.926312	FALSE	-0.315384	0.0529492	FALSE
FBgn0026576	Pisd	82.3358	6.3652	6.92034	-0.0527541	0.815515	FALSE	-0.123384	0.308827	FALSE
FBgn0026577	CG8677	41.9533	5.39415	8.30387	-0.0744105	0.781734	FALSE	-0.178771	0.218761	FALSE
FBgn0026582	Hmg-2	50.1983	5.65244	5.64144	0.047833	0.852546	FALSE	-0.449074	0.000345549	TRUE
FBgn0026593	CG5707	18.71	4.23343	4.34145	0.467704	0.0126592	TRUE	0.586445	0.00084551	TRUE
FBgn0026597	Axn	74.4967	6.22104	8.01992	-0.111	0.585005	FALSE	-0.259527	0.0324876	TRUE
FBgn0026598	Apc2	65.4917	6.03544	7.73207	-0.0521482	0.801316	FALSE	-0.307054	0.00348719	TRUE
FBgn0026602	Ady43A	13.8408	3.80124	4.44951	-0.807695	9.53329e-07	TRUE	-0.854642	1.90334e-06	TRUE
FBgn0026616	alpha-Man-IIb	50.5658	5.66294	7.80438	0.161855	0.428566	FALSE	0.0190881	0.905612	FALSE
FBgn0026619	Taz	35.7925	5.16561	5.50899	-0.249412	0.209637	FALSE	0.0694827	0.684336	FALSE
FBgn0026620	tacc	75.7758	6.24557	7.52209	-0.0190127	0.93437	FALSE	0.48096	8.03605e-06	TRUE
FBgn0026630	nes	67.705	6.08332	6.69866	-0.148242	0.442621	FALSE	-0.0620091	0.66473	FALSE
FBgn0026634	ldlCp	22.6658	4.5088	5.66127	-0.0192797	0.955259	FALSE	0.256156	0.118031	FALSE
FBgn0026666	MagR	29.3375	4.87958	3.78056	-0.106212	0.778186	FALSE	-0.0385603	0.887189	FALSE
FBgn0026679	IntS4	34.44	5.1102	6.51031	-0.0511273	0.861443	FALSE	0.185487	0.216972	FALSE
FBgn0026702	l(1)G0045	22.4308	4.49383	5.55145	-0.0699321	0.807741	FALSE	-0.0304744	0.865726	FALSE
FBgn0026713	l(1)G0007	64.5108	6.0137	7.34297	0.362065	0.0197883	TRUE	-0.311738	0.0199389	TRUE
FBgn0026718	fu12	41.99	5.39541	5.52983	0.0673342	0.830067	FALSE	1.34113	5.34934e-17	TRUE
FBgn0026722	drosha	34.7508	5.12312	6.9323	-0.00734115	0.980665	FALSE	-0.233853	0.031449	TRUE
FBgn0026737	CG6171	114.048	6.83477	6.21273	-0.0753325	0.757165	FALSE	-0.00208369	0.992299	FALSE
FBgn0026738	CG7857	44.9042	5.49199	5.15493	0.218073	0.345595	FALSE	1.37725	3.64015e-14	TRUE
FBgn0026741	mRpL18	66.53	6.0581	4.93343	0.0942427	0.722824	FALSE	-0.32626	0.0206651	TRUE
FBgn0026749	Yippee	54.08	5.75969	5.44225	0.0434248	0.856377	FALSE	-0.0673618	0.59812	FALSE
FBgn0026751	XRCC1	53.1933	5.73588	6.58007	-0.0281514	0.895078	FALSE	-0.0775567	0.487177	FALSE
FBgn0026761	Trap1	40.0808	5.32844	6.07	0.0259318	0.926002	FALSE	0.483659	0.000424698	TRUE
FBgn0026777	Rad23	356.364	8.47761	8.66865	0.00664643	0.983282	FALSE	-0.126278	0.306043	FALSE
FBgn0026778	Rad1	10.2942	3.3777	3.41896	-0.0068732	0.993837	FALSE	-0.37796	0.0815807	FALSE
FBgn0026787	Nhe1	18.3283	4.20385	5.07191	-0.128779	0.539523	FALSE	0.727796	6.17067e-07	TRUE
FBgn0026869	Thd1	20.605	4.37191	6.70568	-0.0342754	0.922387	FALSE	0.049427	0.79186	FALSE
FBgn0026873	MED18	74.2192	6.21566	5.31056	0.176112	0.297983	FALSE	0.293338	0.0171156	TRUE
FBgn0026876	CG11403	30.3158	4.92675	5.96645	-0.0781935	0.775028	FALSE	0.836993	3.88763e-08	TRUE
FBgn0026879	CG13364	1078.6	10.0751	7.47996	0.228809	0.269857	FALSE	-0.172753	0.265649	FALSE
FBgn0027052	STUB1	137.317	7.10241	7.00071	-0.157295	0.385885	FALSE	-0.352923	0.00351352	TRUE
FBgn0027053	CSN5	148.623	7.21649	7.01866	0.0559178	0.800325	FALSE	-0.277291	0.0130631	TRUE
FBgn0027054	CSN4	130.326	7.02709	7.19671	0.0336991	0.878987	FALSE	-0.269701	0.0102698	TRUE
FBgn0027055	CSN3	95.865	6.58444	6.95323	-0.0315514	0.883075	FALSE	-0.362085	0.000390055	TRUE
FBgn0027057	CSN1b	111.724	6.80509	7.30553	-0.120838	0.473334	FALSE	-0.48047	3.4315e-06	TRUE
FBgn0027066	Eb1	288.072	8.17078	8.73772	0.211118	0.216187	FALSE	-0.127958	0.336479	FALSE
FBgn0027070	CG17322	41.2575	5.37008	5.79714	-3.53754	2.1741e-157	TRUE	-3.51737	1.60924e-152	TRUE
FBgn0027079	ValRS	37.8125	5.2446	6.54363	0.122488	0.565098	FALSE	1.32117	4.80425e-25	TRUE
FBgn0027080	TyrRS	120.213	6.91065	7.36542	0.195719	0.152016	FALSE	-0.164566	0.123304	FALSE
FBgn0027081	ThrRS	179.192	7.48617	8.35276	0.0590165	0.754482	FALSE	-0.280054	0.00461535	TRUE
FBgn0027082	ProRS-m	16.1625	4.02348	4.18365	0.555459	0.000773912	TRUE	0.196201	0.215946	FALSE
FBgn0027083	MetRS-m	39.2833	5.29951	5.99341	0.736359	1.50378e-11	TRUE	0.272454	0.0133065	TRUE
FBgn0027084	LysRS	211.44	7.72479	8.31707	0.15393	0.295918	FALSE	-0.15134	0.15967	FALSE
FBgn0027085	LeuRS-m	23.6292	4.56859	5.70891	-0.0216831	0.934108	FALSE	0.743088	8.01473e-09	TRUE
FBgn0027086	IleRS	110.112	6.78414	8.45072	0.0213759	0.928792	FALSE	-0.220575	0.0501324	FALSE
FBgn0027087	HisRS	111.046	6.79631	7.38099	0.405383	0.00191108	TRUE	0.157571	0.208131	FALSE
FBgn0027088	GlyRS	71.6208	6.16432	7.0132	0.132618	0.453968	FALSE	1.30569	5.04093e-32	TRUE
FBgn0027090	GlnRS	70.8892	6.14953	7.01602	0.0149769	0.950819	FALSE	0.408994	0.000210343	TRUE
FBgn0027091	CysRS	36.24	5.18349	6.0069	-0.0184624	0.938435	FALSE	1.13756	1.93872e-24	TRUE
FBgn0027093	ArgRS	43.6433	5.45099	6.05536	0.0184283	0.946474	FALSE	0.597651	2.173e-06	TRUE
FBgn0027094	AlaRS	67.6917	6.08304	7.25789	-0.158442	0.483242	FALSE	0.280434	0.0656964	FALSE
FBgn0027095	Manf	196.558	7.61955	6.75952	0.212405	0.163406	FALSE	0.446378	8.19226e-05	TRUE
FBgn0027101	Dyrk3	33.0433	5.05065	6.59769	-0.064817	0.799969	FALSE	-0.159223	0.243981	FALSE
FBgn0027108	Inx2	269.238	8.07327	9.01538	0.30235	0.118382	FALSE	-0.351375	0.0204303	TRUE
FBgn0027259	Kmn1	90.2242	6.49704	5.28402	-0.106746	0.664224	FALSE	-0.219432	0.118198	FALSE
FBgn0027279	l(1)G0196	31.265	4.97108	6.99333	-0.18563	0.246571	FALSE	-0.347439	0.00251973	TRUE
FBgn0027280	l(1)G0193	80.5275	6.3332	7.32555	0.0149564	0.947262	FALSE	-0.415203	2.20748e-05	TRUE
FBgn0027287	Gmap	13.23	3.7366	5.64581	0.126894	0.676794	FALSE	0.429426	0.0153955	TRUE
FBgn0027291	l(1)G0156	139.368	7.12379	7.55788	0.098108	0.55709	FALSE	0.15973	0.128126	FALSE
FBgn0027296	temp	32.445	5.02436	5.64312	0.206657	0.221507	FALSE	-0.315056	0.0126003	TRUE
FBgn0027329	CCT6	232.942	7.86445	8.2851	0.0501083	0.848527	FALSE	0.220498	0.100549	FALSE
FBgn0027330	l(1)G0020	19.4833	4.29155	5.59606	0.244313	0.343432	FALSE	0.376279	0.0418462	TRUE
FBgn0027334	l(1)G0004	83.24	6.38094	5.76154	0.741213	2.7154e-10	TRUE	0.0615806	0.64118	FALSE
FBgn0027335	Rip11	53.1208	5.73392	6.90186	0.0615476	0.83595	FALSE	0.913681	6.15252e-10	TRUE
FBgn0027338	Kap-alpha3	509.277	8.99259	9.89166	0.0078497	0.977888	FALSE	-0.474254	8.03605e-06	TRUE
FBgn0027342	fz4	22.9033	4.52377	6.00296	-0.420611	0.0216458	TRUE	1.08384	6.52451e-10	TRUE
FBgn0027343	fz3	10.1483	3.35732	4.04663	0.144537	0.602747	FALSE	0.822236	1.61735e-05	TRUE
FBgn0027348	bgm	83.8117	6.3908	7.18746	0.490265	0.0254062	TRUE	0.589791	0.00286914	TRUE
FBgn0027356	Amph	22.925	4.52513	5.71801	-0.111769	0.624616	FALSE	0.732288	1.50645e-07	TRUE
FBgn0027358	Tim9b	12.9458	3.70552	3.87476	0.100795	0.708881	FALSE	0.361923	0.0324539	TRUE
FBgn0027359	Tim8	124.927	6.9661	5.49716	-0.0141451	0.972244	FALSE	0.793396	4.87324e-06	TRUE
FBgn0027360	Tim10	140.105	7.13139	5.82691	0.0494491	0.841321	FALSE	0.192887	0.132803	FALSE
FBgn0027363	Stam	57.28	5.84248	7.04812	0.0431104	0.851713	FALSE	-0.357214	0.00125726	TRUE
FBgn0027375	RecQ5	33.5892	5.07421	6.44579	-0.580227	7.89942e-06	TRUE	0.0952399	0.5024	FALSE
FBgn0027378	MRG15	110.418	6.78813	6.98937	0.0824248	0.689942	FALSE	-0.424378	0.000130118	TRUE
FBgn0027453	Dnz1	58.0017	5.86051	6.45325	0.0232756	0.922254	FALSE	-0.0905232	0.445012	FALSE
FBgn0027490	D12	22.2258	4.48064	5.74663	0.00705779	0.983282	FALSE	0.446014	0.00140373	TRUE
FBgn0027492	wdb	118.729	6.89275	8.34965	-0.0154624	0.955707	FALSE	0.466187	0.000118957	TRUE
FBgn0027493	AdSS	249.444	7.96315	8.60539	-0.0564915	0.799969	FALSE	-0.65568	1.71049e-09	TRUE
FBgn0027495	Smyd4-4	87.5825	6.45422	7.44412	0.156864	0.282032	FALSE	-0.191823	0.0667535	FALSE
FBgn0027496	epsilonCOP	110.727	6.79216	6.44364	0.110302	0.598378	FALSE	-0.236058	0.0564343	FALSE
FBgn0027497	Madm	30	4.91169	6.35109	0.378571	0.00975463	TRUE	0.143733	0.303838	FALSE
FBgn0027498	CG2061	20.825	4.38716	4.84773	-0.00422508	0.996636	FALSE	1.78526	1.49981e-13	TRUE
FBgn0027499	wde	38.6633	5.27662	7.17916	0.0799652	0.672782	FALSE	-9.4597e-06	1	FALSE
FBgn0027500	spd-2	127.441	6.99482	8.43444	-0.0860992	0.687837	FALSE	0.76717	3.43778e-11	TRUE
FBgn0027503	CG11970	31.3042	4.97288	7.1348	-0.0663792	0.795067	FALSE	-0.18164	0.178164	FALSE
FBgn0027504	CG8878	68.405	6.09814	7.78921	0.0635417	0.786997	FALSE	-0.0199406	0.892857	FALSE
FBgn0027505	Rab3-GAP	15.5767	3.97055	5.82361	0.113017	0.55938	FALSE	-0.239825	0.0370285	TRUE
FBgn0027506	EDTP	88.8358	6.47469	7.75336	0.239414	0.221802	FALSE	0.457236	0.00147037	TRUE
FBgn0027507	CG1344	73.4708	6.20106	7.12898	-0.305839	0.0300622	TRUE	-0.353822	0.00300755	TRUE
FBgn0027508	Tnks	27.9175	4.80826	6.98691	-0.199362	0.328416	FALSE	-0.385735	0.00631137	TRUE
FBgn0027509	TBCD	22.3433	4.48822	6.08093	-0.0186808	0.93548	FALSE	-0.301756	0.00621415	TRUE
FBgn0027512	CG10254	107.149	6.74482	8.55704	0.0785454	0.82221	FALSE	2.02897	1.43226e-31	TRUE
FBgn0027513	ana2	46.5158	5.54275	5.48417	0.0540871	0.886654	FALSE	0.740651	0.000103961	TRUE
FBgn0027514	CG1024	65.8808	6.04398	6.71816	0.012203	0.959624	FALSE	-0.275813	0.00807238	TRUE
FBgn0027515	CG7115	68.3817	6.09765	6.97431	0.00239567	0.996636	FALSE	0.327944	0.0106762	TRUE
FBgn0027518	Wdr24	25.0858	4.65454	5.59567	-0.0349852	0.88909	FALSE	0.788275	1.00706e-08	TRUE
FBgn0027521	CG3679	104.089	6.70306	7.7834	-0.180688	0.407538	FALSE	0.127419	0.414301	FALSE
FBgn0027524	CG3909	90.8833	6.50753	6.16778	0.0955932	0.698854	FALSE	-0.290653	0.0299207	TRUE
FBgn0027525	LTV1	165.414	7.37081	7.75081	0.132889	0.401068	FALSE	-0.339338	0.00100358	TRUE
FBgn0027526	Ublcp1	151.571	7.2448	7.04588	0.0208561	0.924893	FALSE	-0.270922	0.00732744	TRUE
FBgn0027528	goe	25.1983	4.66097	6.19581	-0.66636	7.46154e-08	TRUE	-0.773774	1.54908e-11	TRUE
FBgn0027529	tapas	41.9017	5.39237	6.63619	-0.413271	0.00950547	TRUE	1.4518	8.2291e-22	TRUE
FBgn0027532	CG7139	69.5725	6.12252	7.70562	-0.0759367	0.709065	FALSE	-0.397336	0.000261755	TRUE
FBgn0027535	botv	36.6267	5.19876	6.78776	-0.000366979	1	FALSE	-0.289294	0.0131186	TRUE
FBgn0027537	Nup93-1	124.967	6.96655	8.11563	-0.0972947	0.573253	FALSE	-0.23291	0.0247381	TRUE
FBgn0027538	beta4GalNAcTA	12.8025	3.68958	4.0264	-0.378606	0.11718	FALSE	0.282209	0.329771	FALSE
FBgn0027539	lili	49.0425	5.6189	6.64895	0.267498	0.0597416	FALSE	0.500027	1.47131e-05	TRUE
FBgn0027547	CG1927	128.717	7.00918	6.52963	0.0467297	0.835822	FALSE	-0.190393	0.083699	FALSE
FBgn0027548	nito	129.022	7.01259	8.51172	0.134894	0.462372	FALSE	0.0136678	0.924529	FALSE
FBgn0027549	CG7927	94.6842	6.56657	7.56642	-0.0504099	0.823232	FALSE	-0.384512	0.000490748	TRUE
FBgn0027552	CG10863	116.65	6.86728	6.4025	-0.017621	0.944109	FALSE	0.219425	0.060092	FALSE
FBgn0027553	NELF-B	54.7425	5.77722	6.58156	-0.0486222	0.807183	FALSE	-0.308267	0.00193551	TRUE
FBgn0027554	CG8042	31.4792	4.9809	5.72044	0.202414	0.200598	FALSE	0.162954	0.186508	FALSE
FBgn0027558	Pgant3	26.2133	4.71772	5.88688	-0.123899	0.526645	FALSE	-0.169847	0.17762	FALSE
FBgn0027561	CG18659	38.3858	5.26626	6.59875	0.032886	0.895817	FALSE	0.456658	0.000308191	TRUE
FBgn0027564	CG3149	19.4242	4.28719	4.89211	0.163094	0.449717	FALSE	0.314353	0.028691	TRUE
FBgn0027565	CG5498	50.7567	5.66837	5.71077	-0.184295	0.375165	FALSE	0.607195	5.06749e-05	TRUE
FBgn0027567	CG8108	279.419	8.1268	9.50372	0.438443	0.00187059	TRUE	-0.244252	0.0622113	FALSE
FBgn0027568	Cand1	41.6442	5.3835	7.08509	0.0574005	0.786524	FALSE	0.16533	0.149557	FALSE
FBgn0027569	cert	38.46	5.26903	6.18839	0.0782974	0.763096	FALSE	0.264671	0.0601356	FALSE
FBgn0027572	CG5009	16.2083	4.02754	4.92133	0.14171	0.452165	FALSE	0.567658	1.04208e-05	TRUE
FBgn0027574	CG5815	38.2708	5.26194	6.11274	0.0913183	0.644307	FALSE	-0.0701495	0.567346	FALSE
FBgn0027579	mino	71.86	6.16912	7.37335	-0.0828958	0.749907	FALSE	0.137924	0.350266	FALSE
FBgn0027580	PCB	37.485	5.23209	6.88504	0.0421323	0.893977	FALSE	0.0821949	0.656368	FALSE
FBgn0027581	CG6191	18.6	4.22497	5.6912	0.058083	0.839571	FALSE	1.18397	4.50722e-16	TRUE
FBgn0027582	CG6230	38.495	5.27034	7.03177	-0.0597652	0.7693	FALSE	0.239762	0.0273078	TRUE
FBgn0027583	CG7601	52.1842	5.7083	5.49258	0.556853	2.68428e-07	TRUE	1.25842	2.58778e-32	TRUE
FBgn0027587	CG7028	67.5525	6.08007	7.42569	0.100349	0.561443	FALSE	-0.320083	0.00175234	TRUE
FBgn0027588	GCS2alpha	231.749	7.85704	9.22656	0.0771198	0.69984	FALSE	-0.35355	0.00114882	TRUE
FBgn0027590	GstE12	65.7017	6.04005	5.24385	-0.52159	0.00132308	TRUE	-0.441927	0.00315151	TRUE
FBgn0027592	MED15	82.9842	6.3765	7.46089	0.11775	0.52802	FALSE	-0.446622	6.40471e-05	TRUE
FBgn0027594	drpr	20.8333	4.38773	5.99096	-0.132089	0.608853	FALSE	0.600533	7.26136e-05	TRUE
FBgn0027596	Kank	8.0225	3.02192	4.47288	-1.96069	6.67813e-16	TRUE	-0.703908	0.00333618	TRUE
FBgn0027597	CG17712	27.4942	4.78629	4.7344	-0.106783	0.775028	FALSE	0.711821	0.000789195	TRUE
FBgn0027598	cindr	45.9983	5.52664	6.97702	0.217904	0.278791	FALSE	0.314902	0.032422	TRUE
FBgn0027599	CG2790	55.6667	5.80133	6.19548	0.159251	0.280893	FALSE	0.169667	0.118031	FALSE
FBgn0027601	pdgy	52.3517	5.71292	6.66359	0.151259	0.373752	FALSE	0.248564	0.0372472	TRUE
FBgn0027602	CG8611	30.3933	4.93042	6.59237	0.27177	0.0765254	FALSE	-0.0316001	0.828966	FALSE
FBgn0027603	Ulp1	57.1583	5.83941	7.97965	-0.158618	0.335853	FALSE	-0.247622	0.0326779	TRUE
FBgn0027607	CG8230	24.9967	4.64942	5.66712	0.0939272	0.73933	FALSE	0.791239	3.35512e-07	TRUE
FBgn0027609	morgue	25.1583	4.65869	4.9278	-0.0964971	0.762663	FALSE	0.609516	0.000953244	TRUE
FBgn0027610	Dic1	25.3592	4.67011	4.80325	-0.756396	7.68647e-07	TRUE	-0.916585	4.61821e-10	TRUE
FBgn0027611	LManII	26.2267	4.71845	6.28622	1.18218	2.96984e-14	TRUE	0.701954	3.78251e-06	TRUE
FBgn0027615	CG6404	60.9633	5.93223	6.05988	-0.0535736	0.859372	FALSE	0.754949	1.23979e-06	TRUE
FBgn0027616	Ythdc1	69.3483	6.11787	7.42609	0.550304	8.15806e-06	TRUE	0.0767828	0.556621	FALSE
FBgn0027617	CG5808	44.1933	5.46902	6.15568	0.331239	0.00784632	TRUE	-0.0942684	0.418419	FALSE
FBgn0027619	eIF3j	109.799	6.78004	6.48886	0.164247	0.585005	FALSE	0.469264	0.0101744	TRUE
FBgn0027620	Acf	60.9742	5.93249	7.89149	0.862921	1.9528e-10	TRUE	1.98821	2.99066e-50	TRUE
FBgn0027621	Pfrx	19.2	4.27053	5.56841	0.344909	0.0792516	FALSE	-0.411764	0.00888275	TRUE
FBgn0027655	htt	3.15583	1.70303	4.92506	0.0976301	0.775586	FALSE	1.10524	9.07577e-10	TRUE
FBgn0027657	glob1	146.365	7.19441	6.96301	-0.0257597	0.929458	FALSE	-0.0319998	0.842088	FALSE
FBgn0027660	blot	70.7542	6.14678	7.50482	-0.00129358	0.999622	FALSE	-0.050278	0.748989	FALSE
FBgn0027779	VhaSFD	103.478	6.69458	7.40047	0.0226381	0.922877	FALSE	-0.0578536	0.634132	FALSE
FBgn0027780	Aasdh	11.0417	3.47789	4.92053	-0.0368655	0.890263	FALSE	-0.235651	0.0740178	FALSE
FBgn0027783	SMC2	90.7833	6.50594	8.1246	0.00135929	0.998103	FALSE	-0.457679	4.4087e-06	TRUE
FBgn0027784	Prp18	44.3967	5.47563	5.44103	-0.843275	1.88101e-12	TRUE	-1.20348	3.58497e-27	TRUE
FBgn0027785	NP15.6	186.608	7.54464	6.20395	-0.81812	8.48559e-10	TRUE	-1.1832	6.09674e-21	TRUE
FBgn0027786	Mtch	96.5233	6.5943	6.58619	-0.127667	0.469752	FALSE	-0.0177728	0.899447	FALSE
FBgn0027791	O-fut2	26.6458	4.74124	4.93589	0.171489	0.491225	FALSE	0.188475	0.293532	FALSE
FBgn0027794	Lrpprc2	12.19	3.61941	5.02892	0.430703	0.0119296	TRUE	0.0167961	0.931766	FALSE
FBgn0027835	Dp1	161.762	7.33862	9.5394	0.0458881	0.862717	FALSE	-0.367665	0.00440305	TRUE
FBgn0027836	Dgp-1	35.7492	5.16387	6.17832	0.0179631	0.940626	FALSE	-0.0980893	0.418447	FALSE
FBgn0027841	CstF64	67.4717	6.07835	6.2149	0.419025	0.00184843	TRUE	-0.0765464	0.562877	FALSE
FBgn0027843	CAH2	30.3092	4.92643	5.29976	-0.945692	6.87488e-09	TRUE	-0.597915	0.000438328	TRUE
FBgn0027864	Ogg1	25.5367	4.68014	4.59059	-0.0116747	0.973421	FALSE	0.0630838	0.712152	FALSE
FBgn0027865	Tsp96F	46.7983	5.55146	6.71543	-0.803051	1.20996e-09	TRUE	-0.636133	8.87401e-07	TRUE
FBgn0027866	CG9776	104.171	6.70419	8.08644	0.0233302	0.921507	FALSE	-0.285805	0.00859861	TRUE
FBgn0027868	Nup107	65.5892	6.03758	7.10134	0.157731	0.444995	FALSE	0.0925072	0.530854	FALSE
FBgn0027872	rdgBbeta	52.76	5.7241	5.67051	0.0377882	0.887135	FALSE	0.435807	0.000908886	TRUE
FBgn0027873	Cpsf100	46.135	5.53091	6.46459	0.144713	0.372044	FALSE	0.0709208	0.555192	FALSE
FBgn0027885	Aac11	89.4325	6.48434	7.52114	0.285608	0.115533	FALSE	-0.304311	0.0318811	TRUE
FBgn0027889	ball	161.137	7.33304	7.93131	0.109779	0.503446	FALSE	0.127404	0.235594	FALSE
FBgn0027903	CG12018	47.435	5.57092	5.44305	-0.181764	0.281169	FALSE	0.795724	6.42247e-09	TRUE
FBgn0027930	MP1	5.48583	2.48177	2.64312	-0.101894	0.808009	FALSE	-0.0305824	0.906597	FALSE
FBgn0027932	Akap200	612.896	9.25973	10.2405	0.438562	0.00296872	TRUE	-0.238909	0.0800406	FALSE
FBgn0027945	ppl	61.5525	5.94609	5.1172	0.0961673	0.744017	FALSE	0.581396	0.000340014	TRUE
FBgn0027948	msps	47.84	5.58316	8.03354	-0.216557	0.213301	FALSE	0.693845	4.99246e-08	TRUE
FBgn0027949	msb1l	252.567	7.9811	8.04235	0.0924705	0.663705	FALSE	-0.414245	0.000419389	TRUE
FBgn0027950	MBD-like	104.823	6.71319	6.4989	0.0387968	0.852244	FALSE	-0.29208	0.00302664	TRUE
FBgn0027951	MTA1-like	110.427	6.78825	8.54838	0.120816	0.486946	FALSE	-0.0819781	0.492562	FALSE
FBgn0028292	ric8a	46.6267	5.54617	6.49081	-0.0260655	0.915255	FALSE	-0.0818861	0.5024	FALSE
FBgn0028325	Pdha	149.704	7.22693	7.46954	-0.174692	0.389708	FALSE	0.293165	0.0386078	TRUE
FBgn0028327	l(1)G0320	208.882	7.70724	7.75689	0.0690941	0.716395	FALSE	0.313396	0.00237452	TRUE
FBgn0028331	l(1)G0289	201.033	7.65201	8.91443	0.0541638	0.804566	FALSE	-0.126739	0.283942	FALSE
FBgn0028341	Ptpmeg2	181.743	7.50655	8.61822	0.0815368	0.711334	FALSE	-0.101475	0.434159	FALSE
FBgn0028342	ATPsyndelta	568.552	9.1514	7.88066	0.0168388	0.949455	FALSE	-0.387749	0.00078402	TRUE
FBgn0028343	Ankle2	112.332	6.81292	8.37905	0.137183	0.429905	FALSE	0.0652665	0.605419	FALSE
FBgn0028360	Cdc7	44.9683	5.49404	6.63337	-0.213774	0.359399	FALSE	0.97081	1.88764e-09	TRUE
FBgn0028369	kirre	3.83083	1.97484	3.57241	-3.19646	3.59241e-38	TRUE	-2.31085	3.13798e-22	TRUE
FBgn0028372	isopeptidase-T-3	15.5742	3.97032	4.94029	-0.627886	1.406e-05	TRUE	-0.622748	1.45538e-06	TRUE
FBgn0028375	heix	44.7525	5.48712	6.83131	-0.184394	0.240168	FALSE	-0.30854	0.0065928	TRUE
FBgn0028380	fal	76.7825	6.26458	6.75402	-0.208691	0.368259	FALSE	0.0892656	0.613311	FALSE
FBgn0028382	cyp33	47.3175	5.56735	4.99818	0.230872	0.319485	FALSE	-0.123136	0.479941	FALSE
FBgn0028387	chm	40.515	5.34394	6.50171	-0.139715	0.428566	FALSE	0.250633	0.0362313	TRUE
FBgn0028394	CG17834	16.05	4.01346	4.37184	0.14435	0.572687	FALSE	0.510921	0.00167073	TRUE
FBgn0028397	Tob	21.415	4.42727	6.04199	-0.148765	0.498007	FALSE	-0.0671033	0.668694	FALSE
FBgn0028398	Taf10	117.001	6.87161	5.57448	0.279124	0.1092	FALSE	-0.118905	0.405567	FALSE
FBgn0028399	TMS1	83.0375	6.37743	6.83156	0.135951	0.517308	FALSE	-0.279957	0.0294768	TRUE
FBgn0028402	Sin	25.745	4.69181	4.88864	0.129681	0.749907	FALSE	0.249189	0.288531	FALSE
FBgn0028406	Drep4	18.9433	4.25121	4.88866	0.434524	0.00690014	TRUE	1.03355	3.65264e-12	TRUE
FBgn0028408	Drep2	162.73	7.34722	8.66322	0.224006	0.148643	FALSE	-0.35878	0.00241674	TRUE
FBgn0028411	Nxt1	390.788	8.61061	6.80328	-0.0478901	0.860907	FALSE	-0.326564	0.0134959	TRUE
FBgn0028421	Kap3	21.4183	4.42749	5.78308	0.0480274	0.854546	FALSE	0.719485	1.65031e-05	TRUE
FBgn0028425	JhI-21	92.2008	6.52827	7.23926	-0.318914	0.00796767	TRUE	-0.326677	0.00199579	TRUE
FBgn0028426	RNaseZ	9.88167	3.31928	4.37559	1.47649	7.69238e-17	TRUE	0.215831	0.276474	FALSE
FBgn0028427	Ilk	71.1175	6.15416	6.41395	-0.118564	0.509405	FALSE	0.262466	0.0218715	TRUE
FBgn0028429	I-2	91.4642	6.51671	6.75493	-0.0166224	0.94257	FALSE	-0.363729	0.000322886	TRUE
FBgn0028434	Ercc1	23.7367	4.57511	3.85211	0.296256	0.18405	FALSE	1.2944	7.87947e-13	TRUE
FBgn0028436	ECSIT	30.4058	4.93101	4.86479	0.280908	0.0842954	FALSE	0.154238	0.267202	FALSE
FBgn0028467	CG11070	23.6742	4.57132	5.84563	-0.152514	0.326487	FALSE	1.08399	4.90716e-17	TRUE
FBgn0028468	rtet	89.0667	6.47843	6.85886	0.239948	0.0534348	FALSE	0.0495712	0.665956	FALSE
FBgn0028471	Nab2	82.7017	6.37159	7.88522	0.0546229	0.795067	FALSE	-0.336434	0.00163191	TRUE
FBgn0028473	Non1	445.127	8.7984	9.62196	0.231792	0.0810474	FALSE	-0.290685	0.00642454	TRUE
FBgn0028474	CG4119	79.4675	6.31411	7.96351	0.438421	0.00280973	TRUE	-0.119944	0.400132	FALSE
FBgn0028475	Hrd3	66.0567	6.04781	7.28659	0.127979	0.571033	FALSE	0.449391	0.000818778	TRUE
FBgn0028476	Usp1	60.1308	5.91243	7.8552	0.0105206	0.977369	FALSE	0.0666304	0.679188	FALSE
FBgn0028479	Mtpalpha	215.357	7.75125	8.82542	0.2608	0.0423655	TRUE	0.140762	0.209798	FALSE
FBgn0028480	CG17841	81.37	6.3482	6.9334	0.0576231	0.77578	FALSE	0.127606	0.253018	FALSE
FBgn0028484	Ack	34.7242	5.12202	6.99851	0.265429	0.0871094	FALSE	-0.271747	0.0292294	TRUE
FBgn0028487	f-cup	22.19	4.47832	5.44857	-0.169913	0.334118	FALSE	-0.508663	1.20527e-05	TRUE
FBgn0028490	CG31705	56.4883	5.82243	6.7762	-0.470661	0.000230298	TRUE	-0.695722	9.89806e-10	TRUE
FBgn0028494	CG6424	11.4167	3.52565	5.44213	-0.0993285	0.775015	FALSE	0.44841	0.0176914	TRUE
FBgn0028497	CG3530	28.6725	4.84662	5.98056	0.0609955	0.7693	FALSE	-0.269105	0.013914	TRUE
FBgn0028499	CG7985	7.64333	2.95295	3.93188	-1.13	9.84409e-11	TRUE	-1.23977	1.75345e-12	TRUE
FBgn0028500	Rich	23.0808	4.53486	6.488	-0.135821	0.427703	FALSE	-0.779478	5.70869e-13	TRUE
FBgn0028504	CG12182	5.52833	2.49271	3.96817	0.349897	0.14234	FALSE	-0.107655	0.566201	FALSE
FBgn0028506	CG4455	89.8358	6.49082	6.75621	0.333582	0.071809	FALSE	0.122342	0.439077	FALSE
FBgn0028507	CG3793	25.5567	4.68126	4.85328	0.339624	0.099821	FALSE	-0.0575661	0.769288	FALSE
FBgn0028509	CenG1A	19.7892	4.31391	6.02174	-0.0785265	0.796295	FALSE	0.06301	0.726013	FALSE
FBgn0028515	EndoGI	49.3325	5.62739	5.5055	-0.0623192	0.800325	FALSE	0.330362	0.0198663	TRUE
FBgn0028516	ZnT35C	28.37	4.83137	5.07113	-0.515466	0.0219232	TRUE	0.868549	3.76043e-05	TRUE
FBgn0028523	CG5888	64.15	6.00562	6.55468	0.737957	0.0016054	TRUE	-0.10838	0.633553	FALSE
FBgn0028525	c(2)M	4.28833	2.13367	2.78839	0.302337	0.224077	FALSE	1.23514	0.000577089	TRUE
FBgn0028530	mTTF	40.1883	5.33229	5.45171	-0.000703466	1	FALSE	-0.492039	0.000782249	TRUE
FBgn0028538	Sec71	11.77	3.56925	5.73988	-0.0431374	0.884568	FALSE	0.0879978	0.593675	FALSE
FBgn0028539	Eato	51.1167	5.67854	7.67618	-0.0802703	0.710652	FALSE	-0.236192	0.0482734	TRUE
FBgn0028540	CG9008	2.8975	1.58376	2.19171	-0.780092	0.00711439	TRUE	-0.232454	0.415369	FALSE
FBgn0028541	TM9SF4	37.2725	5.22391	6.07893	-0.0183426	0.950819	FALSE	0.435481	0.00109552	TRUE
FBgn0028546	ics	120.286	6.91152	6.4895	0.0457824	0.830726	FALSE	-0.117275	0.283893	FALSE
FBgn0028552	gammaSnap1	28.9908	4.86249	4.45626	-0.00395332	0.998012	FALSE	0.128202	0.648198	FALSE
FBgn0028554	x16	345.425	8.43265	8.89713	0.429558	0.00819952	TRUE	-0.47187	0.000912845	TRUE
FBgn0028563	sut1	59.1892	5.8897	6.63992	0.0654431	0.845445	FALSE	0.175993	0.352197	FALSE
FBgn0028577	hfp	134.948	7.07733	8.07712	0.351654	0.014991	TRUE	-0.35008	0.00517466	TRUE
FBgn0028579	phtf	37.7333	5.24159	6.65941	-0.0115839	0.967812	FALSE	-0.102843	0.421754	FALSE
FBgn0028581	mei-217	3.51	1.852	3.72875	-0.738666	0.0482465	TRUE	0.445815	0.201332	FALSE
FBgn0028582	lqf	49.0858	5.62017	7.11996	-0.0310933	0.881198	FALSE	0.0433024	0.710757	FALSE
FBgn0028622	qsm	3.76417	1.95016	2.37532	0.429044	0.0921218	FALSE	0.875418	7.55144e-05	TRUE
FBgn0028646	aralar1	41.1992	5.36804	6.33084	0.127452	0.659765	FALSE	1.07822	3.77712e-10	TRUE
FBgn0028647	CG11902	13.0375	3.71562	5.47924	-0.0469735	0.842765	FALSE	1.14073	6.27285e-19	TRUE
FBgn0028648	mRpL50	69.8042	6.12731	4.98716	0.322639	0.0349496	TRUE	0.528398	3.3959e-05	TRUE
FBgn0028658	Adat1	2.48833	1.37202	1.77279	-0.244544	0.621362	FALSE	0.850407	0.00339466	TRUE
FBgn0028662	VhaPPA1-1	172.189	7.42869	7.34124	-0.0313962	0.874907	FALSE	0.0221541	0.850415	FALSE
FBgn0028663	VhaM9.7-b	184.293	7.52664	6.26424	-0.130662	0.539555	FALSE	0.0534955	0.721063	FALSE
FBgn0028664	VhaM9.7-c	68.3183	6.09631	5.27885	-0.395707	0.00964616	TRUE	-0.625498	8.97182e-07	TRUE
FBgn0028670	Vha100-2	87.5517	6.45371	7.57493	-0.0378616	0.902239	FALSE	0.527586	0.000424698	TRUE
FBgn0028671	Vha100-1	76.6267	6.26166	7.49256	-0.0847407	0.666047	FALSE	-0.327204	0.00286871	TRUE
FBgn0028683	spt4	278.673	8.12295	5.96454	0.0411668	0.900215	FALSE	-0.299173	0.0496978	TRUE
FBgn0028684	Rpt5	165.885	7.37491	7.53863	-0.0903133	0.676608	FALSE	0.696916	5.57104e-09	TRUE
FBgn0028685	Rpt4	366.451	8.51787	8.6707	0.140739	0.413061	FALSE	-0.347865	0.00202005	TRUE
FBgn0028686	Rpt3	224.366	7.81035	7.80162	0.16487	0.285793	FALSE	0.643937	1.68093e-09	TRUE
FBgn0028687	Rpt1	279.699	8.12825	8.25318	0.108484	0.486209	FALSE	0.187403	0.0633557	FALSE
FBgn0028688	Rpn7	154.204	7.26963	7.16026	0.0373285	0.904006	FALSE	0.590204	7.58781e-05	TRUE
FBgn0028689	Rpn6	339.878	8.4093	8.88978	-0.0583307	0.77383	FALSE	-0.337227	0.00130493	TRUE
FBgn0028690	Rpn5	228.257	7.83515	8.28048	-0.0373088	0.872798	FALSE	0.292482	0.0102329	TRUE
FBgn0028691	Rpn9	198.977	7.63718	7.51772	-0.0114542	0.966924	FALSE	0.640767	1.76196e-08	TRUE
FBgn0028692	Rpn2	150.562	7.23518	8.5572	0.0708181	0.745356	FALSE	0.295791	0.0118032	TRUE
FBgn0028693	Rpn12	521.939	9.02801	8.49924	0.174505	0.267223	FALSE	-0.261431	0.0210351	TRUE
FBgn0028694	Rpn11	204.251	7.6749	7.30556	-0.0851395	0.790114	FALSE	0.501924	0.0030992	TRUE
FBgn0028695	Rpn1	126.458	6.98366	8.12193	0.0390703	0.898719	FALSE	0.473894	0.00153738	TRUE
FBgn0028697	RpL15	5178.35	12.3383	11.2081	0.235866	0.241491	FALSE	-0.120862	0.444587	FALSE
FBgn0028700	RfC38	179.577	7.48927	7.38885	-0.263372	0.0336145	TRUE	-0.802749	5.27202e-16	TRUE
FBgn0028703	Nhe3	30.4442	4.93282	6.20169	-0.0523363	0.843137	FALSE	0.603122	1.02722e-05	TRUE
FBgn0028707	Mt2	4.74833	2.27749	1.95317	1.65851	2.67622e-10	TRUE	0.293182	0.200188	FALSE
FBgn0028708	Mst85C	108.832	6.76729	6.77625	0.129098	0.426135	FALSE	-0.25509	0.0150468	TRUE
FBgn0028717	Lnk	52.9408	5.72903	7.02444	0.20512	0.198555	FALSE	-0.00941472	0.948994	FALSE
FBgn0028734	Fmr1	105.65	6.72451	7.9935	0.187291	0.444474	FALSE	0.582398	0.000233602	TRUE
FBgn0028737	eEF1beta	2342.75	11.194	10.3049	0.194315	0.239341	FALSE	-0.274239	0.0237231	TRUE
FBgn0028741	fab1	9.82833	3.31155	5.91128	-0.012822	0.967403	FALSE	-0.360982	0.00396087	TRUE
FBgn0028743	Dhit	14.4333	3.86129	5.21361	-1.33778	3.12942e-18	TRUE	-1.65745	2.82001e-29	TRUE
FBgn0028744	CG5033	97.4133	6.60753	7.64647	0.146286	0.332234	FALSE	-0.30059	0.0034534	TRUE
FBgn0028746	CG18508	72.7808	6.18747	4.73927	0.00498565	0.996356	FALSE	-0.0282634	0.877469	FALSE
FBgn0028833	Dak1	98.3125	6.62077	6.37726	0.133536	0.409407	FALSE	-0.0936298	0.417131	FALSE
FBgn0028836	CSN7	119.403	6.9009	6.69962	-0.098105	0.638386	FALSE	-0.50367	1.23506e-05	TRUE
FBgn0028837	CSN6	141.248	7.1431	6.95846	0.0785061	0.710466	FALSE	-0.374405	0.000940291	TRUE
FBgn0028894	GMF	50.1292	5.65045	5.17068	-0.108592	0.775028	FALSE	-0.442564	0.0253581	TRUE
FBgn0028895	CG17328	24.8408	4.64044	4.6849	0.0368524	0.897467	FALSE	0.337301	0.0183074	TRUE
FBgn0028897	CG4935	27.8292	4.8037	4.3666	0.0522857	0.874182	FALSE	0.0355081	0.858119	FALSE
FBgn0028916	CG33090	43.6267	5.45044	6.80749	0.10157	0.765304	FALSE	1.12398	1.15104e-10	TRUE
FBgn0028919	CG16865	72.4183	6.18027	5.59392	-0.192849	0.204258	FALSE	-0.172238	0.139816	FALSE
FBgn0028926	NC2beta	40.185	5.33217	4.20371	0.571984	0.0254263	TRUE	-0.135362	0.569157	FALSE
FBgn0028931	CG16863	6.03083	2.61608	3.33468	-0.0462488	0.926087	FALSE	-0.0416607	0.878627	FALSE
FBgn0028932	CG16890	23.3017	4.54854	4.0084	0.0166528	0.964406	FALSE	0.33147	0.0490911	TRUE
FBgn0028952	Kebab	14.8133	3.89853	4.65273	-0.00659489	0.993992	FALSE	-0.210947	0.164825	FALSE
FBgn0028953	CG14478	150.458	7.23417	8.84668	-0.0362244	0.879539	FALSE	-0.137473	0.263991	FALSE
FBgn0028955	CG8788	29.38	4.88166	4.76988	0.191959	0.25684	FALSE	-0.0450099	0.746202	FALSE
FBgn0028962	AlaRS-m	12.9508	3.70607	4.93629	-0.171897	0.502036	FALSE	0.203042	0.288645	FALSE
FBgn0028965	A16	55.7675	5.80394	5.70228	0.124576	0.672608	FALSE	0.133695	0.477409	FALSE
FBgn0028968	gammaCOP	46.8992	5.55456	6.74978	0.0921689	0.655997	FALSE	0.614294	1.51741e-07	TRUE
FBgn0028969	deltaCOP	56.6333	5.82612	6.48123	0.249076	0.120931	FALSE	0.753991	1.53181e-09	TRUE
FBgn0028970	betaggt-II	18.7592	4.23719	4.33876	0.0703084	0.85105	FALSE	-0.800153	3.98315e-06	TRUE
FBgn0028974	xmas-2	35.7458	5.16373	7.12071	-0.169925	0.426657	FALSE	0.456964	0.00122984	TRUE
FBgn0028978	trbl	91.2825	6.51385	7.54195	0.484285	0.00404881	TRUE	-0.645413	8.6838e-06	TRUE
FBgn0028980	tant	76.4183	6.25773	6.48442	-0.0517856	0.79823	FALSE	-0.214732	0.0375353	TRUE
FBgn0028982	Spt6	123.802	6.95306	9.36218	0.0164558	0.964406	FALSE	-0.418875	0.00819235	TRUE
FBgn0028983	Spn55B	12.5192	3.65754	3.63696	0.168094	0.716395	FALSE	-0.288887	0.231393	FALSE
FBgn0028984	Spn88Ea	108.665	6.76507	6.93201	0.107443	0.52968	FALSE	0.148955	0.169881	FALSE
FBgn0028990	Spn27A	79.4383	6.31358	6.62749	0.278287	0.0322158	TRUE	-0.177456	0.111921	FALSE
FBgn0028991	seq	7.80583	2.98292	4.6847	-0.0031829	1	FALSE	-0.00727638	0.981708	FALSE
FBgn0028992	sds22	59.8042	5.90458	5.8163	0.15805	0.394784	FALSE	0.515049	3.98326e-05	TRUE
FBgn0028997	nmdyn-D7	28.6033	4.84315	4.7487	-0.14489	0.557337	FALSE	0.270498	0.123084	FALSE
FBgn0029002	miple2	44.0225	5.46344	5.18623	0.239861	0.39384	FALSE	0.241396	0.194561	FALSE
FBgn0029006	Smurf	78.7025	6.30017	8.32554	-0.0317644	0.897703	FALSE	-0.206924	0.0876007	FALSE
FBgn0029067	Dd	61.5133	5.94517	7.23978	-0.0770626	0.707241	FALSE	-0.123235	0.298143	FALSE
FBgn0029079	icln	208.367	7.70367	6.83722	0.0957386	0.610353	FALSE	-0.34376	0.00130493	TRUE
FBgn0029088	disp	27.2567	4.77382	6.75217	0.0162111	0.951679	FALSE	-0.0712027	0.58462	FALSE
FBgn0029092	ced-6	200.791	7.65027	8.60861	-0.135245	0.507002	FALSE	-0.0198978	0.897297	FALSE
FBgn0029093	cathD	486.142	8.92553	9.00728	0.15941	0.337658	FALSE	-0.270318	0.0191846	TRUE
FBgn0029094	asf1	189.947	7.57021	7.27245	-0.212471	0.24984	FALSE	-0.290298	0.0338739	TRUE
FBgn0029095	aru	9.29833	3.2324	4.51926	1.1325	6.8525e-07	TRUE	0.14507	0.550455	FALSE
FBgn0029113	Uba2	235.346	7.87925	8.77713	0.133204	0.38174	FALSE	-0.300496	0.00310565	TRUE
FBgn0029114	Tollo	13.9558	3.8131	6.42025	-0.855411	3.24057e-05	TRUE	-0.027197	0.908631	FALSE
FBgn0029117	Surf1	32.7508	5.03786	4.49019	-0.0455836	0.888886	FALSE	0.742326	9.18104e-06	TRUE
FBgn0029118	ScsbetaG	60.84	5.92932	6.177	-0.11754	0.586829	FALSE	-0.467351	0.000138759	TRUE
FBgn0029121	Sras	30.9933	4.95853	4.82933	0.010982	0.980671	FALSE	-0.0491807	0.766489	FALSE
FBgn0029131	Debcl	53.1025	5.73342	5.93274	-0.128059	0.65063	FALSE	1.2051	2.02083e-11	TRUE
FBgn0029133	REG	260.817	8.02745	8.05605	-0.100134	0.583004	FALSE	-0.282295	0.00898927	TRUE
FBgn0029134	Prosbeta5	666.207	9.38004	9.08224	0.17223	0.279601	FALSE	-0.189946	0.102313	FALSE
FBgn0029137	Patsas	2.84167	1.55663	2.41357	-1.07471	0.000210617	TRUE	-0.029994	0.960715	FALSE
FBgn0029148	NHP2	301.163	8.23488	6.97773	0.265149	0.153002	FALSE	-0.163561	0.268845	FALSE
FBgn0029152	Mkrn1	150.603	7.23557	8.3145	-0.355877	0.0023012	TRUE	-0.569832	2.38679e-08	TRUE
FBgn0029155	Men-b	38.4308	5.26794	6.14241	-0.131833	0.625712	FALSE	0.33329	0.0675667	FALSE
FBgn0029157	ssh	49.8608	5.64273	7.47831	0.13691	0.540734	FALSE	0.816387	1.45402e-09	TRUE
FBgn0029158	Las	39.4333	5.305	5.23784	0.0157683	0.962126	FALSE	0.229558	0.114025	FALSE
FBgn0029161	slmo	161.35	7.33494	7.12861	0.115636	0.493187	FALSE	-0.15555	0.16248	FALSE
FBgn0029174	Fkbp59	155.093	7.27792	7.2678	-0.00791871	0.983185	FALSE	0.39157	0.00769889	TRUE
FBgn0029175	sotv	27.6233	4.79303	5.86367	-0.19159	0.231678	FALSE	-0.283119	0.0168829	TRUE
FBgn0029176	eEF1gamma	1893.72	10.8871	11.2618	0.206261	0.113663	FALSE	-0.212156	0.0404451	TRUE
FBgn0029502	COQ7	51.32	5.68426	4.82197	0.0384118	0.887779	FALSE	0.719627	1.10994e-06	TRUE
FBgn0029503	CHORD	58.5108	5.8731	5.7014	0.397787	0.000691082	TRUE	0.415232	9.16972e-05	TRUE
FBgn0029504	CHES-1-like	9.32583	3.23662	5.3906	-0.646537	3.68559e-05	TRUE	-0.20897	0.231393	FALSE
FBgn0029506	Tsp42Ee	132.892	7.05519	7.11253	-0.157208	0.371735	FALSE	-0.340525	0.00396125	TRUE
FBgn0029508	Tsp42Ea	8.03583	3.02429	2.65441	-0.511164	0.162594	FALSE	0.766702	0.00657394	TRUE
FBgn0029512	Aos1	319.051	8.31809	8.06808	0.0437188	0.865477	FALSE	-0.223489	0.0800406	FALSE
FBgn0029514	312	62.155	5.96012	5.16464	0.160497	0.44727	FALSE	0.0854752	0.582426	FALSE
FBgn0029522	CG13373	140.163	7.13199	6.15338	-0.30707	0.0182311	TRUE	-0.382904	0.000739703	TRUE
FBgn0029524	CG3176	9.07	3.19692	1.54307	0.181968	0.748006	FALSE	0.383992	0.131026	FALSE
FBgn0029525	CG18273	28.9725	4.86158	6.68733	0.330805	0.00901095	TRUE	0.211274	0.062509	FALSE
FBgn0029529	CG13365	83.5542	6.38637	4.42176	-0.0109512	0.982809	FALSE	-0.112251	0.556621	FALSE
FBgn0029594	CG14806	107.463	6.74904	5.72738	-0.0862749	0.650284	FALSE	-0.198675	0.0681708	FALSE
FBgn0029603	CG14053	1.59083	0.757734	1.06479	-1.26479	6.21702e-06	TRUE	-0.502986	0.149989	FALSE
FBgn0029629	eIF3g1	432.698	8.75755	8.30772	0.38551	0.00312584	TRUE	-0.245271	0.0391111	TRUE
FBgn0029648	CG3603	15.7517	3.98656	3.1395	-0.291453	0.502476	FALSE	-0.665184	0.0505791	FALSE
FBgn0029664	CG10802	66.1375	6.04958	6.19243	-0.0309066	0.889417	FALSE	-0.388669	0.000241071	TRUE
FBgn0029665	CG14270	133.341	7.06006	6.06601	0.0837888	0.757773	FALSE	-0.218409	0.126245	FALSE
FBgn0029666	CG10803	35.0725	5.13638	6.3918	-0.0581157	0.807183	FALSE	0.376521	0.00253312	TRUE
FBgn0029672	CG2875	74.17	6.21471	6.60207	0.399022	0.0010903	TRUE	0.229261	0.0448756	TRUE
FBgn0029676	HIP-R	175.976	7.46005	8.13789	0.0839972	0.652006	FALSE	-0.379909	0.000247832	TRUE
FBgn0029685	CG2938	63.4242	5.98923	7.52893	-0.0131654	0.966265	FALSE	-0.134086	0.334205	FALSE
FBgn0029686	Glos	22.9975	4.52966	6.01891	0.12663	0.531709	FALSE	0.384287	0.00247436	TRUE
FBgn0029687	Vap33	229.579	7.84348	8.87999	0.0943195	0.6504	FALSE	-0.0862408	0.502343	FALSE
FBgn0029688	lva	18.3608	4.2064	6.98513	0.132414	0.593687	FALSE	0.858863	2.70287e-09	TRUE
FBgn0029689	CG6428	14.4708	3.86501	4.77942	-0.0708905	0.849265	FALSE	0.914379	7.05759e-05	TRUE
FBgn0029693	CG6379	15.2375	3.93899	5.16755	0.0227856	0.963098	FALSE	0.181101	0.418979	FALSE
FBgn0029706	CG3626	14.8125	3.89845	5.33913	-0.0369839	0.921507	FALSE	1.19762	4.10938e-10	TRUE
FBgn0029709	CHOp24	126.429	6.98333	6.64448	0.18693	0.233803	FALSE	-0.0465617	0.715888	FALSE
FBgn0029710	CG3568	3.84917	1.98155	2.35764	-0.279904	0.433961	FALSE	-0.285782	0.189102	FALSE
FBgn0029711	Usf	15.2608	3.94118	5.0948	-0.115377	0.598378	FALSE	0.549301	8.14799e-05	TRUE
FBgn0029712	CG15912	6.965	2.82069	2.03159	-0.507106	0.052574	FALSE	-0.0830553	0.783797	FALSE
FBgn0029713	CG11436	32.0108	5.00499	5.54916	0.11248	0.573128	FALSE	0.643991	8.80087e-08	TRUE
FBgn0029714	CG3527	102.832	6.68555	6.09469	0.0169405	0.955269	FALSE	-0.155565	0.233251	FALSE
FBgn0029715	CG11444	357.789	8.48337	8.12362	0.170309	0.336018	FALSE	-0.425965	0.000416505	TRUE
FBgn0029718	mRpL30	154.062	7.26831	5.97767	-0.0511428	0.848604	FALSE	0.308443	0.0228908	TRUE
FBgn0029733	CG6927	104.071	6.70281	7.00702	-0.128446	0.812652	FALSE	3.55651	1.8776e-28	TRUE
FBgn0029736	CG4041	21.1542	4.40967	5.43308	0.213914	0.205311	FALSE	0.441983	0.000812193	TRUE
FBgn0029737	CG6903	28.685	4.84725	5.4534	-0.0618061	0.840457	FALSE	0.318917	0.060618	FALSE
FBgn0029750	CG3323	5.1825	2.40122	3.49715	-2.67325	2.43835e-36	TRUE	-2.76316	2.64702e-47	TRUE
FBgn0029753	CG4198	1.34167	0.527738	0.95402	0.137457	0.825229	FALSE	-0.27902	0.494775	FALSE
FBgn0029755	Sas10	85.6442	6.42197	6.79625	0.393971	0.00708454	TRUE	-0.249598	0.0560534	FALSE
FBgn0029756	CG3309	41.6483	5.38365	6.41815	-0.0900511	0.650284	FALSE	-0.311386	0.00557968	TRUE
FBgn0029763	Usp16-45	120.104	6.90934	8.74588	0.170025	0.377875	FALSE	-0.0107243	0.946331	FALSE
FBgn0029766	CG15784	3.55	1.8679	2.50854	-0.661537	0.468006	FALSE	1.17686	0.0426425	TRUE
FBgn0029778	RhoGAP5A	44.7942	5.48846	6.09128	0.301855	0.0357835	TRUE	-0.436606	0.000206909	TRUE
FBgn0029783	Sirt4	10.455	3.39985	2.95058	0.170744	0.658356	FALSE	0.0702043	0.852827	FALSE
FBgn0029785	RpL35	4529.67	12.1452	10.4665	0.229265	0.19282	FALSE	-0.126758	0.36623	FALSE
FBgn0029789	PGAP1	15.4408	3.95799	5.37551	-0.118082	0.664224	FALSE	0.630762	0.000194883	TRUE
FBgn0029798	CG4078	21.3025	4.41971	5.81417	0.472844	4.60411e-06	TRUE	0.966593	2.74111e-21	TRUE
FBgn0029800	lin-52	89.075	6.47857	5.28737	-0.204716	0.309643	FALSE	0.201592	0.192126	FALSE
FBgn0029801	CG15771	64.1933	6.0066	6.66908	-0.0401851	0.912911	FALSE	1.6427	1.46423e-19	TRUE
FBgn0029813	AgmNAT	3.96333	2.02266	1.36588	-0.256689	0.584427	FALSE	0.506219	0.131666	FALSE
FBgn0029818	GAA1	40.8325	5.35517	6.11893	-0.0664044	0.845357	FALSE	0.358	0.0440886	TRUE
FBgn0029819	Usp30	42.9317	5.42733	6.12355	0.0327658	0.911211	FALSE	0.737061	1.35622e-07	TRUE
FBgn0029820	CG16721	28.845	4.85524	5.83656	0.796754	1.84e-13	TRUE	0.358965	0.000872725	TRUE
FBgn0029821	CG4020	4.18083	2.09789	2.56994	-0.604679	0.0158932	TRUE	-1.30937	3.28034e-11	TRUE
FBgn0029822	CG12236	33.3958	5.06591	6.09316	-0.294594	0.0942211	FALSE	0.865249	8.52951e-09	TRUE
FBgn0029823	Shmt	80.8425	6.33883	6.49173	-0.0828023	0.779183	FALSE	0.530022	0.00121212	TRUE
FBgn0029824	CG3726	26.0958	4.71127	6.0132	0.0985768	0.703311	FALSE	-0.383872	0.0069952	TRUE
FBgn0029825	CG12728	25.6225	4.68496	5.37244	-0.130031	0.629245	FALSE	-0.389555	0.0114404	TRUE
FBgn0029830	Grip	2.90917	1.58936	3.07239	0.908469	6.41367e-06	TRUE	1.50809	8.63801e-14	TRUE
FBgn0029831	CG5966	23.9133	4.58576	5.51446	-0.664471	0.000463564	TRUE	-0.00989395	0.971994	FALSE
FBgn0029833	MCTS1	169.733	7.40798	6.53196	0.769734	1.32872e-09	TRUE	0.422367	0.000876976	TRUE
FBgn0029840	raptor	35.9583	5.17226	7.64945	-0.117446	0.738054	FALSE	0.215043	0.275406	FALSE
FBgn0029849	Efr	18.3558	4.206	4.50935	-0.57928	0.000615289	TRUE	0.267011	0.178945	FALSE
FBgn0029853	CG3781	17.5725	4.14343	3.42177	-0.177552	0.624139	FALSE	0.142307	0.587091	FALSE
FBgn0029854	CG3566	68.7958	6.10634	4.28227	-0.108684	0.736239	FALSE	0.781647	0.000757237	TRUE
FBgn0029857	wuho	39.1217	5.29358	5.34086	0.00954449	0.980665	FALSE	0.177999	0.271871	FALSE
FBgn0029858	mldr	17.2475	4.11666	4.51659	0.0824138	0.784151	FALSE	0.390661	0.0191722	TRUE
FBgn0029860	CG15891	34.945	5.13114	3.55526	0.69097	0.000158705	TRUE	0.91569	1.68007e-06	TRUE
FBgn0029861	CG3815	35.5642	5.1564	6.40723	0.00349302	0.994842	FALSE	0.490728	0.00225755	TRUE
FBgn0029866	CG3842	39.0425	5.29066	5.74521	-0.416862	0.0637268	FALSE	0.18658	0.352467	FALSE
FBgn0029867	CG3847	172.929	7.43487	8.20641	0.248193	0.0830163	FALSE	-0.398059	0.000442159	TRUE
FBgn0029868	ND-B16.6	218.829	7.77432	6.62521	-0.0737801	0.758343	FALSE	-0.487784	7.35443e-05	TRUE
FBgn0029870	Marf	66.0867	6.04847	7.48384	0.0296182	0.902239	FALSE	0.157331	0.197321	FALSE
FBgn0029873	CG3918	96.8742	6.59953	7.11165	0.0978174	0.659123	FALSE	-0.66492	2.99993e-08	TRUE
FBgn0029874	CG3342	29.9708	4.91029	5.22952	0.0377108	0.887779	FALSE	0.312208	0.021787	TRUE
FBgn0029878	Pat1	8.87833	3.16645	4.73818	0.325948	0.194316	FALSE	0.444112	0.0183268	TRUE
FBgn0029879	APC7	66.3858	6.05498	6.67338	-0.145821	0.752867	FALSE	1.85388	1.17833e-13	TRUE
FBgn0029882	CG3226	286.728	8.16404	7.34714	-0.0792783	0.709057	FALSE	-0.383396	0.00100372	TRUE
FBgn0029885	CG3224	90.6167	6.5033	5.65988	0.262185	0.0774611	FALSE	0.207424	0.088731	FALSE
FBgn0029887	CG3198	19.6992	4.30737	6.36716	0.209709	0.140956	FALSE	-0.115258	0.311704	FALSE
FBgn0029888	ND-ASHI	173.933	7.44321	6.27945	0.0555545	0.828093	FALSE	-0.351036	0.00427118	TRUE
FBgn0029891	Pink1	103.196	6.69064	7.76653	0.0785895	0.686275	FALSE	-0.246355	0.0237828	TRUE
FBgn0029892	CG3184	9.22167	3.22059	2.91747	0.528069	0.093613	FALSE	0.162247	0.589327	FALSE
FBgn0029893	CG14442	65.7775	6.04171	7.82619	0.0914108	0.774786	FALSE	0.454626	0.00679564	TRUE
FBgn0029894	CG14440	22.5833	4.50356	5.11631	0.300648	0.401398	FALSE	1.7397	7.14442e-12	TRUE
FBgn0029895	CG14441	4.07833	2.06293	4.29095	-0.864281	1.07604e-05	TRUE	-0.185451	0.363858	FALSE
FBgn0029897	RpL17	2806.49	11.4546	10.6575	0.269037	0.0512235	FALSE	-0.186283	0.112411	FALSE
FBgn0029899	CG14438	29.4525	4.88521	8.0298	-0.0240243	0.947285	FALSE	-0.108372	0.546854	FALSE
FBgn0029903	pod1	59.9567	5.90825	8.21164	-0.0492742	0.843137	FALSE	-0.336013	0.0059007	TRUE
FBgn0029905	Nf-YC	42.5808	5.41552	6.29174	-0.0646501	0.836076	FALSE	0.574977	0.00021524	TRUE
FBgn0029906	xit	19.9342	4.32439	4.62098	-0.215353	0.325389	FALSE	-0.181704	0.256767	FALSE
FBgn0029911	CG14435	34.0408	5.09343	6.14562	0.0434304	0.872745	FALSE	0.299897	0.0254614	TRUE
FBgn0029912	CG4557	23.2325	4.54427	5.83471	0.131578	0.68586	FALSE	0.327678	0.0830492	FALSE
FBgn0029913	Cht11	20.1958	4.34311	4.51186	-0.0247278	0.934108	FALSE	0.944714	4.10559e-12	TRUE
FBgn0029914	CG4558	39.84	5.31976	5.75039	-0.113531	0.647868	FALSE	0.549575	0.000146465	TRUE
FBgn0029915	CG14434	149.757	7.22745	6.03719	0.310428	0.0423533	TRUE	1.08675	1.39031e-18	TRUE
FBgn0029924	CG4586	70.8125	6.14797	6.84778	0.559181	0.00163614	TRUE	1.63337	6.35291e-25	TRUE
FBgn0029925	CG3040	28.8042	4.85321	4.31061	-0.010704	0.981848	FALSE	0.493238	0.00869554	TRUE
FBgn0029928	CG3032	5.26417	2.42335	2.37395	0.0242704	0.964406	FALSE	1.03308	0.00230248	TRUE
FBgn0029929	CG4593	72.8	6.18785	5.32051	0.0449031	0.926225	FALSE	0.267747	0.304562	FALSE
FBgn0029931	CG14427	66.18	6.0505	5.98779	0.566249	0.0745807	FALSE	-1.30891	5.52772e-09	TRUE
FBgn0029935	CG4615	48.21	5.59425	6.19548	0.119103	0.458988	FALSE	-0.0689162	0.538992	FALSE
FBgn0029936	CG4617	29.32	4.87873	5.22466	0.252403	0.158672	FALSE	0.982964	3.11209e-12	TRUE
FBgn0029937	CG8300	46.255	5.53465	5.03251	0.171652	0.357621	FALSE	0.441675	0.000858375	TRUE
FBgn0029939	CG9650	3.02667	1.64463	3.83953	1.05557	5.57549e-05	TRUE	1.95015	3.48921e-15	TRUE
FBgn0029941	CG1677	247.907	7.95424	9.53116	0.370311	0.0141316	TRUE	-0.237513	0.0775433	FALSE
FBgn0029942	CG2059	46.4208	5.53981	5.1314	-0.239675	0.348011	FALSE	0.0920622	0.657936	FALSE
FBgn0029943	Atg5	53.3275	5.73951	5.80862	-0.11577	0.527758	FALSE	-0.298541	0.00780275	TRUE
FBgn0029944	Dok	50.4175	5.65871	7.11581	-0.0666685	0.7693	FALSE	-0.0409419	0.763439	FALSE
FBgn0029957	CG12155	32.445	5.02436	6.02403	0.141748	0.466898	FALSE	0.515032	5.39591e-05	TRUE
FBgn0029958	Pdp	32.5908	5.03081	5.49735	0.21082	0.387698	FALSE	0.198354	0.292169	FALSE
FBgn0029959	Rab39	34.3342	5.10577	4.93297	-0.0946088	0.787847	FALSE	-0.303165	0.112012	FALSE
FBgn0029969	CG10932	68.75	6.10538	6.10889	0.361243	0.0477995	TRUE	0.519696	0.00535499	TRUE
FBgn0029970	Nek2	59.0633	5.88663	6.90548	0.230908	0.0609463	FALSE	-0.10319	0.336034	FALSE
FBgn0029971	ND-MNLL	212.123	7.72944	5.73016	0.0931001	0.659252	FALSE	-0.023437	0.867756	FALSE
FBgn0029975	spidey	107.505	6.7496	7.06384	-0.0137753	0.955269	FALSE	0.0168528	0.89665	FALSE
FBgn0029976	snz	12.1208	3.61127	5.53104	-0.555056	1.07685e-05	TRUE	0.626609	6.2838e-05	TRUE
FBgn0029979	mahe	43.3383	5.4409	7.88718	-0.137903	0.495722	FALSE	0.477544	0.000174082	TRUE
FBgn0029980	CG10778	51.9933	5.70303	5.58812	0.179677	0.26727	FALSE	0.468684	7.98843e-05	TRUE
FBgn0029992	Upf2	16.0783	4.01599	6.0715	0.171622	0.359452	FALSE	0.000950946	0.997538	FALSE
FBgn0029996	UbcE2H	355.611	8.47456	9.54601	-0.0960842	0.611351	FALSE	-0.295729	0.00711644	TRUE
FBgn0029997	CG2258	19.5933	4.29964	6.21115	-0.0990675	0.650284	FALSE	-0.0112324	0.944355	FALSE
FBgn0029999	CG1575	27.6383	4.79381	5.34458	-0.052863	0.862717	FALSE	0.379776	0.0253333	TRUE
FBgn0030000	CG2260	66.075	6.04821	6.72351	0.277094	0.0446031	TRUE	-0.239709	0.0360839	TRUE
FBgn0030003	CG2116	80.8275	6.33856	6.93773	0.351403	0.00275713	TRUE	0.032608	0.788405	FALSE
FBgn0030006	CG17982	26.5792	4.73764	4.4001	0.38707	0.0284396	TRUE	-0.100726	0.521842	FALSE
FBgn0030007	alpha-PheRS	61.6908	5.94932	6.17124	0.177448	0.433693	FALSE	0.793285	1.81164e-07	TRUE
FBgn0030008	CG2129	18.6958	4.23234	4.67327	0.0415426	0.941634	FALSE	3.16889	3.85827e-16	TRUE
FBgn0030010	CG10959	17.8367	4.16484	4.46812	-0.0293137	0.93548	FALSE	1.06833	1.15234e-05	TRUE
FBgn0030011	Gbeta5	3.35667	1.78938	1.91054	-0.427022	0.120854	FALSE	-0.0058052	1	FALSE
FBgn0030012	CG18262	12.8342	3.69312	3.7729	-0.134757	0.653868	FALSE	0.812061	0.00138836	TRUE
FBgn0030013	GIIIspla2	43.8767	5.45867	5.10128	-0.225173	0.342212	FALSE	1.32082	2.62815e-13	TRUE
FBgn0030018	slpr	39.3492	5.30192	7.31871	-0.0271514	0.929458	FALSE	0.463162	0.00127567	TRUE
FBgn0030025	CG2147	56.6108	5.82555	4.60823	-0.100677	0.709006	FALSE	0.804219	8.4107e-07	TRUE
FBgn0030026	sni	33.9942	5.09145	4.90907	0.300136	0.0408856	TRUE	0.234842	0.064636	FALSE
FBgn0030028	Corp	65.3942	6.03329	5.65083	-0.267912	0.0932717	FALSE	-0.657852	6.96713e-08	TRUE
FBgn0030030	CG1636	81.5992	6.35225	6.89404	0.000215849	1	FALSE	-0.232963	0.0253511	TRUE
FBgn0030034	CG10555	52.6033	5.71982	7.74998	-0.215727	0.225388	FALSE	-0.547071	1.67489e-05	TRUE
FBgn0030035	PIG-T	99.9992	6.64529	7.68694	0.229371	0.113047	FALSE	-0.237875	0.0365245	TRUE
FBgn0030037	Miga	39.7533	5.31663	6.23365	-0.0566066	0.82221	FALSE	0.321431	0.0171602	TRUE
FBgn0030038	CG1440	355.837	8.47548	9.13783	0.242195	0.0869368	FALSE	-0.181698	0.118886	FALSE
FBgn0030039	CG12123	19.2333	4.27302	3.62464	-0.224555	0.492111	FALSE	1.77825	1.15447e-05	TRUE
FBgn0030048	CG12112	74.3858	6.21889	5.86344	-0.899582	2.70747e-12	TRUE	-0.817682	8.82176e-11	TRUE
FBgn0030049	Trf4-1	114.203	6.83671	8.6378	-0.181459	0.31824	FALSE	-0.503568	5.08128e-05	TRUE
FBgn0030051	spirit	1.38083	0.566409	0.701247	-2.69849	1.81208e-10	TRUE	-1.73007	0.00281998	TRUE
FBgn0030052	CG12065	6.34583	2.68837	3.61025	-0.757026	0.000232625	TRUE	-0.0438466	0.893394	FALSE
FBgn0030053	CG12081	61.9492	5.95534	6.58829	0.0389091	0.860552	FALSE	-0.39284	0.000157248	TRUE
FBgn0030054	Caf1-180	169.743	7.40806	9.13715	0.307722	0.0520966	FALSE	-0.27568	0.0372764	TRUE
FBgn0030055	CG12772	13.8408	3.80124	4.98894	-0.166987	0.558849	FALSE	0.123433	0.572773	FALSE
FBgn0030056	CG11284	106.157	6.73141	7.25611	0.17616	0.514432	FALSE	0.860197	2.28203e-07	TRUE
FBgn0030057	Ppt1	32.7083	5.03599	4.8037	-0.241536	0.221507	FALSE	-0.38748	0.0053744	TRUE
FBgn0030060	CG2004	107.705	6.75228	7.09874	0.00803971	0.978023	FALSE	-0.440997	3.6435e-05	TRUE
FBgn0030061	CG1785	91.2142	6.51277	7.01706	0.366396	0.00243219	TRUE	0.0144385	0.915218	FALSE
FBgn0030063	CG1789	106.453	6.73543	5.94348	0.0816911	0.699651	FALSE	-0.337985	0.00270456	TRUE
FBgn0030065	CG12075	2.27667	1.24894	2.95932	1.43345	4.50467e-12	TRUE	0.927835	3.67967e-06	TRUE
FBgn0030066	CG1885	22.0592	4.46983	4.28521	-0.0880132	0.718841	FALSE	-0.18639	0.223745	FALSE
FBgn0030067	Rbm13	129.273	7.01539	6.91144	0.640886	2.63066e-09	TRUE	0.041442	0.735562	FALSE
FBgn0030073	CG10962	5.2475	2.41886	1.98071	-0.390187	0.307573	FALSE	-0.957821	0.000378731	TRUE
FBgn0030081	CG7246	54.5125	5.77116	6.41497	0.0362488	0.876102	FALSE	-0.0925291	0.445084	FALSE
FBgn0030082	HP1b	218.927	7.77496	7.49617	0.000692253	1	FALSE	-0.475899	7.05759e-05	TRUE
FBgn0030086	CCT2	315.262	8.30086	8.84771	0.191861	0.428566	FALSE	0.698773	9.50433e-06	TRUE
FBgn0030087	CG7766	33.8283	5.08442	6.96662	0.0126831	0.974779	FALSE	0.634414	6.40435e-05	TRUE
FBgn0030088	Arfrp1	51.5083	5.68953	5.28388	0.0347486	0.903939	FALSE	-0.202252	0.147139	FALSE
FBgn0030089	AP-1gamma	54.4292	5.76896	7.64867	0.122047	0.68008	FALSE	0.135701	0.449813	FALSE
FBgn0030090	fend	42.3492	5.40766	6.93702	0.0432366	0.836898	FALSE	-0.177302	0.0937915	FALSE
FBgn0030091	CG7065	23.8133	4.57974	6.42004	0.283402	0.0852899	FALSE	-0.235314	0.0763311	FALSE
FBgn0030092	fh	26.055	4.70901	3.94433	0.114041	0.69412	FALSE	0.295124	0.098159	FALSE
FBgn0030093	Bap111	214.588	7.74609	8.8593	0.376781	0.00962008	TRUE	-0.163804	0.221594	FALSE
FBgn0030096	Zpr1	52.4192	5.71477	6.21203	0.454888	6.20538e-05	TRUE	0.121135	0.290765	FALSE
FBgn0030099	CG12056	16.3192	4.03731	3.39589	0.452438	0.02105	TRUE	0.60695	0.000259984	TRUE
FBgn0030100	CG12106	27.5083	4.78703	4.77702	-0.101755	0.705195	FALSE	-0.341508	0.0224024	TRUE
FBgn0030101	CG12118	24.935	4.64587	4.37756	-0.186991	0.446331	FALSE	0.621157	0.000787242	TRUE
FBgn0030109	CG12121	81.3592	6.34801	7.61677	-0.0150078	0.952421	FALSE	-0.300832	0.00715422	TRUE
FBgn0030114	CG17754	19.7825	4.31343	5.38578	-0.00371551	0.997283	FALSE	0.621091	1.77567e-05	TRUE
FBgn0030121	Cfp1	45.6292	5.51504	6.3236	-0.18757	0.263707	FALSE	0.0503823	0.719102	FALSE
FBgn0030122	Aladin	113.887	6.83272	7.19116	0.075902	0.68031	FALSE	-0.181634	0.0816479	FALSE
FBgn0030136	RpS28b	4049.7	11.9836	10.176	0.154233	0.514432	FALSE	-0.203795	0.18184	FALSE
FBgn0030137	CG15317	20.4167	4.35872	3.33524	0.113174	0.752867	FALSE	0.191991	0.494556	FALSE
FBgn0030141	Gga	73.2958	6.19763	7.07795	-0.0732771	0.749073	FALSE	-0.386319	0.00120785	TRUE
FBgn0030151	CG1354	171.588	7.42365	7.61113	0.157251	0.287557	FALSE	-0.325078	0.00197138	TRUE
FBgn0030170	CG2990	22.0467	4.46902	5.85752	-0.375648	0.0143103	TRUE	0.798174	4.87187e-07	TRUE
FBgn0030174	CG15312	43.1983	5.43624	5.82082	-0.121975	0.469468	FALSE	-0.186594	0.103047	FALSE
FBgn0030177	CG2972	76.5692	6.26057	6.56236	0.213057	0.13646	FALSE	0.0168393	0.902005	FALSE
FBgn0030178	CG2974	14.97	3.91361	3.53897	-0.21533	0.460512	FALSE	1.26941	9.65516e-07	TRUE
FBgn0030183	CG15309	18.5442	4.22065	4.79814	-0.169974	0.544068	FALSE	0.503157	0.00536146	TRUE
FBgn0030189	CG2909	8.80417	3.15448	3.74322	-0.575802	0.0119296	TRUE	0.172641	0.449327	FALSE
FBgn0030196	Psf3	42.74	5.42089	5.17443	-0.0930934	0.717784	FALSE	0.10836	0.503369	FALSE
FBgn0030206	CG2889	9.10083	3.20176	3.76617	0.318695	0.151586	FALSE	0.958777	5.89737e-06	TRUE
FBgn0030208	PPP4R2r	144.653	7.17745	8.17309	0.021984	0.931242	FALSE	-0.555969	9.80707e-07	TRUE
FBgn0030217	CG2124	7.115	2.851	4.00879	0.00806741	0.98916	FALSE	-0.269123	0.192126	FALSE
FBgn0030218	CG1628	5.97583	2.60308	2.70213	-0.370294	0.302743	FALSE	0.702389	0.0118437	TRUE
FBgn0030228	BTBD9	64.8458	6.02117	7.25109	-0.054808	0.841358	FALSE	-0.0643778	0.672233	FALSE
FBgn0030239	CG17333	67.9642	6.08882	5.16512	0.0096324	0.981502	FALSE	0.242081	0.107972	FALSE
FBgn0030240	CG2202	26.0892	4.7109	5.99886	0.125232	0.585536	FALSE	0.817736	1.1201e-08	TRUE
FBgn0030241	feo	142.912	7.15999	8.02494	0.117996	0.50786	FALSE	0.331906	0.00298236	TRUE
FBgn0030242	sofe	33.2367	5.05904	5.71795	-0.0462971	0.887779	FALSE	0.654144	0.000233067	TRUE
FBgn0030243	CG2186	57.4683	5.8472	7.79081	0.313513	0.084996	FALSE	-0.168253	0.273028	FALSE
FBgn0030245	CG1637	154.206	7.26965	7.78516	0.303057	0.012632	TRUE	-0.0798736	0.486019	FALSE
FBgn0030246	CG1582	23.5225	4.56209	6.21637	0.0958528	0.666488	FALSE	0.872272	4.37288e-12	TRUE
FBgn0030263	CG2076	91.9317	6.52406	6.41195	0.0221216	0.919374	FALSE	0.174359	0.101598	FALSE
FBgn0030266	CG11122	5.5775	2.50526	5.68039	0.261948	0.394802	FALSE	1.17458	5.71133e-08	TRUE
FBgn0030268	Klp10A	127.237	6.9925	8.43738	0.106928	0.699651	FALSE	0.65015	1.40829e-05	TRUE
FBgn0030269	CDK2AP1	94.475	6.56339	7.10004	-0.00137289	0.999622	FALSE	-0.468501	7.94406e-05	TRUE
FBgn0030274	Lint-1	36.1733	5.18084	5.90555	0.113204	0.717543	FALSE	-0.0596808	0.767281	FALSE
FBgn0030276	Dlic	87.0042	6.44467	7.67233	-0.0112019	0.980759	FALSE	1.09376	1.82583e-10	TRUE
FBgn0030286	CG1657	22.7833	4.51623	6.6556	-0.110915	0.762541	FALSE	0.417044	0.0343411	TRUE
FBgn0030289	GCS1	23.3517	4.55162	5.81595	0.050027	0.876102	FALSE	0.293488	0.0758125	FALSE
FBgn0030291	CG1738	65.6258	6.03839	5.03675	-0.148257	0.47619	FALSE	-0.0456036	0.769288	FALSE
FBgn0030292	CG11752	131.985	7.04532	4.94139	-0.0890881	0.758283	FALSE	-0.108082	0.516808	FALSE
FBgn0030293	CG1737	100.051	6.64603	8.40636	0.111743	0.638477	FALSE	0.257811	0.0649608	FALSE
FBgn0030294	Pa1	42.9483	5.42789	5.61379	0.28205	0.103058	FALSE	1.09315	2.55453e-15	TRUE
FBgn0030301	HP5	119.811	6.90582	8.49238	-0.0782798	0.69412	FALSE	-0.328102	0.00260388	TRUE
FBgn0030305	Uba5	59.3883	5.89453	5.78779	-0.138201	0.615624	FALSE	1.55443	1.09807e-17	TRUE
FBgn0030306	Spase25	244.496	7.93426	7.15447	0.091998	0.664039	FALSE	-0.262259	0.0268511	TRUE
FBgn0030311	CG11699	57.2583	5.84193	4.34414	0.0490502	0.922877	FALSE	0.296844	0.268845	FALSE
FBgn0030314	CG11696	47.7575	5.58067	6.3513	0.186897	0.188736	FALSE	0.0775205	0.510101	FALSE
[truncated: 4,612 more rows]

## Sheet: Fig 6A RNAseq sample reads
Upf1-Nos S5 Data
Data for Fig 6A
Summary of RNAseq reads for each sample
ID	Genotype	Total Reads	Mapped Reads	%	Unmapped	%
w01_X8294	wt (0-1h)	21363643	21101863	0.988	261780	0.012
w01_X8295	wt (0-1h)	19024317	18818092	0.989	206225	0.011
w01_X8296	wt (0-1h)	16472098	16233293	0.986	238805	0.014
nos01_X8297	nos- (0-1h)	15486119	15300434	0.988	185685	0.012
nos01_X8298	nos- (0-1h)	17853102	17654386	0.989	198716	0.011
nos01_X8299	nos- (0-1h)	19451896	19239872	0.989	212024	0.011
w23_X8300	wt (2-3h)	16443378	16276758	0.99	166620	0.01
w23_X8301	wt (2-3h)	17782071	17547922	0.987	234149	0.013
w23_X8302	wt (2-3h)	18322955	18063640	0.986	259315	0.014
nos23_X8303	nos- (2-3h)	17777505	17521792	0.986	255713	0.014
nos23_X8304	nos- (2-3h)	22104565	21755710	0.984	348855	0.016
nos23_X8305	nos- (2-3h)	19337408	19067328	0.986	270080	0.014

## Sheet: Fig 6B maternal &zygotic genes
Upf1-Nos S5 Data
Analysis of genes in 6B
List of genes categorized as
maternal & zygotic by Lott et al. (2011)
submitted_item from Lott et al. (2011)	validated_id	current_symbol
140up	FBgn0010340	140up
A16	FBgn0028965	CG9933
Aac11	FBgn0286781	cass
Aats-ala	FBgn0027094	AlaRS
Aats-ala-m	FBgn0028962	AlaRS-m
Aats-glupro	FBgn0005674	GluProRS
Aats-phe	FBgn0275436	PheRS-m
ABCB7	FBgn0035244	ABCB7
Acer	FBgn0016122	Acer
Ack	FBgn0028484	Ack
Ada	FBgn0037661	Ada
Adam	FBgn0027619	eIF3j
adat	FBgn0028658	Adat1
Adf1	FBgn0284249	Adf1
Adgf-A	FBgn0036752	Adgf-A
Adk2	FBgn0283494	Ak2
Adk3	FBgn0042094	Ak3
Ak6	FBgn0033754	Ak6
Alas	FBgn0020764	Alas
alpha-Est4	FBgn0015572	Œ±-Est4
alpha-Spec	FBgn0250789	Œ±-Spec
Anxb11	FBgn0030749	AnxB11
AP-2sigma	FBgn0043012	AP-2œÉ
AP-50	FBgn0263351	AP-2Œº
Arf84F	FBgn0004908	Arl2
Ark	FBgn0263864	Dark
arm	FBgn0000117	arm
Arpc3A	FBgn0038369	Arpc3A
Art8	FBgn0032329	Art8
asp	FBgn0000140	asp
Asph	FBgn0034075	Asph
Asx	FBgn0261823	Asx
Atac1	FBgn0031876	Atac1
Atg18	FBgn0035850	Atg18a
Atg2	FBgn0044452	Atg2
Atg6	FBgn0264325	Atg6
Atg9	FBgn0034110	Atg9
az2	FBgn0025185	az2
bab1	FBgn0004870	bab1
bdg	FBgn0034049	bdg
Bem46	FBgn0025109	Bem46
Best1	FBgn0040238	Best1
Bet1	FBgn0260857	Bet1
beta-Spec	FBgn0250788	Œ≤-Spec
beta4GalT7	FBgn0039258	Œ≤4GalT7
betaggt-II	FBgn0028970	RabGGTb
bib	FBgn0000180	bib
bigmax	FBgn0039509	bigmax
Bili	FBgn0039282	Bili
bl	FBgn0267791	HnRNP-K
blot	FBgn0027660	blot
BM-40-SPARC	FBgn0026562	SPARC
bocksbeutel	FBgn0037719	bocks
bonsai	FBgn0026261	bonsai
Brca2	FBgn0050169	Brca2
bsf	FBgn0284256	bsf
Bsg25D	FBgn0000228	Nin
bsk	FBgn0000229	bsk
bt	FBgn0005666	bt
btsz	FBgn0266756	btsz
c12.2	FBgn0040234	c12.2
cac	FBgn0263111	cac
CadN2	FBgn0262018	CadN2
Caf1-105	FBgn0033526	Caf1-105
CalpA	FBgn0012051	CalpA
cals	FBgn0039928	Cals
Cap-D3	FBgn0051989	Cap-D3
caps	FBgn0023095	caps
CBP	FBgn0026144	CBP
CCS	FBgn0010531	Ccs
Cct2	FBgn0035231	Pcyt2
Cdk5	FBgn0013762	Cdk5
Cdk8	FBgn0015618	Cdk8
cer	FBgn0034443	cer
CG10011	FBgn0039590	CG10011
CG10050	FBgn0037492	Dtwd2
CG10069	FBgn0034611	MFS16
CG10144	FBgn0035704	Vps8
CG10147	FBgn0035702	CG10147
CG10153	FBgn0266723	Trs31
CG10189	FBgn0032793	Ctu2
CG10286	FBgn0037439	CG10286
CG10289	FBgn0035688	fmt
CG10333	FBgn0032690	CG10333
CG10353	FBgn0030349	CG10353
CG10375	FBgn0039116	CG10375
CG10396	FBgn0033020	COX4L
CG10426	FBgn0036273	INPP5E
CG10445	FBgn0037531	CG10445
CG10463	FBgn0032819	CG10463
CG10495	FBgn0032750	CG10495
CG10508	FBgn0037060	CG10508
CG10516	FBgn0036549	CG10516
CG10585	FBgn0037044	Pdss2
CG10639	FBgn0032729	L2HGDH
CG1074	FBgn0037250	CG1074
CG10809	FBgn0036052	CG10809
CG10841	FBgn0038163	CG10841
CG10936	FBgn0034253	CG10936
CG10948	FBgn0036317	CG10948
CG10949	FBgn0032858	CG10949
CG1104	FBgn0037467	Ufl1
CG11063	FBgn0030530	jub
CG11069	FBgn0039244	CG11069
CG11109	FBgn0037200	CG11109
CG11158	FBgn0030511	CG11158
CG11170	FBgn0034705	CG11170
CG11208	FBgn0034488	Hacl
CG11253	FBgn0266709	Zmynd10
CG11257	FBgn0034442	CG11257
CG11306	FBgn0037108	Alg11
CG1134	FBgn0035483	Mul1
CG11396	FBgn0037022	CG11396
CG1140	FBgn0035298	SCOT
CG11418	FBgn0024360	MTPAP
CG11475	FBgn0034687	CG11475
CG11534	FBgn0046296	DEF8
CG11539	FBgn0039859	Mnat9
CG11593	FBgn0035488	CG11593
CG11594	FBgn0035484	CG11594
CG11626	FBgn0038705	CG11626
CG11652	FBgn0036194	Dph1
CG11695	FBgn0030316	CG11695
CG11699	FBgn0030311	CG11699
CG11722	FBgn0037777	CG11722
CG11791	FBgn0039266	CG11791
CG11825	FBgn0033519	CG11825
CG11839	FBgn0039271	CG11839
CG11859	FBgn0039306	RIOK2
CG11866	FBgn0033486	dmpd
CG11873	FBgn0039633	Bicra
CG11877	FBgn0039636	Atg14
CG11882	FBgn0039642	CG11882
CG11902	FBgn0028647	CG11902
CG11961	FBgn0034436	CG11961
CG11964	FBgn0037644	CG11964
CG12001	FBgn0037265	spartin
CG12004	FBgn0035236	Tmep
CG12007	FBgn0037293	RabGGTa
CG12010	FBgn0035443	CG12010
CG12030	FBgn0035147	Gale
CG12038	FBgn0035179	CG12038
CG12056	FBgn0030099	CG12056
CG12061	FBgn0040031	CG12061
CG12077	FBgn0035435	PIG-C
CG12091	FBgn0035228	CG12091
CG12093	FBgn0035372	CG12093
CG12107	FBgn0033209	CG12107
CG12159	FBgn0033232	CG12159
CG12170	FBgn0037356	CG12170
CG12182	FBgn0028504	CG12182
CG12229	FBgn0036723	CG12229
CG12241	FBgn0038304	CG12241
CG12264	FBgn0032393	Nfs1
CG12320	FBgn0038590	CG12320
CG12333	FBgn0038617	Wdr37
CG12338	FBgn0033543	Daao1
CG12375	FBgn0031987	CG12375
CG12379	FBgn0030676	CG12379
CG1239	FBgn0037368	CG1239
CG12460	FBgn0040045	CR12460
CG1265	FBgn0035517	CG1265
CG12698	FBgn0030721	CG12698
CG12708	FBgn0030666	CG12708
CG1271	FBgn0035392	CG1271
CG12795	FBgn0031535	CG12795
CG12896	FBgn0033521	CG12896
CG12942	FBgn0033569	CG12942
CG12972	FBgn0037076	ebd2
CG12975	FBgn0037061	Trmt112
CG12986	FBgn0030868	CG12986
CG13001	FBgn0030806	CG13001
CG13014	FBgn0030759	CG13014
CG13018	FBgn0040751	CG13018
CG13025	FBgn0287696	mus302
CG13032	FBgn0036652	CG13032
CG13088	FBgn0032047	CG13088
CG13096	FBgn0032050	CG13096
CG13123	FBgn0032150	CG13123
CG13148	FBgn0033767	CG13148
CG1316	FBgn0035526	CG1316
CG13322	FBgn0033784	SCCRO3
CG13339	FBgn0033871	CG13339
CG13362	FBgn0029531	CG13362
CG13367	FBgn0025634	CG13367
CG13384	FBgn0032036	CG13384
CG13390	FBgn0032031	CG13390
CG13392	FBgn0032033	CG13392
CG1347	FBgn0037363	Atg17
CG13472	FBgn0036450	Tdrd3
CG13550	FBgn0034853	Ice1
CG13567	FBgn0034963	Not11
CG13603	FBgn0039135	CG13603
CG13625	FBgn0039210	CG13625
CG13650	FBgn0039277	Nepl16
CG13653	FBgn0039288	CG13653
CG13745	FBgn0033354	FANCI
CG13766	FBgn0031834	CG13766
CG13775	FBgn0031874	CG13775
CG13776	FBgn0263027	CG43322
CG13784	FBgn0031897	CG13784
CG13827	FBgn0039068	Pex11c
CG13884	FBgn0035138	CG13884
CG13895	FBgn0035158	CG13895
CG13900	FBgn0035162	Sf3b3
CG13921	FBgn0035267	CG13921
CG14040	FBgn0031676	senju
CG14054	FBgn0029596	CG14054
CG1418	FBgn0033468	CG1418
CG14199	FBgn0040890	ksh
CG14204	FBgn0031032	CG14204
CG14212	FBgn0031045	CG14212
CG14232	FBgn0031061	CG14232
CG14262	FBgn0039503	CG14262
CG14299	FBgn0038651	Epg5
CG14316	FBgn0038567	CG14316
CG14322	FBgn0038532	CG14322
CG14544	FBgn0039407	Trmt61
CG14561	FBgn0037149	CG14561
CG14636	FBgn0037217	CG14636
CG14681	FBgn0262717	Skel
CG14696	FBgn0037853	CG14696
CG14711	FBgn0037922	CG14711
CG14721	FBgn0037942	CG14721
CG14767	FBgn0040777	CG14767
CG14860	FBgn0038273	CG14860
CG14864	FBgn0038311	CG14864
CG1492	FBgn0030361	CG1492
CG14945	FBgn0032402	PLCXD
CG14962	FBgn0035407	Asciz
CG14980	FBgn0035470	Ccz1
CG15014	FBgn0035532	CG15014
CG15019	FBgn0035541	CG15019
CG15073	FBgn0034379	CG15073
CG15094	FBgn0034392	MFS15
CG15317	FBgn0030137	CG15317
CG15387	FBgn0031403	CG15387
CG15435	FBgn0031608	CG15435
CG15440	FBgn0031607	Secp43
CG1550	FBgn0033225	TTLL12
CG15536	FBgn0039766	CG15536
CG15601	FBgn0030673	CG15601
CG15602	FBgn0030694	CG15602
CG1561	FBgn0030317	pkm
CG15618	FBgn0031077	THADA
CG15626	FBgn0031635	tank
CG15646	FBgn0030665	CG15646
CG15657	FBgn0034595	CG15657
CG15674	FBgn0034642	CG15674
CG15696	FBgn0038833	CG15696
CG15706	FBgn0034093	CG15706
CG15760	FBgn0030508	CG15760
CG15861	FBgn0035084	CG15861
CG15916	FBgn0030704	CG15916
CG1597	FBgn0030289	GCS1
CG1598	FBgn0033191	CG1598
CG1621	FBgn0263240	Coop
CG1628	FBgn0030218	CG1628
CG1638	FBgn0039855	CG1638
CG1646	FBgn0039600	Prp39
CG1663	FBgn0033449	CG1663
CG1671	FBgn0033454	CG1671
CG16717	FBgn0036028	CG16717
CG16778	FBgn0266129	lov
CG16854	FBgn0032338	CG16854
CG16863	FBgn0028931	CG16863
CG16890	FBgn0028932	CG16890
CG16908	FBgn0037741	Tti1
CG16935	FBgn0033883	CG16935
CG16979	FBgn0036512	Ufsp2
CG16986	FBgn0035356	CG16986
CG17065	FBgn0031099	CG17065
CG17078	FBgn0086855	CG17078
CG17167	FBgn0039941	CG17167
CG17186	FBgn0038741	CG17186
CG17187	FBgn0037882	CG17187
CG17202	FBgn0038043	CG17202
CG17219	FBgn0031494	CG17219
CG17230	FBgn0046225	CG17230
CG17233	FBgn0036958	CG17233
CG17343	FBgn0032751	CG17343
CG17360	FBgn0037949	prd1
CG17618	FBgn0266409	CG45049
CG17660	FBgn0031356	CG17660
CG17712	FBgn0027597	CG17712
CG17721	FBgn0037885	CG17721
CG1774	FBgn0039856	CG1774
CG17764	FBgn0029751	CG17764
CG17839	FBgn0036454	CG17839
CG17840	FBgn0031611	FIG4
CG17906	FBgn0032086	CG17906
CG17977	FBgn0040778	CG17977
CG18012	FBgn0038552	Alg1
CG18094	FBgn0032791	CG18094
CG18130	FBgn0030359	CG18130
CG18190	FBgn0034403	CG18190
CG1824	FBgn0030403	CG1824
CG18327	FBgn0033904	CG18327
CG18445	FBgn0033476	oys
CG18528	FBgn0039189	CG18528
CG18545	FBgn0037812	CG18545
CG18596	FBgn0038953	CG18596
CG18619	FBgn0032202	REPTOR-BP
CG18731	FBgn0042213	CG18731
CG18766	FBgn0042111	CG18766
CG1908	FBgn0030274	Lint-1
CG1909	FBgn0039911	CG1909
CG1910	FBgn0022349	CG1910
CG1968	FBgn0033401	Cog6
CG2006	FBgn0039664	CG2006
CG2017	FBgn0037391	CG2017
CG2046	FBgn0037378	PSMG1
CG2064	FBgn0033205	Rdh1
CG2124	FBgn0030217	CG2124
CG2162	FBgn0035388	CG2162
CG2182	FBgn0037360	CG2182
CG2543	FBgn0030407	Fpgs1
Cg25C	FBgn0000299	Col4a1
CG2611	FBgn0032871	CG2611
CG2794	FBgn0031265	CG2794
CG2807	FBgn0031266	Sf3b1
CG2906	FBgn0033240	CG2906
CG2909	FBgn0030189	CG2909
CG2915	FBgn0033241	CG2915
CG2962	FBgn0030186	CG2962
CG2976	FBgn0031633	Fnta
CG30007	FBgn0285892	tea
CG30185	FBgn0050185	AIMP3
CG3033	FBgn0029818	GAA1
CG3036	FBgn0031645	CG3036
CG30372	FBgn0050372	Asap
CG30373	FBgn0050373	CG30373
CG30383	FBgn0050383	CG30383
CG3040	FBgn0029925	CG3040
CG30421	FBgn0050421	Usp15-31
CG30460	FBgn0050460	CG30460
CG30466	FBgn0050466	CG30466
CG31041	FBgn0051041	CG31041
CG31064	FBgn0051064	CG31064
CG31111	FBgn0051111	CG31111
CG31133	FBgn0051133	Slimp
CG31223	FBgn0051223	CG31223
CG31229	FBgn0051229	CG31229
CG31251	FBgn0051251	CG31251
CG31268	FBgn0051268	CG31268
CG31278	FBgn0051278	CG31278
CG31347	FBgn0051347	CG31347
CG31352	FBgn0051352	Unc-115a
CG31368	FBgn0051368	CG31368
CG31388	FBgn0051388	CG31388
CG31441	FBgn0051441	CG31441
CG31522	FBgn0051522	CG31522
CG31528	FBgn0051528	CG31528
CG31548	FBgn0051548	CG31548
CG3163	FBgn0034961	CG3163
CG31638	FBgn0051638	CG31638
CG31648	FBgn0051648	Cox11
CG31672	FBgn0028952	Kebab
CG31717	FBgn0051717	CG31717
CG31720	FBgn0051720	mthl15
CG3173	FBgn0034964	IntS1
CG31800	FBgn0051800	CG31800
CG31809	FBgn0051809	CG31809
CG31810	FBgn0051810	CG31810
CG31873	FBgn0260750	Mulk
CG3194	FBgn0033087	Hsepi
CG32043	FBgn0266101	CG44838
CG32066	FBgn0052066	CG32066
CG32082	FBgn0052082	IRSp53
CG32100	FBgn0052100	CG32100
CG32104	FBgn0052104	CG32104
CG32113	FBgn0052113	Vps13D
CG32177	FBgn0052177	Ndfip
CG32195	FBgn0052195	CG32195
CG3225	FBgn0031631	CG3225
CG3227	FBgn0031434	insv
CG32447	FBgn0052447	CG32447
CG32486	FBgn0266918	CG32486
CG32500	FBgn0285970	CG32500
CG32533	FBgn0052533	CG32533
CG32537	FBgn0052537	CG32537
CG32594	FBgn0052594	be
CG32650	FBgn0052650	CG32650
CG32662	FBgn0266019	rudhira
CG32666	FBgn0052666	Drak
CG32687	FBgn0052687	CG32687
CG32702	FBgn0052702	Cubn
CG3271	FBgn0033088	PGAP3
CG32736	FBgn0052736	sloth1
CG32791	FBgn0052791	DIP-Œ±
CG32856	FBgn0052856	CG32856
CG32857	FBgn0052857	CG32857
CG3295	FBgn0034573	Sou
CG33003	FBgn0053003	CG33003
CG33051	FBgn0053051	Polr3G
CG33057	FBgn0053057	Tpt
CG33169	FBgn0053169	CG33169
CG33228	FBgn0261373	CG33228
CG33229	FBgn0053229	CG33229
CG33235	FBgn0030307	CG33235
CG33324	FBgn0264495	gpp
CG33330	FBgn0263929	jvl
CG3337	FBgn0038871	CG3337
CG33502	FBgn0053502	CG33502
CG3353	FBgn0038869	Smyd5
CG3368	FBgn0039508	CG3368
CG33695	FBgn0052831	CG33695
CG3371	FBgn0035153	ebd1
CG3386	FBgn0035152	CG3386
CG34116	FBgn0083952	CG34116
CG34149	FBgn0083985	CG34149
CG34150	FBgn0083986	CG34150
CG34205	FBgn0085234	CG34205
CG34228	FBgn0085257	CG34228
CG34231	FBgn0085260	CG34231
CG34293	FBgn0085322	CG34293
CG3430	FBgn0031875	CG3430
CG34314	FBgn0085343	Sws1
CG34315	FBgn0085344	CG34315
CG34336	FBgn0265575	yin
CG3434	FBgn0036000	CG3434
CG34384	FBgn0085413	CG34384
CG34401	FBgn0085430	Dora
CG3500	FBgn0034849	CG3500
CG3558	FBgn0025681	CG3558
CG3570	FBgn0035035	Samtor
CG3638	FBgn0261444	CG3638
CG3639	FBgn0031282	Pex12
CG3645	FBgn0031238	CG3645
CG3663	FBgn0035044	CG3663
CG3689	FBgn0288470	Cpsf5
CG3700	FBgn0034796	CG3700
CG3711	FBgn0040344	Lztr1
CG3760	FBgn0022343	CG3760
CG3764	FBgn0036684	CG3764
CG3773	FBgn0038692	Polr2M
CG3777	FBgn0024989	CG3777
CG3792	FBgn0031662	CG3792
CG3793	FBgn0028507	CG3793
CG3803	FBgn0034938	CG3803
CG3835	FBgn0023507	D2hgdh
CG3862	FBgn0031286	CG3862
CG3907	FBgn0034958	CG3907
CG3964	FBgn0031574	TTLL4B
CG4050	FBgn0020312	Tmtc3
CG4061	FBgn0025630	Rtca
CG4065	FBgn0034982	Naa35
CG4074	FBgn0037017	CG4074
CG40801	FBgn0085520	CR40801
CG4103	FBgn0283659	THG
CG4169	FBgn0250814	UQCR-C2
CG42232	FBgn0250754	CG42232
CG42233	FBgn0250755	CG42233
CG42299	FBgn0259195	CG42299
CG42359	FBgn0259705	CG42359
CG42374	FBgn0259720	CG42374
CG42456	FBgn0259933	Dpm2
CG42458	FBgn0259935	CG42458
CG42488	FBgn0259991	CG42488
CG42503	FBgn0260229	Mocs2A
CG42533	FBgn0260486	Ziz
CG42557	FBgn0260759	CG42557
CG42663	FBgn0261545	CG42663
CG42666	FBgn0283741	prage
CG42669	FBgn0266696	Svil
CG42672	FBgn0261554	CG42672
CG42684	FBgn0261570	raskol
CG42724	FBgn0261641	CG42724
CG42740	FBgn0261704	CG42740
CG4291	FBgn0031287	CG4291
CG4334	FBgn0038312	Zip88E
CG4449	FBgn0039065	Rad60
CG4452	FBgn0035981	CG4452
CG4455	FBgn0028506	CG4455
CG4554	FBgn0034734	CG4554
CG4589	FBgn0284252	Letm1
CG4593	FBgn0029929	CG4593
CG4603	FBgn0035593	Yod1
CG4610	FBgn0034735	CG4610
CG4646	FBgn0033810	CG4646
CG4679	FBgn0033816	CG4679
CG4743	FBgn0039357	CG4743
CG4751	FBgn0032348	CG4751
CG4789	FBgn0030792	CG4789
CG4849	FBgn0039566	CG4849
CG4853	FBgn0034230	CG4853
CG4858	FBgn0037011	Nubp2
CG4882	FBgn0025336	CG4882
CG4896	FBgn0031319	CG4896
CG4908	FBgn0032195	Bcs1
CG4925	FBgn0036614	Golgin104
CG4928	FBgn0027556	CG4928
CG4933	FBgn0283681	Tcs3
CG4957	FBgn0032205	CG4957
CG4960	FBgn0039371	CG4960
CG5013	FBgn0038396	CG5013
CG5018	FBgn0263605	l(3)72Dn
CG5044	FBgn0038326	Hibch
CG5065	FBgn0034145	CG5065
CG5073	FBgn0038331	Ccm3
CG5114	FBgn0036460	CG5114
CG5116	FBgn0039339	CG5116
CG5130	FBgn0037000	ZnT77C
CG5161	FBgn0266724	Trs20
CG5167	FBgn0038038	Sccpdh2
CG5191	FBgn0038803	CG5191
CG5196	FBgn0038039	CG5196
CG5270	FBgn0037897	CG5270
CG5346	FBgn0038981	CG5346
CG5375	FBgn0032221	Schip1
CG5380	FBgn0038951	Polr3F
CG5414	FBgn0036569	IleRS-m
CG5451	FBgn0038666	Smu1
CG5524	FBgn0266282	SMC6
CG5591	FBgn0263667	Lpt
CG5613	FBgn0030839	ENGase
CG5669	FBgn0039169	Spps
CG5705	FBgn0032486	mRF1
CG5715	FBgn0039180	CG5715
CG5721	FBgn0034315	CG5721
CG5756	FBgn0034301	CG5756
CG5793	FBgn0038858	CG5793
CG5859	FBgn0025830	IntS8
CG5869	FBgn0028894	GMF
CG5871	FBgn0038870	Oga
CG5937	FBgn0029834	CG5937
CG5945	FBgn0032494	Jhbp13
CG5961	FBgn0038056	CG5961
CG5976	FBgn0036999	isoQC
CG5989	FBgn0017429	CG5989
CG6038	FBgn0036198	crim
CG6040	FBgn0038679	CG6040
CG6094	FBgn0032261	CG6094
CG6116	FBgn0032499	Uvrag
CG6136	FBgn0038332	CG6136
CG6145	FBgn0033853	Nadk1a
CG6153	FBgn0032445	CG6153
CG6191	FBgn0027581	CG6191
CG6197	FBgn0033859	fand
CG6225	FBgn0038072	CG6225
CG6232	FBgn0032252	loh
CG6340	FBgn0030648	CG6340
CG6364	FBgn0263398	Uck
CG6379	FBgn0029693	Cmtr1
CG6388	FBgn0032430	Trm1
CG6398	FBgn0030870	CG6398
CG6401	FBgn0034270	PIG-A
CG6459	FBgn0034259	P32
CG6470	FBgn0030933	CG6470
CG6488	FBgn0287204	Cog8
CG6511	FBgn0035923	CG6511
CG6550	FBgn0034214	CG6550
CG6567	FBgn0037842	CG6567
CG6568	FBgn0034210	Camp
CG6574	FBgn0037846	CG6574
CG6607	FBgn0039204	CG6607
CG6654	FBgn0038301	CG6654
CG6661	FBgn0036403	CG6661
CG6686	FBgn0032388	CG6686
CG6700	FBgn0032305	CG6700
CG6719	FBgn0264694	mgr
CG6724	FBgn0032298	CG6724
CG6729	FBgn0032296	CG6729
CG6746	FBgn0032394	Hacd1
CG6749	FBgn0036040	CG6749
CG6751	FBgn0263510	nclb
CG6758	FBgn0034704	Fbxo42
CG6785	FBgn0032399	CG6785
CG6792	FBgn0032401	Plzf
CG6830	FBgn0037934	CG6830
CG6860	FBgn0032633	Lrch
CG6912	FBgn0038290	CG6912
CG6954	FBgn0266418	wake
CG6980	FBgn0039228	CG6980
CG6983	FBgn0035896	CG6983
CG7024	FBgn0029722	CG7024
CG7053	FBgn0030960	Atg101
CG7069	FBgn0038952	CG7069
CG7083	FBgn0035877	CG7083
CG7112	FBgn0035879	GAPcenA
CG7120	FBgn0035888	CG7120
CG7130	FBgn0037151	CG7130
CG7148	FBgn0046301	CG7148
CG7194	FBgn0035868	CG7194
CG7239	FBgn0031740	CG7239
CG7261	FBgn0027509	Tbcd
CG7265	FBgn0038272	Dph2
CG7358	FBgn0030974	Flacc
CG7376	FBgn0035689	CG7376
CG7386	FBgn0035691	CG7386
CG7420	FBgn0031344	CG7420
CG7544	FBgn0033994	CG7544
CG7550	FBgn0035839	CG7550
CG7556	FBgn0030990	CG7556
CG7564	FBgn0036734	CG7564
CG7565	FBgn0035833	CG7565
CG7598	FBgn0039689	CIA30
CG7611	FBgn0037094	CG7611
CG7656	FBgn0036516	CG7656
CG7671	FBgn0038609	Nup43
CG7685	FBgn0038619	CG7685
CG7744	FBgn0034447	CG7744
CG7791	FBgn0033038	CG7791
CG7800	FBgn0037552	CG7800
CG7804	FBgn0036496	cocoon
CG7810	FBgn0032017	CG7810
CG7852	FBgn0035229	pns
CG7864	FBgn0035233	Pex10
CG7879	FBgn0035235	CG7879
CG7900	FBgn0037548	CG7900
CG7956	FBgn0038890	sp3
CG8038	FBgn0035831	Pop4
CG8078	FBgn0033375	Ctu1
CG8112	FBgn0037612	CG8112
CG8134	FBgn0030671	Hap40
CG8142	FBgn0030871	CG8142
CG8165	FBgn0037703	Kdm3
CG8206	FBgn0030679	CG8206
CG8211	FBgn0030858	IntS2
CG8230	FBgn0027607	CG8230
CG8235	FBgn0033351	AIMP1
CG8270	FBgn0035703	Bulli
CG8272	FBgn0033337	CG8272
CG8281	FBgn0035824	CG8281
CG8297	FBgn0034050	bug
CG8306	FBgn0034142	CG8306
CG8315	FBgn0034058	Pex11ab
CG8320	FBgn0034059	CG8320
CG8331	FBgn0033906	ReepB
CG8388	FBgn0034062	CG8388
CG8407	FBgn0033687	CG8407
CG8414	FBgn0034073	CG8414
CG8461	FBgn0038235	CG8461
CG8486	FBgn0264953	Piezo
CG8526	FBgn0037759	CG8526
CG8549	FBgn0035714	Sbds
CG8552	FBgn0031990	PAPLA1
CG8605	FBgn0035762	Rint1
CG8613	FBgn0033924	CG8613
CG8773	FBgn0038135	CG8773
CG8818	FBgn0033751	CG8818
CG8870	FBgn0038144	CG8870
CG8892	FBgn0031664	CG8892
CG8929	FBgn0034504	CG8929
CG8939	FBgn0030720	CG8939
CG9008	FBgn0028540	CG9008
CG9044	FBgn0031752	CG9044
CG9063	FBgn0028500	Rich
CG9125	FBgn0030793	Rai1
CG9203	FBgn0267977	mh
CG9215	FBgn0030659	CG9215
CG9317	FBgn0032879	CarT
CG9344	FBgn0034564	CG9344
CG9410	FBgn0033086	CG9410
CG9436	FBgn0033101	CG9436
CG9505	FBgn0031805	Nepl4
CG9531	FBgn0031817	HemK1
CG9576	FBgn0031091	Phf7
CG9630	FBgn0037561	CG9630
CG9634	FBgn0027528	goe
CG9643	FBgn0031485	CG9643
CG9667	FBgn0037550	CG9667
CG9752	FBgn0034614	CG9752
CG9775	FBgn0037261	CG9775
CG9782	FBgn0030763	CG9782
CG9784	FBgn0030761	CG9784
CG9799	FBgn0038146	CG9799
CG9867	FBgn0264672	Eogt
CG9883	FBgn0031435	Elba2
CG9894	FBgn0031453	Bacc
CG9919	FBgn0030742	CG9919
CG9922	FBgn0038196	CG9922
CG9987	FBgn0032781	RtcB
CG9996	FBgn0039273	shams
cid	FBgn0040477	cid
CkIIalpha-i1	FBgn0015025	CkIIŒ±-i1
Cks30A	FBgn0010314	Cks30A
Clic	FBgn0030529	Clic
Clp	FBgn0015621	Clp
clumsy	FBgn0026255	clumsy
Cog7	FBgn0051040	Cog7
Coprox	FBgn0021944	Coprox
cp309	FBgn0086690	Plp
Cpsf73	FBgn0261065	Cpsf73
CR18217	FBgn0036646	CR18217
CR18275	FBgn0029523	CR18275
CR33328	FBgn0263396	sqd
CR41440	FBgn0084049	CR41440
CR41504	FBgn0085788	CR41504
CR42491	FBgn0259993	lncRNA:CR42491
crb	FBgn0259685	crb
CREG	FBgn0025456	CREG
Ctr1A	FBgn0062413	Ctr1A
cutlet	FBgn0015376	cutlet
cv	FBgn0000394	cv
CycT	FBgn0025455	CycT
cyp33	FBgn0028382	cyp33
Cyp4ae1	FBgn0015036	Cyp4ae1
Cyp4g1	FBgn0010019	Cyp4g1
Cyp6d4	FBgn0039006	Cyp6d4
Cyp9f3Psi	FBgn0038034	Cyp9f3
D12	FBgn0027490	D12
da	FBgn0267821	da
Dad	FBgn0020493	Dad
Dap160	FBgn0023388	Dap160
defl	FBgn0036038	defl
Den1	FBgn0033716	Den1
Der-1	FBgn0267972	Der-1
dgt2	FBgn0032390	dgt2
DIP1	FBgn0024807	DIP1
Dip1	FBgn0040467	Dlip1
Dl	FBgn0000463	Delta
DNApol-alpha180	FBgn0259113	PolA1
DNApol-alpha60	FBgn0259676	Prim2
DNApol-alpha73	FBgn0005696	PolA2
DNApol-delta	FBgn0263600	PolD1
DNApol-eta	FBgn0037141	PolH
dnk	FBgn0022338	dnk
dnt	FBgn0024245	dnt
dpa	FBgn0015929	dpa
DppIII	FBgn0037580	DppIII
drongo	FBgn0020304	drongo
dsx	FBgn0000504	dsx
E(z)	FBgn0000629	E(z)
E2f2	FBgn0024371	E2f2
ec	FBgn0000542	ec
Egm	FBgn0086712	Egm
egr	FBgn0033483	egr
eIF-2beta	FBgn0004926	eIF2Œ≤
eIF2B-alpha	FBgn0039726	eIF2BŒ±
elk	FBgn0011589	Elk
Elp2	FBgn0033540	Elp2
Elp3	FBgn0031604	Elp3
emc	FBgn0000575	emc
EndoG	FBgn0033690	EndoG
Ent1	FBgn0031250	Ent1
Ent3	FBgn0036319	Ent3
Epac	FBgn0085421	Epac
ERR	FBgn0035849	ERR
esc	FBgn0000588	esc
ey	FBgn0005558	ey
Fak56D	FBgn0020440	Fak
Fas2	FBgn0000635	Fas2
fax	FBgn0014163	fax
Fcp1	FBgn0035026	Fcp1
Fen1	FBgn0025832	Fen1
ferrochelatase	FBgn0266268	FeCH
Fit2	FBgn0036688	Fit2
foi	FBgn0024236	foi
Fpps	FBgn0025373	Fpps
fra	FBgn0011592	fra
frc	FBgn0042641	frc
FucT6	FBgn0030327	FucT6
FucTC	FBgn0044872	FucTC
gammaSnap	FBgn0028552	Œ≥Snap1
GckIII	FBgn0266465	GckIII
Gel	FBgn0010225	Gel
Gfat2	FBgn0039580	Gfat2
GLaz	FBgn0033799	GLaz
glo	FBgn0259139	glo
Glt	FBgn0001114	Glt
Gr66a	FBgn0035870	Gr66a
GstD2	FBgn0010038	GstD2
GstD4	FBgn0010040	GstD4
GstE9	FBgn0063491	GstE9
GXIVsPLA2	FBgn0036545	GXIVsPLA2
h	FBgn0001168	hry
haf	FBgn0261509	haf
hay	FBgn0001179	hay
hb	FBgn0001180	hb
hd	FBgn0086695	hd
HdacX	FBgn0051119	HDAC11
Hel89B	FBgn0022787	Hel89B
Hem	FBgn0011771	Hem
Hmt-1	FBgn0038376	Hmt-1
hoip	FBgn0286786	hoip
hrg	FBgn0015949	hrg
Hsp70Aa	FBgn0013275	Hsp70Aa
Hsp70Ab	FBgn0013276	Hsp70Ab
hts	FBgn0263391	hts
iav	FBgn0086693	iav
Ide	FBgn0001247	Ide
iHog	FBgn0031872	ihog
imd	FBgn0013983	imd
insc	FBgn0011674	insc
inx2	FBgn0027108	Inx2
IP3K2	FBgn0283680	IP3K2
Ir51a	FBgn0033997	Ir51a
jar	FBgn0011225	jar
jet	FBgn0031652	jet
JhI-1	FBgn0028426	RNaseZ
jim	FBgn0027339	jim
Jra	FBgn0001291	Jra
jumu	FBgn0015396	jumu
KCNQ	FBgn0033494	KCNQ
Keap1	FBgn0038475	Keap1
kel	FBgn0001301	kel
Khc-73	FBgn0019968	Khc-73
koi	FBgn0265003	koi
kto	FBgn0001324	kto
Ku80	FBgn0041627	Ku80
kuk	FBgn0038476	kuk
l(1)G0136	FBgn0026666	MagR
l(2)37Cb	FBgn0086444	l(2)37Cb
l(2)k05819	FBgn0022153	l(2)k05819
l(2)k14710	FBgn0021847	Ttc7
l(2)not	FBgn0011297	Alg3
l(3)04053	FBgn0010830	l(3)04053
l(3)73Ah	FBgn0002283	l(3)73Ah
l(3)neo43	FBgn0011476	l(3)neo43
l(3)S147910	FBgn0262524	ver
La	FBgn0011638	La
Lac	FBgn0010238	Lac
lbk	FBgn0034083	lbk
Lrr47	FBgn0010398	Lrr47
lsn	FBgn0260940	lsn
mam	FBgn0002643	mam
mav	FBgn0039914	mav
Max	FBgn0017578	Max
mbc	FBgn0015513	mbc
MBD-R2	FBgn0038016	MBD-R2
Mcm3	FBgn0284442	Mcm3
MED16	FBgn0034707	MED16
MED17	FBgn0038578	MED17
MED23	FBgn0034795	MED23
MED25	FBgn0038760	MED25
MED28	FBgn0039337	MED28
MED30	FBgn0035149	MED30
Mes-4	FBgn0039559	NSD
Mes4	FBgn0034726	PolE4
meso18E	FBgn0040089	meso18E
Mhcl	FBgn0026059	Mhcl
mib1	FBgn0263601	mib1
miple2	FBgn0029002	miple2
mit(1)15	FBgn0004643	Zw10
Mkp	FBgn0083992	Mkp
Mkp3	FBgn0036844	Mkp3
mle	FBgn0002774	mle
Mlh1	FBgn0011659	Mlh1
mms4	FBgn0033549	mms4
Mob4	FBgn0259483	Mob4
moi	FBgn0261019	moi
morgue	FBgn0027609	morgue
mrn	FBgn0261109	mrn
mRpL2	FBgn0036135	mRpL2
mRpL22	FBgn0030786	mRpL22
mRpL3	FBgn0030686	mRpL3
mRpL37	FBgn0261380	mRpL37
mRpL38	FBgn0030552	mRpL38
mRpL40	FBgn0037892	mRpL40
mRpL43	FBgn0034893	mRpL43
mRpL46	FBgn0035272	mRpL46
mRpS2	FBgn0031639	mRpS2
mRpS25	FBgn0030572	mRpS25
mRpS31	FBgn0036557	mRpS31
mRpS34	FBgn0285951	mRpS34
mRpS35	FBgn0035374	mRpS35
msi	FBgn0011666	msi
mst	FBgn0020272	mst
mtg	FBgn0260386	mtg
mud	FBgn0002873	mud
mura	FBgn0037705	mura
Myo61F	FBgn0010246	Myo61F
Myo95E	FBgn0039157	Myo95E
Nacalpha	FBgn0086904	NacŒ±
NaPi-T	FBgn0016684	NaPi-T
Nat1	FBgn0031020	Naa15-16
nbs	FBgn0261530	nbs
NC2alpha	FBgn0034650	NC2Œ±
NC2beta	FBgn0028926	NC2Œ≤
Ndc80	FBgn0030500	Ndc80
neb	FBgn0004374	neb
NELF-A	FBgn0038872	Nelf-A
Nep1	FBgn0029843	Nep1
Neu3	FBgn0265140	Meltrin
neur	FBgn0002932	neur
NiPp1	FBgn0026402	NiPp1
NK7.1	FBgn0024321	NK7.1
NKAIN	FBgn0085442	NKAIN
Nmd3	FBgn0023542	Nmd3
Nmdmc	FBgn0010222	Nmdmc
nmdyn-D7	FBgn0028997	nmdyn-D7
Nmnat	FBgn0039254	Nmnat
noc	FBgn0005771	noc
nonA	FBgn0004227	nonA
Nrt	FBgn0004108	Nrt
Nrx-IV	FBgn0013997	Nrx-IV
ns3	FBgn0266284	Ns3
Nsf2	FBgn0266464	Nsf2
Nup75	FBgn0034310	Nup75
nwk	FBgn0263456	nwk
O-fut2	FBgn0027791	O-fut2
Obp46a	FBgn0033508	Obp46a
Obp56d	FBgn0034470	Obp56d
okr	FBgn0002989	okr
omd	FBgn0038168	omd
Opbp	FBgn0050443	Opbp
Orc2	FBgn0015270	Orc2
Orc5	FBgn0015271	Orc5
Oseg6	FBgn0034452	Oseg6
OstStt3	FBgn0011336	Stt3B
otk	FBgn0004839	otk
p	FBgn0086679	p
pad	FBgn0038418	pad
Pak3	FBgn0044826	Pak3
Pal	FBgn0262728	Pal2
Papss	FBgn0020389	Papss
park	FBgn0041100	park
Pat1	FBgn0029878	Pat1
path	FBgn0036007	path
Patj	FBgn0067864	Patj
Pbgs	FBgn0036271	Pbgs
pbl	FBgn0003041	pbl
Pc	FBgn0003042	Pc
Pcl	FBgn0003044	Pcl
pcs	FBgn0033988	pcs
pcx	FBgn0003048	pcx
Pde1c	FBgn0264815	Pde1c
Pdp	FBgn0029958	Pdp
per	FBgn0003068	per
Pfrx	FBgn0027621	Pfrx
Pgi	FBgn0003074	Pgi
ph-d	FBgn0004860	ph-d
ph-p	FBgn0004861	ph-p
phr	FBgn0003082	phr
Pino	FBgn0016926	Pino
pkaap	FBgn0040079	pkaap
Plip	FBgn0039111	PTPMT1
pnt	FBgn0003118	pnt
PNUTS	FBgn0053526	PNUTS
Pof	FBgn0035047	Pof
Pole2	FBgn0035644	PolE2
pon	FBgn0025739	pon
pot	FBgn0250871	pot
Ppat-Dpck	FBgn0035632	Ppat-Dpck
Prat	FBgn0004901	Prat
PrBP	FBgn0032059	PrBP
Psf3	FBgn0030196	Psf3
Ptp4E	FBgn0004368	Ptp4E
Ptp52F	FBgn0034085	Ptp52F
pyd	FBgn0262614	pyd
qkr58E-1	FBgn0022986	qkr58E-1
Rab-RP3	FBgn0015793	Rab19
Rab21	FBgn0039966	Rab21
Rab27	FBgn0025382	Rab27
Rab39	FBgn0029959	Rab39
Rab6	FBgn0015797	Rab6
RabX4	FBgn0051118	RabX4
Rac2	FBgn0014011	Rac2
Rad51D	FBgn0030931	Xrcc2
Rad9	FBgn0025807	Rad9
RagC	FBgn0033272	RagC-D
Rapgap1	FBgn0264895	RapGAP1
rasp	FBgn0024194	rasp
Rbp1-like	FBgn0030479	Rbp1-like
Rbsn-5	FBgn0261064	Rbsn-5
Rcd6	FBgn0034530	Rcd6
rec	FBgn0003227	rec
Ret	FBgn0011829	Ret
Rev1	FBgn0035150	Rev1
RfC3	FBgn0032244	RfC3
rho-7	FBgn0033672	rho-7
RhoGAP16F	FBgn0030893	RhoGAP16F
RhoGEF2	FBgn0023172	RhoGEF2
RhoGEF3	FBgn0264707	RhoGEF3
Rlc1	FBgn0014023	mRpL47
RnrS	FBgn0011704	RnrS
roX1	FBgn0019661	lncRNA:roX1
Rph	FBgn0030230	Rph
RpI1	FBgn0019938	Polr1A
RpIII128	FBgn0004463	Polr3B
RpL22-like	FBgn0034837	RpL22-like
Rpn11	FBgn0028694	Rpn11
Rpt6R	FBgn0039788	Rpt6R
Rrp4	FBgn0034879	Rrp4
Rrp40	FBgn0260648	Rrp40
Rrp42	FBgn0034065	Rrp42
Rrp45	FBgn0030789	Rrp45
rt	FBgn0003292	rt
rump	FBgn0267790	rump
run	FBgn0003300	run
S1P	FBgn0037105	S1P
S6k	FBgn0283472	S6k
SA	FBgn0020616	SA1
Sas-4	FBgn0011020	Sas-4
sba	FBgn0016754	sba
Sbf	FBgn0025802	Sbf
SC35	FBgn0265298	SC35
scat	FBgn0011232	scat
ScpX	FBgn0015808	ScpX
scramb2	FBgn0035390	scramb2
scro	FBgn0287186	scro
sec6	FBgn0266671	Sec6
Sec61beta	FBgn0010638	Sec61Œ≤
sec71	FBgn0028538	Sec71
sei	FBgn0003353	sei
SerT	FBgn0010414	SerT
sfl	FBgn0020251	sfl
SH3PX1	FBgn0040475	SH3PX1
Shal	FBgn0005564	Shal
Shawn	FBgn0031039	Shawn
Shc	FBgn0015296	Shc
shg	FBgn0003391	shg
sick	FBgn0263873	sick
Side	FBgn0032741	Sidpn
Sin	FBgn0028402	Polr3E
Sirt4	FBgn0029783	Sirt4
Sirt6	FBgn0037802	Sirt6
siz	FBgn0026179	siz
SK	FBgn0029761	SK
skf	FBgn0050021	metro
skpB	FBgn0026176	SkpB
sktl	FBgn0016984	sktl
slam	FBgn0043854	slam
Slbp	FBgn0041186	Slbp
Slh	FBgn0264978	Slh
slim	FBgn0261477	slim
SMC1	FBgn0040283	SMC1
Smg5	FBgn0019890	Smg5
smo	FBgn0003444	smo
sno	FBgn0265630	sno
sofe	FBgn0030242	sofe
sog	FBgn0003463	sog
Sos	FBgn0001965	Sos
SP71	FBgn0284435	tyn
Spat	FBgn0014031	Agxt
spi	FBgn0005672	spi
spict	FBgn0032451	spict
Spindly	FBgn0031549	Spindly
Spn28D	FBgn0031973	Spn28Dc
spri	FBgn0085443	spri
Sras	FBgn0029121	Sras
Srp72	FBgn0038810	Srp72
Ssadh	FBgn0039349	Ssadh
Ssb-c31a	FBgn0015299	Ssb-c31a
Ssrp	FBgn0010278	Ssrp
stops	FBgn0086704	stops
Strn-Mlck	FBgn0265045	Strn-Mlck
Su(var)3-9	FBgn0263755	Su(var)3-9
Su(z)12	FBgn0020887	Su(z)12
Sur	FBgn0028675	Sur
sut1	FBgn0028563	sut1
Syx16	FBgn0031106	Syx16
Syx8	FBgn0036643	Syx8
Tango6	FBgn0032728	Tango6
Tapdelta	FBgn0021795	TapŒ¥
tara	FBgn0040071	tara
TBPH	FBgn0025790	TBPH
tex	FBgn0037569	tex
TfIIEbeta	FBgn0015829	TfIIEŒ≤
tgo	FBgn0264075	tgo
Tgt	FBgn0031321	Tgt
tgy	FBgn0030984	tgy
th	FBgn0260635	Diap1
Thor	FBgn0261560	Thor
Tim10	FBgn0027360	Tim10
TM9SF4	FBgn0028541	TM9SF4
tmod	FBgn0082582	tmod
toc	FBgn0015600	toc
Tom34	FBgn0288846	unc-45
tomosyn	FBgn0030412	Tomosyn
tou	FBgn0033636	tou
toy	FBgn0019650	toy
trbl	FBgn0028978	trbl
trpgamma	FBgn0032593	TrpŒ≥
trsn	FBgn0033528	trsn
trus	FBgn0038055	trus
trx	FBgn0003862	trx
Tsp2A	FBgn0024361	Tsp2A
ttm50	FBgn0250874	ttm50
U3-55K	FBgn0053505	U3-55K
Uhg4	FBgn0083124	Uhg4
unc	FBgn0003950	unc
Updo	FBgn0033428	Urod
vav	FBgn0040068	Vav
Vhl	FBgn0041174	Vhl
vig	FBgn0024183	vig
vir	FBgn0003977	vir
vkg	FBgn0016075	vkg
Vps13	FBgn0033194	Vps13
Vps16A	FBgn0285911	Vps16A
Vps28	FBgn0021814	Vps28
Vps36	FBgn0086785	Vps36
W	FBgn0003997	hid
wda	FBgn0039067	wda
wech	FBgn0259745	wech
wfs1	FBgn0039003	wfs1
WRNexo	FBgn0038608	WRNexo
y	FBgn0004034	y
yata	FBgn0260990	yata
Zn72D	FBgn0263603	Zn72D
Zyx102EF	FBgn0011642	Zyx

## Sheet: Fig 6B zygotic genes
Upf1-Nos S5 Data
Analysis of genes in 6B
List of genes categorized as
zygotic by Lott et al. (2011)
submitted_item from Lott et al. (2011)	validated_id	current_symbol
CG11203	FBgn0264502	CG43901
CG16899	FBgn0262477	FoxP
CG18432	FBgn0263113	Cc2d2a
CG2083	FBgn0263392	Tet
CG31900	FBgn0263256	CG43394
CG32352	FBgn0262508	CG43078
CG42286	FBgn0266801	CG45263
CG6043	FBgn0264894	CG44085
CG7397	FBgn0262562	CG43102
d	FBgn0262029	dachs
nrm	FBgn0262509	nrm
PsGEF	FBgn0264598	PsGEF
Toll-9	FBgn0036978	Toll-9
18w	FBgn0287775	18w
5-HT1A	FBgn0004168	5-HT1A
5-HT2	FBgn0087012	5-HT2A
7B2	FBgn0041707	7B2
ab	FBgn0264442	ab
abd-A	FBgn0000014	abd-A
Abd-B	FBgn0000015	Abd-B
ac	FBgn0000022	ac
Ac3	FBgn0023416	Ac3
Ace	FBgn0000024	Ace
Acp1	FBgn0014454	Acp1
Acp95EF	FBgn0002863	Acp95EF
ACXB	FBgn0040509	ACXB
ACXC	FBgn0040508	ACXC
ACXE	FBgn0040506	ACXE
Adgf-B	FBgn0036751	Adgf-B
Adgf-C	FBgn0038173	Adgf-C
Adgf-D	FBgn0038172	Adgf-D
Alk	FBgn0040505	Alk
alpha-catenin-related	FBgn0029105	Œ±-Catr
alpha-Est2	FBgn0015570	Œ±-Est2
alpha-Est6	FBgn0015574	Œ±-Est6
alphagamma-element:CR32865	FBgn0052865	lncRNA:Œ±Œ≥-element:CR32865
alphaPS4	FBgn0034005	ItgaPS4
alphaPS5	FBgn0034880	ItgaPS5
Ama	FBgn0000071	Ama
Ance	FBgn0012037	Ance
Ance-2	FBgn0032535	Ance-2
Ance-3	FBgn0032536	Ance-3
angel	FBgn0016762	angel
Ank2	FBgn0261788	Ank2
Antp	FBgn0260642	Antp
ap	FBgn0267978	ap
AP-2	FBgn0261953	TfAP-2
Aph-4	FBgn0016123	Alp4
AQP	FBgn0033807	AQP
argos	FBgn0004569	aos
Arp53D	FBgn0011743	Arp53D
Arpc3B	FBgn0065032	Arpc3B
Arr2	FBgn0000121	Arr2
Art2	FBgn0031592	Art2
ASPP	FBgn0034606	ASPP
Ast	FBgn0015591	AstA
Ast-C	FBgn0032336	AstC
Atet	FBgn0020762	Atet
AttB	FBgn0041581	AttB
b	FBgn0000153	b
bab2	FBgn0025525	bab2
BBS1	FBgn0035741	BBS1
BBS4	FBgn0033578	BBS4
BBS8	FBgn0031255	BBS8
beat-Ia	FBgn0013433	beat-Ia
beat-IIIc	FBgn0032629	beat-IIIc
Blimp-1	FBgn0035625	Blimp-1
blow	FBgn0004133	blow
bnb	FBgn0001090	bnb
bnl	FBgn0014135	bnl
boly	FBgn0050362	boly
bowl	FBgn0004893	bowl
brk	FBgn0024250	brk
brp	FBgn0259246	brp
bru-2	FBgn0262475	bru2
bru-3	FBgn0264001	bru3
bsh	FBgn0000529	bsh
btd	FBgn0000233	btd
Bteb2	FBgn0025679	Klf15
btl	FBgn0285896	btl
btv	FBgn0023096	btv
Buffy	FBgn0040491	Buffy
bw	FBgn0000241	bw
bxd	FBgn0020556	lncRNA:bxd
byn	FBgn0011723	byn
C15	FBgn0004863	C15
Ca-alpha1D	FBgn0001991	Ca-Œ±1D
Ca-alpha1T	FBgn0264386	Ca-Œ±1T
Cad74A	FBgn0036715	Cad74A
Cad86C	FBgn0261053	Cad86C
Cad88C	FBgn0038247	Cad88C
Cad96Ca	FBgn0022800	Cad96Ca
Cad96Cb	FBgn0039294	Cad96Cb
Cad99C	FBgn0039709	Cad99C
CadN	FBgn0015609	CadN
CanA1	FBgn0010015	CanA1
Caps	FBgn0053653	Cadps
cas	FBgn0004878	cas
caup	FBgn0015919	caup
Cbp53E	FBgn0004580	Cbp53E
CCKLR-17D3	FBgn0030954	CCKLR-17D3
Cda5	FBgn0051973	Cda5
CDase	FBgn0039774	CDase
Cdk5alpha	FBgn0027491	Cdk5Œ±
CG10006	FBgn0036461	Zip71B
CG10026	FBgn0032785	CG10026
CG10032	FBgn0037493	CR10032
CG10035	FBgn0038028	CG10035
CG10041	FBgn0038014	CG10041
CG10051	FBgn0034437	CG10051
CG10064	FBgn0035724	CG10064
CG10096	FBgn0038032	CG10096
CG10097	FBgn0038033	CG10097
CG10132	FBgn0032798	CG10132
CG10140	FBgn0036363	CG10140
CG10176	FBgn0032682	grnd
CG10178	FBgn0032684	Ugt301D1
CG10185	FBgn0038397	CG10185
CG10205	FBgn0033970	CG10205
CG10249	FBgn0027596	Kank
CG10251	FBgn0043005	prt
CG10283	FBgn0032681	CG10283
CG10298	FBgn0037432	CG10298
CG10307	FBgn0034655	CG10307
CG10311	FBgn0038420	CG10311
CG10362	FBgn0030358	Pdzd8
CG10384	FBgn0034731	CG10384
CG10440	FBgn0034636	twz
CG10469	FBgn0035678	CG10469
CG10472	FBgn0035670	CG10472
CG10479	FBgn0035656	CG10479
CG10553	FBgn0039324	CG10553
CG10566	FBgn0037050	ICA69
CG10581	FBgn0037046	CG10581
CG10591	FBgn0035621	CG10591
CG10592	FBgn0035619	Alp10
CG10621	FBgn0032726	CG10621
CG10630	FBgn0035608	blanks
CG10657	FBgn0036289	CG10657
CG10663	FBgn0036287	CG10663
CG10750	FBgn0032769	CG10750
CG10761	FBgn0030015	CG10761
CG10764	FBgn0034221	CG10764
CG10793	FBgn0288967	CG10793
CG10834	FBgn0032972	CG10834
CG10859	FBgn0032520	CG10859
CG1090	FBgn0037238	CG1090
CG10931	FBgn0034274	CG10931
CG10933	FBgn0034264	Dlish
CG10958	FBgn0030004	CG10958
CG10970	FBgn0030078	CG10970
CG10993	FBgn0030524	CG10993
CG10996	FBgn0030525	CG10996
CG11018	FBgn0034464	CG11018
CG11019	FBgn0263355	CG31688
CG11023	FBgn0031208	CR11023
CG11043	FBgn0031831	COX5BL
CG11048	FBgn0034487	Efhc1.2
CG11160	FBgn0030257	SmydA-4
CG11211	FBgn0033067	CG11211
CG1124	FBgn0037290	Jhbp1
CG11251	FBgn0036346	CG11251
CG1126	FBgn0037280	BBS5
CG11294	FBgn0030058	CG11294
CG11327	FBgn0031849	CG11327
CG11340	FBgn0039840	pHCl-2
CG11347	FBgn0035542	TP53INP
CG11384	FBgn0040363	CG11384
CG1139	FBgn0035300	CG1139
CG11404	FBgn0037169	CG11404
CG1143	FBgn0035359	CG1143
CG11470	FBgn0039671	CG11470
CG11498	FBgn0039749	CG11498
CG11592	FBgn0025686	Amnionless
CG11597	FBgn0036212	CG11597
CG11598	FBgn0038067	CG11598
CG11600	FBgn0038068	CG11600
CG11608	FBgn0038069	CG11608
CG11668	FBgn0038113	CG11668
CG11694	FBgn0037571	CG11694
CG11697	FBgn0030313	Reepl1
CG11698	FBgn0037572	CG11698
CG11703	FBgn0038690	CG11703
CG11756	FBgn0030290	CG11756
CG11778	FBgn0033371	CNT1
CG11796	FBgn0036992	Hpd
CG11835	FBgn0031264	uncNacŒ≤
CG11841	FBgn0039628	CG11841
CG11842	FBgn0039629	CG11842
CG11843	FBgn0039630	CG11843
CG11852	FBgn0039297	Jhbp7
CG11905	FBgn0036678	CG11905
CG12014	FBgn0035445	Ids
CG12026	FBgn0262624	Tmhs
CG12057	FBgn0030098	CG12057
CG12063	FBgn0039851	mey
CG12068	FBgn0262112	sro
CG12071	FBgn0039808	CG12071
CG12105	FBgn0035241	CG12105
CG12119	FBgn0030102	SmydA-9
CG12133	FBgn0033469	CG12133
CG12164	FBgn0033158	CG12164
CG12201	FBgn0037970	GC2
CG12209	FBgn0033498	CG12209
CG12239	FBgn0029810	CG12239
CG12309	FBgn0033542	CAH13
CG12321	FBgn0038577	CG12321
CG12344	FBgn0033558	CG12344
CG12402	FBgn0038202	CG12402
CG12419	FBgn0037769	CG12419
CG12420	FBgn0037797	CG12420
CG12424	FBgn0033987	ckn
CG1246	FBgn0035360	CG1246
CG12484	FBgn0086604	side-VIII
CG12496	FBgn0040385	CG12496
CG12502	FBgn0035171	CG12502
CG12531	FBgn0031064	CG12531
CG12535	FBgn0029657	CG12535
CG12541	FBgn0029930	CG12541
CG12581	FBgn0037213	CG12581
CG12641	FBgn0263997	CG43740
CG1268	FBgn0035521	VhaM9.7-a
CG12692	FBgn0029703	CG12692
CG1273	FBgn0035522	CG1273
CG12730	FBgn0029771	CG12730
CG12782	FBgn0034838	CG12782
CG12807	FBgn0037772	Spn85F
CG12817	FBgn0037798	CG12817
CG12821	FBgn0040780	Atg10
CG12826	FBgn0033207	CG12826
CG12842	FBgn0033131	CR12842
CG12849	FBgn0035068	CG12849
CG12869	FBgn0033943	CG12869
CG12911	FBgn0033501	CG12911
CG12912	FBgn0033497	CG12912
CG12913	FBgn0033500	Csgalnact
CG12920	FBgn0033481	CG12920
CG12923	FBgn0033461	CG12923
CG12934	FBgn0033541	CG12934
CG12950	FBgn0037736	side-VII
CG12963	FBgn0034031	CG12963
CG12974	FBgn0037065	CG12974
CG12984	FBgn0037042	CG12984
CG12990	FBgn0030859	CG12990
CG13010	FBgn0030770	CG13010
CG13036	FBgn0266099	CG44836
CG13074	FBgn0036567	CG13074
CG13081	FBgn0032804	CG13081
CG13083	FBgn0032789	CG13083
CG13091	FBgn0032055	Sgp
CG13108	FBgn0032100	CG13108
CG13120	FBgn0265001	ppk18
CG13124	FBgn0032156	CG13124
CG13125	FBgn0032163	TbCMF46
CG13144	FBgn0032260	CG13144
CG13154	FBgn0033736	CG13154
CG13177	FBgn0040759	CG13177
CG13203	FBgn0033628	CG13203
CG13216	FBgn0033591	CG13216
CG13217	FBgn0033590	CG13217
CG13239	FBgn0037197	CG13239
CG1324	FBgn0031129	CG1324
CG13248	FBgn0036984	CG13248
CG13251	FBgn0037014	CG13251
CG13253	FBgn0037015	cmpy
CG13255	FBgn0040636	CG13255
CG13258	FBgn0032582	CG13258
CG13282	FBgn0032612	CG13282
CG13287	FBgn0035643	CG13287
CG13293	FBgn0035677	CG13293
CG13300	FBgn0035699	CG13300
CG13305	FBgn0035921	CG13305
CG13314	FBgn0035949	CG13314
CG13321	FBgn0033787	CG13321
CG13326	FBgn0033794	CG13326
CG13333	FBgn0033855	link
CG13359	FBgn0025616	CG13359
CG13360	FBgn0025620	CG13360
CG1340	FBgn0039797	eIF4H2
CG13423	FBgn0034513	CG13423
CG13428	FBgn0034515	CG13428
CG13436	FBgn0034532	CG13436
CG13454	FBgn0036503	CG13454
CG13457	FBgn0036482	CG13457
CG13492	FBgn0034662	CG13492
CG13538	FBgn0034820	CG13538
CG13561	FBgn0034906	CG13561
CG13562	FBgn0034928	CG13562
CG13565	FBgn0034935	Orcokinin
CG13617	FBgn0039201	DZIP1
CG13622	FBgn0039202	CG13622
CG13623	FBgn0039205	CG13623
CG13646	FBgn0285912	mah
CG13654	FBgn0039290	CG13654
CG13679	FBgn0035856	CG13679
CG13692	FBgn0031254	CG13692
CG13708	FBgn0035577	CG13708
CG13717	FBgn0262870	axo
CG13739	FBgn0033403	CG13739
CG13743	FBgn0033368	CG13743
CG13762	FBgn0040333	brv3
CG13806	FBgn0035325	CG13806
CG13810	FBgn0035313	CG13810
CG13830	FBgn0039054	Cow
CG13847	FBgn0038967	CG13847
CG13868	FBgn0034501	CG13868
CG1387	FBgn0030033	CG1387
CG13872	FBgn0034477	CG13872
CG13889	FBgn0035168	Cep290
CG13894	FBgn0035157	CG13894
CG13920	FBgn0025712	CG13920
CG13924	FBgn0035286	CG13924
CG13937	FBgn0035287	CG13937
CG14020	FBgn0031707	CG14020
CG14022	FBgn0031700	CG14022
CG14044	FBgn0031650	CG14044
CG14079	FBgn0036849	CG14079
CG14107	FBgn0036351	CG14107
CG14109	FBgn0036364	CG14109
CG14110	FBgn0036352	CG14110
CG14111	FBgn0036350	CG14111
CG14126	FBgn0266100	CG44837
CG14142	FBgn0036143	CG14142
CG14168	FBgn0036044	Zasp67
CG14180	FBgn0266101	CG44838
CG14183	FBgn0036931	CG14183
CG14195	FBgn0030998	CG14195
CG14196	FBgn0031002	CG14196
CG14205	FBgn0031034	CG14205
CG14219	FBgn0031033	CG14219
CG14225	FBgn0031055	et
CG14274	FBgn0032023	witty
CG1428	FBgn0032967	CG1428
CG14280	FBgn0038695	CG14280
CG14285	FBgn0038674	CG14285
CG14292	FBgn0038658	CG14292
CG14304	FBgn0038629	CG14304
CG14313	FBgn0038579	CG14313
CG14321	FBgn0038540	CG14321
CG14339	FBgn0031301	CG14339
CG14356	FBgn0038207	CG14356
CG14367	FBgn0038170	CG14367
CG14372	FBgn0038156	side-IV
CG14395	FBgn0038073	CG14395
CG1443	FBgn0039620	wat
CG14451	FBgn0037183	CG14451
CG14455	FBgn0037175	CG14455
CG14457	FBgn0037174	Jhbp6
CG14507	FBgn0039655	CG14507
CG14515	FBgn0039648	CG14515
CG14528	FBgn0039611	Nepl18
CG14535	FBgn0031955	CG14535
CG14551	FBgn0039408	CG14551
CG14570	FBgn0037122	CG14570
CG14589	FBgn0033063	CG14589
CG14590	FBgn0033061	SmydA-5
CG14591	FBgn0033054	CG14591
CG14624	FBgn0040357	CG14624
CG14630	FBgn0014903	CG14630
CG14651	FBgn0037254	sac
CG14658	FBgn0037283	CG14658
CG14662	FBgn0037291	CG14662
CG14673	FBgn0037352	CG14673
CG14684	FBgn0037824	CG14684
CG14687	FBgn0037835	CG14687
CG14689	FBgn0037826	CG14689
CG14692	FBgn0037836	CG14692
CG14694	FBgn0037845	CG14694
CG14709	FBgn0263316	Mrp4
CG14770	FBgn0029573	CG14770
CG14778	FBgn0029580	CG14778
CG14829	FBgn0035751	CG14829
CG14830	FBgn0035755	CG14830
CG14834	FBgn0035768	CG14834
CG14835	FBgn0035782	CG14835
CG14869	FBgn0286071	AdamTS-A
CG14870	FBgn0038342	B9d1
CG14905	FBgn0038452	Ccdc114
CG14906	FBgn0015351	Mettl4
CG14915	FBgn0032335	CG14915
CG14932	FBgn0032375	CG14932
CG14937	FBgn0032377	CG14937
CG14946	FBgn0032405	firl
CG14947	FBgn0032406	CG14947
CG14949	FBgn0035358	CG14949
CG14963	FBgn0035409	CG14963
CG14982	FBgn0035477	CG14982
CG15020	FBgn0035543	CG15020
CG15029	FBgn0263994	CG43737
CG15043	FBgn0030929	CG15043
CG15082	FBgn0034397	CG15082
CG15097	FBgn0034396	CG15097
CG15125	FBgn0034463	CG15125
CG15128	FBgn0034467	CG15128
CG15136	FBgn0032625	CG15136
CG15155	FBgn0032669	CG15155
CG15161	FBgn0032692	IFT46
CG15169	FBgn0032734	CG15169
CG15170	FBgn0032733	CG15170
CG15199	FBgn0030270	CG15199
CG15213	FBgn0040843	CG15213
CG15216	FBgn0261802	CG42748
CG15236	FBgn0033108	CG15236
CG15332	FBgn0029986	CG15332
CG15335	FBgn0030001	cyr
CG15336	FBgn0030009	CG15336
CG15393	FBgn0264978	Slh
CG15400	FBgn0031463	G6P
CG15406	FBgn0031517	CG15406
CG15408	FBgn0031523	CG15408
CG15412	FBgn0031528	CG15412
CG15431	FBgn0031602	CG15431
CG15434	FBgn0040705	ND-B8
CG1544	FBgn0039827	CG1544
CG15449	FBgn0031146	CG15449
CG15479	FBgn0032493	Mabi
CG15497	FBgn0038894	Jhbp16
CG15517	FBgn0039718	CG15517
CG15526	FBgn0039744	Rpp14b
CG15528	FBgn0039742	CG15528
CG15530	FBgn0039752	CG15530
CG15533	FBgn0039768	CG15533
CG15534	FBgn0039769	CG15534
CG15545	FBgn0039806	CG15545
CG15556	FBgn0039821	CG15556
CG15579	FBgn0040906	CG15579
CG15580	FBgn0037398	CG15580
CG15625	FBgn0031644	CG15625
CG15628	FBgn0031632	CG15628
CG15650	FBgn0034565	CG15650
CG15651	FBgn0034567	CG15651
CG15658	FBgn0034602	Lapsyn
CG15701	FBgn0034095	CG15701
CG1571	FBgn0029993	CG1571
CG15772	FBgn0029799	CG15772
CG15785	FBgn0261803	CG42749
CG15824	FBgn0031292	CG15824
CG15829	FBgn0035743	Acbp6
CG15864	FBgn0040528	CG15864
CG15880	FBgn0031283	CG15880
CG15882	FBgn0030983	CG15882
CG15890	FBgn0030576	CG15890
CG15894	FBgn0029864	CG15894
CG15905	FBgn0034462	CG15905
CG15923	FBgn0038814	CG15923
CG1600	FBgn0033188	Drat
CG1648	FBgn0033446	CG1648
CG16710	FBgn0039101	CG16710
CG16736	FBgn0037668	CG16736
CG1674	FBgn0039897	CG1674
CG16756	FBgn0029765	CG16756
CG16772	FBgn0032835	CG16772
CG16789	FBgn0037712	CG16789
CG16791	FBgn0038881	aus
CG16793	FBgn0036712	brv2
CG1681	FBgn0030484	GstT4
CG16820	FBgn0032495	CG16820
CG16825	FBgn0032503	CG16825
CG16886	FBgn0028938	Vajk1
CG1695	FBgn0031116	CG1695
CG16965	FBgn0032387	CG16965
CG16997	FBgn0263235	Phae2
CG17032	FBgn0036547	CG17032
CG17047	FBgn0033827	CG17047
CG17083	FBgn0039070	wam
CG17098	FBgn0287630	dbf
CG17111	FBgn0039048	CG17111
CG17118	FBgn0032291	CG17118
CG17119	FBgn0039045	Ctns
CG17122	FBgn0036962	CG17122
CG17124	FBgn0032297	CG17124
CG17140	FBgn0260453	CG17140
CG17147	FBgn0260393	CG17147
CG17181	FBgn0035144	Kah
CG17207	FBgn0038051	CG17207
CG17224	FBgn0031489	CG17224
CG17264	FBgn0031490	CG17264
CG17278	FBgn0046763	peg
CG17300	FBgn0036345	CG17300
CG17329	FBgn0028896	CG17329
CG17341	FBgn0283651	CG46301
CG17374	FBgn0287184	FASN3
CG17387	FBgn0037276	Ccdc39
CG17549	FBgn0032774	CG17549
CG17562	FBgn0038449	CG17562
CG17564	FBgn0032768	CG17564
CG17580	FBgn0040755	CG17580
CG17639	FBgn0038029	GstD11
CG17666	FBgn0036311	CG17666
CG17672	FBgn0083978	CG17672
CG17687	FBgn0036348	CG17687
CG17717	FBgn0029877	CG17717
CG17739	FBgn0033710	CG17739
CG17777	FBgn0040900	CG17777
CG17786	FBgn0039167	CG17786
CG17917	FBgn0037431	CG17917
CG17919	FBgn0037433	CG17919
CG17922	FBgn0266346	CngB
CG17929	FBgn0038415	CG17929
CG17930	FBgn0038416	CG17930
CG17991	FBgn0039498	CG17991
CG17994	FBgn0033072	CG17994
CG18095	FBgn0028872	CG18095
CG18110	FBgn0039677	ppk30
CG18125	FBgn0264253	Send2
CG18132	FBgn0031345	CG18132
CG18155	FBgn0029945	Acsf3
CG18170	FBgn0035239	CG18170
CG18173	FBgn0035265	PIG-Wb
CG18193	FBgn0037579	COX7AL
CG18249	FBgn0037553	CG18249
CG18266	FBgn0031724	CG18266
CG1827	FBgn0033431	CG1827
CG18304	FBgn0031869	CG18304
CG18335	FBgn0033610	CG18335
CG18336	FBgn0040763	CG18336
CG18369	FBgn0033860	S-Lap5
CG18437	FBgn0039536	unc80
CG18530	FBgn0042207	CG18530
CG18537	FBgn0034323	CG18537
CG18568	FBgn0033888	CG18568
CG18594	FBgn0038973	Pebp1
CG18599	FBgn0038592	CG18599
CG18628	FBgn0036091	CG18628
CG18635	FBgn0034279	CG18635
CG18643	FBgn0037898	Dtd
CG18675	FBgn0040696	CG18675
CG18754	FBgn0042106	CG18754
CG18788	FBgn0042126	CG18788
CG2010	FBgn0039667	FipoQ
CG2016	FBgn0250839	Jhbp2
CG2022	FBgn0037292	plh
CG2070	FBgn0033203	CG2070
CG2120	FBgn0030005	CG2120
CG2127	FBgn0033286	CG2127
CG2145	FBgn0030251	CG2145
CG2267	FBgn0039792	CG2267
CG2269	FBgn0033484	CG2269
CG2528	FBgn0032969	CG2528
CG2650	FBgn0000092	dyw
CG2663	FBgn0037323	CG2663
CG2680	FBgn0024995	CG2680
CG2681	FBgn0024997	CG2681
CG2736	FBgn0035090	CG2736
CG2781	FBgn0037534	Elovl7
CG2837	FBgn0031646	snsl
CG2887	FBgn0030207	CG2887
CG30016	FBgn0050016	CG30016
CG30036	FBgn0050036	CG30036
CG30037	FBgn0050037	CG30037
CG30089	FBgn0050089	CG30089
CG30091	FBgn0050091	CG30091
CG30099	FBgn0050099	CG30099
CG30115	FBgn0050115	GEFmeso
CG30120	FBgn0050120	CG30120
CG30157	FBgn0050157	Ufsp1
CG30161	FBgn0050161	CG30161
CG30172	FBgn0050172	CG30172
CG30178	FBgn0050178	CG30178
CG30181	FBgn0050181	ppk3
CG30187	FBgn0050187	CG30187
CG30203	FBgn0050203	CG30203
CG30259	FBgn0050259	CG30259
CG30271	FBgn0050271	CG30271
CG30285	FBgn0050285	BaraC
CG30289	FBgn0050289	CG30289
CG30296	FBgn0050296	RIC-3
CG30324	FBgn0050324	CG30324
CG30338	FBgn0050338	CG30338
CG30380	FBgn0050380	CG30380
CG30417	FBgn0050417	tbrd-3
CG30424	FBgn0050424	cGlr2
CG30427	FBgn0043792	CG30427
CG30428	FBgn0050428	CG30428
CG30431	FBgn0050431	CG30431
CG30432	FBgn0050432	CG30432
CG30438	FBgn0050438	Ugt50B3
CG30461	FBgn0050461	CG30461
CG30484	FBgn0050484	CG30484
CG30485	FBgn0050485	CG30485
CG30486	FBgn0050486	CG30486
CG30488	FBgn0050488	antr
CG30491	FBgn0050491	CG30491
CG30494	FBgn0263077	M7BP
CG3097	FBgn0029804	CG3097
CG31004	FBgn0051004	mesh
CG31028	FBgn0051028	Rsod
CG31030	FBgn0051030	VhaAC45RP
CG31038	FBgn0051038	CG31038
CG3105	FBgn0034950	Pask
CG31065	FBgn0051065	ppk31
CG31068	FBgn0051068	CG31068
CG31106	FBgn0051106	CG31106
CG31121	FBgn0051121	CG31121
CG31131	FBgn0051131	CG31131
CG31139	FBgn0051139	CG31139
CG31140	FBgn0051140	CG31140
CG31141	FBgn0051141	CG31141
CG31150	FBgn0265048	cv-d
CG31161	FBgn0051161	CG31161
CG31202	FBgn0051202	Œ±-Man-Ic
CG3121	FBgn0034957	Rsph4a
CG31220	FBgn0051220	CG31220
CG31231	FBgn0051231	CG31231
CG31233	FBgn0051233	CG31233
CG31235	FBgn0286852	naz
CG31253	FBgn0051253	CG31253
CG31291	FBgn0266566	CG45105
CG31313	FBgn0051313	CG31313
CG31321	FBgn0051321	CG31321
CG31343	FBgn0051343	CG31343
CG31381	FBgn0043799	CG31381
CG31391	FBgn0051391	CG31391
CG31414	FBgn0051414	Gba1b
CG31415	FBgn0051415	CG31415
CG31454	FBgn0051454	CG31454
CG31464	FBgn0051464	CG31464
CG31465	FBgn0051465	CG31465
CG31467	FBgn0051467	CG31467
CG31469	FBgn0051469	Argp
CG31473	FBgn0051473	CG31473
CG31516	FBgn0051516	CG31516
CG31546	FBgn0051546	CG31546
CG31547	FBgn0051547	NKCC
CG31619	FBgn0051619	nolo
CG3162	FBgn0034834	LS2
CG31624	FBgn0051624	CG31624
CG31627	FBgn0051627	CG31627
CG31642	FBgn0051642	CG31642
CG31646	FBgn0051646	DIP-Œ∏
CG31660	FBgn0051660	smog
CG31665	FBgn0051665	wry
CG31680	FBgn0051680	CG31680
CG31698	FBgn0051698	CG31698
CG31710	FBgn0051710	CG31710
CG31728	FBgn0284244	l(2)k05911
CG31740	FBgn0051740	CG31740
CG31760	FBgn0051760	CG31760
CG31776	FBgn0051776	CG31776
CG31777	FBgn0051777	CG31777
CG31790	FBgn0263079	CG43338
CG31817	FBgn0028899	CG31817
CG31845	FBgn0051845	asRNA:CR31845
CG31871	FBgn0051871	CG31871
CG31904	FBgn0260479	CG31904
CG31909	FBgn0051909	CG31909
CG3191	FBgn0023525	CG3191
CG31988	FBgn0051988	CG31988
CG31999	FBgn0051999	CG31999
CG32036	FBgn0052036	CG32036
CG32037	FBgn0052037	CG32037
CG32052	FBgn0044328	CG32052
CG32053	FBgn0052053	CG32053
CG32055	FBgn0052055	CG32055
CG32071	FBgn0052071	CG32071
CG32091	FBgn0052091	CG32091
CG3213	FBgn0031545	CG3213
CG32137	FBgn0052137	CG32137
CG32154	FBgn0263608	l(3)72Dr
CG3216	FBgn0034568	CG3216
CG32187	FBgn0052187	CG32187
CG32199	FBgn0052199	CG32199
CG32201	FBgn0052201	CG32201
CG32259	FBgn0052259	CG32259
CG32313	FBgn0052313	CG32313
CG32351	FBgn0052351	S-Lap2
CG32354	FBgn0052354	CG32354
CG32368	FBgn0052368	lncRNA:CR32368
CG32372	FBgn0268063	ltl
CG3239	FBgn0029769	frma
CG32392	FBgn0052392	Rsph3
CG32432	FBgn0052432	CG32432
CG32436	FBgn0052436	CG32436
CG32445	FBgn0052445	CG32445
CG3246	FBgn0031538	CG3246
CG32463	FBgn0052463	Tengl2
CG32483	FBgn0052483	CG32483
CG32506	FBgn0052506	tbc
CG32507	FBgn0052507	CG32507
CG3253	FBgn0041706	CG3253
CG32557	FBgn0052557	Mco4
CG3257	FBgn0034978	CG3257
CG32573	FBgn0052573	CG32573
CG32599	FBgn0260482	CG32599
CG32635	FBgn0265416	Neto
CG32645	FBgn0052645	CG32645
CG32679	FBgn0052679	CG32679
CG3270	FBgn0033093	CG3270
CG32703	FBgn0052703	Erk7
CG32712	FBgn0052712	CG32712
CG3277	FBgn0031518	CG3277
CG32801	FBgn0052801	CG32801
CG32808	FBgn0052808	CG32808
CG32815	FBgn0052815	CG32815
CG3285	FBgn0031522	CG3285
CG3292	FBgn0034710	Alp7
CG32944	FBgn0052944	CG32944
CG32945	FBgn0052945	CG32945
CG32982	FBgn0052982	CG32982
CG32983	FBgn0052983	CG32983
CG33007	FBgn0263998	Ack-like
CG33080	FBgn0053080	CG33080
CG33099	FBgn0053099	CG33099
CG33120	FBgn0053120	CG33120
CG33143	FBgn0053143	CG33143
CG33178	FBgn0053178	CG33178
CG33203	FBgn0053203	CG33203
CG33205	FBgn0264489	CG43897
CG33253	FBgn0030992	CG33253
CG33267	FBgn0053267	CG33267
CG3328	FBgn0034985	CG3328
CG33291	FBgn0264711	CG43980
CG33331	FBgn0067628	CG33331
CG33339	FBgn0053339	CG33339
CG3348	FBgn0040609	CG3348
CG33494	FBgn0053494	CG33494
CG33514	FBgn0053514	CG33514
CG33521	FBgn0250819	CG33521
CG33691	FBgn0263993	CG43736
CG33791	FBgn0035240	CG33791
CG33926	FBgn0053926	Srg3
CG33978	FBgn0053978	CG33978
CG33988	FBgn0053988	Mid1
CG33993	FBgn0053993	Egfrap
CG34012	FBgn0054012	CG34012
CG34025	FBgn0054025	CG34025
CG34034	FBgn0054034	CG34034
CG34039	FBgn0054039	CG34039
CG34043	FBgn0054043	CG34043
CG34044	FBgn0054044	lncRNA:CR34044
CG34051	FBgn0054051	CG34051
CG34056	FBgn0054056	CG34056
CG34057	FBgn0054057	CG34057
CG34110	FBgn0083946	lobo
CG34113	FBgn0083949	side-III
CG34124	FBgn0083960	CG34124
CG34127	FBgn0083963	Nlg3
CG34135	FBgn0083971	CG34135
CG34138	FBgn0083974	CG34138
CG34141	FBgn0083977	CG34141
CG34155	FBgn0083991	CG34155
CG34164	FBgn0085193	CG34164
CG34184	FBgn0085213	CG34184
CG34192	FBgn0263233	robls54B
CG34203	FBgn0085232	CG34203
CG34224	FBgn0085253	CG34224
CG34232	FBgn0085261	CG34232
CG34235	FBgn0085264	CG34235
CG34254	FBgn0085283	CR34254
CG34277	FBgn0085306	CG34277
CG34283	FBgn0085312	CG34283
CG34306	FBgn0265082	Cdep
CG34310	FBgn0085339	CG34310
CG34313	FBgn0085342	CG34313
CG34324	FBgn0085353	CG34324
CG34353	FBgn0085382	CG34353
CG34354	FBgn0085383	CG34354
CG34360	FBgn0267336	Glut4EF
CG34362	FBgn0085391	trv
CG34366	FBgn0085395	Shawl
CG34371	FBgn0085400	side-V
CG34380	FBgn0085409	smal
CG34382	FBgn0085411	CG34382
CG34383	FBgn0085412	kmr
CG34386	FBgn0085415	CG34386
CG34396	FBgn0085425	CG34396
CG34402	FBgn0085431	Sol1
CG34442	FBgn0085471	CG34442
CG34445	FBgn0085474	CG34445
CG34454	FBgn0085483	CG34454
CG34456	FBgn0085485	CG34456
CG3502	FBgn0046253	CG3502
CG3505	FBgn0038250	CG3505
CG3526	FBgn0040355	CG3526
CG3556	FBgn0029708	CG3556
CG3565	FBgn0035034	CG3565
CG3597	FBgn0031417	CG3597
CG3610	FBgn0038266	CG3610
CG3611	FBgn0035069	CG3611
CG3624	FBgn0034724	babos
CG3635	FBgn0032981	CG3635
CG3649	FBgn0034785	CG3649
CG3706	FBgn0040342	CG3706
CG3708	FBgn0040345	CG3708
CG3759	FBgn0032116	Mco1
CG3769	FBgn0032119	CG3769
CG3781	FBgn0029853	Josd
CG3790	FBgn0033778	Balat
CG3814	FBgn0025692	Lfg
CG3822	FBgn0038837	KaiR1D
CG3868	FBgn0036422	CG3868
CG3880	FBgn0035057	CG3880
CG3921	FBgn0031571	bark
CG3927	FBgn0034739	CG3927
CG3955	FBgn0033793	CG3955
CG3982	FBgn0035988	CG3982
CG3984	FBgn0038291	CG3984
CG4009	FBgn0038469	CG4009
CG40470	FBgn0058470	CG40470
CG40486	FBgn0263830	CG40486
CG40583	FBgn0267449	WDY
CG40813	FBgn0085521	CG40813
CG4096	FBgn0029791	AdamTS-B
CG41257	FBgn0085582	lncRNA:CR41257
CG4133	FBgn0031257	CG4133
CG41423	FBgn0085644	CR41423
CG41562	FBgn0085693	CG41562
CG4194	FBgn0025627	CG4194
CG4213	FBgn0031251	CG4213
CG4221	FBgn0038385	Fbxl7
CG42247	FBgn0259099	DCX-EMAP
CG42255	FBgn0259140	Cubn2
CG42256	FBgn0265296	Dscam2
CG42260	FBgn0259145	CG42260
CG42266	FBgn0259151	CG42266
CG42269	FBgn0259164	CG42269
CG42296	FBgn0259192	CG42296
CG42322	FBgn0259222	CG42322
CG42323	FBgn0259223	CG42323
CG42335	FBgn0259237	CG42335
CG42339	FBgn0259241	vex
CG42347	FBgn0259678	sqa
CG42366	FBgn0259712	CG42366
CG42372	FBgn0259718	CG42372
CG42375	FBgn0259721	CG42375
CG42376	FBgn0259722	CG42376
CG42377	FBgn0264707	RhoGEF3
CG42390	FBgn0259736	CG42390
CG42394	FBgn0259740	CG42394
CG42404	FBgn0259823	CG42404
CG42489	FBgn0259992	CG42489
CG42492	FBgn0259994	OtopLa
CG42516	FBgn0260390	CG42516
CG42535	FBgn0260643	CG42535
CG42558	FBgn0260760	CG42558
CG42564	FBgn0260766	CG42564
CG42568	FBgn0260770	CG42568
CG42591	FBgn0260968	CG42591
CG42596	FBgn0260995	dpr21
CG42611	FBgn0261260	mgl
CG42613	FBgn0261262	CG42613
CG42633	FBgn0261356	CG42633
CG42651	FBgn0261503	lncRNA:CR42651
CG42662	FBgn0261538	CG42662
CG42675	FBgn0261561	CG42675
CG42683	FBgn0265595	CG44422
CG42691	FBgn0261581	CG42691
CG42712	FBgn0261629	CG42712
CG42741	FBgn0261705	CG42741
CG4290	FBgn0025625	Sik2
CG4324	FBgn0034956	CG4324
CG4362	FBgn0038784	CG4362
CG4367	FBgn0038783	CG4367
CG4459	FBgn0038753	CG4459
CG4462	FBgn0038752	CG4462
CG4467	FBgn0039064	CG4467
CG4500	FBgn0286723	hll
CG4525	FBgn0038358	Ttc26
CG4575	FBgn0029920	CR4575
CG4577	FBgn0031306	CG4577
CG4580	FBgn0032585	Nepl8
CG4596	FBgn0037849	CG4596
CG4623	FBgn0035587	Gdap1
CG4681	FBgn0069913	CG4681
CG4688	FBgn0033817	GstE14
CG4702	FBgn0037992	CG4702
CG4726	FBgn0031307	MFS3
CG4741	FBgn0035040	CG4741
CG4804	FBgn0032178	Spn31A
CG4822	FBgn0031220	CG4822
CG4829	FBgn0030796	CG4829
CG4836	FBgn0270925	CG4836
CG4844	FBgn0283508	nw
CG4893	FBgn0266417	ringer
CG4945	FBgn0034137	CG4945
CG4984	FBgn0034267	CG4984
CG5002	FBgn0034275	CG5002
CG5022	FBgn0032225	Frmd5
CG5096	FBgn0032235	CG5096
CG5150	FBgn0035620	Alp9
CG5160	FBgn0031906	CG5160
CG5171	FBgn0031907	CG5171
CG5177	FBgn0031908	CG5177
CG5195	FBgn0036995	atk
CG5282	FBgn0036986	CG5282
CG5322	FBgn0032253	LManI
CG5342	FBgn0037916	CG5342
CG5376	FBgn0038977	CG5376
CG5389	FBgn0036568	ATPsynŒ≤L
CG5478	FBgn0038386	CG5478
CG5538	FBgn0286507	vrs
CG5539	FBgn0034907	CG5539
CG5592	FBgn0035645	CG5592
CG5618	FBgn0036975	CG5618
CG5639	FBgn0039527	CG5639
CG5644	FBgn0035948	CG5644
CG5656	FBgn0283479	Alp1
CG5665	FBgn0036977	CG5665
CG5718	FBgn0036222	SdhAL
CG5731	FBgn0032192	CG5731
CG5781	FBgn0032448	CG5781
CG5783	FBgn0032670	CG5783
CG5847	FBgn0036985	zye
CG5849	FBgn0038897	CG5849
CG5867	FBgn0027586	Jhbp14
CG5895	FBgn0036560	CG5895
CG5909	FBgn0039495	CG5909
CG5964	FBgn0036206	twy
CG5984	FBgn0039500	CG5984
CG5987	FBgn0039501	TTLL6B
CG6012	FBgn0032615	CG6012
CG6026	FBgn0038676	CG6026
CG6041	FBgn0029826	CG6041
CG6044	FBgn0034725	CG6044
CG6053	FBgn0036195	Dnai2
CG6055	FBgn0031918	CG6055
CG6067	FBgn0029828	CG6067
CG6071	FBgn0036186	CG6071
CG6125	FBgn0038337	CG6125
CG6129	FBgn0039152	Root
CG6154	FBgn0039420	CG6154
CG6184	FBgn0038725	CG6184
CG6216	FBgn0036139	CG6216
CG6234	FBgn0038071	Dtg
CG6327	FBgn0263776	CG43693
CG6329	FBgn0033872	CG6329
CG6362	FBgn0028740	CG6362
CG6385	FBgn0034276	Sardh
CG6405	FBgn0032428	Fam92
CG6429	FBgn0046999	CG6429
CG6431	FBgn0032289	CG6431
CG6465	FBgn0037818	CG6465
CG6484	FBgn0034247	CG6484
CG6486	FBgn0035922	Pex7
CG6520	FBgn0034224	insb
CG6592	FBgn0035669	CG6592
CG6602	FBgn0035673	CG6602
CG6619	FBgn0035676	ssp6
CG6628	FBgn0036072	CG6628
CG6680	FBgn0262057	Spn77Ba
CG6704	FBgn0033887	St4
CG6737	FBgn0032294	Vha16-5
CG6753	FBgn0038070	CG6753
CG6765	FBgn0035903	CG6765
CG6776	FBgn0035904	GstO3
CG6790	FBgn0037915	CG6790
CG6800	FBgn0038902	CG6800
CG6865	FBgn0036817	CG6865
CG6885	FBgn0036810	CG6885
CG6891	FBgn0030955	CG6891
CG6900	FBgn0030958	CR6900
CG6901	FBgn0038414	CG6901
CG6915	FBgn0262719	CG43163
CG6938	FBgn0036235	CG6938
CG6969	FBgn0263986	cd
CG6971	FBgn0037962	Dnali1
CG6972	FBgn0039008	CG6972
CG6978	FBgn0029727	CG6978
CG7026	FBgn0262514	VhaPPA1-2
CG7051	FBgn0263988	Dic61B
CG7056	FBgn0038852	HHEX
CG7058	FBgn0030961	CG7058
CG7071	FBgn0083967	Muted
CG7079	FBgn0038849	CG7079
CG7131	FBgn0038598	CG7131
CG7135	FBgn0030895	CG7135
CG7164	FBgn0031946	CG7164
CG7166	FBgn0037107	CG7166
CG7179	FBgn0020880	CG7179
CG7191	FBgn0031945	CG7191
CG7202	FBgn0037086	CG7202
CG7227	FBgn0031970	CG7227
CG7290	FBgn0036949	CG7290
CG7298	FBgn0036948	CG7298
CG7349	FBgn0030975	SdhBL
CG7352	FBgn0037581	CG7352
CG7366	FBgn0035855	CG7366
CG7367	FBgn0031976	CG7367
CG7442	FBgn0037140	SLC22A
CG7465	FBgn0035551	CG7465
CG7512	FBgn0036168	CG7512
CG7526	FBgn0035798	frac
CG7560	FBgn0036157	CG7560
CG7589	FBgn0036727	SecCl
CG7678	FBgn0038613	Vha100-4
CG7708	FBgn0038641	ChT
CG7722	FBgn0033574	Spn47C
CG7724	FBgn0036698	CG7724
CG7735	FBgn0034446	Arl6
CG7755	FBgn0034105	CG7755
CG7759	FBgn0033633	Smyd4-3
CG7794	FBgn0038565	CG7794
CG7813	FBgn0285943	knon
CG7884	FBgn0031001	CG7884
CG7886	FBgn0038248	CG7886
CG7916	FBgn0028534	CG7916
CG7924	FBgn0036416	CG7924
CG7963	FBgn0037584	CG7963
CG7990	FBgn0030997	CG7990
CG8008	FBgn0033387	CG8008
CG8046	FBgn0033388	CG8046
CG8065	FBgn0036075	CG8065
CG8086	FBgn0032010	CG8086
CG8093	FBgn0033999	CG8093
CG8105	FBgn0030661	Alp11
CG8117	FBgn0030663	CG8117
CG8135	FBgn0037689	CG8135
CG8147	FBgn0043791	phu
CG8192	FBgn0034030	CG8192
CG8193	FBgn0033367	PPO2
CG8213	FBgn0286782	flz
CG8236	FBgn0037626	CG8236
CG8248	FBgn0033347	CG8248
CG8260	FBgn0030684	CG8260
CG8292	FBgn0032004	CG8292
CG8303	FBgn0034143	CG8303
CG8335	FBgn0033069	eIF3f2
CG8358	FBgn0037727	Nepl12
CG8369	FBgn0040532	CG8369
CG8386	FBgn0034061	Ufc1
CG8401	FBgn0034069	CG8401
CG8468	FBgn0033913	CG8468
CG8563	FBgn0035777	CG8563
CG8564	FBgn0035776	CG8564
CG8586	FBgn0033320	CG8586
CG8596	FBgn0035767	Cln7
CG8654	FBgn0034479	CG8654
CG8708	FBgn0033271	CG8708
CG8736	FBgn0033308	CG8736
CG8800	FBgn0033408	ODA-Dnal1
CG8834	FBgn0033733	CG8834
CG8852	FBgn0031548	CG8852
CG8853	FBgn0031550	IFT57
CG8854	FBgn0033702	CG8854
CG8908	FBgn0034493	CG8908
CG8909	FBgn0030706	Lrp4
CG8959	FBgn0030691	Efhc1.1
CG8965	FBgn0031745	rau
CG9021	FBgn0031747	CG9021
CG9059	FBgn0266354	CG45002
CG9068	FBgn0034106	CG9068
CG9072	FBgn0030614	CG9072
CG9083	FBgn0035077	CG9083
CG9084	FBgn0033582	CG9084
CG9150	FBgn0031775	CG9150
CG9170	FBgn0030716	CG9170
CG9184	FBgn0035208	CG9184
CG9192	FBgn0035193	CG9192
CG9220	FBgn0030662	Chsy
CG9222	FBgn0031784	CG9222
CG9232	FBgn0263200	Galt
CG9236	FBgn0034558	Cib2
CG9270	FBgn0032908	CG9270
CG9279	FBgn0036882	CG9279
CG9289	FBgn0032058	CG9289
CG9297	FBgn0038181	CG9297
CG9313	FBgn0034566	CG9313
CG9368	FBgn0036890	CG9368
CG9392	FBgn0036895	ms(3)76Cc
CG9394	FBgn0034588	CG9394
CG9444	FBgn0037730	CG9444
CG9454	FBgn0033112	Spn42Db
CG9455	FBgn0033113	Spn42Dc
CG9483	FBgn0032072	CG9483
CG9492	FBgn0287844	Dhc1
CG9512	FBgn0030593	CG9512
CG9541	FBgn0032083	CG9541
CG9550	FBgn0031826	CG9550
CG9555	FBgn0032085	CG9555
CG9589	FBgn0038361	Uros2
CG9619	FBgn0036862	Gbs-76A
CG9626	FBgn0037565	CG9626
CG9640	FBgn0034182	SmydA-7
CG9664	FBgn0031515	CG9664
CG9701	FBgn0036659	CG9701
CG9702	FBgn0039787	CG9702
CG9760	FBgn0036259	CG9760
CG9813	FBgn0038143	CG9813
CG9817	FBgn0263072	CG43347
CG9839	FBgn0037633	CG9839
CG9850	FBgn0034903	sona
CG9861	FBgn0034844	CG9861
CG9863	FBgn0034846	CG9863
CG9876	FBgn0034821	CG9876
CG9932	FBgn0262160	CG9932
CG9935	FBgn0039916	Ekar
CG9961	FBgn0031451	CG9961
CG9988	FBgn0039591	CG9988
CG9993	FBgn0034553	CG9993
CheA29a	FBgn0053194	CheA29a
CheA84a	FBgn0261290	CheA84a
CheB42c	FBgn0066292	CheB42c
CHKov2	FBgn0039328	CHKov2
ChLD3	FBgn0032598	ChLD3
Cht12	FBgn0050293	Cht12
Cht3	FBgn0250907	Cht10
Cht4	FBgn0022700	Cht4
Cht5	FBgn0038180	Cht5
Cht6	FBgn0263132	Cht6
Cht8	FBgn0034580	Cht8
ci	FBgn0004859	ci
comm	FBgn0010105	comm
comm2	FBgn0041160	comm2
comr	FBgn0034667	comr
conv	FBgn0261269	conv
cora	FBgn0010434	cora
Corin	FBgn0033192	Corin
Cp18	FBgn0000357	Cp18
Cpr31A	FBgn0053302	Cpr31A
Cpr35B	FBgn0028871	Cpr35B
Cpr47Eg	FBgn0086519	Cpr47Eg
Cpr56F	FBgn0034499	Cpr56F
Cpr60D	FBgn0050163	Cpr60D
Cpr64Ac	FBgn0035512	Cpr64Ac
Cpr64Ad	FBgn0035513	Cpr64Ad
Cpr66Cb	FBgn0035875	Cpr66Cb
Cpr66D	FBgn0052029	Cpr66D
Cpr73D	FBgn0036680	Cpr73D
Cpr78Cb	FBgn0037068	Cpr78Cb
CR30009	FBgn0050009	lncRNA:CR30009
CR33294	FBgn0053294	CR33294
CR33317	FBgn0053317	CR33317
CR34031	FBgn0054031	CG34031
CR40629	FBgn0085505	lncRNA:CR40629
CR40947	FBgn0085540	lncRNA:CR40947
CR42201	FBgn0085831	CR42201
CR42547	FBgn0260720	asRNA:CR42547
CR42646	FBgn0261429	lncRNA:CR42646
croc	FBgn0014143	croc
cry	FBgn0025680	cry
Crz	FBgn0013767	Crz
cv-2	FBgn0000395	cv-2
cv-c	FBgn0285955	cv-c
Cyp12a5	FBgn0038680	Cyp12a5
Cyp18a1	FBgn0010383	Cyp18a1
Cyp28a5	FBgn0028940	Cyp28a5
Cyp28d1	FBgn0031689	Cyp28d1
Cyp303a1	FBgn0001992	Cyp303a1
Cyp304a1	FBgn0038095	Cyp304a1
Cyp309a1	FBgn0031432	Cyp309a1
Cyp309a2	FBgn0041337	Cyp309a2
Cyp310a1	FBgn0032693	Cyp310a1
Cyp312a1	FBgn0036778	Cyp312a1
Cyp4d1	FBgn0005670	Cyp4d1
Cyp4d14	FBgn0023541	Cyp4d14
Cyp6a8	FBgn0013772	Cyp6a8
Cyp6d5	FBgn0038194	Cyp6d5
Cyp6g2	FBgn0033696	Cyp6g2
Cyp6t2Psi	FBgn0041336	Cyp6t2Œ®
Cyp9c1	FBgn0015040	Cyp9c1
Cyp9f2	FBgn0038037	Cyp9f2
D	FBgn0000411	D
dac	FBgn0005677	dac
dally	FBgn0263930	dally
Damm	FBgn0033659	Damm
dan	FBgn0039286	dan
danr	FBgn0039283	danr
daw	FBgn0031461	daw
desat2	FBgn0043043	Desat2
Dfd	FBgn0000439	Dfd
Dh31	FBgn0032048	Dh31
Dhc62B	FBgn0013811	Dhc62B
dib	FBgn0000449	dib
disco	FBgn0000459	disco
Dll	FBgn0000157	Dll
dmrt11E	FBgn0030477	dmrt11E
DNaseII	FBgn0000477	DNaseII
Doc2	FBgn0035956	Doc2
Doc3	FBgn0035954	Doc3
DopEcR	FBgn0035538	DopEcR
dp	FBgn0053196	dpy
dpp	FBgn0000490	dpp
dpr	FBgn0040726	dpr1
dpr12	FBgn0085414	dpr12
dpr16	FBgn0037295	dpr16
dpr17	FBgn0051361	dpr17
dpr19	FBgn0032233	dpr19
dpr20	FBgn0035170	dpr20
dpr3	FBgn0053516	dpr3
dpr7	FBgn0053481	dpr7
Dr	FBgn0000492	Dr
drl	FBgn0015380	drl
drm	FBgn0024244	drm
Drs	FBgn0283461	Drs
ds	FBgn0284247	ds
Dscam	FBgn0033159	Dscam1
dsf	FBgn0015381	dsf
dve	FBgn0020307	dve
dys	FBgn0260003	Dys
E5	FBgn0008646	E5
Ect3	FBgn0260746	Ect3
Edg78E	FBgn0000551	Edg78E
edl	FBgn0023214	edl
EfSec	FBgn0034627	eEFSec
Egfr	FBgn0003731	Egfr
eIF4E-5	FBgn0035823	eIF4E5
Ela	FBgn0013949	Elal
elav	FBgn0260400	elav
Elo68alpha	FBgn0052072	Elo68Œ±
emp	FBgn0010435	emp
ems	FBgn0000576	ems
en	FBgn0000577	en
erm	FBgn0031375	erm
Esp	FBgn0013953	Esp
Est-P	FBgn0000594	Est-P
Esyt2	FBgn0266758	Esyt2
Ets21C	FBgn0005660	Ets21C
exex	FBgn0041156	exex
eya	FBgn0000320	eya
f	FBgn0262111	f
fan	FBgn0028379	fan
Fas3	FBgn0000636	Fas3
fat-spondin	FBgn0026721	fat-spondin
fd64A	FBgn0004895	FoxL1
fd96Cb	FBgn0004898	fd96Cb
Fili	FBgn0085397	Fili
fj	FBgn0000658	fj
fkh	FBgn0000659	fkh
fne	FBgn0086675	fne
form3	FBgn0053556	form3
Fps85D	FBgn0000723	FER
Fs	FBgn0259878	Fs
Fsh	FBgn0016650	Lgr1
ft	FBgn0001075	ft
ftz	FBgn0001077	ftz
FucTA	FBgn0036485	FucTA
futsch	FBgn0259108	futsch
fw	FBgn0001083	fw
GABA-B-R2	FBgn0027575	GABA-B-R2
Gal	FBgn0001089	Gal
Gasp	FBgn0026077	Gasp
GATAe	FBgn0038391	GATAe
gcm	FBgn0014179	gcm
gcm2	FBgn0019809	gcm2
gl	FBgn0004618	gl
Gld	FBgn0001112	Gld
Gld2	FBgn0038934	Gld2
GluClalpha	FBgn0024963	GluClŒ±
Glut3	FBgn0015230	Glut3
gogo	FBgn0052227	gogo
Gp150	FBgn0013272	Gp150
Gpa2	FBgn0261386	Gpa2
Gpb5	FBgn0063368	Gpb5
gprs	FBgn0024232	gprs
Gr28a	FBgn0041247	Gr28a
Gr28b	FBgn0045495	Gr28b
Gr2a	FBgn0265139	Gr2a
Gr32a	FBgn0041246	Gr32a
Gr43a	FBgn0041243	Gr43a
Gr43b	FBgn0033202	CG1339
Gr47b	FBgn0041241	Gr47b
Gr59e	FBgn0041233	Gr59e
Gr59f	FBgn0041234	Gr59f
Gr61a	FBgn0035167	Gr61a
Gr63a	FBgn0035468	Gr63a
Gr77a	FBgn0045474	Gr77a
Gr8a	FBgn0030108	Gr8a
grass	FBgn0039494	grass
grh	FBgn0259211	grh
grim	FBgn0015946	grim
grn	FBgn0001138	grn
gsb	FBgn0001148	gsb
GstD8	FBgn0010044	GstD8
gt	FBgn0001150	gt
GV1	FBgn0027790	GV1
Gyc-89Da	FBgn0038435	Gyc89Da
Gyc-89Db	FBgn0038436	Gyc89Db
Gycbeta100B	FBgn0013973	GycŒ≤100B
ham	FBgn0045852	ham
hbn	FBgn0008636	hbn
hbs	FBgn0287864	hbs
Hdc	FBgn0005619	Hdc
Hex-C	FBgn0001187	Hex-C
hh	FBgn0004644	hh
hig	FBgn0010114	hig
HisCl1	FBgn0037950	HisCl1
hkb	FBgn0261434	hkb
HLH54F	FBgn0022740	HLH54F
HLHm5	FBgn0002631	E(spl)m5-HLH
HLHm7	FBgn0002633	E(spl)m7-HLH
HLHmbeta	FBgn0002733	E(spl)mŒ≤-HLH
HLHmdelta	FBgn0002734	E(spl)mŒ¥-HLH
HmgZ	FBgn0010228	HmgZ
Hml	FBgn0029167	Hml
Hmx	FBgn0264005	Hmx
HP6	FBgn0031613	HP6
Hr38	FBgn0014859	Hr38
Hr83	FBgn0037436	Hr83
Hsc70-1	FBgn0001216	Hsc70-1
Hsp70Ba	FBgn0013277	Hsp70Ba
Hsp70Bbb	FBgn0051354	Hsp70Bbb
hth	FBgn0001235	hth
htl	FBgn0010389	htl
hydra	FBgn0031128	hydra
if	FBgn0001250	if
IFa	FBgn0053527	SIFa
Ilp4	FBgn0044049	Ilp4
IM14	FBgn0067905	Dso2
ImpE1	FBgn0001253	ImpE1
ImpE2	FBgn0001254	ImpE2
ImpE3	FBgn0001255	ImpE3
ImpL2	FBgn0001257	ImpL2
in	FBgn0001259	in
inaD	FBgn0001263	inaD
ind	FBgn0025776	ind
inv	FBgn0001269	inv
inx3	FBgn0265274	Inx3
inx5	FBgn0030989	Inx5
inx7	FBgn0027106	Inx7
Ir25a	FBgn0031634	Ir25a
Ir31a	FBgn0051718	Ir31a
Ir54a	FBgn0034272	Ir54a
Ir60b	FBgn0259185	Ir60b
Ir68a	FBgn0036150	Ir68a
Ir76a	FBgn0260874	Ir76a
Ir8a	FBgn0052704	Ir8a
Ir93a	FBgn0259215	Ir93a
Iris	FBgn0031305	Iris
Irk3	FBgn0032706	Irk3
itp	FBgn0035023	ITP
jbug	FBgn0028371	jbug
Jhe	FBgn0010052	Jhe
Jhedup	FBgn0034076	Jhedup
Jon25Bi	FBgn0020906	Jon25Bi
Jon25Biii	FBgn0031653	Jon25Biii
Jon66Ci	FBgn0035886	Jon66Ci
jp	FBgn0032129	jp
kal-1	FBgn0039155	Kal1
kar	FBgn0001296	kar
kat-60L1	FBgn0037375	kat-60L1
kek2	FBgn0015400	kek2
Kif3C	FBgn0039925	Kif3C
king-tubby	FBgn0015721	ktub
kkv	FBgn0001311	kkv
kl-5	FBgn0267433	kl-5
klg	FBgn0017590	klg
klhl10	FBgn0040038	klhl10
klu	FBgn0013469	klu
kn	FBgn0001319	kn
kni	FBgn0001320	kni
knrl	FBgn0001323	knrl
ko	FBgn0020294	ko
kon	FBgn0032683	kon
KP78a	FBgn0026064	KP78a
KP78b	FBgn0026063	KP78b
Kr	FBgn0001325	Kr
Kua	FBgn0032850	Kua
l(2)01289	FBgn0010482	hlk
l(2)08717	FBgn0010651	MFS14
l(3)mbn	FBgn0002440	l(3)mbn
lab	FBgn0002522	lab
LanA	FBgn0002526	LanA
LanB2	FBgn0267348	LanB2
Lcp65Ab1	FBgn0020644	Lcp65Ab1
Lcp65Ab2	FBgn0020643	Lcp65Ab2
Lcp65Ag3	FBgn0086611	Lcp65Ag3
Lcp9	FBgn0025578	Lcp9
ldbr	FBgn0035838	ldbr
lea	FBgn0002543	robo2
lectin-21Cb	FBgn0040106	lectin-21Cb
lectin-22C	FBgn0259230	lectin-22C
lectin-24Db	FBgn0040102	lectin-24Db
Leucokinin	FBgn0028418	Lk
lft	FBgn0032230	lft
Lim1	FBgn0026411	Lim1
lin-28	FBgn0035626	lin-28
LKR	FBgn0286198	LKRSDH
lox	FBgn0039848	Loxl1
Lrt	FBgn0034540	Lrt
Lsp1gamma	FBgn0002564	Lsp1Œ≥
Lsp2	FBgn0002565	Lsp2
luna	FBgn0040765	luna
m2	FBgn0002592	E(spl)m2-BFM
m6	FBgn0002632	E(spl)m6-BFM
malpha	FBgn0002732	E(spl)mŒ±-BFM
mas	FBgn0011653	mas
Mdr49	FBgn0004512	Mdr49
Mdr50	FBgn0010241	Mdr50
Mdr65	FBgn0004513	Mdr65
Mec2	FBgn0030993	Mec2
melt	FBgn0023001	melt
mew	FBgn0004456	mew
mex1	FBgn0004228	mex1
mfas	FBgn0260745	mfas
Mgat2	FBgn0039738	Mgat2
mia	FBgn0014342	mia
mid	FBgn0261963	mid
miple	FBgn0027111	miple1
Mipp1	FBgn0026061	Mipp1
mira	FBgn0021776	mira
mirr	FBgn0014343	mirr
Mlc2	FBgn0002773	Mlc2
Mlp84B	FBgn0014863	Mlp84B
Mmp1	FBgn0035049	Mmp1
ms(2)34Fe	FBgn0261529	ms(2)34Fe
ms(3)K81	FBgn0002838	ms(3)K81
Msp-300	FBgn0261836	Msp300
mspo	FBgn0020269	mspo
Mst36Fa	FBgn0086681	Mst36Fa
mthl14	FBgn0052476	mthl14
mthl2	FBgn0035623	mthl2
mthl3	FBgn0028956	mthl3
mthl4	FBgn0034219	mthl4
mthl7	FBgn0035847	mthl7
mtt	FBgn0050361	mtt
Muc14A	FBgn0052580	Muc14A
Muc30E	FBgn0053300	Muc30E
Mur89F	FBgn0038492	Mur89F
n-syb	FBgn0013342	nSyb
nab	FBgn0259986	nab
NaCP60E	FBgn0085434	NaCP60E
nAcRalpha-34E	FBgn0028875	nAChRŒ±5
nAcRbeta-21C	FBgn0031261	nAChRŒ≤3
nAcRbeta-96A	FBgn0004118	nAChRŒ≤2
nahoda	FBgn0034797	nahoda
nan	FBgn0036414	nan
Ncc69	FBgn0036279	Ncc69
Nckx30C	FBgn0028704	Nckx30C
Ndae1	FBgn0259111	Ndae1
Nep3	FBgn0031081	Nep3
net	FBgn0002931	net
NetA	FBgn0015773	NetA
NetB	FBgn0015774	NetB
Nha1	FBgn0031865	Nha1
nht	FBgn0041103	nht
niki	FBgn0045980	niki
nimC4	FBgn0260011	NimC4
ninaA	FBgn0002936	ninaA
ninaB	FBgn0002937	ninaB
ninaC	FBgn0002938	ninaC
ninaG	FBgn0037896	ninaG
nkd	FBgn0002945	nkd
Nmdar1	FBgn0010399	Nmdar1
nompC	FBgn0016920	nompC
Notum	FBgn0044028	Notum
Nox	FBgn0085428	Nox
Npc2f	FBgn0039154	Npc2f
Nplp2	FBgn0287423	Nplp2
Nrk	FBgn0020391	Nrk
nrv2	FBgn0015777	nrv2
nub	FBgn0085424	nub
Oamb	FBgn0024944	Oamb
Oatp26F	FBgn0051634	Oatp26F
Oatp33Ea	FBgn0032433	Oatp33Ea
Oatp74D	FBgn0036732	Oatp74D
Oaz	FBgn0288433	L
Obp44a	FBgn0033268	Obp44a
Obp49a	FBgn0050052	Obp49a
Obp56a	FBgn0034468	Obp56a
Obp59a	FBgn0034766	Obp59a
Obp83cd	FBgn0046878	Obp83cd
Obp99a	FBgn0039678	Obp99a
oc	FBgn0004102	oc
ocn	FBgn0041102	ocn
odd	FBgn0002985	odd
onecut	FBgn0028996	onecut
opa	FBgn0003002	opa
Optix	FBgn0025360	Optix
Or22a	FBgn0026398	Or22a
Or22b	FBgn0026397	Or22b
Or22c	FBgn0026396	Or22c
Or2a	FBgn0023523	Or2a
Or46a	FBgn0026388	Or46a
Or83a	FBgn0037322	Or83a
Orct	FBgn0019952	Orct
Orct2	FBgn0086365	Orct2
Oscillin	FBgn0031717	Oscillin
Oseg4	FBgn0035264	Oseg4
Osi21	FBgn0283678	Osi21
osm-1	FBgn0035317	Oseg2
p130CAS	FBgn0035101	p130CAS
p38c	FBgn0267339	p38c
para	FBgn0285944	para
Patsas	FBgn0029137	Patsas
Pbp45	FBgn0038371	Pbp45
Pbprp4	FBgn0011282	Obp84a
Pde8	FBgn0266377	Pde8
Pdh	FBgn0011693	Pdh
pdm2	FBgn0004394	pdm2
PebIII	FBgn0011695	EbpIII
Peritrophin-A	FBgn0022770	Peritrophin-A
pgant4	FBgn0051956	Pgant4
PGRP-SC2	FBgn0043575	PGRP-SC2
PH4alphaEFB	FBgn0039776	PH4Œ±EFB
PH4alphaNE3	FBgn0051017	PH4Œ±NE3
PHDP	FBgn0025334	PHDP
phyl	FBgn0013725	phyl
Pif1A	FBgn0261015	Pif1A
Pif1B	FBgn0046874	Pif1B
pio	FBgn0020521	pio
Pka-C3	FBgn0000489	Pka-C3
Pkc53E	FBgn0003091	Pkc53E
PKD	FBgn0038603	PKD
pncr017:3R	FBgn0046756	asRNA:CR33945
pnr	FBgn0003117	pnr
Porin2	FBgn0069354	Porin2
Pp1-13C	FBgn0003132	Pp1-13C
ppa	FBgn0020257	Ppa
Pph13	FBgn0023489	Pph13
ppk10	FBgn0065110	ppk10
ppk12	FBgn0034730	ppk12
ppk20	FBgn0039676	ppk20
ppk21	FBgn0039675	ppk21
Ppm1	FBgn0035143	Ppm1
Ppn	FBgn0003137	Ppn
PQBP-1	FBgn0039270	PQBP1
prd	FBgn0003145	prd
Prm	FBgn0003149	Prm
prom	FBgn0259210	prom
proPO-A1	FBgn0283437	PPO1
pros	FBgn0004595	pros
Prosbeta2R2	FBgn0037296	ProsŒ≤2R2
ptc	FBgn0003892	ptc
Ptr	FBgn0262867	Ptr
Ptth	FBgn0013323	Ptth
Ptx1	FBgn0020912	Ptx1
Pvf3	FBgn0085407	Pvf3
Pvr	FBgn0032006	Pvr
pwn	FBgn0003174	pwn
pxb	FBgn0053207	pxb
Pxd	FBgn0004577	Pxd
Pxn	FBgn0011828	Pxn
pyr	FBgn0033649	pyr
pyx	FBgn0035113	pyx
qjt	FBgn0036730	qjt
qtc	FBgn0028572	qtc
Rab26	FBgn0086913	Rab26
Rab3	FBgn0005586	Rab3
rab3-GEF	FBgn0030613	Rab3-GEF
Rbp4	FBgn0010258	Rbp4
Rcd2	FBgn0037012	Rcd2
Rcd7	FBgn0260461	Rcd7
ref2	FBgn0032439	Ref2
repo	FBgn0011701	repo
resilin	FBgn0034157	resilin
retinophilin	FBgn0087005	rtp
Rfabg	FBgn0087002	apolpp
Rh4	FBgn0003250	Rh4
Rh6	FBgn0019940	Rh6
rho	FBgn0004635	rho
RhoGAP102A	FBgn0259216	RhoGAP102A
RhoL	FBgn0014380	RhoL
rib	FBgn0003254	rib
rk	FBgn0003255	rk
RluA-1	FBgn0051719	RluA-1
robo	FBgn0005631	robo1
rols	FBgn0041096	rols
Ror	FBgn0010407	Ror
roX2	FBgn0019660	lncRNA:roX2
RSG7	FBgn0024941	RSG7
rst	FBgn0003285	rst
Rtnl2	FBgn0015831	Rtnl2
rtv	FBgn0261277	rtv
ry	FBgn0003308	ry
Rya-r44F	FBgn0011286	RyR
SA-2	FBgn0043865	SA2
sad	FBgn0003312	sad
3r	FBgn0037672	sage
sala	FBgn0003313	sala
salm	FBgn0261648	salm
salr	FBgn0000287	salr
sals	FBgn0051374	sals
sano	FBgn0034408	sano
santa-maria	FBgn0025697	santa-maria
Sb	FBgn0003319	Sb
sca	FBgn0003326	sca
Scgalpha	FBgn0032013	ScgŒ±
Scgbeta	FBgn0038042	ScgŒ≤
Scr	FBgn0003339	Scr
scrt	FBgn0004880	scrt
scw	FBgn0005590	scw
se	FBgn0086348	se
Ser8	FBgn0019928	Ser8
serp	FBgn0260653	serp
sev	FBgn0003366	sev
shd	FBgn0003388	shd
Shroom	FBgn0085408	Shrm
side	FBgn0016061	side
sif	FBgn0085447	sif
SIFR	FBgn0038880	SIFaR
sim	FBgn0004666	sim
sing	FBgn0261245	sing
Six4	FBgn0027364	Six4
skl	FBgn0036786	skl
Sln	FBgn0033657	Sln
slo	FBgn0003429	slo
slow	FBgn0035539	slow
slp1	FBgn0003430	slp1
slp2	FBgn0004567	slp2
sls	FBgn0086906	sls
Smyd4	FBgn0036282	Smyd4-2
snoRNA:Psi18S-301	FBgn0083039	snoRNA:Œ®18S-301
sob	FBgn0004892	sob
Sobp	FBgn0033654	Sobp
Socs36E	FBgn0041184	Socs36E
Sodh-1	FBgn0024289	Sodh1
Sox14	FBgn0005612	Sox14
SoxN	FBgn0029123	SoxN
Sp1	FBgn0020378	Sp1
SP2353	FBgn0034070	SP2353
SPE	FBgn0039102	SPE
spo	FBgn0003486	spo
sprt	FBgn0082585	sprt
spz3	FBgn0031959	spz3
spz6	FBgn0035056	spz6
Sr-CI	FBgn0014033	Sr-CI
Sr-CII	FBgn0020377	Sr-CII
Ssl2	FBgn0041780	Ssl2
stan	FBgn0024836	stan
star1	FBgn0036790	AstC-R1
ste24b	FBgn0034175	ste24b
ste24c	FBgn0050462	ste24c
stj	FBgn0261041	stj
stl	FBgn0086408	stl
stumps	FBgn0020299	stumps
sty	FBgn0014388	sty
Su(Ste):CR42430	FBgn0259861	Su(Ste):CR42430
sut2	FBgn0028562	sut2
sv	FBgn0005561	sv
svp	FBgn0003651	svp
swi2	FBgn0034262	swi2
swif	FBgn0050366	swif
synaptogyrin	FBgn0033876	Syngr
Syt12	FBgn0261085	Syt12
Syt14	FBgn0261086	Syt14
Syt7	FBgn0039900	Syt7
Tace	FBgn0039734	Tace
Taf12L	FBgn0031623	Taf12L
Takr86C	FBgn0004841	TkR86C
tal-AA	FBgn0259733	tal-AA
Tb	FBgn0243586	Tb
tectonic	FBgn0261697	tctn
Teh2	FBgn0035505	Teh2
Teh3	FBgn0040697	Teh3
Teh4	FBgn0035504	Teh4
Tektin-C	FBgn0035638	Tektin-C
tey	FBgn0036899	tey
Tfb5	FBgn0265968	Tfb5
ths	FBgn0033652	ths
Tig	FBgn0011722	Tig
Tim17b2	FBgn0020371	Tim17b2
tin	FBgn0004110	tin
tinc	FBgn0261649	tinc
Tk	FBgn0037976	Tk
tld	FBgn0003719	tld
tll	FBgn0003720	tll
Tm2	FBgn0004117	Tm2
tna	FBgn0026160	tna
tnc	FBgn0039257	tnc
tok	FBgn0004885	tok
Toll-4	FBgn0032095	Toll-4
Toll-7	FBgn0034476	Toll-7
Tom	FBgn0026320	Tom
tomb	FBgn0031715	tomb
topi	FBgn0037751	topi
TotM	FBgn0031701	TotM
Tps1	FBgn0027560	Tps1
tra	FBgn0003741	tra
Traf4	FBgn0026319	Traf4
Trim9	FBgn0051721	Trim9
trn	FBgn0010452	trn
trpl	FBgn0005614	trpl
Try29F	FBgn0015316	Try29F
tsl	FBgn0003867	tsl
Tsp	FBgn0031850	Tsp
Tsp26A	FBgn0031760	Tsp26A
Tsp29Fb	FBgn0032075	Tsp29Fb
Tsp33B	FBgn0032376	Tsp33B
Tsp42Ed	FBgn0029507	Tsp42Ed
Tsp42Ej	FBgn0033132	Tsp42Ej
Tsp42Eo	FBgn0033136	Tsp42Eo
Tsp42Ep	FBgn0033137	Tsp42Ep
Tsp5D	FBgn0029837	Tsp5D
TTLL3A	FBgn0031854	TTLL3A
ttm2	FBgn0035124	ttm2
tup	FBgn0003896	tup
Tusp	FBgn0039530	Tusp
tutl	FBgn0010473	tutl
tw	FBgn0086368	tw
TwdlE	FBgn0031957	TwdlE
TwdlU	FBgn0037223	TwdlU
twi	FBgn0003900	twi
Tyler	FBgn0031038	Tyler
TyrR	FBgn0004514	Oct-TyrR
Ubx	FBgn0003944	Ubx
uif	FBgn0031879	uif
unc-13-4A	FBgn0035756	unc-13-4A
unc-5	FBgn0034013	unc-5
Unc-89	FBgn0053519	Unc-89
unc79	FBgn0038693	unc79
upd2	FBgn0030904	upd2
v(2)k05816	FBgn0042627	FASN2
Vdup1	FBgn0035103	Vdup1
veil	FBgn0034225	veil
ventrally-expressed-protein-D	FBgn0053200	VepD
vg	FBgn0003975	vg
Vha16-3	FBgn0028667	Vha16-3
vnd	FBgn0261930	vnd
Vsx2	FBgn0263512	Vsx2
vvl	FBgn0086680	vvl
wb	FBgn0261563	wb
wg	FBgn0284084	wg
wgn	FBgn0030941	wgn
Whamy	FBgn0037750	Whamy
Wnt2	FBgn0004360	Wnt2
Wnt4	FBgn0010453	Wnt4
wntD	FBgn0038134	wntD
yellow-c	FBgn0041713	yellow-c
yellow-e	FBgn0041711	yellow-e
yellow-e2	FBgn0038151	yellow-e2
yellow-e3	FBgn0038150	yellow-e3
yellow-k	FBgn0036504	yellow-k
ymp	FBgn0261287	ymp
Yp3	FBgn0004047	Yp3
Z600	FBgn0004052	Z600
Zasp52	FBgn0265991	Zasp52
zfh2	FBgn0004607	zfh2
ZIP1	FBgn0033096	Zip42C.1
zormin	FBgn0052311	zormin
Ac78C	FBgn0024150	Ac78C
CG9629	FBgn0036857	Aldh7A1
Art7	FBgn0034817	Art7
aru	FBgn0029095	aru
CG10414	FBgn0032691	Atac2
CG13749	FBgn0033353	BaraB
CG14317	FBgn0038566	bard
bbg	FBgn0087007	bbg
CG1673	FBgn0030482	Bcat
bchs	FBgn0043362	bchs
CG9129	FBgn0035196	Bfc
BHD	FBgn0261111	BHD
CG5059	FBgn0037007	BNIP3
bnk	FBgn0004389	bnk
BobA	FBgn0040487	BobA
bou	FBgn0261284	bou
Brd	FBgn0000216	Brd
Bro	FBgn0013755	Bro
bwa	FBgn0045064	bwa
CG8445	FBgn0262166	caly
CG7429	FBgn0031979	CCDC53
CG17265	FBgn0031488	Ccdc85
Cdep	FBgn0265082	Cdep
CG10063	FBgn0035727	CG10063
CG10137	FBgn0032800	CG10137
CG10405	FBgn0038431	CG10405
CG10914	FBgn0034307	CG10914
CG11125	FBgn0033174	CG11125
CG12177	FBgn0030510	CG12177
CG12194	FBgn0031636	CG12194
CG12219	FBgn0043796	CG12219
CG1233	FBgn0035137	CG1233
CG12493	FBgn0035571	CG12493
CG12947	FBgn0037753	CG12947
CG13000	FBgn0030807	CG13000
CG13029	FBgn0036670	CG13029
CG13295	FBgn0035674	CG13295
CG13358	FBgn0026874	CG13358
CG13377	FBgn0261446	CG13377
CG13409	FBgn0038926	CG13409
CG13427	FBgn0034514	CG13427
CG13465	FBgn0040809	CG13465
CG13711	FBgn0035572	CG13711
CG13713	FBgn0042199	CG13713
CG13716	FBgn0035563	CG13716
CG14050	FBgn0040392	CG14050
CG14221	FBgn0031042	CG14221
CG14227	FBgn0031058	CG14227
CG14252	FBgn0039462	CG14252
CG14346	FBgn0031337	CG14346
CG14427	FBgn0029931	CG14427
CG14543	FBgn0039404	CG14543
CG14757	FBgn0033274	CG14757
CG14777	FBgn0026872	CG14777
CG14785	FBgn0027795	CG14785
CG14787	FBgn0027793	CG14787
CG15201	FBgn0030272	CG15201
CG15347	FBgn0030040	CG15347
CG15382	FBgn0031393	CG15382
CG15482	FBgn0032483	CG15482
CG15629	FBgn0031630	CG15629
CG15642	FBgn0030642	CG15642
CG15653	FBgn0034578	CG15653
CG15876	FBgn0035569	CG15876
CG16749	FBgn0037678	CG16749
CG16758	FBgn0035348	CG16758
CG16888	FBgn0032533	CG16888
CG16984	FBgn0062517	CG16984
CG17261	FBgn0031501	CG17261
CG17267	FBgn0038821	CG17267
CG1750	FBgn0039836	CG1750
CG17650	FBgn0031365	CG17650
CG17681	FBgn0032668	CG17681
CG1806	FBgn0030360	CG1806
CG18269	FBgn0031719	CG18269
CG18598	FBgn0038589	CG18598
CG2540	FBgn0030411	CG2540
CG2930	FBgn0028491	CG2930
CG30015	FBgn0050015	CG30015
CG30495	FBgn0050495	CG30495
CG3085	FBgn0034816	CG3085
CG31125	FBgn0051125	CG31125
CG3184	FBgn0029892	CG3184
CG31886	FBgn0032079	CG31886
CG32280	FBgn0052280	CG32280
CG32706	FBgn0052706	CG32706
CG3294	FBgn0031628	CG3294
CG33062	FBgn0053062	CG33062
CG3323	FBgn0029750	CG3323
CG33474	FBgn0053474	CG33474
CG33493	FBgn0053493	CG33493
CG34214	FBgn0085243	CG34214
CG34266	FBgn0085295	CG34266
CG34409	FBgn0085438	CG34409
CG3652	FBgn0031600	CG3652
CG4098	FBgn0036648	CG4098
CG42304	FBgn0259200	CG42304
CG42399	FBgn0259818	CG42399
CG4440	FBgn0040984	CG4440
CG4630	FBgn0033809	CG4630
CG4676	FBgn0033815	CG4676
CG5111	FBgn0039343	CG5111
CG5281	FBgn0037902	CG5281
CG5382	FBgn0038950	CG5382
CG5846	FBgn0032171	CG5846
CG5853	FBgn0032167	CG5853
CG5888	FBgn0028523	CG5888
CG5910	FBgn0036993	CG5910
CG6345	FBgn0037816	CG6345
CG6569	FBgn0038909	CG6569
CG6845	FBgn0035099	CG6845
CG6999	FBgn0030085	CG6999
CG7271	FBgn0036791	CG7271
CG7702	FBgn0038638	CG7702
CG7914	FBgn0030995	CG7914
CG7988	FBgn0038582	CG7988
CG8097	FBgn0030660	CG8097
CG8191	FBgn0030675	CG8191
CG8353	FBgn0032002	CG8353
CG8960	FBgn0035315	CG8960
CG8993	FBgn0035334	CG8993
CG9286	FBgn0038183	CG9286
CG9588	FBgn0038166	CG9588
CG9593	FBgn0038365	CG9593
CG9628	FBgn0036433	CG9628
CG5690	FBgn0035295	Cnb
CG30493	FBgn0050493	Coq9
corn	FBgn0259173	corn
Cpr57A	FBgn0034517	Cpr57A
CR31032	FBgn0051032	CR31032
CR33319	FBgn0053319	CR33319
CR41379	FBgn0085784	CR41379
cuff	FBgn0260932	cuff
Cyp4d2	FBgn0011576	Cyp4d2
Cys	FBgn0004629	Cys
CG14508	FBgn0039651	Cyt-c1L
CG14921	FBgn0032345	Dnaaf4
Doc1	FBgn0028789	Doc1
CG10166	FBgn0032799	Dpm1
dpn	FBgn0010109	dpn
CG34137	FBgn0083973	dunk
m4	FBgn0002629	E(spl)m4-BFM
e(y)2b	FBgn0040670	e(y)2b
Bsg25A	FBgn0000227	Elba1
esg	FBgn0287768	esg
CG12269	FBgn0038665	euc
eve	FBgn0000606	eve
ex	FBgn0004583	ex
CG30502	FBgn0050502	Fa2h
CG11152	FBgn0039937	fd102C
CG12765	FBgn0033813	fsd
fz2	FBgn0016797	fz2
gbb	FBgn0024234	gbb
gk	FBgn0020300	geko
Gli	FBgn0001987	Gli
G-salpha60A	FBgn0001123	GŒ±s
Gpo-1	FBgn0022160	Gpo1
Gsc	FBgn0010323	Gsc
GstD5	FBgn0010041	GstD5
halo	FBgn0001174	halo
CG11966	FBgn0286204	ich
CG9836	FBgn0037637	IscU
l(1)G0020	FBgn0027330	l(1)G0020
l(1)sc	FBgn0002561	l(1)sc
l(3)87Df	FBgn0002354	l(3)87Df
l(3)neo38	FBgn0265276	l(3)neo38
LanB1	FBgn0261800	LanB1
ImpL3	FBgn0001258	Ldh
CG6206	FBgn0027611	LManII
CR32477	FBgn0262109	lncRNA:CR42862
Hsromega	FBgn0001234	lncRNA:Hsrœâ
Lsd-1	FBgn0039114	Lsd-1
MESR3	FBgn0032694	MESR3
CG5933	FBgn0039139	Mettl3
Mis12	FBgn0035725	Mis12
CG8417	FBgn0286506	Mpi
msl-2	FBgn0005616	msl-2
Eip71CD	FBgn0000565	MsrA
Mst36Fb	FBgn0261349	Mst36Fb
mt:tRNA:C	FBgn0013690	mt:tRNA:Cys-GCA
CG5527	FBgn0039564	Nep7
CG8550	FBgn0033742	Nepl10
CG10722	FBgn0032848	nesd
Neu2	FBgn0037085	Neu2
blue	FBgn0283503	Neurl4
Nhe2	FBgn0040297	Nhe2
Nle	FBgn0021874	Nle
Obp93a	FBgn0038859	Obp93a
Ocho	FBgn0040296	Ocho
ogre	FBgn0004646	ogre
Or85f	FBgn0037685	Or85f
CG8964	FBgn0267728	otk2
CG5840	FBgn0038516	P5cr-2
pan	FBgn0085432	pan
peb	FBgn0003053	peb
PGRP-SB1	FBgn0043578	PGRP-SB1
Pi3K59F	FBgn0015277	Pi3K59F
mus308	FBgn0002905	PolQ
CG17209	FBgn0030687	Polr3A
ppk19	FBgn0039679	ppk19
ppk28	FBgn0030795	ppk28
ps	FBgn0261552	ps
Rad51C	FBgn0033389	Rad51D
Ravus	FBgn0038128	Ravus
CG34104	FBgn0083940	RhoU
Rhp	FBgn0026374	Rhp
CG4813	FBgn0039013	RNF220
RpL37b	FBgn0034822	RpL37-2
CG33082	FBgn0053082	Rpp21
rpr	FBgn0011706	rpr
sc	FBgn0004170	sc
scb	FBgn0286785	scb
sdt	FBgn0261873	sdt
Sema-5c	FBgn0284221	Sema5c
CG14291	FBgn0038660	Sgsh
Sirt2	FBgn0038788	Sirt2
sisA	FBgn0003411	sisA
sli	FBgn0264089	sli
sna	FBgn0003448	sna
SNCF	FBgn0036349	SNCF
snmRNA:158	FBgn0065104	sncRNA:158
Spn6	FBgn0028983	Spn55B
srp	FBgn0003507	srp
CG11582	FBgn0261952	srw
Sry-alpha	FBgn0003510	Sry-Œ±
CG13800	FBgn0266696	Svil
T3dh	FBgn0017482	T3dh
Ten-a	FBgn0267001	Ten-a
term	FBgn0003683	term
Tollo	FBgn0029114	Tollo
tsg	FBgn0003865	tsg
tsh	FBgn0003866	tsh
CG15173	FBgn0032744	Ttc19
U2A	FBgn0033210	U2A
Uhg1	FBgn0045800	Uhg1
Uhg2	FBgn0063449	Uhg2
Uhg5	FBgn0083123	Uhg5
ush	FBgn0003963	ush
vn	FBgn0003984	vn
CG15523	FBgn0039727	Vps13B
ird1	FBgn0260935	Vps15
CG14353	FBgn0036771	Wdr92
Xpac	FBgn0004832	Xpac
CG11388	FBgn0034959	Xxylt
CG6808	FBgn0037921	Zaf1
zen	FBgn0004053	zen
zen2	FBgn0004054	zen2
Zfrp8	FBgn0021875	Zfrp8

## Sheet: Fig 6C Eichorn data
Upf1-Nos S5 Data
Data from Eichorn for analysis in Fig 6C
Data from Eichorn et al. (2011) in columns E-X
FBgnID	submitted	symbol	Gene.name	RNA..RPKM._11	RPF..RPKM._11	TE_11	Poly.A..tags_11	Mean.poly.A..tail.length_11	RNA..RPKM._14	RPF..RPKM._14	TE_14	Poly.A..tags_14	Mean.poly.A..tail.length_14	RNA..RPKM._actvEgg	RPF..RPKM._actvEgg	TE_actvEgg	Poly.A..tags_actvEgg	Mean.poly.A..tail.length_actvEgg	RNA..RPKM._emb01	RPF..RPKM._emb01	TE_emb01	Poly.A..tags_emb01	Mean.poly.A..tail.length_emb01	logFC wt vs. nos- 2-3 hrs	avgTPM	logTPM	logCPM	FDR	sigFDR	logFC_Upf1-Nos vs wt	logCPM_UN	avgTPM_UN	logTPM_UN	FDR_UN	sigFDR_UN	GeneName_UN	status3_fig6
FBgn0000017	NM_001104153	Abl	Abl	43.8054	2.9289	0.0668615	157	35.6606	45.5059	17.4078	0.382539	255	58.0811	37.7543	95.4508	2.52821	131	94.7912	29.3943	58.5475	1.9918	262	74.9766	-0.122889	47.3242	5.56755	8.01178	0.468029	FALSE	0.662884	6.23263	13.994	3.81701	0.0495039	TRUE	Abl	Not Depleted by UN
FBgn0000018	NM_080045	abo	abo	26.9849	1.71313	0.0634846	142	16.399	15.5909	1.41597	0.0908204	263	13.5637	29.1759	8.56719	0.293639	215	21.2149	42.2949	4.50189	0.10644	512	19.6822	0.240215	20.6767	4.37689	4.73281	0.0992852	FALSE	-1.23296	5.18304	25.0787	4.65413	5.10244e-15	TRUE	abo	Depleted by UN only
FBgn0000032	NM_080178	Acph-1	Acph-1	68.9109	188.082	2.72935	328	98.906	73.0559	112.489	1.53977	1238	49.1202	80.7401	104.527	1.29461	937	62.5092	101.252	28.4797	0.281275	1943	58.6038	-0.0350988	71.59	6.1637	6.66856	0.851147	FALSE	-0.557558	7.99276	162.896	7.34869	2.70983e-05	TRUE	Acph-1	Not Depleted by UN
FBgn0000042	NM_001297986	Act5C	Act5C	1533.7	6211.74	4.05017	11434	59.1852	752.855	2131.44	2.83114	13119	61.0972	634.232	3398.39	5.35828	6887	76.5048	529.53	3625.69	6.847	11900	64.9745	-0.302583	2595.08	11.3416	11.9929	0.00690882	TRUE	0.409951	11.46	1733.74	10.7598	0.00297043	TRUE	Act5C	Not Depleted by UN
FBgn0000043	NM_078901	Act42A	Act42A	223.826	1090.03	4.86998	1587	65.6534	155.737	1078.29	6.92377	3025	83.143	113.51	622.012	5.47978	1119	102.005	85.3873	750.19	8.78573	1851	89.2213	-0.174761	394.827	8.62544	8.9639	0.132275	FALSE	0.248476	8.26861	246.292	7.94481	0.0789992	FALSE	Act42A	Not Depleted by UN
FBgn0000052	NM_164675	Pfas	ade2	22.2475	10.5843	0.475751	122	43.5851	21.1347	8.6745	0.410438	149	65.7902	30.0598	8.18187	0.272186	248	45.2626	27.0595	11.4889	0.424578	441	48.7671	1.52244	27.5042	4.78681	6.47597	6.16258e-24	TRUE	-1.93353	5.79503	15.012	3.91762	5.95536e-22	TRUE	Pfas	Depleted by UN & Up in nos-
FBgn0000053	NM_001298769	Gart	ade3	32.001	19.6425	0.613809	175	24.5259	17.4447	12.4982	0.716446	145	28.3031	13.5349	8.05905	0.595429	73	57.0569	13.6915	8.06676	0.58918	168	46.8839	0.13494	26.445	4.73037	5.7536	0.285346	FALSE	0.632043	5.59214	25.7007	4.68934	0.000607084	TRUE	Gart	Not Depleted by UN
FBgn0000057	NM_137452	adp	adp	26.8774	2.92827	0.108949	205	44.8225	28.9197	6.99206	0.241774	350	58.2026	31.7056	10.0677	0.317538	349	71.9886	30.9431	9.11264	0.294497	549	69.4534	0.497207	37.4392	5.23032	5.94402	0.000541858	TRUE	-0.983799	6.03304	35.5587	5.15618	2.41165e-10	TRUE	adp	Not Depleted by UN
FBgn0000063	NM_001275748	Mps1	Mps1	35.9566	56.2783	1.56517	145	38.9086	29.6975	39.3908	1.3264	159	47.0899	34.8288	36.3889	1.04479	177	35.9094	40.1689	29.0948	0.724312	455	43.3334	0.865636	27.475	4.78529	5.35263	4.72023e-09	TRUE	-3.34626	6.15125	40.294	5.33607	2.09415e-69	TRUE	Mps1	Depleted by UN & Up in nos-
FBgn0000064	NM_170262	Ald1	Ald	134.578	81.5192	0.605741	1214	28.8275	119.623	259.644	2.17052	1676	56.6238	93.2478	620.567	6.65503	605	83.6459	126.01	572.719	4.54503	1104	80.0144	-0.119703	294.571	8.20296	8.45981	0.278454	FALSE	0.424386	7.95061	175.153	7.4533	0.0035058	TRUE	Ald	Not Depleted by UN
FBgn0000077	NM_079905	amx	amx	29.7164	37.7548	1.2705	171	37.0693	36.3758	13.1942	0.362719	372	33.1116	39.8206	48.6801	1.22248	271	53.0931	45.7788	24.4918	0.535003	520	47.983	0.466917	41.0433	5.36259	5.10637	0.000138168	TRUE	-1.33275	5.75034	56.9307	5.83367	3.17058e-18	TRUE	amx	Depleted by UN only
FBgn0000083	NM_001275868	AnxB9	AnxB9	136.882	378.872	2.76787	905	58.334	61.8434	233.389	3.77387	947	47.0107	48.9521	172.815	3.53028	421	46.5523	47.7328	226.014	4.73499	862	46.5683	0.369189	137.554	7.1049	7.08613	0.000658684	TRUE	0.403845	7.1266	135.725	7.08561	0.00713336	TRUE	AnxB9	Not Depleted by UN
FBgn0000084	NM_001169333	AnxB10	AnxB10	30.9516	120.974	3.90849	261	67.3924	31.9678	94.92	2.96924	497	59.0238	28.8758	12.0013	0.415617	443	40.3352	29.0349	8.12223	0.27974	789	48.4626	0.897755	43.1058	5.43315	5.11024	0.000333867	TRUE	-3.64083	5.43705	44.12	5.46663	6.00859e-66	TRUE	AnxB10	Depleted by UN & Up in nos-
FBgn0000097	NM_001272979	aop	aop	37.5174	11.2641	0.300236	245	40.668	19.954	12.0688	0.604829	367	42.7246	23.1491	89.9724	3.88664	274	62.5136	31.0613	57.4702	1.85022	641	50.5431	0.14159	49.7508	5.63955	7.57636	0.259069	FALSE	-0.713212	6.49144	22.0053	4.46632	0.00245323	TRUE	aop	Not Depleted by UN
FBgn0000100	NM_001275273	RpLP0	RpLP0	1742.31	594.155	0.341016	11361	63.1645	781.123	41.5323	0.05317	25191	36.0703	1097.9	7.86862	0.00716701	17888	47.4361	1159.89	146.495	0.1263	28986	49.376	-0.490579	2145.66	11.0673	10.8925	1.15196e-05	TRUE	0.367846	10.8563	2054.29	11.0045	0.0335853	TRUE	RpLP0	Not Depleted by UN
FBgn0000109	NM_001299980	Aprt	Aprt	33.0894	43.659	1.31943	234	47.0056	26.5252	33.6604	1.269	217	61.7836	32.4709	80.6054	2.48239	231	68.7184	36.2291	79.7671	2.20174	429	67.8911	-0.127739	65.16	6.02813	5.09488	0.414659	FALSE	-0.282076	5.25665	69.7987	6.12719	0.0685053	FALSE	Aprt	Not Depleted by UN
FBgn0000114	NM_001273474	bru1	aret	433.209	26.4108	0.0609654	3859	31.7101	329.077	43.8457	0.133238	5333	39.8141	449.312	38.4793	0.0856405	5441	51.7236	627.261	71.4961	0.113981	9428	56.8039	1.92906	394.783	8.62528	9.45041	2.40845e-13	TRUE	-4.09479	9.50414	330.164	8.36748	7.55939e-95	TRUE	bru1	Depleted by UN & Up in nos-
FBgn0000115	NM_079374	Arl1	Arl1	69.4349	86.1986	1.24143	324	37.1812	73.7401	128.264	1.7394	428	53.2181	75.8584	256.827	3.38561	278	79.2326	59.2362	205.24	3.46478	484	66.8686	-0.0802169	132.485	7.05077	6.23969	0.493363	FALSE	-0.22016	6.86305	193.763	7.5989	0.153939	FALSE	Arl1	Not Depleted by UN
FBgn0000116	NM_168311	Argk1	Argk	183.645	128.491	0.69967	922	17.3912	199.514	215.962	1.08244	2800	23.7562	142.036	273.103	1.92277	1313	26.2929	118.255	364.735	3.0843	2467	28.7992	0.911774	82.2575	6.36383	6.85032	2.51134e-05	TRUE	-3.72038	6.31994	44.6613	5.48418	4.14842e-75	TRUE	Argk	Depleted by UN & Up in nos-
FBgn0000117	NM_134273	arm	arm	180.138	48.7641	0.270705	1632	39.0006	166.523	129.177	0.775728	2226	67.8601	144.008	348.132	2.41744	975	126.45	128.867	346.669	2.69013	2363	94.1194	-0.377545	430.421	8.74994	10.1494	0.00294805	TRUE	0.532446	8.99542	201.629	7.65627	0.00312568	TRUE	arm	Not Depleted by UN
FBgn0000119	NM_079998	arr	arr	11.1118	0.64719	0.0582435	79	22.3465	7.6533	2.82323	0.36889	158	20.769	11.7668	31.5095	2.67783	74	71.2302	8.92329	22.3035	2.49947	144	55.2754	0.216327	20.63	4.37365	6.68424	0.107301	FALSE	0.230768	5.57578	9.52933	3.26744	0.45096	FALSE	arr	Not Depleted by UN
FBgn0000139	NM_176558	ash2	ash2	28.3222	31.5254	1.1131	90	45.9394	36.3527	60.952	1.67668	176	65.5718	38.5238	60.4771	1.56986	110	76.4914	36.3531	34.423	0.946908	241	66.1072	-0.326818	72.1633	6.17519	6.70334	0.00176614	TRUE	0.145559	6.48388	59.7147	5.90243	0.338512	FALSE	ash2	Not Depleted by UN
FBgn0000140	NM_079764	asp	asp	92.0409	0.555036	0.00603032	1017	44.3836	76.0342	112.821	1.48382	1315	84.4605	76.1819	24.8432	0.326104	996	83.8657	52.1639	24.1175	0.462341	1295	88.0582	-0.0621668	63.2058	5.98427	8.28564	0.645681	FALSE	-0.602165	7.71388	38.912	5.28585	0.0338376	TRUE	asp	Not Depleted by UN
FBgn0000146	NM_057386	aub	aub	40.3827	7.48579	0.185371	216	31.692	48.5807	89.2753	1.83767	262	64.8568	31.5521	98.6083	3.12526	165	69.984	39.863	82.8283	2.07782	377	66.5055	-0.539074	55.5733	5.79891	6.96546	5.18082e-07	TRUE	-0.175658	6.8674	50.282	5.65484	0.421383	FALSE	aub	Not Depleted by UN
[truncated: 5,698 more rows]

## Sheet: Fig 6C poly(A) tail length
Upf1-Nos S5 Data
Statistical analysis of poly(A) tail length in Fig 6C
[truncated: 64 more rows]

## Sheet: Fig 6C Translational efficiency
Upf1-Nos S5 Data
[truncated: 57 more rows]
