# Supplementary material for: Widespread regulation of the maternal transcriptome by Nanos in Drosophila
Source: PLoS Biol. 2024 Oct 14;22(10):e3002840. doi: 10.1371/journal.pbio.3002840 (PMC11501031; doi:10.1371/journal.pbio.3002840)
Supplement: S6 Data — (XLSX) [file pbio.3002840.s016.xlsx]

## Sheet: Fig 6A TPM per genotype
Upf1-Nos S5 Data
Data for Fig 6A
FBgnID	GeneName	TPM in wt 0-1 hr	TPM in nos- 0-1 hr	TPM in wt 2-3 hrs	TPM in nos- 2-3 hrs	avgTPM	logTPM
FBgn0000008	a	21.1833	17.94	3.05667	7.05667	12.3092	3.63333
FBgn0000017	Abl	50.7933	48.2833	44.6533	45.5667	47.3242	5.56755
FBgn0000018	abo	33.6767	25.6367	10.0067	13.3867	20.6767	4.37689
FBgn0000032	Acph-1	109.65	79.7967	46.2067	50.7067	71.59	6.1637
FBgn0000042	Act5C	2334.18	2453.02	2819.81	2773.32	2595.08	11.3416
FBgn0000043	Act42A	315.53	325.38	465.78	472.617	394.827	8.62544
FBgn0000052	Pfas	36.9333	48.03	5.91667	19.1367	27.5042	4.78681
FBgn0000053	Gart	22.57	37.62	16.3	29.29	26.445	4.73037
FBgn0000055	Adh	679.23	548.563	89.21	58.5267	343.882	8.42619
FBgn0000057	adp	53.7067	52.1333	16.9033	27.0133	37.4392	5.23032
FBgn0000063	Mps1	49.2433	42.2733	5.96	12.4233	27.475	4.78529
FBgn0000064	Ald	336.05	337.583	253.443	251.207	294.571	8.20296
FBgn0000077	amx	57.0333	52.7367	21.22	33.1833	41.0433	5.36259
FBgn0000083	AnxB9	107.633	148.24	121.167	173.177	137.554	7.1049
FBgn0000084	AnxB10	73.0433	79.4633	6.46	13.4567	43.1058	5.43315
FBgn0000097	aop	54.6867	47.6733	42.77	53.8733	49.7508	5.63955
FBgn0000100	RpLP0	2042.45	1922.15	2542.71	2075.32	2145.66	11.0673
FBgn0000109	Aprt	60.85	60.76	68.3067	70.7233	65.16	6.02813
FBgn0000114	bru1	734.963	707.36	26.6733	110.133	394.783	8.62528
FBgn0000115	Arl1	129.963	132.69	128.59	138.697	132.485	7.05077
FBgn0000116	Argk	57.1033	202.66	23.1833	46.0833	82.2575	6.36383
FBgn0000117	arm	307.44	325.05	577.95	511.243	430.421	8.74994
FBgn0000119	arr	21.3867	19.94	17.7667	23.4267	20.63	4.37365
FBgn0000139	ash2	59.6633	60.5033	89.0567	79.43	72.1633	6.17519
FBgn0000140	asp	96.4367	85.5033	33.94	36.9433	63.2058	5.98427
FBgn0000146	aub	67.19	48.8733	59.6533	46.5767	55.5733	5.79891
FBgn0000147	aurA	137.313	115.827	38.2267	55.5433	86.7275	6.44008
FBgn0000150	awd	4099.42	4311.2	2836.86	2994.21	3560.42	11.7979
FBgn0000152	Axs	22.6833	20.0067	7.89	11.44	15.505	3.96394
FBgn0000158	bam	60.01	138.483	16.88	79.14	73.6283	6.20415
FBgn0000163	baz	25.15	25.0433	23.49	27.0967	25.195	4.66078
FBgn0000166	bcd	123.363	113.35	64.9533	80.39	95.5142	6.57915
FBgn0000173	ben	441.213	458.21	551.78	533.233	496.109	8.9548
FBgn0000181	bic	1460.78	1534.43	1075.9	1253.83	1331.24	10.3787
FBgn0000182	BicC	283.42	328.077	2	19.35	158.212	7.30662
FBgn0000183	BicD	116.517	90.2033	43.39	54.04	76.0375	6.25054
FBgn0000212	brm	94.41	109.493	136.81	144.707	121.355	6.92428
FBgn0000216	Brd	22.5767	77.32	237.047	254.637	147.895	7.2094
FBgn0000221	brn	24.2933	26.6367	19.56	21.2333	22.9308	4.52549
FBgn0000228	Bsg25D	85.79	96.96	579.367	352.29	278.602	8.12258
FBgn0000229	bsk	15.88	22.9967	20.0433	30.4467	22.3417	4.48811
FBgn0000239	bur	178.353	152.187	161.61	152.053	161.051	7.33227
FBgn0000244	by	4.51	1.45333	3.31	1.14	2.60333	1.43474
FBgn0000246	c(3)G	37.8133	15.7533	28.9567	16.9267	24.8625	4.64169
FBgn0000247	ca	22.1467	20.4233	1.81	3.92667	12.0767	3.60605
FBgn0000250	cact	439.477	403.483	520.407	449.207	453.143	8.82414
FBgn0000251	cad	204.843	188.707	71.3533	82.9167	136.955	7.09861
FBgn0000253	Cam	915.22	1059.04	1215.28	1259.33	1112.22	10.1194
FBgn0000256	capu	24.5133	20.0467	1.70667	5.82667	13.0233	3.71406
FBgn0000257	car	30.84	34.07	14.3733	18.5433	24.4567	4.61804
FBgn0000259	CkIIbeta	220.19	199.85	40.6533	61.5633	130.564	7.02972
FBgn0000261	Cat	46.9467	45.3667	70.3233	61.38	56.0042	5.81004
FBgn0000273	Pka-C1	48.84	49.05	60.8567	58.2067	54.2383	5.7639
FBgn0000283	Cp190	165.027	171.817	233.19	218.447	197.12	7.62366
FBgn0000286	Cf2	36.7567	33.8667	2.03667	4.48333	19.2858	4.27693
FBgn0000289	cg	143.767	150.617	101.037	110.107	126.382	6.98278
FBgn0000307	chif	67.4533	60.76	60.0667	62.03	62.5775	5.96988
FBgn0000308	chic	681.273	762.827	1023.04	1039.82	876.74	9.77617
FBgn0000316	cin	128.843	115.083	178.727	157.583	145.059	7.18149
FBgn0000317	ck	31.23	30.2967	30.28	33.42	31.3067	4.973
FBgn0000318	cl	472.04	400.307	575.447	444.71	473.126	8.88639
FBgn0000319	Chc	109.017	114.527	115.917	126.383	116.461	6.86494
FBgn0000326	clt	30.38	25.8333	39.2667	29.81	31.3225	4.97373
FBgn0000330	cm	64.0667	57.36	63.0533	58.5933	60.7683	5.92762
FBgn0000339	cni	93.9433	97.5567	123.617	133.833	112.237	6.8117
FBgn0000346	comt	9.11	3.24667	5.56	2.51667	5.10833	2.38082
FBgn0000351	cort	89.6033	67.0467	1.57333	4.59333	40.7042	5.35064
FBgn0000352	cos	50.3867	44.1133	63.27	53.27	52.76	5.7241
FBgn0000370	crc	196.543	145.84	280.787	190.707	203.469	7.66938
FBgn0000376	crm	101.323	84.9633	51.6533	56.0367	73.4942	6.20152
FBgn0000377	crn	56.81	61.7967	96.3467	86.33	75.3208	6.23689
FBgn0000382	csw	60.6567	52.9167	31.4433	36.21	45.3067	5.50483
FBgn0000384	cta	125.35	106.707	108.443	101.063	110.391	6.78778
FBgn0000392	cup	144.31	133.61	28.0367	58.62	91.1442	6.51166
FBgn0000394	cv	11.0233	22.9267	11.0633	19.22	16.0583	4.01421
FBgn0000404	CycA	1173.24	1020.5	654.82	698.5	886.765	9.79257
FBgn0000405	CycB	2136.89	1993.13	818.477	1191.62	1535.03	10.5841
FBgn0000412	D1	339.68	454.837	734.577	666.777	548.967	9.10084
FBgn0000414	Dab	29.3733	25.3433	23.2667	22.9333	25.2292	4.66273
FBgn0000416	Sap-r	340.683	332.03	384.29	392.463	362.367	8.5017
FBgn0000426	SmF	378.84	399.823	479.817	502.763	440.311	8.78271
FBgn0000447	Dhod	91.43	102.263	97.78	112.013	100.872	6.65781
FBgn0000454	Dip-B	239.13	243.87	10.91	33.75	131.915	7.04456
FBgn0000455	Dip-C	39.7033	46.6967	43.0567	49.2967	44.6883	5.48505
FBgn0000463	Dl	64.11	66.32	104.133	90.07	81.1583	6.34444
FBgn0000464	Lar	17.02	11.4833	15.6467	11.5667	13.9292	3.81036
FBgn0000479	dnc	43.53	51.8567	22.4633	32.9233	37.6933	5.24006
FBgn0000482	dor	22.23	22.6067	21.26	23.7433	22.46	4.4957
FBgn0000499	dsh	78.3833	75.46	81.17	78.6733	78.4217	6.29502
FBgn0000520	dwg	39.0667	46.25	18.1267	35.2967	34.685	5.12039
FBgn0000524	dx	76.1533	71.2267	10.54	18.88	44.2	5.46923
FBgn0000533	ea	90.7333	92.8533	98.2733	98.8467	95.1767	6.57405
FBgn0000536	eas	55.89	45.5	32.25	37.0233	42.6658	5.41839
FBgn0000541	E(bx)	126.413	97.38	65.6233	66.7933	89.0525	6.4782
FBgn0000543	ecd	46.92	44.0467	22.06	27.6733	35.175	5.14057
FBgn0000546	EcR	47.3467	43.0933	40.8967	41.4133	43.1875	5.43588
FBgn0000547	ed	74.0667	74.6967	103.893	102.093	88.6875	6.47228
FBgn0000559	eEF2	2400.02	2743.63	3094.71	3379.23	2904.4	11.5041
FBgn0000562	egl	57.88	58.3	4.75333	13.05	33.4958	5.07021
FBgn0000565	Eip71CD	49.7133	51.35	54.9567	40.1733	49.0483	5.61907
FBgn0000566	Eip55E	147.05	162.027	150.137	181.317	160.132	7.32402
FBgn0000568	Eip75B	10.33	14.9267	2.02667	5.05	8.08333	3.03269
FBgn0000575	emc	44.7133	55.6667	107.247	119.523	81.7875	6.35557
FBgn0000578	ena	43.3733	46.5	65.69	61.83	54.3483	5.76682
FBgn0000579	Eno	1091.24	1002.95	130.207	246.367	617.691	9.27097
FBgn0000581	E(Pc)	65.2533	58.5467	36.9033	46.4233	51.7817	5.69715
FBgn0000588	esc	118.657	101.163	37.0233	53.0933	77.4842	6.27769
FBgn0000611	exd	137.327	128.817	210.077	192.687	167.227	7.38652
FBgn0000615	exu	575.56	514.67	6.62333	27.6167	281.118	8.13554
FBgn0000617	e(y)1	64.95	83.9067	121.757	117.38	96.9983	6.60137
FBgn0000618	e(y)2	105.16	99.5933	134.09	120.967	114.953	6.84615
FBgn0000629	E(z)	55.69	53.7533	20.5333	21.5433	37.88	5.24717
FBgn0000662	fl(2)d	98.6467	114.053	106.96	122.69	110.588	6.79035
FBgn0000667	Actn	80.8833	62.2233	46.7533	41.41	57.8175	5.85593
FBgn0000709	fliI	47.61	45.1633	23.4667	29.3633	36.4008	5.18986
FBgn0000711	flw	55.6367	50.1833	58.8867	53.5733	54.57	5.77268
FBgn0000719	fog	44.84	41.4833	15.8433	21.1767	30.8358	4.95121
FBgn0000721	for	224.727	197.077	241.717	205.32	217.21	7.76361
FBgn0000808	gd	11.9833	10.09	2.41	3.80333	7.07167	2.84231
FBgn0000810	fs(1)K10	30.8067	33.6533	40.3867	40.6	36.3617	5.18831
FBgn0000826	png	178.98	114.07	7.98667	11.0133	78.0125	6.28748
FBgn0000927	fs(1)Ya	228.893	250.73	2.83	16.4833	124.734	6.96387
FBgn0000996	dup	257.713	201.803	211.163	163.057	208.434	7.70414
FBgn0001078	ftz-f1	94.4433	83.02	71.8867	73.3967	80.6867	6.33605
FBgn0001079	fu	51.22	41.5367	55.81	45.93	48.6242	5.60657
FBgn0001084	fy	32.2333	29.98	15.3933	18.9767	24.1458	4.59966
FBgn0001085	fz	59.85	60.05	50.36	63.4433	58.4258	5.871
FBgn0001086	fzy	246.253	237.827	336.74	318.007	284.707	8.15384
FBgn0001087	g	62.74	58.5633	35.1067	38.7533	48.7908	5.61149
FBgn0001091	Gapdh1	875.79	740.61	104.303	173.673	473.594	8.88781
FBgn0001092	Gapdh2	1802.83	1593.67	51.17	98.2	886.469	9.79209
FBgn0001098	Gdh	261.647	225.447	267.877	195.733	237.676	7.89346
FBgn0001099	gdl	44.8033	41.4533	57.88	52.55	49.1717	5.62269
FBgn0001104	Galphai	255.073	248.563	407.917	334.497	311.512	8.28361
FBgn0001105	Gbeta13F	289.753	287.333	329.36	316.427	305.718	8.25653
FBgn0001108	DCTN1-p150	65.3333	61.01	11.2	18.1033	38.9117	5.28583
FBgn0001120	gnu	548.17	458.773	33.8267	125.81	291.645	8.18856
FBgn0001122	Galphao	47.4233	43.9367	49.08	47.73	47.0425	5.55896
FBgn0001124	Got1	179.957	165.283	136.777	171.637	163.413	7.35326
FBgn0001125	Got2	286.553	282.83	10.43	17.7567	149.393	7.22393
FBgn0001128	Gpdh1	214.217	210.35	113.89	128.233	166.673	7.38174
FBgn0001133	grau	45.12	42.5	41.38	41.4267	42.6067	5.41639
FBgn0001137	grk	17.3033	12.4067	8.57667	8.3	11.6467	3.55418
FBgn0001139	gro	220.957	264.047	324.7	324.303	283.502	8.14772
FBgn0001142	Gs1	286.213	355.153	129.237	212.96	245.891	7.94246
FBgn0001149	GstD1	138.657	1852.17	16.82	107.107	528.688	9.04655
FBgn0001169	H	75.3867	73.0233	57.9467	64.5533	67.7275	6.0838
FBgn0001179	hay	41.02	36.9933	31.82	28.3833	34.5542	5.11496
FBgn0001180	hb	127.417	156.457	116.467	143.973	136.078	7.08935
FBgn0001185	her	28.0633	25.2467	27.4	28.4767	27.2967	4.77593
FBgn0001186	Hex-A	131.9	119.93	38.7933	53.7633	86.0967	6.42956
FBgn0001189	hfw	23.5633	18.2033	15.44	15.4633	18.1675	4.19121
FBgn0001197	His2Av	1701.89	1737.98	2693.06	2364.95	2124.47	11.053
FBgn0001202	hook	47.9733	43.5833	48.65	44.48	46.1717	5.53206
FBgn0001206	Hmr	49.0233	37.86	55.3767	44.5633	46.7058	5.54862
FBgn0001215	Hrb98DE	293.213	410.937	568.193	637.54	477.471	8.89957
FBgn0001218	Hsc70-3	536.607	544.847	161.187	295.157	384.449	8.58702
FBgn0001220	Hsc70-5	166.547	186.143	23.7333	47.5933	106.004	6.72934
FBgn0001222	Hsf	145.853	130.4	49.8933	63.3367	97.3708	6.6069
FBgn0001223	Hsp22	66.19	111.6	70.75	108.627	89.2917	6.48207
FBgn0001224	Hsp23	64.6433	51.1033	111.433	68.39	73.8925	6.20931
FBgn0001225	Hsp26	2413.94	3110.75	51.5233	223.433	1449.91	10.5018
FBgn0001226	Hsp27	1112.06	1941.74	104.467	695.357	963.406	9.91215
FBgn0001233	Hsp83	2003.19	2033.41	134.703	298.97	1117.57	10.1263
FBgn0001247	Ide	31.6033	28.2933	7.86	8.09333	18.9625	4.25267
FBgn0001248	Idh	440.583	421.323	40.0767	79.2767	245.315	7.93908
FBgn0001276	ix	88.9033	82.3533	106.743	86.8033	91.2008	6.51256
FBgn0001280	janA	292.527	306.567	434.117	412.513	361.431	8.49797
FBgn0001291	Jra	69.6367	64.6033	12.84	14.4567	40.3842	5.33929
FBgn0001297	kay	5.58667	5.26	4.33	5.80667	5.24583	2.41841
FBgn0001301	kel	30.19	24.45	49.9833	37.87	35.6233	5.15879
FBgn0001308	Khc	129.343	128.493	48.19	74.45	95.1192	6.57318
FBgn0001316	klar	50.7933	39.8467	30.4167	34.14	38.7992	5.28167
FBgn0001324	kto	16.9733	24.6167	12.8633	19.2933	18.4367	4.21231
FBgn0001330	kz	30.5433	31.3067	13.9767	22.2633	24.5225	4.62191
FBgn0001341	Mybbp1A	50.2833	39.7433	70.59	57.01	54.4067	5.76836
FBgn0001404	egh	91.3833	77.79	59.2667	63.34	72.945	6.19071
FBgn0001491	l(1)10Bb	87.44	90.46	135.237	124.903	109.51	6.77624
FBgn0001565	Hlc	162.077	169.243	193.113	194.443	179.719	7.4904
FBgn0001612	Grip91	62.0067	52.4333	19.4	26.1433	39.9958	5.32538
FBgn0001624	dlg1	44.9033	45.1967	65.17	61.37	54.16	5.76182
FBgn0001941	ifc	147.363	126.937	107.593	112.19	123.521	6.94978
FBgn0001942	eIF4A	1554.44	1627.23	2304.21	2141.3	1906.79	10.897
FBgn0001961	Arpc1	93.8167	102.33	86.61	86.7533	92.3775	6.53103
FBgn0001965	Sos	29.9233	25.38	10.24	10.3267	18.9675	4.25304
FBgn0001970	Pgant35A	43.2067	36.3	16.84	19.4533	28.95	4.86047
FBgn0001977	CIAPIN1	45.7133	48.29	46.48	53.21	48.4233	5.60061
FBgn0001978	stc	111.497	109.503	88.2267	96.9267	101.538	6.6673
FBgn0001986	Mtr4	52.5433	56.3067	67.67	74.6433	62.7908	5.97478
FBgn0001987	Gli	3.97	4.47667	10.0433	15.1267	8.40417	3.08817
FBgn0001989	ND-B17	179.103	197.513	187.72	196.357	190.173	7.57193
FBgn0001990	wek	64.98	60.37	72.1067	71.1967	67.1633	6.07175
FBgn0001994	crp	71.3733	85.1567	131.523	116.29	101.086	6.66086
FBgn0001995	mRpL4	100.73	101.74	103.853	102.953	102.319	6.67834
FBgn0002021	l(2)37Bb	55.0033	43.76	24.6633	22.1233	36.3875	5.18933
FBgn0002022	Catsup	82.7967	76.24	113.343	98.8	92.795	6.53753
FBgn0002031	l(2)37Cc	396.83	431.26	157.013	180.833	291.484	8.18777
FBgn0002036	CG10561	16.8267	15.29	2.47333	4.74	9.8325	3.31216
FBgn0002044	swm	129.573	125.117	80.6967	90.9467	106.583	6.73719
FBgn0002069	AspRS	137.5	143.113	15.7567	31.6067	81.9942	6.35921
FBgn0002121	l(2)gl	141.82	114.433	183.423	157.81	149.372	7.22373
FBgn0002174	l(2)tid	58.5667	76.48	17.2233	35.6233	46.9733	5.55684
FBgn0002183	dre4	149.28	134.933	27.7067	45.8833	89.4508	6.48463
FBgn0002283	l(3)73Ah	128.82	119.817	24.6267	36.3167	77.395	6.27603
FBgn0002284	Prosbeta6	513.9	547.4	612.283	595.827	567.352	9.14836
FBgn0002354	l(3)87Df	60.7967	46.06	17.0133	11.8933	33.9408	5.08919
FBgn0002413	dco	293.797	312.113	242.25	243.993	273.038	8.09349
FBgn0002431	hyd	66.9167	60.59	57.08	62.3367	61.7308	5.95025
FBgn0002441	l(3)mbt	57.4767	45.5767	33.7833	37.41	43.5617	5.4483
FBgn0002466	sti	64.7967	60.6267	94.8267	89.51	77.44	6.27687
FBgn0002521	pho	106.09	79.9433	130.673	112.15	107.214	6.7457
FBgn0002524	lace	110.41	94.41	39.57	56.8733	75.3158	6.2368
FBgn0002525	Lam	174.017	175.783	272.677	244.41	216.722	7.76037
FBgn0002542	lds	120.593	104	16.47	21.6933	65.6892	6.03978
FBgn0002552	lin	72.65	66.34	18.74	24.5767	45.5767	5.51339
FBgn0002566	lt	43.49	31.32	52.8933	38.91	41.6533	5.38382
FBgn0002567	Rab32	142.567	160.46	82.7533	112.32	124.525	6.96145
FBgn0002577	m	1.11333	0.883333	1.23333	1.51333	1.18583	0.362704
FBgn0002579	RpL36	3827.46	4101.79	5410.32	5209.66	4637.31	12.1791
FBgn0002590	RpS5a	928.683	1046.02	1406.41	1455.56	1209.17	10.2399
FBgn0002593	RpLP1	3820.59	4095.25	5296.17	5203.38	4603.85	12.1687
FBgn0002622	RpS3	2527.51	2668.09	3327.63	3264.62	2946.96	11.5251
FBgn0002626	RpL32	3499.43	3978.83	4872.89	5094.73	4361.47	12.0906
FBgn0002638	Rcc1	474.107	515.66	774.653	662.24	606.665	9.24499
FBgn0002641	mal	47.7933	45.9067	19.4733	27.76	35.2333	5.14296
FBgn0002643	mam	13.99	12.3433	6.36	8.30667	10.25	3.37156
FBgn0002645	Map205	81.6633	40.3867	44.0967	30.1567	49.0758	5.61988
FBgn0002673	twe	191.52	167.83	141.303	143.287	160.985	7.33168
FBgn0002707	mei-9	23.1767	23.5367	9.62333	13.8133	17.5375	4.14057
FBgn0002709	mei-218	17.9833	15.5233	4.69333	7.58	11.445	3.5292
FBgn0002715	mei-S332	60.1633	52.4567	57.8567	53.3567	55.9583	5.80886
FBgn0002716	mei-W68	1.79	3.47	0.256667	1.61	1.78167	0.912011
FBgn0002719	Men	116.187	112.173	28.1133	42.3967	74.7175	6.2253
FBgn0002723	Met	15.99	14.4833	5.72	7.62667	10.955	3.46663
FBgn0002736	mago	201.16	198.207	304.217	285.163	247.187	7.95004
FBgn0002774	mle	19.1067	22.6267	30.6533	30.6333	25.755	4.69237
FBgn0002775	msl-3	98.8567	87.5	68.4167	63.58	79.5883	6.3163
FBgn0002778	mnd	83.37	89.1567	87.5333	68.7333	82.1983	6.36279
FBgn0002780	mod	664.553	766.447	885.057	976.387	823.111	9.68512
FBgn0002781	mod(mdg4)	754.037	747.37	860.697	808.557	792.665	9.63075
FBgn0002783	mor	177.2	178.157	269.323	218.367	210.762	7.72015
FBgn0002787	Rpn8	262.433	287.273	40.8367	78.73	167.318	7.38731
FBgn0002791	mr	47.7967	41.0433	40.14	39.5667	42.1367	5.40042
FBgn0002872	mu2	52.4933	45.6233	35.9433	35.44	42.375	5.40854
FBgn0002873	mud	61.8767	56.72	72.8	66.4533	64.4625	6.01262
FBgn0002878	mus101	51.6833	42.4133	2.45	5.55667	25.5258	4.67953
FBgn0002887	mus201	25.3533	22.5433	3.78667	6.00667	14.4225	3.86022
FBgn0002891	mus205	13.9733	9.91	2.62667	3.48	7.4975	2.92552
FBgn0002899	mus301	44.9767	35.01	0.793333	3.92	21.175	4.41109
FBgn0002901	mus304	38.88	33.1867	11.3933	19.3333	25.6983	4.68921
FBgn0002905	mus308	4.99	5.89	3.99333	5.20333	5.01917	2.35591
FBgn0002906	Blm	42.9333	38.64	4.52	12.3633	24.6142	4.62727
FBgn0002909	mus312	15.1533	16.5033	5.19	9.63333	11.62	3.5509
FBgn0002914	Myb	113.653	102.12	111.55	110.44	109.441	6.77532
FBgn0002921	Atpalpha	194.327	177.323	33.9867	64.85	117.622	6.87924
FBgn0002924	ncd	141.093	127.38	153.56	121.553	135.897	7.08743
FBgn0002932	neur	45.93	56.6167	126.903	109.897	84.8367	6.40832
FBgn0002948	nod	142.863	119.5	6.17	11.7233	70.0642	6.13266
FBgn0002962	nos	395.017	0.283333	34.6833	1.12667	107.778	6.75325
FBgn0002973	numb	71.4167	78.3	47.3467	66.5567	65.905	6.0445
FBgn0002989	okr	28.07	26.4367	18.7133	24.2667	24.3717	4.61304
FBgn0003008	or	63.9233	65.8867	68.1467	71.3633	67.33	6.07532
FBgn0003015	osk	554.823	531.35	8.86	53.4367	287.118	8.166
FBgn0003016	osp	23.4433	17.3133	7.71333	9.86667	14.5842	3.87619
FBgn0003023	otu	202.177	175.57	10.8333	32.2567	105.209	6.71849
FBgn0003028	ovo	94.5333	86.9967	5.59667	15.23	50.5892	5.66361
FBgn0003041	pbl	99.04	82.11	81.3533	70.02	83.1308	6.37905
FBgn0003042	Pc	52.97	40.8433	16.5933	15.73	31.5342	4.98341
FBgn0003044	Pcl	96.1933	84	24.6533	28.9867	58.4583	5.8718
FBgn0003048	pcx	17.0867	15.75	6.74	9.65333	12.3075	3.63314
FBgn0003062	Fib	134.137	245.28	317.637	375.38	268.108	8.06721
FBgn0003071	Pfk	70.06	63.0267	17.1967	20.79	42.7683	5.42184
FBgn0003074	Pgi	176.323	130.29	24.4167	17.4167	87.1117	6.44645
FBgn0003076	Pgm	146.713	109.147	48.3767	52.8633	89.275	6.4818
FBgn0003079	Raf	59.5067	54.48	34.9533	40.7367	47.4192	5.57044
FBgn0003082	phr	92.15	58.51	22.0733	20.1567	48.2225	5.59462
FBgn0003087	pim	301.177	259.03	222.157	249.11	257.868	8.01105
FBgn0003093	Pkc98E	15.65	14.22	2.45333	3.7	9.00583	3.18679
FBgn0003114	plu	185.767	142.027	129.55	126.26	145.901	7.18983
FBgn0003116	pn	42.24	33.4067	26.8767	28.3533	32.7192	5.03647
FBgn0003118	pnt	6.19333	6.15333	9.06667	11.7333	8.28667	3.0681
FBgn0003124	polo	441.967	442.733	449.833	415.737	437.567	8.77369
FBgn0003134	Pp1alpha-96A	123.487	114.257	116.387	113.88	117.002	6.87163
FBgn0003139	PpV	124.65	112.73	71.1733	85.56	98.5283	6.62393
FBgn0003141	pr	74.4267	81.5133	111.523	108.097	93.89	6.55444
FBgn0003159	CG2841	41.6733	42.0133	2.57	7.44667	23.4258	4.55617
FBgn0003165	pum	105.76	99.5133	93.8467	94.0467	98.2917	6.62046
FBgn0003169	put	117.923	106.09	93.1133	108.11	106.309	6.73348
FBgn0003175	px	27.34	33.1867	14.37	20.0267	23.7308	4.57476
FBgn0003187	qua	102.157	79.3233	9.75667	22.1833	53.355	5.74025
FBgn0003189	r	14.5433	15.86	11.14	12.5467	13.5225	3.76792
FBgn0003204	ras	121.33	145.083	5.40333	17.8567	72.4183	6.18027
FBgn0003205	Ras85D	161.69	163.38	248.623	220.697	198.597	7.63443
FBgn0003206	Ras64B	70.6033	60.3433	31.5467	42.79	51.3208	5.68428
FBgn0003209	raw	31.0233	24.55	4.07333	8.17667	16.9558	4.09219
FBgn0003210	rb	66.1933	60.1933	64.4833	52.0467	60.7292	5.92669
FBgn0003218	rdgB	44.78	34.2133	1.64333	4.04667	21.1708	4.4108
FBgn0003227	rec	8.74667	6.37	1.56667	2.64667	4.8325	2.30232
FBgn0003231	ref(2)P	259.593	225.46	263.963	226.78	243.949	7.93103
FBgn0003256	rl	297.84	109.943	275.927	120.833	201.136	7.65274
FBgn0003257	r-l	83.9333	92.2367	131.257	111.953	104.845	6.71349
FBgn0003261	Rm62	492.223	571.57	602.27	709.833	593.974	9.2145
FBgn0003268	rod	28.8833	26.4533	4.19	8.84	17.0917	4.10364
FBgn0003270	amos	8.48667	16.17	49.7133	49.54	30.9775	4.9578
FBgn0003274	RpLP2	3130.59	3699.71	4586.44	4467.14	3970.97	11.9553
FBgn0003275	RpII18	194.067	203.277	316.447	282.267	249.014	7.96066
FBgn0003277	RpII215	90.1067	87.39	78.3167	85.7867	85.4	6.41785
FBgn0003278	RpI135	15.7667	21.39	9.49333	14.7633	15.3533	3.94985
FBgn0003279	RpL4	2093.55	2361.02	2887.1	2847.26	2547.23	11.3148
FBgn0003285	rst	15.33	2.47667	5.53667	5.09667	7.11	2.85
FBgn0003292	rt	37.69	25.5	6.77333	6.80333	19.1917	4.26991
FBgn0003302	rux	25.12	26.2533	6.99333	12.3667	17.6833	4.15245
FBgn0003310	S	57.0833	65.0967	27.7467	38.49	47.1042	5.56084
FBgn0003317	sax	88.9367	80.3767	62.9033	71.01	75.8067	6.24615
FBgn0003321	sbr	69.2267	55.4333	37.0167	41.1267	50.7008	5.66678
FBgn0003330	Sce	79.5233	77.1933	112.187	94.54	90.8608	6.50717
FBgn0003334	Scm	79.4167	65.3767	13.04	23.4267	45.315	5.5051
FBgn0003345	sd	8.23333	9.45667	7.76667	17.4733	10.7325	3.43729
FBgn0003346	RanGAP	199.98	200.543	313.087	273.79	246.85	7.94808
FBgn0003353	sei	8.30667	5.06	1.48667	1.58333	4.10917	2.07353
FBgn0003360	sesB	1484.9	1450.35	1861.68	1699.51	1624.11	10.6655
FBgn0003371	sgg	96.67	108.077	149.137	136.3	122.546	6.93835
FBgn0003391	shg	55.9733	48.9967	101.407	87.3933	73.4425	6.20051
FBgn0003392	shi	72.3567	66.0733	67.6467	64.6033	67.67	6.08257
FBgn0003396	shn	9.85	8.70667	7.91333	7.83	8.575	3.11686
FBgn0003401	shu	50.14	43.56	1.4	2.98667	24.5217	4.62186
FBgn0003410	sina	106.907	106.143	70.4667	83.98	91.8742	6.52316
FBgn0003411	sisA	9.33667	17.7967	123.77	83.9667	58.7175	5.87817
FBgn0003415	skd	60.0333	48.97	14.9533	25.3133	37.3175	5.22564
FBgn0003416	sl	30.3733	25.09	29.7367	28.0133	28.3033	4.82799
FBgn0003423	slgA	86.0867	79.02	13.5967	23.7333	50.6092	5.66417
FBgn0003435	sm	2.48333	3.31333	3.82	5.81	3.85667	1.98429
FBgn0003444	smo	43.85	41.33	74.94	67.62	56.935	5.83378
FBgn0003447	sn	120.397	129.707	169.307	153.117	143.132	7.16221
FBgn0003448	sna	6.34	14.6567	95.9333	69.5	46.6075	5.54558
FBgn0003449	snf	231.157	220.247	292.29	273.673	254.342	7.99119
FBgn0003450	snk	19.83	16.9933	7.25667	12.6467	14.1817	3.83609
FBgn0003459	stwl	45.9833	33.98	37.71	41.6267	39.825	5.31922
FBgn0003462	Sod1	919.487	884.71	961.253	900.777	916.557	9.84024
FBgn0003464	sol	44.1667	49.1167	7.22333	10.67	27.7942	4.80189
FBgn0003475	spir	62.85	55.8067	11.5733	18.1867	37.1042	5.21739
FBgn0003479	spn-A	89.2267	68.6733	35.2033	47.4267	60.1325	5.91247
FBgn0003480	spn-B	29.5733	42.7267	5.52	16.3567	23.5442	4.56341
FBgn0003482	spn-D	15.6933	12.0167	11.5067	11.2567	12.6183	3.66884
FBgn0003483	spn-E	83.8	68.0833	24.3867	59.3933	58.9158	5.88303
FBgn0003495	spz	91.6267	80.3433	19.2767	28.0033	54.8125	5.77906
FBgn0003502	Btk29A	136.803	127.34	163.33	149.907	144.345	7.17438
FBgn0003510	Sry-alpha	32.97	46.8833	573.847	355.153	252.213	7.97907
FBgn0003511	Sry-beta	50.3967	54.9367	64.8	62.9333	58.2667	5.86707
FBgn0003512	Sry-delta	59.3633	77.2933	103.673	102.51	85.71	6.42307
FBgn0003514	sqh	154.99	153.91	228.713	216.41	188.506	7.55923
FBgn0003517	sta	2529.25	2791.74	3448.44	3285.26	3013.67	11.5574
FBgn0003520	stau	81.04	77.31	71.3467	72.2067	75.4758	6.23985
FBgn0003525	stg	351.687	332.67	124.123	168.69	244.292	7.93306
FBgn0003527	stil	46.4633	41.11	1.26333	3.21333	23.0125	4.5306
FBgn0003545	sub	117.627	98.99	122.04	106.52	111.294	6.79953
FBgn0003557	Su(dx)	87.4267	78.3	29.76	33.3867	57.2183	5.84092
FBgn0003559	su(f)	27.53	29.56	40.7567	40.1667	34.5033	5.11284
FBgn0003567	su(Hw)	123.723	90.97	154.733	110.963	120.097	6.90926
FBgn0003575	su(sable)	41.9133	32.6767	49.0433	39.2167	40.7125	5.35094
FBgn0003598	Su(var)3-7	118.693	103.017	83.1933	72.4167	94.33	6.56117
FBgn0003607	Su(var)205	451.493	513.143	773.29	773.063	627.747	9.29427
FBgn0003612	Su(var)2-10	278.61	258.65	160.48	188.387	221.532	7.79202
FBgn0003638	su(w[a])	85.81	53.0367	47.3167	42.0367	57.05	5.83668
FBgn0003654	sw	66.1667	63.0533	46.6467	50.4533	56.58	5.82477
FBgn0003655	swa	346.99	328.533	48.7967	107.593	207.978	7.70098
FBgn0003656	sws	107.367	128.887	66.7767	86.1	97.2825	6.60559
FBgn0003660	Syb	217.55	243.787	300.437	313.447	268.805	8.07095
FBgn0003676	CCT1	385.78	371.71	87.86	138.31	245.915	7.9426
FBgn0003687	Tbp	84.9633	91.65	25.5433	45.4533	61.9025	5.95425
FBgn0003701	thr	75.32	64.76	55.69	58.7433	63.6283	5.99386
FBgn0003714	tko	175.347	148.547	154.363	138.533	154.197	7.26957
FBgn0003716	tkv	76.7467	66.45	59.0167	68.59	67.7008	6.08323
FBgn0003721	Tm1	348.263	319.05	471.97	398.147	384.358	8.58668
FBgn0003733	tor	83.5533	75.44	46.8433	51.1733	64.2525	6.00792
FBgn0003741	tra	31.5467	36.6233	33.89	44.4367	36.6242	5.19866
FBgn0003742	tra2	74.91	70.52	46.91	59.6933	63.0083	5.97976
FBgn0003744	trc	92.0167	84.63	6.05333	17.37	50.0175	5.64724
FBgn0003748	Treh	57.2767	33.0733	8.83667	13.7	28.2217	4.82383
FBgn0003751	trk	14.6067	11.58	0.8	1.47333	7.115	2.851
FBgn0003862	trx	17.14	18.13	7.51	9.81667	13.1492	3.72783
FBgn0003865	tsg	6.16667	16.2667	74.4067	80.7333	44.3933	5.47552
FBgn0003870	ttk	76.3033	61.4	9.44667	26.9333	43.5208	5.44695
FBgn0003882	tub	91.2433	85.2467	31.4567	50.8267	64.6933	6.01777
FBgn0003884	alphaTub84B	1905.38	2440.67	3288.32	3451.13	2771.38	11.4364
FBgn0003885	alphaTub84D	128.737	154.48	261.92	226.883	193.005	7.59324
FBgn0003891	tud	39.0933	33.3767	5.83	10.8067	22.2767	4.48392
FBgn0003916	snRNA:U1:21D	238.49	186.623	100.21	109.763	158.772	7.31172
FBgn0003941	RpL40	3238.9	3374.09	3752.66	3807.99	3543.41	11.791
FBgn0003942	RpS27A	4321.57	4329.8	5558.69	5191.1	4850.29	12.2439
FBgn0003943	Ubi-p63E	514.417	485.48	78.94	183.023	315.465	8.30179
FBgn0003963	ush	7.33333	5.8	9.88333	9.96667	8.24583	3.06106
FBgn0003964	usp	113.9	114.817	10.0067	24.9667	65.9225	6.04489
FBgn0003969	vap	57.73	55.82	45.3367	54.35	53.3092	5.73902
FBgn0003977	vir	18.69	20.7433	33.3967	30.0467	25.7192	4.69037
FBgn0003978	vls	54.3833	57.1833	48.1567	53.56	53.3208	5.73933
FBgn0003984	vn	0.97	0.796667	2.32	2.37667	1.61583	0.778909
FBgn0003997	hid	4.03333	7.19667	10.7367	14.0267	8.99833	3.1856
FBgn0004049	yrt	58.65	54.36	46.8467	47.6267	51.8708	5.69963
FBgn0004050	z	62.9767	64.61	69.57	65.1133	65.5675	6.03711
FBgn0004055	uzip	13.85	12.6633	17.0267	17.59	15.2825	3.94322
FBgn0004057	Zw	12.9833	8.79667	4.74333	2.76	7.32083	2.89158
FBgn0004066	Prosalpha4	529.677	626.187	611.49	656.667	606.005	9.24342
FBgn0004087	Dhfr	76.0333	62.4367	1.3	4.57333	36.0858	5.17735
FBgn0004101	bs	35.0467	35.4633	5.53333	12.67	22.1783	4.47757
FBgn0004103	Pp1-87B	245.86	248.86	293.6	320.693	277.253	8.11558
FBgn0004106	Cdk1	362.083	340.783	488.777	456.737	412.095	8.68718
FBgn0004107	Cdk2	174.857	172.877	30.2067	82.9733	115.228	6.8496
FBgn0004108	Nrt	67.0133	89.5933	722.703	472.287	337.899	8.40088
FBgn0004132	boca	143.417	146.657	184.487	174.587	162.287	7.34329
FBgn0004143	nullo	17.93	25.04	140.987	143.043	81.75	6.35491
FBgn0004167	kst	9.56	9.67	3.16	5.73	7.03	2.8339
FBgn0004170	sc	3.21333	6.55	18.42	18.2367	11.605	3.54905
FBgn0004177	mts	485.327	530.013	613.137	621.927	562.601	9.13622
FBgn0004179	Csp	193.633	187.06	235.747	219.043	208.871	7.70716
FBgn0004185	snRNA:U1:95Ca	238.49	186.623	100.21	109.763	158.772	7.31172
FBgn0004227	nonA	70.4267	75.0667	153.553	121.183	105.058	6.71641
FBgn0004237	Hrb87F	284.21	359.653	504.263	462.023	402.538	8.65334
FBgn0004359	T48	26.9067	28.4033	8.72333	11.54	18.8933	4.24742
FBgn0004362	HmgD	1595.62	1743.57	2475.07	2347.8	2040.52	10.9948
FBgn0004363	porin	1177.56	1174.76	930.637	1024.78	1076.93	10.0728
FBgn0004367	mei-41	11.02	9.73667	1.84667	2.03333	6.15917	2.64597
FBgn0004368	Ptp4E	35.0867	27.3267	19.6367	19.42	25.3675	4.67059
FBgn0004369	Ptp99A	13.72	10.03	4.38	5.45333	8.39583	3.08676
FBgn0004370	Ptp10D	24.5533	22.5167	15.28	17.15	19.875	4.32012
FBgn0004373	fwd	65.0633	63.05	49.83	56.0967	58.51	5.87307
FBgn0004374	neb	39.9467	35.6333	25.93	24.2267	31.4342	4.97884
FBgn0004378	Klp61F	65.2967	68.5267	67.49	73.3367	68.6625	6.10355
FBgn0004379	Klp67A	104.393	95.3933	57.0567	74.22	82.7658	6.37271
FBgn0004380	Klp64D	45.16	37.0433	6.45	8.29	24.2358	4.60501
FBgn0004381	Klp68D	57.3567	42.87	2.69667	3.98667	26.7275	4.74564
FBgn0004387	Klp98A	28.94	27.3033	6.78	10.58	18.4008	4.20952
FBgn0004389	bnk	44.3967	65.95	668.063	477.31	313.93	8.29476
FBgn0004390	RasGAP1	48.5333	40.2233	34.4567	33.8	39.2533	5.29841
FBgn0004391	shtd	29.7067	27.99	11.7733	15.53	21.25	4.41616
FBgn0004395	unk	72.0367	55.9067	91.7167	71.34	72.75	6.18686
FBgn0004396	CrebA	5.79667	3.21333	5.4	7.61667	5.50667	2.48714
FBgn0004397	Vinc	44.5533	44.92	11.28	19.1633	29.9792	4.91069
FBgn0004400	rhi	104.493	26.4467	90.34	29.6433	62.7308	5.9734
FBgn0004401	Pep	270.107	366.133	545.23	542.61	431.02	8.75195
FBgn0004403	RpS14a	2668.39	2947.58	3868.42	3786.51	3317.73	11.696
FBgn0004404	RpS14b	1182.16	1088.32	1639.28	1424.41	1333.54	10.3812
FBgn0004406	tam	34.4433	33.9267	19.3967	23.3	27.7667	4.80047
FBgn0004407	DNApol-gamma35	4.76667	5.35333	2.53667	3.3	3.98917	2.03181
FBgn0004419	me31B	2731.72	2731.09	1500.99	2067.14	2257.74	11.1407
FBgn0004432	Cyp1	1928.57	1930.86	432.797	1015.53	1326.94	10.374
FBgn0004435	Galphaq	43.14	45.0267	18.8033	30.6	34.3925	5.10821
FBgn0004436	Ubc6	167.957	151.483	169.333	157.41	161.546	7.33669
FBgn0004449	Ten-m	12.24	9.24	16.51	14.72	13.1775	3.73091
FBgn0004463	RpIII128	16.1167	20.3933	7.64333	12.6867	14.21	3.83895
FBgn0004465	Su(P)	82.9233	79.53	38.9033	50.7933	63.0375	5.98043
FBgn0004507	GlyP	230.833	242.61	23.06	92.5933	147.274	7.20334
FBgn0004509	Fur1	45.02	33.9667	44.9333	31.09	38.7525	5.27994
FBgn0004510	Ets97D	59.54	51.0267	3.69667	8.47667	30.685	4.94416
FBgn0004556	Dbp73D	45.3767	43.63	53.0633	49.13	47.8	5.58195
FBgn0004569	aos	3.86333	3.21667	9.1	9.4	6.395	2.69933
FBgn0004574	Rop	72.3633	66.7133	35.0267	36.2833	52.5967	5.71964
FBgn0004584	Rrp1	96.0933	91.01	32.4367	55.7567	68.8242	6.10694
FBgn0004587	B52	394.903	507.573	780.883	757.483	610.211	9.2534
FBgn0004597	CycC	84.8933	81.0033	102.46	107.23	93.8967	6.55454
FBgn0004598	Fur2	129.61	120.983	38.1867	59.6733	87.1133	6.44648
FBgn0004606	zfh1	29.4333	20.3067	6.11667	8.94333	16.2	4.0268
FBgn0004611	Plc21C	32.8467	29.7533	8.73	13.8967	21.3067	4.41999
FBgn0004629	Cys	179.893	404.753	1471.93	1685.14	935.431	9.86964
FBgn0004636	Rap1	120.17	146.783	197.987	214.043	169.746	7.40808
FBgn0004638	drk	133.797	140.947	177.023	181.797	158.391	7.30826
FBgn0004643	Zw10	115.847	106.733	12.1033	18.8867	63.3925	5.98851
FBgn0004646	ogre	8.97	22.3067	57.9967	73.86	40.7833	5.35344
FBgn0004647	N	31.7633	31.93	24.41	34.1533	30.5642	4.93848
FBgn0004648	svr	71.73	59.8033	52.9867	51.1533	58.9183	5.88309
FBgn0004649	yl	404.287	441.57	2.31667	24.5033	218.169	7.76996
FBgn0004650	fs(1)N	60.1667	52.1767	0.67	3.75	29.1908	4.87238
FBgn0004654	Pgd	94.89	103.06	17.0067	10.2533	56.3025	5.81769
FBgn0004655	wapl	134.13	129.563	75.3267	88.57	106.897	6.74143
FBgn0004656	fs(1)h	65.2633	63.48	54.6533	61.2733	61.1675	5.93705
FBgn0004657	mys	54.4833	57.2367	68.3467	71.0367	62.7758	5.97443
FBgn0004687	Mlc-c	139.45	129.593	202.557	183.78	163.845	7.35707
FBgn0004698	Xpc	115.18	105.967	134.533	121.98	119.415	6.90105
FBgn0004795	retn	168.367	170.227	334.143	253.24	231.494	7.85546
FBgn0004797	mdy	15.6233	20.5667	7.66	20.9133	16.1908	4.02599
FBgn0004811	fs(2)ltoPP43	123.927	116.07	158.123	131.257	132.344	7.04924
FBgn0004828	His3.3B	897.503	941.913	1411.22	1336.19	1146.71	10.1634
FBgn0004832	Xpac	34.6233	35.99	2.75	4.50667	19.4675	4.29039
FBgn0004837	Su(H)	48.8233	50.2067	76.5967	64.0933	59.93	5.90761
FBgn0004838	Hrb27C	711.197	745.25	724.783	780.927	740.539	9.53263
FBgn0004855	RpII15	156.083	232.323	202.237	285.167	218.952	7.77513
FBgn0004856	Bx42	130.08	152.91	226.273	199.007	177.067	7.46897
FBgn0004860	ph-d	17.0633	16.3867	11.13	14.4333	14.7533	3.89271
FBgn0004861	ph-p	3.84333	4.01333	14.4533	14.3667	9.16917	3.21244
FBgn0004864	hop	57.7033	48.2067	39.59	40.48	46.495	5.5421
FBgn0004867	RpS2	3486.09	3966.98	5050.13	4955.17	4364.59	12.0917
FBgn0004868	Gdi	397.62	366.517	35.3733	90.7033	222.553	7.79866
FBgn0004872	piwi	140.907	90.9067	17.35	28.94	69.5258	6.12155
FBgn0004875	enc	72.0167	62.5767	20.29	31.4933	46.5942	5.54517
FBgn0004876	cdi	55.3033	26.7567	11.82	11.08	26.24	4.71918
FBgn0004882	orb	120.423	73.4933	1.77667	6.41	50.5258	5.6618
FBgn0004888	Scsalpha1	296.113	332.49	332.027	328.96	322.397	8.33314
FBgn0004889	tws	274.46	251.343	43.64	94.14	165.896	7.375
FBgn0004901	Prat	76.8733	82.8867	11.9433	19.86	47.8908	5.58469
FBgn0004903	Rb97D	51.6733	42.4033	17.0833	25.0133	34.0433	5.09353
FBgn0004907	14-3-3zeta	544.883	580.887	534.637	630.897	572.826	9.1622
FBgn0004908	Arl2	46.27	48.66	25.7767	40.0333	40.185	5.33217
FBgn0004913	Gnf1	144.11	128.33	11.8433	28.9567	78.31	6.29297
FBgn0004914	Hnf4	57.6367	41.4533	1.57333	4.91	26.3933	4.72756
FBgn0004915	TfIIB	123.94	118.253	168.557	153.84	141.148	7.14208
FBgn0004921	Ggamma1	169.45	168.717	260.337	247.55	211.513	7.72529
FBgn0004924	Top1	322.257	319.187	443.633	380.26	366.334	8.51741
FBgn0004926	eIF2beta	342.493	445.43	103.217	167.387	264.632	8.04839
FBgn0004957	por	33.82	31.5333	22.35	19.6867	26.8475	4.75208
FBgn0005198	gig	26.7533	23.44	28.67	24.3733	25.8092	4.69539
FBgn0005278	Sam-S	295.87	310.473	403.137	407.393	354.218	8.4689
FBgn0005322	nmd	188.333	158.2	150.327	154.547	162.852	7.3483
FBgn0005355	Su(fu)	86.6867	84.4533	117.957	100.397	97.3733	6.60694
FBgn0005386	ash1	47.6367	39.3133	13.47	18.61	29.7575	4.90002
FBgn0005390	fs(1)M3	31.23	26.3767	0.593333	1.84667	15.0117	3.91759
FBgn0005411	U2af50	241.04	250.067	385.37	360.97	309.362	8.27362
FBgn0005427	ewg	28.4533	22.4433	7.89	13.8167	18.1508	4.18989
FBgn0005533	RpS17	3583.68	3642.63	4895.51	4523.49	4161.33	12.0229
FBgn0005536	Mbs	53.8267	48.63	12.8267	20.0633	33.8367	5.08477
FBgn0005585	Calr	748.253	738.55	369.02	618.733	618.639	9.27319
FBgn0005590	scw	9.59333	14.4233	90.81	80.9467	48.9433	5.61599
FBgn0005593	RpL7	2660.66	2783.63	3449.56	3282.1	3043.99	11.5718
FBgn0005596	yem	87.1433	75.9767	8.76667	24.7167	49.1508	5.62208
FBgn0005617	msl-1	128.6	115.007	70.2367	82.0233	98.9667	6.63033
FBgn0005624	Psc	27.19	22.2867	19.2867	18.8733	21.9092	4.46003
FBgn0005632	faf	65.5567	60.79	31.7833	44.7833	50.7283	5.66756
FBgn0005640	Eip63E	44.65	44.47	49.6167	50.1733	47.2275	5.56461
FBgn0005642	wdn	119.723	105.67	66.93	73.47	91.4483	6.51646
FBgn0005648	Pabp2	99.4367	120.103	158.52	173.477	137.884	7.10836
FBgn0005649	Rox8	275.62	269.633	303.48	285.633	283.592	8.14818
FBgn0005654	Orc3	63.23	50.8867	19.77	25.24	39.7817	5.31765
FBgn0005655	PCNA	701.093	714.5	496.343	597.487	627.356	9.29337
FBgn0005671	Vha55	363.187	360.743	84.3267	110.477	229.683	7.84413
FBgn0005672	spi	48.8	49.9967	107.003	108.797	78.6492	6.29919
FBgn0005674	GluProRS	65.1467	76.1033	8.88667	23.2033	43.335	5.44079
FBgn0005683	pie	63.1167	61.03	13.3167	20.8267	39.5725	5.31007
FBgn0005694	Aef1	141.393	134.597	57.2067	78.8967	103.023	6.68823
FBgn0005695	gcl	206.673	193.847	43.1433	78.7967	130.615	7.03028
FBgn0005696	DNApol-alpha73	103.917	81.0067	22.47	24.7433	58.0342	5.86131
FBgn0005777	PpD3	142.737	131.297	72.8633	97.4033	111.075	6.79669
FBgn0008635	betaCOP	61.2	58.7367	15.0667	29.0367	41.01	5.36142
FBgn0010039	GstD3	9.70333	55.3567	0.51	7.97667	18.3867	4.20841
FBgn0010051	Itp-r83A	10.2667	6.14	1.29333	1.76667	4.86667	2.31228
FBgn0010053	Jheh1	35.7367	19.9367	33.6467	22.3767	27.9242	4.8086
FBgn0010078	RpL23	4826.8	4847.17	6646.37	5987.65	5577	12.4453
FBgn0010097	gammaTub37C	184.273	156.077	3.61667	59.4067	100.843	6.6574
FBgn0010100	Acon	218.413	222.123	175.983	190.923	201.861	7.65793
FBgn0010113	hdc	67.4133	56.1567	73.54	53.47	62.645	5.97143
FBgn0010173	RpA-70	295.7	263.24	37.5033	74.85	167.823	7.39166
FBgn0010194	Wnt5	16.76	12.3167	20.8233	19.29	17.2975	4.12081
FBgn0010198	RpS15Aa	2618.17	2747.93	3631.25	3528.48	3131.45	11.6127
FBgn0010213	Sod2	250.39	220.557	147.567	150.453	192.242	7.58753
FBgn0010215	alpha-Cat	132.28	116.487	184.57	163.493	149.208	7.22214
FBgn0010217	ATPsynbeta	1201.29	989.43	590.827	709.883	872.858	9.76977
FBgn0010220	Dbp45A	28.3267	26.8633	37.44	38.4733	32.7758	5.03896
FBgn0010222	Nmdmc	10.5733	11.0367	7.8	15.23	11.16	3.49313
FBgn0010223	Galphaf	6.53667	1.89333	0.64	0.646667	2.42917	1.33866
FBgn0010225	Gel	8.70667	6.69667	12.7233	11.5267	9.91333	3.32385
FBgn0010226	GstS1	127.903	290.85	189.617	356.667	241.259	7.91504
FBgn0010235	Klc	136.793	127.84	15.23	44.9167	81.195	6.34509
FBgn0010238	Lac	121.113	124.467	444.97	328.643	254.798	7.99378
FBgn0010246	Myo61F	6.26667	3.18667	4.76333	1.28	3.87417	1.99065
FBgn0010247	Parp	72.15	49.1533	102.023	70.7167	73.5108	6.20185
FBgn0010263	Rbp9	1.64	2.02333	1.41667	1.96	1.76	0.895303
FBgn0010265	RpS13	3210.29	3498.94	4382.42	4311	3850.66	11.9109
FBgn0010269	Dsor1	105.45	95.06	24.25	31.3233	64.0208	6.00272
FBgn0010278	Ssrp	184.123	178.013	42.47	67.1833	117.948	6.88322
FBgn0010280	Taf4	106.72	99.6033	93.9633	84.46	96.1867	6.58926
FBgn0010282	TfIIFalpha	145.947	169.11	268.607	219.923	200.897	7.65103
FBgn0010287	Trf	49.8333	58.2133	48.72	62.64	54.8517	5.78009
FBgn0010288	Uch	490	426.947	11.1733	121.18	262.325	8.03576
FBgn0010292	bys	92.5	94.5267	69.52	87.91	86.1142	6.42985
FBgn0010300	brat	187.52	171.14	51.2267	75.8467	121.433	6.92521
FBgn0010303	hep	44.8467	42.65	18.5167	24.9833	32.7492	5.03778
FBgn0010309	pigeon	46.4533	39.4267	4.26	11.47	25.4025	4.67257
FBgn0010313	corto	75.0767	97.9033	96.21	108.15	94.335	6.56125
FBgn0010314	Cks30A	140.603	134.737	86.3167	68.4733	107.532	6.74997
FBgn0010315	CycD	144.42	136.837	92.4033	113.33	121.748	6.92893
FBgn0010316	dap	142.327	107.03	10.31	32.5	73.0417	6.19262
FBgn0010317	CycJ	46.4533	39.9767	1.92	4.63	23.245	4.54504
FBgn0010328	woc	169.71	167.187	52.9	79.52	117.329	6.87565
FBgn0010333	Rac1	120.24	137.063	150.237	157.797	141.334	7.14399
FBgn0010339	128up	151.6	138.543	53.72	77.9267	105.448	6.72175
FBgn0010340	140up	37.8067	38.8733	9.08667	13.4833	24.8125	4.6388
FBgn0010341	Cdc42	207.07	209.82	283.01	264.33	241.058	7.91383
FBgn0010342	Map60	279.963	273.467	431.98	378.59	341	8.41405
FBgn0010348	Arf79F	557.537	564.993	790.243	785.593	674.592	9.39808
FBgn0010350	Cds	70.17	64.7333	28.89	32.6133	49.1017	5.62064
FBgn0010352	Nc73EF	77.6933	69.7433	100.767	82.2833	82.6217	6.37019
FBgn0010355	Taf1	45.2633	45.2433	56.28	58.43	51.3042	5.68381
FBgn0010356	Taf5	64.4567	58.5167	51.0867	57.2067	57.8167	5.85591
FBgn0010379	Akt1	80.2667	67.7967	31.1133	38.37	54.3867	5.76783
FBgn0010380	AP-1-2beta	83.2867	85	66.13	68.0467	75.6158	6.24252
FBgn0010382	CycE	268.567	231.723	112.713	114.707	181.928	7.50801
FBgn0010391	Gtp-bp	75.02	77.7433	6.22333	18.57	44.3892	5.47538
FBgn0010397	LamC	18.21	14.61	13.5467	10.8433	14.3025	3.84825
FBgn0010398	Lrr47	39.96	35.8533	8.24	10.1067	23.54	4.56316
FBgn0010406	RNaseX25	82.1367	74.9367	88.4967	98.36	85.9825	6.42765
FBgn0010408	RpS9	3225.8	3693.52	4759.27	4685.9	4091.12	11.9983
FBgn0010409	RpL18A	3367.33	3444.98	4003.83	3784.18	3650.08	11.8338
FBgn0010411	RpS18	4290.55	4377.5	6005.14	5519.69	5048.22	12.3016
FBgn0010412	RpS19a	3336.13	3591.33	4664.33	4483.91	4018.93	11.9726
FBgn0010415	Sdc	73.6133	79.4033	122.567	125.3	100.221	6.64848
FBgn0010416	TH1	87.9033	81.3367	126.933	107.27	100.861	6.65765
FBgn0010417	Taf6	58.2367	60.47	86.17	80	71.2192	6.15622
FBgn0010421	TfIIFbeta	193.267	195.65	250.753	235.223	218.723	7.77362
FBgn0010422	TfIIS	161.667	144.497	174.827	150.097	157.772	7.30261
FBgn0010431	mtrm	857.5	744.737	49.52	121.797	443.388	8.79275
FBgn0010434	cora	6.97667	4	7.52333	8.19667	6.67417	2.76004
FBgn0010438	mtSSB	275.94	251.027	26.9333	51.3533	151.313	7.24235
FBgn0010441	pll	68.6733	57.5033	47.9433	46.2567	55.0942	5.78644
FBgn0010470	Fkbp14	44.3133	36.8167	53.78	58.4233	48.3333	5.59793
FBgn0010488	NAT1	181.423	223.087	36.57	85.6333	131.678	7.04197
FBgn0010497	dmGlut	113.627	87.14	4.67667	4.8	52.5608	5.71866
FBgn0010501	Dcp-1	78.6967	79.3167	163.04	133.12	113.543	6.82837
FBgn0010504	kermit	31.47	31.7667	26.3633	32.3633	30.4908	4.93503
FBgn0010516	wal	284.95	297.453	365.783	349.893	324.52	8.34261
FBgn0010520	Bka	80.9467	90.57	85.7333	90.8367	87.0217	6.44496
FBgn0010531	Ccs	36.7667	35.8567	2.22667	4.15667	19.7517	4.31119
FBgn0010548	Aldh-III	72.72	60.6833	76.7233	59.94	67.5167	6.07931
FBgn0010549	l(2)03659	13.35	4.74667	13.3667	4.52333	8.99667	3.18534
FBgn0010551	Phb2	406.943	398.657	40.6233	123.057	242.32	7.92136
FBgn0010583	dock	49.4767	52.4167	50.9867	50.72	50.9	5.67243
FBgn0010590	Prosbeta1	489.303	529.403	616.367	600.013	558.772	9.12637
FBgn0010591	Sply	84.2233	70.36	9.55	16.1033	45.0592	5.49695
FBgn0010602	lwr	457.007	421.273	710.137	566.58	538.749	9.07374
FBgn0010607	l(2)05714	100.237	92.1167	96.7633	98.7367	96.9633	6.60085
FBgn0010611	Hmgs	80.51	75.94	12.3	20.2367	47.2467	5.56519
FBgn0010612	ATPsynG	935.747	829.83	1174.8	993.133	983.378	9.94175
FBgn0010620	CG10939	51.3133	34.97	62.9267	40.9	47.5275	5.57372
FBgn0010621	CCT5	455.693	507.363	102.81	195.507	315.343	8.30124
FBgn0010622	DCTN3-p24	49.0967	55.9567	70.7267	63.2033	59.7458	5.90318
FBgn0010638	Sec61beta	304.617	321.703	112.847	268.627	251.948	7.97756
FBgn0010660	Nup214	72.3433	60.4333	67.2267	56.3667	64.0925	6.00433
FBgn0010741	Pfdn2	283.767	290.01	361.053	329.67	316.125	8.30481
FBgn0010747	Srp54k	129.68	139.973	192.553	177.217	159.856	7.32153
FBgn0010750	atms	98.9133	112.883	147.653	144.463	125.978	6.97818
FBgn0010762	simj	16.24	65.34	19.22	45.5733	36.5933	5.19745
FBgn0010768	sqz	16.39	12.9367	1.02667	2.55333	8.22667	3.05774
FBgn0010770	ppan	76.9167	83.6633	108.293	105.527	93.6	6.54998
FBgn0010772	Xe7	39.3067	49.5167	48.2	56.41	48.3583	5.59867
FBgn0010774	Ref1	427.303	535.67	749.603	719.72	608.074	9.24834
FBgn0010786	l(3)02640	153.083	117.21	8.13333	14.7267	73.2883	6.19748
FBgn0010803	TrpRS	86.2967	86.67	11.6633	26.79	52.855	5.7267
FBgn0010808	Chchd3	143.1	148.583	185.033	171.12	161.959	7.34038
FBgn0010812	unc-45	23.9433	21.9267	2.15333	5.40333	13.3567	3.75025
FBgn0010825	Gug	66.9167	65.2167	62.3733	63.9967	64.6258	6.01627
FBgn0010830	l(3)04053	55.1767	52.7233	5.59	9.22333	30.6783	4.94384
FBgn0010877	l(3)05822	124.03	96.54	104.9	88.33	103.45	6.69418
FBgn0010894	sinu	16.5	15.27	25.66	27.67	21.275	4.41785
FBgn0010905	Spn	75.13	56.6933	41.0233	41.2533	53.525	5.74483
FBgn0010909	msn	76.0067	72.3733	103.487	88.4967	85.0908	6.41263
FBgn0010926	l(3)07882	59.55	58.2667	88.6033	75.1333	70.3883	6.13931
FBgn0011016	SsRbeta	281.12	266.553	92.4333	152.717	198.206	7.63158
FBgn0011020	Sas-4	56.5933	49.7533	8.03333	12.77	31.7875	4.99492
FBgn0011202	dia	32.8867	32.3033	22.68	19.46	26.8325	4.75128
FBgn0011204	cue	188.807	191.413	116.363	144.927	160.377	7.32623
FBgn0011205	fbl	84.4767	65.3233	73.1133	61.3933	71.0767	6.15333
FBgn0011206	bol	3.56333	4.34667	5.29667	7.85667	5.26583	2.4238
FBgn0011207	pelo	86.22	86.1367	9.58667	28	52.4858	5.7166
FBgn0011211	blw	900.057	878.367	381.96	470.6	657.746	9.36161
FBgn0011217	eff	695.06	619.71	864.18	748.58	731.883	9.51567
FBgn0011224	heph	100.383	100.31	76.7667	114.643	98.0258	6.61656
FBgn0011225	jar	47.3933	41.9267	32.48	38.9967	40.1992	5.33268
FBgn0011227	ox	253.623	334.717	311.627	421.73	330.424	8.36861
FBgn0011230	poe	32.3433	31.4933	9.47333	16.2167	22.3817	4.49068
FBgn0011232	scat	54.21	44.8867	11.69	15.17	31.4892	4.98136
FBgn0011236	ken	38.32	27.78	5.49	5.77333	19.3408	4.28102
FBgn0011259	Sema1a	9.42333	4.81333	6.07	5.10333	6.3525	2.68986
FBgn0011260	Sema2a	57.3433	91.8133	81.5867	130.127	90.2175	6.49693
FBgn0011272	RpL13	2912.49	3367.78	4317.26	4184.27	3695.45	11.8516
FBgn0011284	RpS4	2904.39	3146.48	3987.42	3838.69	3469.25	11.7604
FBgn0011289	TfIIA-L	153.063	160.527	182.02	176.75	168.09	7.39395
FBgn0011290	Taf12	154.05	138.82	184.573	164.913	160.589	7.32813
FBgn0011291	Taf11	84.7733	90.9767	116.543	107.727	100.005	6.64537
FBgn0011297	l(2)not	34.5633	37.33	8.27333	16.5433	24.1775	4.60155
FBgn0011300	babo	41.7467	33.94	5.98667	10.3667	23.01	4.53045
FBgn0011305	Rsf1	88.5033	116.073	203.57	191.11	149.814	7.22799
FBgn0011327	Uch-L5	279.693	322.923	342.32	360.973	326.478	8.35128
FBgn0011335	vers	72.6333	72.5467	75.4767	77.5167	74.5433	6.22194
FBgn0011336	Stt3B	59.5767	64.74	70.88	77.32	68.1292	6.09232
FBgn0011361	ND-ACP	414.923	376.373	155.22	213.47	289.997	8.18039
FBgn0011455	ND-SGDH	251.393	246.913	281.28	275.387	263.743	8.04354
FBgn0011474	PR-Set7	109.207	133.087	46.1267	87.4533	93.9683	6.55564
FBgn0011476	l(3)neo43	74.6233	75.5567	48.34	61.3933	64.9783	6.02411
FBgn0011481	Ssdp	139.587	134.107	209.553	157.183	160.107	7.3238
FBgn0011509	SrpRbeta	92.5667	78.2133	58.5	73.5067	75.6967	6.24406
FBgn0011566	Smyd3	38.4267	35.5733	2.75	5.86667	20.6542	4.37533
FBgn0011570	cpb	153.267	139.337	99.29	111.003	125.724	6.97527
FBgn0011573	Cdc37	160.04	170.513	178.84	167.893	169.322	7.40447
FBgn0011584	Trp1	85.19	79.39	58.0467	64.95	71.8942	6.16981
FBgn0011586	e(r)	268.383	228.883	303.923	265.247	266.609	8.05912
FBgn0011592	fra	16.42	13.47	28.3933	26.7667	21.2625	4.41701
FBgn0011604	Iswi	134.407	129.197	222.58	192.997	169.795	7.4085
FBgn0011606	Klp3A	64.5067	54.5	13.4533	19.0533	37.8783	5.2471
FBgn0011638	La	235.133	244.673	31.3033	56.5433	141.913	7.14988
FBgn0011640	lark	189.737	262.047	328.153	319.837	274.943	8.10352
FBgn0011642	Zyx	69.3767	21.8733	84.8067	41.2533	54.3275	5.76626
FBgn0011648	Mad	129.2	122.1	136.16	130.283	129.436	7.01721
FBgn0011655	Med	47.94	50.16	33.94	42.14	43.545	5.44774
FBgn0011656	Mef2	21.6733	28.8133	7.76667	15.85	18.5258	4.21923
FBgn0011659	Mlh1	33.3633	28.49	8.86333	11.47	20.5467	4.36784
FBgn0011660	Pms2	59.56	41.28	20.0267	22.3433	35.8025	5.16601
FBgn0011661	Moe	247.607	257.843	81.8833	137.897	181.308	7.50309
FBgn0011666	msi	58.36	61.4367	35.5567	39.2433	48.6492	5.60731
FBgn0011672	Mvl	69.4867	72.88	10.18	21.1067	43.4133	5.44339
FBgn0011692	pav	115.513	114.773	70.6967	83.1233	96.0267	6.58686
FBgn0011703	RnrL	355.537	309.857	51.57	112.013	207.244	7.69588
FBgn0011704	RnrS	643.29	588.193	153.097	211.373	398.988	8.64056
FBgn0011705	rost	95.19	98.7767	30.2333	61.3	71.375	6.15937
FBgn0011708	Syx5	103.857	93.4233	36.24	50.14	70.915	6.15005
FBgn0011710	2023-09-01	157.913	175.793	268.3	251.207	213.303	7.73744
FBgn0011715	Snr1	213.73	207.94	301.147	266.527	247.336	7.95091
FBgn0011725	twin	203.42	183.233	48.0433	68.6867	125.846	6.97666
FBgn0011726	tsr	2282.45	2223.32	3152.72	3008.62	2666.78	11.3809
FBgn0011737	Wee1	81.39	69.4633	51.32	58.2	65.0933	6.02665
FBgn0011739	wts	36.8367	37.1167	8.63667	14.2267	24.2042	4.60313
FBgn0011740	alpha-Man-IIa	43.1767	38.4733	5.03	14.0333	25.1783	4.65983
FBgn0011741	Arp6	65.43	76.87	93.5933	95.8667	82.94	6.37573
FBgn0011742	Arp2	201.733	152.657	78.9867	96.6233	132.5	7.05094
FBgn0011745	Arp1	134.727	131.06	27.4367	49.26	85.6208	6.42157
FBgn0011747	Ank	91.77	67.2533	98.0367	80.8167	84.4692	6.40206
FBgn0011754	PhKgamma	94.49	73.84	17.3967	23.2133	52.235	5.7097
FBgn0011760	ctp	480.327	515.41	628.443	610.71	558.722	9.12625
FBgn0011761	dhd	6637.59	5611.88	57.22	304.527	3152.8	11.6225
FBgn0011762	DNApol-alpha50	54.5567	43.6333	31.8833	37.8667	41.985	5.39523
FBgn0011763	Dp	216.533	203.977	167.977	189.367	194.463	7.6041
FBgn0011766	E2f1	98.7067	106.37	66.4067	79.3833	87.7167	6.45642
FBgn0011768	Fdh	399.25	371.547	89.1967	123.027	245.755	7.94166
FBgn0011769	Fdx1	26.7867	28.4867	10.4133	11.41	19.2742	4.27606
FBgn0011770	Gip	227.477	182.79	164.787	154.563	182.404	7.51179
FBgn0011771	Hem	33.5767	29.8667	15.5567	17.0833	24.0208	4.59221
FBgn0011774	Irbp	100.557	80.2533	7.05333	16.0133	50.9692	5.67438
FBgn0011785	BRWD3	60.74	64.05	70.8633	71.48	66.7833	6.06357
FBgn0011787	mRpL12	305.6	297.083	92.42	134.133	207.309	7.69634
FBgn0011802	Gem3	47.48	40.0667	18.8633	21.69	32.025	5.00562
FBgn0011817	nmo	114.517	132.85	160.763	183.68	147.952	7.20997
FBgn0011818	oaf	105.21	104.187	43.2967	52.9967	76.4225	6.25781
FBgn0011824	CG4038	73.8533	129.82	194.863	215.953	153.623	7.26418
FBgn0011826	Pp2B-14D	97.4533	112.877	7.10667	36.14	63.3942	5.98855
FBgn0011836	Taf2	49.7133	37.77	60.0733	43.8867	47.8608	5.58378
FBgn0011837	Tis11	118.697	122.467	106.557	117.747	116.367	6.86377
FBgn0012034	AcCoAS	42.3233	38.1333	12.6333	13.1867	26.5692	4.7371
FBgn0012036	Aldh	337.413	294.947	31.35	50.7233	178.608	7.48146
FBgn0012051	CalpA	19.2733	16.7433	34.6533	30.5033	25.2933	4.66638
FBgn0012058	Cdc27	59.3267	58.7067	21.35	32.9833	43.0917	5.43268
FBgn0013263	Trl	114.42	111.2	148.537	143.853	129.502	7.01795
FBgn0013269	Fkbp39	700.693	913.127	1117.22	1108.02	959.765	9.90669
FBgn0013303	Nca	132.273	108.197	127.823	123.157	122.862	6.94207
FBgn0013305	Nmda1	77.8367	75.6267	74.77	85.1067	78.335	6.29343
FBgn0013325	RpL11	2705.05	2697.74	3497.59	3150.78	3012.79	11.5569
FBgn0013334	Sap47	20.5533	18.4	30.2733	23.7633	23.2475	4.5452
FBgn0013343	Syx1A	30.7933	33.6	44.8233	45.49	38.6767	5.27712
FBgn0013347	TfIIA-S	267.813	189.387	422.657	270.047	287.476	8.1678
FBgn0013432	bcn92	76.1567	92.3467	78.76	93.97	85.3083	6.4163
FBgn0013435	Cdc2rk	21.61	25.0333	20.0233	26.7567	23.3558	4.55187
FBgn0013531	MED20	63.46	50.9467	19.7167	26.9133	40.2592	5.33482
FBgn0013548	l(2)dtl	146.297	127.857	23.7967	40.26	84.5525	6.40348
FBgn0013563	Pex1	26.6833	25.96	3.95667	15.4333	18.0083	4.17858
FBgn0013576	mtd	77.8667	172.52	11.3367	51.87	78.3983	6.29459
FBgn0013717	not	62.8133	49.9367	78.89	55.1033	61.6858	5.9492
FBgn0013718	nuf	87.5367	96.65	89.78	93.83	91.9492	6.52433
FBgn0013720	pck	72.94	74.0833	80.0733	82.34	77.3592	6.27536
FBgn0013726	pnut	208.68	228.213	383.663	307.423	281.995	8.14004
FBgn0013732	sced	81.6633	72.65	50.3567	55.0233	64.9233	6.02289
FBgn0013733	shot	9.17667	7.46333	8.32667	8.69667	8.41583	3.09015
FBgn0013746	alien	148.607	123.627	197.55	163.293	158.269	7.30715
FBgn0013749	Arf102F	348.843	304.983	410	374.813	359.66	8.49089
FBgn0013750	Arf51F	201.99	195.163	180.163	209.587	196.726	7.62078
FBgn0013753	Bgb	116.46	120.133	149.273	130.08	128.987	7.0122
FBgn0013755	Bro	23.2467	38.2067	317.17	270.437	162.265	7.3431
FBgn0013756	Mtor	97.8633	90.3067	129.42	111.977	107.392	6.74808
FBgn0013759	CASK	53.9	49.46	10.7	15.7867	32.4617	5.0251
FBgn0013762	Cdk5	41.91	34.5133	13.64	22.1233	28.0467	4.81489
FBgn0013763	Idgf6	379.34	362.913	520.677	458.157	430.272	8.74944
FBgn0013764	Chi	108.807	108.213	138.32	128.637	120.994	6.91999
FBgn0013765	cnn	54.4833	82.2	71.4133	76.0267	71.0308	6.1524
FBgn0013770	Cp1	902.993	782.87	255.113	514.217	613.798	9.26186
FBgn0013771	Cyp6a9	10.33	4.26	0.413333	0.296667	3.825	1.97269
FBgn0013773	Cyp6a22	106.11	96.2633	54.48	68.0033	81.2142	6.34543
FBgn0013799	Deaf1	64.46	68.3167	45.16	51.6967	57.4083	5.8457
FBgn0013954	Fkbp12	1549.84	1460.82	2079.55	1812.37	1725.65	10.753
FBgn0013981	His4r	1447.8	1234.47	2232.94	1729.17	1661.1	10.698
FBgn0013983	imd	24.4167	19.5233	7.05667	9.47667	15.1183	3.92774
FBgn0013987	MAPk-Ak2	131.297	124.727	110.37	112.887	119.82	6.90593
FBgn0013995	Calx	74.4433	63.4767	0.86	5.03667	35.9542	5.17209
FBgn0013997	Nrx-IV	22.05	15.3533	8.16	14.4067	14.9925	3.91576
FBgn0014002	Pdi	532.683	576.703	754.117	759.337	655.71	9.35713
FBgn0014006	Ask1	39.4133	35.1433	7.12667	11.0767	23.19	4.54164
FBgn0014007	Ptp69D	61.2	52.6967	38.8233	42.32	48.76	5.61058
FBgn0014009	Rab2	178.107	172.827	259.307	231.21	210.363	7.71742
FBgn0014010	Rab5	197.937	150.333	152.537	117.533	154.585	7.27319
FBgn0014011	Rac2	30.1533	20.9567	38.6667	28.9967	29.6933	4.89692
FBgn0014018	Rel	35.3433	40.1433	8.23333	17.2533	25.2433	4.66353
FBgn0014020	Rho1	190.97	232.85	261.863	308.133	248.454	7.95742
FBgn0014022	Rlb1	41.26	40.96	52.6167	53.2833	47.03	5.55857
FBgn0014023	mRpL47	83.85	78.7133	24.48	22.9633	52.5017	5.71704
FBgn0014024	Rnp4F	51.8933	49.1133	6.27667	10.2533	29.3842	4.88187
FBgn0014026	RpL7A	3133.86	3338.25	4222.38	3992.59	3671.77	11.8423
FBgn0014028	SdhB	156.933	161.153	142.05	151.497	152.908	7.25747
FBgn0014029	2023-09-02	138.527	160.07	223.597	208.183	182.594	7.51329
FBgn0014032	Sptr	94.6067	107.617	85.15	105.04	98.1033	6.6177
FBgn0014037	Su(Tpl)	134.937	108.777	118.64	100.457	115.703	6.85552
FBgn0014075	Uggt	59.43	52.56	24.7967	44.9767	45.4408	5.50909
FBgn0014092	CG4278	66.07	61.24	71.7	67.3967	66.6017	6.05965
FBgn0014127	barr	106.247	98.55	54.1233	80.0167	84.7342	6.40657
FBgn0014133	bif	214.017	208.33	56.88	89.7967	142.256	7.15336
FBgn0014141	cher	30.3033	39.5633	8.95	16.43	23.8117	4.57964
FBgn0014163	fax	243.31	280.197	655.27	604.887	445.916	8.80095
FBgn0014184	Oda	309.35	394.607	417.003	534.237	413.799	8.69314
FBgn0014189	Hel25E	610.52	612.963	947.987	825.08	749.138	9.54928
FBgn0014269	prod	116.473	113.113	162.453	146.677	134.679	7.07445
FBgn0014340	mof	50.52	43.8567	45.72	47.1467	46.8108	5.55185
FBgn0014366	noi	84.1333	90.3567	127.077	127.017	107.146	6.74478
FBgn0014391	sun	685.35	695.113	743.557	755.397	719.854	9.49176
FBgn0014411	Vps26	104.787	96.8967	103.897	95.8567	100.359	6.65047
FBgn0014417	CG13397	47.94	114.14	3.82	22.45	47.0875	5.56033
FBgn0014427	CG11899	136.937	127.363	9.34333	24.0967	74.435	6.21985
FBgn0014455	Ahcy	419.697	398.417	31.97	50.4567	225.135	7.81529
FBgn0014469	Cyp4e2	59.87	55.2667	30.0367	41.54	46.6783	5.54777
FBgn0014857	His3.3A	368.867	417.71	679.97	641.663	527.053	9.04208
FBgn0014861	Mcm2	185.33	169.413	62.3833	86.98	126.027	6.97873
FBgn0014868	Ost48	192.397	202.563	291.103	271.48	239.386	7.9038
FBgn0014869	Pglym78	475.817	496.113	84.37	185.32	310.405	8.27847
FBgn0014870	Psi	39.0133	55.1567	79.39	75.8933	62.3633	5.96494
FBgn0014877	Roe1	181.31	183.99	20.5333	38.0833	105.979	6.729
FBgn0014879	Set	490.97	479.69	801.083	695.93	616.918	9.26917
FBgn0014906	Hydr2	97.3633	84.0533	26.3167	46.8833	63.6542	5.99445
FBgn0014930	CG2846	39	37.1233	13.9533	19.4	27.3692	4.77974
FBgn0014931	CG2678	29.38	27.3133	23.6933	22.78	25.7917	4.69442
FBgn0015000	betaggt-I	72.8667	66.7533	9.07	15.06	40.9375	5.35887
FBgn0015019	CCT3	410.63	413.967	121.377	135.503	270.369	8.07932
FBgn0015024	CkIalpha	265.997	264.6	380.683	355.857	316.784	8.30781
FBgn0015025	CkIIalpha-i1	13.9433	11.25	6.58667	7.74667	9.88167	3.31928
FBgn0015031	cype	568.823	566.08	833.6	727.25	673.938	9.39669
FBgn0015036	Cyp4ae1	2.00667	1.66	0.79	0.973333	1.3575	0.543496
FBgn0015075	Ddx1	42.97	46.4867	14.7567	21.0167	31.3075	4.97304
FBgn0015218	eIF4E1	701.647	678.01	91.1533	207.22	419.507	8.7129
FBgn0015221	Fer2LCH	445.38	468.577	602.403	630.023	536.596	9.06796
FBgn0015222	Fer1HCH	529.35	566.703	731.193	720.497	636.936	9.31523
FBgn0015229	glec	111.1	80.0767	17.1233	35.4033	60.9258	5.93135
FBgn0015239	Hr78	70.2633	67.9967	4.37667	15.7033	39.585	5.31052
FBgn0015240	Hr96	40.7233	36.22	1.85	3.50333	20.5742	4.36976
FBgn0015245	Hsp60A	346.617	477.647	27.6767	77.79	232.433	7.86129
FBgn0015247	Diap2	76.6767	62.2367	48.2967	44.3867	57.8992	5.85796
FBgn0015268	Nap1	914.907	990.13	191.903	440.067	634.252	9.30914
FBgn0015269	Nf1	13.91	10.6333	6.38333	6.34	9.31667	3.23522
FBgn0015270	Orc2	92.0567	69.6967	12.7867	17.09	47.9075	5.58519
FBgn0015271	Orc5	68.9033	55.0933	25.7033	32.6	45.575	5.51333
FBgn0015277	Pi3K59F	12.7233	12.4667	5.90333	5.71	9.20083	3.21736
FBgn0015278	Pi3K68D	40.28	36.4733	35.52	32.4633	36.1842	5.18127
FBgn0015279	Pi3K92E	44.92	38.15	11.6867	19.5033	28.565	4.84122
FBgn0015282	Rpt2	353.22	351.677	131.107	244.473	270.119	8.07799
FBgn0015283	Rpn10	354.117	348.017	98.41	130.82	232.841	7.86382
FBgn0015286	Rala	113.057	113.697	22.5467	47.0567	74.0892	6.21314
FBgn0015288	RpL22	1344.89	1743.12	2148.59	2185.57	1855.54	10.8577
FBgn0015295	Shark	68.7867	55.7833	10.0033	19.5167	38.5225	5.27137
FBgn0015296	Shc	68.34	64.2567	23.12	31.28	46.7492	5.54995
FBgn0015298	Srp19	100.28	96.1567	87.73	87.5	92.9167	6.53942
FBgn0015299	Ssb-c31a	255.09	217.757	39.2867	69.8333	145.492	7.18578
FBgn0015320	Ubc2	202.883	216.463	311.207	265.237	248.947	7.96028
FBgn0015321	Ubc4	411.437	498.957	396.393	427.61	433.599	8.76055
FBgn0015331	abs	32.3967	41.7133	52.15	54.65	45.2275	5.50231
FBgn0015338	CG5861	116.85	111.253	51.8067	68.1833	87.0233	6.44499
FBgn0015351	CG14906	20.2967	19.39	6.18	10.03	13.9742	3.81498
FBgn0015359	CG2034	134.27	127.64	71.2467	77.7733	102.733	6.68415
FBgn0015360	oxt	73.09	65.7033	56.6833	57.8967	63.3433	5.9874
FBgn0015371	chn	83.6	79.6667	36.76	43.8933	60.98	5.93263
FBgn0015372	RabX1	52.97	48.62	37.0533	35.8233	43.6167	5.45011
FBgn0015376	cutlet	32.1133	19.5433	4.23	6.34333	15.5575	3.96878
FBgn0015379	dod	111.17	116.463	101.497	102.673	107.951	6.75557
FBgn0015391	glu	117.543	103.283	128.62	104.867	113.578	6.82881
FBgn0015393	hoip	665.567	714.433	92.2467	143.433	403.92	8.65828
FBgn0015396	jumu	118.123	114.36	64.1733	60.5267	89.2958	6.48214
FBgn0015399	kek1	2.96333	0.623333	2.56333	1.03667	1.79667	0.923466
FBgn0015402	ksr	44.2233	41.3867	28.0267	34.4567	37.0233	5.21425
FBgn0015477	Rme-8	42.8867	36.6667	31.6767	31.91	35.785	5.16531
FBgn0015509	Cul1	272.773	243.267	301.463	255.48	268.246	8.06795
FBgn0015513	mbc	31.9533	25.8367	18.6967	17.82	23.5767	4.56539
FBgn0015520	nonA-l	76.3	76.7533	77.2233	79.0567	77.3333	6.27488
FBgn0015521	RpS21	3448.83	3127.71	4972.54	3959.46	3877.14	11.9208
FBgn0015522	olf186-M	103.187	104.617	5.34	19.3433	58.1217	5.86348
FBgn0015527	peng	88.6267	118.92	150.827	152.703	127.769	6.99852
FBgn0015544	spag	68.87	59.7433	21.0767	30.89	45.145	5.49969
FBgn0015546	spel1	69.53	60.78	24.39	34.09	47.1975	5.56369
FBgn0015553	tos	125.403	101.763	11.4133	24.65	65.8075	6.04237
FBgn0015558	tty	1.62	3.56	6.59	7.52	4.8225	2.29939
FBgn0015568	alpha-Est1	34.06	25.1167	27.48	24.8567	27.8783	4.80624
FBgn0015569	alpha-Est10	12.4333	1.45	0.336667	0.313333	3.63333	1.90046
FBgn0015571	alpha-Est3	16.9367	15.64	1.68667	3.09667	9.34	3.23879
FBgn0015582	dare	47.5767	30.89	3.45667	6.09	22.0033	4.46619
FBgn0015589	Apc	22.05	19.9733	2.83333	9.09333	13.4875	3.76421
FBgn0015600	toc	48.97	59.8467	58.3933	49.2567	54.1167	5.76066
FBgn0015602	BEAF-32	218.86	215.667	227.393	242.29	226.053	7.82115
FBgn0015614	CanB2	290.827	253.293	34.2733	79.4167	164.452	7.3624
FBgn0015615	SMC3	80.13	71.42	16.93	27.5333	49.0033	5.61775
FBgn0015618	Cdk8	34.74	24.6867	16.9433	15.0233	22.8483	4.52032
FBgn0015621	Clp	75.3067	68.4733	29.34	38.8933	53.0033	5.73073
FBgn0015622	Cnx99A	146.75	154.4	57.4433	98.4633	114.264	6.83749
FBgn0015623	Cpr	204.38	207.357	194.71	198.45	201.224	7.65338
FBgn0015625	CycB3	379.613	383.303	524.073	471.187	439.544	8.78019
FBgn0015663	Dot	3.63667	0.993333	2.09333	0.896667	1.905	1.0036
FBgn0015664	Dref	101.523	97.2567	143.5	128.367	117.662	6.87973
FBgn0015737	Hmu	152.47	158.457	122.883	137.637	142.862	7.15948
FBgn0015754	Lis-1	254.24	269.523	156.253	211.573	222.898	7.80088
FBgn0015756	RpL9	2930.11	2968.33	3963.02	3675.98	3384.36	11.7247
FBgn0015765	p38a	40.8133	30.3333	5.18333	9.44333	21.4433	4.42917
FBgn0015772	Nak	44.6433	37.54	13.7333	16.9433	28.215	4.82349
FBgn0015776	nrv1	228.86	217.39	42.1833	90.25	144.671	7.17763
FBgn0015778	rin	295.16	316.83	161.09	201.717	243.699	7.92955
FBgn0015781	P5cr	54.6433	24.4233	17.74	12.69	27.3742	4.78
FBgn0015789	Rab10	138.527	167.017	189.483	187.677	170.676	7.41596
FBgn0015790	Rab11	333.57	296.06	368.31	334.21	333.038	8.37997
FBgn0015791	Rab14	123.727	102.33	112.463	104.123	110.661	6.7913
FBgn0015793	Rab19	52.2967	45.1833	11.7367	16.6867	31.4758	4.98075
FBgn0015794	Rab18	93.1733	80.5867	9.08667	20.73	50.8942	5.67226
FBgn0015795	Rab7	119.693	103	51.5333	78.6833	88.2275	6.46479
FBgn0015797	Rab6	84.43	87.1367	24.51	35.9133	57.9975	5.8604
FBgn0015799	Rbf	125.823	100.933	16.24	32.4967	68.8733	6.10797
FBgn0015801	Reg-5	10.4633	4.23667	2.33667	2.42	4.86417	2.31155
FBgn0015803	RtGEF	43.89	47.59	51.2333	56.0267	49.685	5.63764
FBgn0015805	HDAC1	224.897	312.84	415.43	447.423	350.147	8.45223
FBgn0015808	ScpX	46.0467	48.1467	9.39333	10.1433	28.4325	4.83453
FBgn0015818	Spx	88.15	90.1467	120.527	111.627	102.612	6.68247
FBgn0015828	TfIIEalpha	117.163	117.973	39.32	52.5967	81.7633	6.35515
FBgn0015829	TfIIEbeta	35.66	44.1067	46.9	56.56	45.8067	5.52063
FBgn0015834	eIF3i	526.103	538.503	718.697	653.487	609.197	9.251
FBgn0015838	Vang	39.14	39.9733	25.5867	35.54	35.06	5.13586
FBgn0015903	apt	134.133	124.653	94.7567	105.567	114.778	6.84395
FBgn0015905	ast	33.6633	30.6167	7.91667	13.95	21.5367	4.43541
FBgn0015924	crq	165.557	135.627	15.7867	38.89	88.965	6.47679
FBgn0015925	csul	88.73	73.9633	84.1533	75.7567	80.6508	6.33541
FBgn0015926	dah	169.01	158.563	183.873	154.383	166.458	7.37988
FBgn0015929	dpa	192.657	166.607	60.8833	86.1	126.562	6.98484
FBgn0015949	hrg	52.6467	52.1567	259.167	186.383	137.588	7.10526
FBgn0016031	lama	45.44	68.5667	14.4567	32.3033	40.1917	5.33241
FBgn0016034	mael	68.2733	93.2867	70.6267	96.4967	82.1708	6.36231
FBgn0016036	mei-P22	3.27667	1.13	0.22	0.166667	1.19833	0.376661
FBgn0016038	Vsp37A	84.1367	72.3967	20.7267	29.8133	51.7683	5.69678
FBgn0016041	Tom40	293.6	255.1	223.293	191.973	240.992	7.91344
FBgn0016053	pgc	900.917	753.87	70.57	126.163	462.88	8.85481
FBgn0016054	phr6-4	3.09667	32.9467	2.70333	13.1467	12.9733	3.70856
FBgn0016059	Sema1b	89.8467	83.6333	50.5367	59.64	70.9142	6.15003
FBgn0016070	smg	715.527	608.75	289.593	335.947	487.454	8.92942
FBgn0016078	wun	39.1367	34.9167	21.84	33.9667	32.465	5.02525
FBgn0016080	xmas-1	3.62667	2.39333	3.16667	2.50667	2.92333	1.59614
FBgn0016081	fry	14.0767	10.3233	13.0167	10.8233	12.06	3.60407
FBgn0016119	ATPsynCF6	666.093	624.837	803.547	717.22	702.924	9.45743
FBgn0016120	ATPsynD	526.647	275.99	512.863	310.727	406.557	8.66767
FBgn0016122	Acer	53.3167	56.0533	89.32	84.1167	70.7017	6.14571
FBgn0016126	CaMKI	74.4933	49.19	21.7567	29.38	43.705	5.45302
FBgn0016131	Cdk4	84.75	47.9967	81.35	49.1733	65.8175	6.04259
FBgn0016641	PTP-ER	40.94	37.9867	14.6267	21.0167	28.6425	4.84511
FBgn0016672	Ipp	88.1	84.2533	12.86	23.2267	52.11	5.70625
FBgn0016685	Nlp	941.163	1104.42	1299.42	1338.52	1170.88	10.1935
FBgn0016687	Nurf-38	379.21	368.59	112.507	163.157	255.866	7.99981
FBgn0016691	ATPsynO	496.35	503.59	659	614.877	568.454	9.15115
FBgn0016693	Past1	83.53	78.2	38.7467	48.1467	62.1558	5.96014
FBgn0016694	Pdp1	6.46333	4.67	4.68333	4.43667	5.06333	2.3683
FBgn0016696	Pitslre	152.33	147.423	74.0033	92.5967	116.588	6.86652
FBgn0016697	Prosalpha5	543.437	570.86	663.983	622.927	600.302	9.22978
FBgn0016698	Ptpa	56.1267	50.19	30.4367	37.0367	43.4475	5.44452
FBgn0016701	Rab4	105.977	90.8167	40.2833	50.4967	71.8933	6.16979
FBgn0016726	RpL29	5299.06	5246.33	7677.53	6925.89	6287.2	12.6182
FBgn0016754	sba	10.9133	9.19333	2.25	2.87	6.30667	2.67957
FBgn0016756	Usp47	59.9	60.6467	80.47	76.2233	69.31	6.11707
FBgn0016762	angel	14.06	12.2433	12.22	10.2033	12.1817	3.61843
FBgn0016794	dos	88.1667	75.5567	29.39	31.2067	56.08	5.81198
FBgn0016797	fz2	5.07667	9.26333	18.13	24.4133	14.2208	3.84004
FBgn0016917	Stat92E	137.707	119.783	124.893	125.367	126.938	6.98911
FBgn0016926	Pino	130.47	100.597	98.1167	56.64	96.4558	6.59329
FBgn0016930	Dyrk2	29.4333	25.55	37.85	31.2333	31.0167	4.95962
FBgn0016970	l(2)k10201	64.56	47.2067	7.26	12.8733	32.975	5.04767
FBgn0016974	swaPsi	9.58667	8.16667	1.55333	3.40667	5.67833	2.53065
FBgn0016977	spen	24.67	22.12	24.5267	24.3167	23.9083	4.58546
FBgn0016978	snRNP-U1-70K	97.65	112.26	136.87	122.747	117.382	6.87629
FBgn0016983	smid	174.77	168.043	213.09	202.65	189.638	7.56787
FBgn0016984	sktl	80.0633	65.8167	20.4467	19.75	46.5192	5.54285
FBgn0017414	cag	42.2633	28.2967	28.2033	20.67	29.8583	4.90489
FBgn0017418	ari-1	68.1033	67.0367	73.13	71.19	69.865	6.12856
FBgn0017429	CG5989	29.9067	32.21	7.53	9.01667	19.6658	4.30494
FBgn0017430	Nelf-E	62.7767	63.4367	43.3967	64.6567	58.5667	5.87447
FBgn0017448	CG2187	47.0067	9.75	11.24	3.48	17.8692	4.16745
FBgn0017457	U2af38	195.153	209.353	335.42	276.28	254.052	7.98955
FBgn0017545	RpS3A	4314.27	4252.01	5953.78	5810.67	5082.68	12.3114
FBgn0017550	Rga	96.5033	127.693	124.373	135.067	120.909	6.91897
FBgn0017551	Rca1	151.47	126.257	28.44	30.1367	84.0758	6.39533
FBgn0017558	Pdk	105.813	92.2733	88.3633	86.5833	93.2583	6.54471
FBgn0017561	Ork1	66.54	51.0533	0.85	3.85	30.5733	4.93891
FBgn0017566	ND-75	116.717	123.38	97.69	104.26	110.512	6.78936
FBgn0017567	ND-23	163.147	168.55	141.93	157.013	157.66	7.30159
FBgn0017572	Mo25	78.2167	74.59	74.61	75.1433	75.64	6.24298
FBgn0017577	Mcm5	272.627	226.29	87.9333	102.377	172.307	7.42967
FBgn0017578	Max	70.34	67.8467	111.417	100.11	87.4283	6.45168
FBgn0017579	RpL14	3228.71	3416.55	4527.6	4207.14	3845	11.9088
FBgn0017581	Lk6	258.257	308.66	254.467	295.16	279.136	8.12534
FBgn0019624	COX5A	776.75	729.23	945.37	812.43	815.945	9.6725
FBgn0019637	Atu	78.74	93.61	127.947	123.117	105.853	6.72729
FBgn0019644	ATPsynB	417.977	405.7	477.687	428.873	432.559	8.75709
FBgn0019662	qm	32.95	34.1967	27.2933	29.6067	31.0117	4.95938
FBgn0019686	lok	389.557	326.207	56.79	80.1967	213.188	7.73666
FBgn0019830	colt	116.17	126.417	139.693	142.963	131.311	7.03794
FBgn0019890	Smg5	24.7533	23.78	62.52	51.0533	40.5267	5.34436
FBgn0019925	Surf4	167.673	149.49	65.7033	97.4533	120.08	6.90905
FBgn0019932	SamDC	54.65	51.1733	43.6367	47.41	49.2175	5.62403
FBgn0019936	RpS20	3243.61	3554.34	4352.31	4333.32	3870.89	11.9185
FBgn0019938	RpI1	35.0833	34.2033	9.72333	15.0067	23.5042	4.56097
FBgn0019949	Cdk9	53.13	52.2967	73.55	70.7633	62.435	5.96659
FBgn0019957	ND-42	196.863	190.14	260.327	229.583	219.228	7.77695
FBgn0019960	Mitofilin	87.4867	95.1833	66.08	84.6333	83.3458	6.38277
FBgn0019968	Khc-73	19.8833	23.22	18.71	16.6467	19.615	4.30122
FBgn0019972	Drice	85.17	93.31	135.637	128.46	110.644	6.79109
FBgn0019982	Gs1l	119.957	102.66	13.9	20.16	64.1692	6.00605
FBgn0019985	mGluR	1.58333	0.356667	1.14333	0.5	0.895833	-0.00602379
FBgn0019990	Gcn2	33.26	24.1467	26.54	23.0733	26.755	4.74712
FBgn0020018	Ppox	46.94	41.11	35.0867	34.0967	39.3083	5.30043
FBgn0020224	Cbl	133.01	130.633	131.4	133.167	132.053	7.04606
FBgn0020235	ATPsyngamma	428.28	408.927	217.237	254.41	327.213	8.35453
FBgn0020236	ATPCL	109.11	101.303	24.9033	33.2933	67.1525	6.07152
FBgn0020238	14-3-3epsilon	1384.51	1413.43	2161.51	1936.27	1723.93	10.7516
FBgn0020248	stet	78.41	69.6933	0.66	4.98333	38.4367	5.26816
FBgn0020249	stck	125.957	117.077	74.2667	95.4467	103.187	6.69051
FBgn0020251	sfl	11.3267	9.66667	17.4233	15.2433	13.415	3.75649
FBgn0020255	Ran	1508.73	1570.07	1935.03	1862.9	1719.18	10.7476
FBgn0020261	pcm	39.72	35.1467	16.7167	21.1467	28.1825	4.82184
FBgn0020270	mre11	82.9467	59.6533	82.16	60.07	71.2075	6.15598
FBgn0020272	mst	48.9433	40.48	5.66333	8.87667	25.9908	4.70547
FBgn0020278	loco	29.7367	27.8067	31.3833	31.54	30.1167	4.91727
FBgn0020279	lig	206.58	221.883	327.88	282.397	259.685	8.02117
FBgn0020304	drongo	57.04	55.8333	69.78	63.7567	61.6025	5.94726
FBgn0020305	dbe	102.74	121.617	118.433	143.023	121.453	6.92545
FBgn0020306	dom	131.903	126.68	88.7233	99.2833	111.647	6.8041
FBgn0020309	crol	54.4033	43.99	5.71333	14.8167	29.7308	4.89873
FBgn0020312	Tmtc3	41.3667	33.9033	15.25	15.9067	26.6067	4.73913
FBgn0020369	Rpt6	482.337	494.54	215.88	333.04	381.449	8.57573
FBgn0020370	TppII	154.87	142.12	108.603	105.907	127.875	6.99972
FBgn0020379	Rfx	10.57	10.8267	2.60667	4.28667	7.0725	2.84248
FBgn0020381	Dredd	14.4967	14.4967	10.12	10.54	12.4133	3.64539
FBgn0020385	pug	38.1	30.8367	51.6067	40.0633	40.1517	5.33098
FBgn0020386	Pdk1	191.233	148.53	121.307	119.773	145.211	7.183
FBgn0020388	Gcn5	62.7567	58.8533	58.6467	73.92	63.5442	5.99196
FBgn0020389	Papss	25.82	29.31	10.5733	15.01	20.1783	4.34187
FBgn0020392	Nmt	218.45	229.39	67.3067	121.48	159.157	7.31521
FBgn0020407	asun	29.6633	27.0333	26.6967	26.7267	27.53	4.78816
FBgn0020412	JIL-1	54.5433	54.0333	40.0267	46.4467	48.7625	5.61066
FBgn0020414	Idgf3	14.1767	2.00333	9.71	6.81667	8.17667	3.04905
FBgn0020415	Idgf2	108.703	18.1167	143.18	26.44	74.11	6.21354
FBgn0020440	Fak	36.97	29.17	12.7167	15.1367	23.4983	4.56061
FBgn0020443	eRF3	212.507	231.377	63.4267	119.66	156.743	7.29317
FBgn0020445	E23	78.15	55.35	3.58	8.38333	36.3658	5.18847
FBgn0020493	Dad	5.05	5.90667	1.04333	3.92	3.98	2.02857
FBgn0020496	CtBP	278.317	303.997	440.473	411.3	358.522	8.48632
FBgn0020497	emb	141.803	135.64	143.11	146.337	141.722	7.14794
FBgn0020503	CLIP-190	36.6033	28.7733	12.7233	13.7033	22.9508	4.52675
FBgn0020510	Abi	77.93	94.9033	68.22	90.7233	82.9442	6.37581
FBgn0020513	Paics	78.6433	71.66	6.95333	18.5167	43.9433	5.46085
FBgn0020545	kraken	107.467	123.847	83.71	96.23	102.813	6.68529
FBgn0020616	SA	45.6733	36.55	5.94333	13.9667	25.5333	4.67995
FBgn0020618	Rack1	2038.63	2275.29	2314.59	2497.08	2281.4	11.1558
FBgn0020620	RN-tre	72.83	73.6033	71.1167	77.87	73.855	6.20858
FBgn0020621	Pkn	54.2267	49.2967	23.96	35.73	40.8033	5.35415
FBgn0020622	Pi3K21B	77.0233	57.6167	3.24	5.86333	35.9358	5.17136
FBgn0020626	Osbp	56.6433	62.1833	23.95	37.4567	45.0583	5.49692
FBgn0020633	Mcm7	255.203	226.357	401.77	318.243	300.393	8.23119
FBgn0020647	KrT95D	37.7133	30.05	7.61	11.02	21.5983	4.43951
FBgn0020653	Trxr-1	408.84	426.487	70.7333	125.483	257.886	8.01115
FBgn0020655	ArfGAP1	99.2767	108.85	111.943	101.943	105.503	6.72251
FBgn0020660	eIF4B	375.467	305.71	532.45	442.057	413.921	8.69356
FBgn0020764	Alas	35.9867	35.8467	6.86667	9.48	22.045	4.46891
FBgn0020767	Spred	45.5067	40.39	15.6633	22.2067	30.9417	4.95613
FBgn0020887	Su(z)12	67.2133	60.24	25.31	25.6567	44.605	5.48236
FBgn0020909	Rtc1	70.2167	71.8867	85.81	89.37	79.3208	6.31145
FBgn0020910	RpL3	2266.37	2587.32	3230.89	3159.75	2811.09	11.457
FBgn0020930	Dgkepsilon	31.98	32.83	8.86	21.2533	23.7308	4.57476
FBgn0021750	SerRS-m	49.7833	44.0267	6.91333	13.77	28.6233	4.84415
FBgn0021760	chb	58.4567	55.4933	35.44	42.82	48.0525	5.58954
FBgn0021761	Nup154	97.8567	90.1633	37.44	56.2067	70.4167	6.13989
FBgn0021764	sdk	39.4367	36.0233	44.61	44.9067	41.2442	5.36961
FBgn0021765	scu	472.853	451.937	143.22	213.037	320.262	8.32356
FBgn0021768	nudC	167.12	156.713	50.3367	70.5567	111.182	6.79807
FBgn0021795	Tapdelta	292.37	287.423	51.4167	114.2	186.352	7.54266
FBgn0021796	Tor	24.1733	22.05	7.61333	12.5933	16.6075	4.06242
FBgn0021800	Reph	47.5967	26.3433	12.36	12.8633	24.7908	4.63754
FBgn0021814	Vps28	72.2733	68.2833	37.6767	46.6267	56.215	5.81545
FBgn0021825	DCTN2-p50	97.5333	117.2	146.993	133.54	123.817	6.95323
FBgn0021847	l(2)k14710	39.2867	38.1233	9.10667	9.94333	24.115	4.59783
FBgn0021856	l(2)k14505	83.5067	76.27	82.71	87.5233	82.5025	6.36811
FBgn0021872	Xbp1	121.55	115.86	35.7033	58.6933	82.9517	6.37594
FBgn0021874	Nle	14.8967	25.14	15.58	21.0667	19.1708	4.26835
FBgn0021875	Zfrp8	26.1567	25.8067	14.1933	17.6467	20.9508	4.39581
FBgn0021895	ytr	85.3333	94.7767	161.157	148.62	122.472	6.93748
FBgn0021906	RFeSP	282.827	313.167	314.633	347.707	314.583	8.29776
FBgn0021944	Coprox	136.86	136.347	28.9467	43.83	86.4958	6.43623
FBgn0021967	ND-PDSW	256.63	261.367	321.873	288.673	282.136	8.14076
FBgn0021979	l(2)k09913	188.367	166.157	244.117	186.847	196.372	7.61818
FBgn0021995	Rs1	53.44	67.5633	99.5333	97.49	79.5067	6.31482
FBgn0022023	eIF3h	316.253	350.06	454.147	436.303	389.191	8.6047
FBgn0022027	Vps25	106.73	93.1367	74.85	80.4267	88.7858	6.47388
FBgn0022029	l(2)k01209	55.2667	45.2433	49.73	50.0667	50.0767	5.64894
FBgn0022069	Nnp-1	113.02	128.347	183.327	178.157	150.713	7.23661
FBgn0022097	Vha36-1	238.93	197.287	49.89	74.68	140.197	7.13234
FBgn0022153	l(2)k05819	38.6633	35.21	3.36667	6.24	20.87	4.39025
FBgn0022160	Gpo1	8.52667	2.24667	16.8033	4.69	8.06667	3.02975
FBgn0022213	Cse1	226.753	182.527	26.9	47.1367	120.829	6.91802
FBgn0022224	ubl	140.087	137.42	203.21	175.133	163.963	7.3581
FBgn0022238	lolal	272.64	279.127	423.49	413.933	347.298	8.44044
FBgn0022288	l(2)09851	100.12	112.457	92.02	98.9133	100.877	6.65789
FBgn0022338	dnk	520.34	454.917	262.807	330.503	392.142	8.6156
FBgn0022343	CG3760	228.15	233.743	38.3833	59.18	139.864	7.12891
FBgn0022344	CG10340	71.4867	66.72	7.47	13.66	39.8342	5.31955
FBgn0022349	CG1910	151.883	180.59	139.183	167.12	159.694	7.32007
FBgn0022359	Sodh-2	58.0933	31.5967	76.22	37.0433	50.7383	5.66784
FBgn0022361	Pur-alpha	39.67	22.0967	41.52	26.4133	32.425	5.02348
FBgn0022382	Pka-R2	53.6833	43.0433	6.28333	10.2933	28.3258	4.82913
FBgn0022699	D19B	35.6267	35.2133	47.1533	43.4267	40.355	5.33825
FBgn0022702	Cht2	93.55	39.0833	1.57	3.66667	34.4675	5.11134
FBgn0022709	Adk1	17.7233	11.1733	15.2967	8.25667	13.1125	3.72383
FBgn0022710	Ac13E	3.39	1.92	2.81	1.96333	2.52083	1.39003
FBgn0022724	Taf8	77.51	74.9767	27.0067	45.6933	56.2967	5.81754
FBgn0022764	Sin3A	116.677	99.44	63.38	76.7267	89.0558	6.47826
FBgn0022768	Pp2C1	66.1167	68.58	34.9867	43.59	53.3183	5.73926
FBgn0022772	Orc1	171.26	139.96	36.1533	62.23	102.401	6.67949
FBgn0022786	Hira	51.3367	45.9067	4.41667	10.64	28.075	4.81634
FBgn0022787	Hel89B	17.3967	20.9267	10.3967	12.21	15.2325	3.93852
FBgn0022893	Df31	2140.3	2587.1	4138.21	4020.63	3221.56	11.6536
FBgn0022935	D19A	34.52	34.5133	1.13	4.52333	18.6717	4.23048
FBgn0022936	CycH	84.2733	89.58	19.3567	45.8933	59.7758	5.9039
FBgn0022942	Cbp80	92.3467	92.6033	121.257	112.503	104.677	6.71119
FBgn0022943	Cbp20	200	185.953	248.053	225.073	214.77	7.74732
FBgn0022959	yps	204.333	252.823	224.777	205.167	221.775	7.7936
FBgn0022960	vimar	63.25	59.71	38	43.1233	51.0208	5.67584
FBgn0022981	rpk	150.003	136.39	166.837	148.94	150.542	7.23499
FBgn0022984	qkr58E-3	59.0433	59.2267	85.5667	79.6133	70.8625	6.14898
FBgn0022985	qkr58E-2	110.657	119.97	98.4667	105.113	108.552	6.76357
FBgn0022986	qkr58E-1	50.9167	70.07	104.057	101.727	81.6925	6.3539
FBgn0022987	qkr54B	51.0367	41.0333	64.91	46.1367	50.7792	5.669
FBgn0023000	mth	14.29	6.32667	16.97	8.95	11.6342	3.55264
FBgn0023023	CRMP	2.47333	1.75667	4.62333	3.83	3.17083	1.70966
FBgn0023081	gek	35.23	32.4233	18.5433	23.25	27.3617	4.77935
FBgn0023083	fray	78.7267	83.42	5.46	16.3633	45.9925	5.52646
FBgn0023094	cyc	128.213	97.0767	3.48667	11.41	60.0467	5.91041
FBgn0023097	bon	64.6067	62.5367	16.1733	21.1867	41.1258	5.36548
FBgn0023129	aay	122.767	127.207	154.843	142.677	136.873	7.09775
FBgn0023130	a6	39.63	44.0333	30.0267	36.2167	37.4767	5.23177
FBgn0023143	Uba1	314.007	285.28	59.1	92.96	187.837	7.5541
FBgn0023167	SmD3	316.223	425.983	409.707	447.917	399.957	8.64406
FBgn0023169	AMPKalpha	83.1	78.9533	34.05	43.8133	59.9792	5.90879
FBgn0023170	RpL39	9005.88	9161.13	12336.1	11766.1	10567.3	13.3673
FBgn0023171	rnh1	61.08	63.82	56.1733	67.0833	62.0392	5.95743
FBgn0023172	RhoGEF2	41.49	40.4433	6.31667	9.73	24.495	4.62029
FBgn0023174	Prosbeta2	508.42	514.027	516.38	543.217	520.511	9.02406
FBgn0023175	Prosalpha7	624.27	626.957	717.883	669.45	659.64	9.36575
FBgn0023177	Pp4-19C	177.173	175.337	272.903	250.797	219.053	7.77579
FBgn0023180	Orc6	86.69	64.4867	19.8967	27.7	49.6933	5.63788
FBgn0023181	Orc4	90.9933	65.7333	9.65333	17.6833	46.0158	5.52719
FBgn0023212	EloB	157.1	175.297	179.633	174.633	171.666	7.4243
FBgn0023213	eIF4G1	144.787	115.313	83.27	99.69	110.765	6.79266
FBgn0023215	Mnt	98.65	83.7667	28.35	40.91	62.9192	5.97772
FBgn0023216	Parg	59.6333	55.8133	34.93	43.3267	48.4258	5.60068
FBgn0023388	Dap160	38.7633	34.0767	12.35	13.1067	24.5742	4.62493
FBgn0023395	Chd3	87.2833	65.3533	8.82	14.6467	44.0258	5.46355
FBgn0023407	B4	47.71	36.6333	31.3833	29.5167	36.3108	5.1863
FBgn0023441	fus	39.99	33.5733	6.75333	15.5233	23.96	4.58856
FBgn0023458	Rbcn-3A	27.5333	24.47	2.30667	5.51333	14.9558	3.91225
FBgn0023477	Taldo	316.673	260.35	58.07	83.5667	179.665	7.48997
FBgn0023506	Es2	62.8633	62.13	33.41	47.19	51.3983	5.68645
FBgn0023507	D2hgdh	23.7167	3.11333	21.56	4.77333	13.2908	3.74317
FBgn0023508	Ocrl	46.75	41.2133	3.67667	6.94	24.645	4.62907
FBgn0023509	mip130	47.1533	41.36	71.1067	52.7533	53.0933	5.73317
FBgn0023510	Rbcn-3B	18.7433	21.7867	4.17667	6.18	12.7217	3.68051
FBgn0023511	Edem1	25.9333	29.33	23.26	28.53	26.7633	4.74757
FBgn0023512	eIF2Bepsilon	47.1267	51.2667	16.3133	30.06	36.1917	5.18157
FBgn0023513	CG14803	46.79	38.4867	52.7033	42.2667	45.0617	5.49703
FBgn0023514	CG14805	112.04	104.06	123.767	118.087	114.488	6.84032
FBgn0023515	CG14814	271.84	237.007	9.67	27.7967	136.578	7.09464
FBgn0023516	Pex5	37.53	35.7133	4.43	6.40333	21.0192	4.40048
FBgn0023517	Pgam5	136.84	145.883	128.04	139.35	137.528	7.10463
FBgn0023518	trr	26.2567	24.23	16.04	18.8033	21.3325	4.42173
FBgn0023519	mRpL16	97.9533	104	97.6367	105.28	101.218	6.66274
FBgn0023520	CG3857	13.3533	9.60667	8.51667	6.82667	9.57583	3.27439
FBgn0023521	CG3587	56.02	57.2133	50.2567	53.16	54.1625	5.76188
FBgn0023522	CG11596	126.43	129.697	146.547	143.113	136.447	7.09325
FBgn0023526	CG2865	107.673	111.88	54.6767	64.0067	84.5592	6.40359
FBgn0023527	CG3071	91.5467	105.91	69.8967	86.9733	88.5817	6.47056
FBgn0023528	CG2924	290.453	289.753	332.91	323.807	309.231	8.27301
FBgn0023529	CG2918	124.473	133.523	38.3267	79.4067	93.9325	6.55509
FBgn0023530	CG3740	89.58	67.55	24.0267	33.54	53.6742	5.74884
FBgn0023531	CG32809	6.26	6.03333	3.87333	4.62333	5.1975	2.40531
FBgn0023536	CG3156	29.6667	27.5533	7.91333	12.8433	19.4942	4.29235
FBgn0023537	CG17896	102.713	98.6	9.63667	6.60333	54.3883	5.76788
FBgn0023540	CG3630	44.61	36.2233	1.47333	4.81333	21.78	4.45154
FBgn0023542	Nmd3	50.47	52.37	15.42	23.9133	35.5433	5.15556
FBgn0023545	PIG-K	80.67	75.2333	41.3167	45.6933	60.7283	5.92667
FBgn0023549	Mct1	19.5067	7.40333	2.82667	6.97	9.17667	3.21361
FBgn0024177	zpg	276.603	229.467	32.6533	92.3433	157.767	7.30256
FBgn0024179	wit	2.33667	0.233333	1.04333	0.62	1.05833	0.21205
FBgn0024182	waw	8.23667	6.83	1.14333	1.64	4.4625	2.18982
FBgn0024183	vig	21.16	50.4167	41.0467	58.1767	42.7	5.41954
FBgn0024187	syd	22.0533	19.7967	10.2133	12.4533	16.1292	4.02052
FBgn0024188	san	279.853	272.393	357.803	326.493	309.136	8.27256
FBgn0024191	sip1	19.6933	23.85	27.2333	26.3533	24.2825	4.60777
FBgn0024194	rasp	40.8467	32.29	9.72333	14.4567	24.3292	4.61053
FBgn0024196	robl	206.813	194.673	252.57	231.587	221.411	7.79123
FBgn0024222	IKKbeta	39.9133	35.27	14.7833	16.1333	26.525	4.73471
FBgn0024227	aurB	141.613	141.213	212.873	198.417	173.529	7.43987
FBgn0024230	Hs2st	50.9133	42.46	9.23	9.96333	28.1417	4.81975
FBgn0024236	foi	81.43	79.86	33.4167	33.7467	57.1133	5.83828
FBgn0024238	Fim	66.5	59.3933	15.52	27.9533	42.3417	5.40741
FBgn0024245	dnt	30.8867	32.0733	60.9933	58.5067	45.615	5.5146
FBgn0024248	chico	23.9333	25.2633	20.82	25.96	23.9942	4.59061
FBgn0024251	bbx	67.9333	61.5133	5.92333	9.62333	36.2483	5.18382
FBgn0024273	WASp	41.63	36.1167	15.37	16.96	27.5192	4.7876
FBgn0024277	trio	34.5433	36.53	36.0867	38.9567	36.5292	5.19492
FBgn0024285	Srp54	135.443	142.077	225.953	200.937	176.102	7.46109
FBgn0024291	Sirt1	109.64	98.4733	46.9133	62.69	79.4292	6.31341
FBgn0024314	Plap	74.9533	75.89	27.1367	38.2367	54.0542	5.759
FBgn0024315	Picot	26.1567	12.5533	13.1633	5.43667	14.3275	3.85075
FBgn0024320	Npc1a	9.61667	10.06	13.18	13.7633	11.655	3.5552
FBgn0024326	Mkk4	94.1567	86.0333	35.22	49.5533	66.2408	6.05183
FBgn0024329	Mekk1	70.7633	65.56	18.6467	26.0467	45.2542	5.50316
FBgn0024330	MED6	43.5867	48.0567	51.09	55.3833	49.5292	5.63312
FBgn0024352	Stip1	324.733	312.773	31.8333	61.35	182.673	7.51391
FBgn0024360	MTPAP	41.3733	34.5333	2.44667	5.54	20.9733	4.39735
FBgn0024362	Naa30A	90.46	89.1067	49.16	63.1033	72.9575	6.19096
FBgn0024364	CG11417	71.3567	91.3167	70.92	86.2333	79.9567	6.32295
FBgn0024365	CG12773	58.9167	58.72	62.45	57.79	59.4692	5.89649
FBgn0024371	E2f2	188.917	158.717	48.9433	54.4967	112.768	6.8185
FBgn0024432	Dlc90F	432.84	324.833	595.403	391.19	436.067	8.76874
FBgn0024491	Bin1	247.89	208.447	397.617	302.3	289.063	8.17574
FBgn0024509	Sec13	218.893	215.483	263.847	108.66	201.721	7.65693
FBgn0024510	dlt	26.69	41.68	21.66	36.32	31.5875	4.98584
FBgn0024542	Neos	94.5933	84.6633	113.923	96.6	97.445	6.608
FBgn0024555	flfl	107.933	105.477	136.91	128.433	119.688	6.90434
FBgn0024556	mEFTu1	156.217	189.453	70.08	112.61	132.09	7.04647
FBgn0024558	Dph5	251.753	239.4	135.733	155.65	195.634	7.61275
FBgn0024689	fws	70.8333	60.6167	87.0767	74.3	73.2067	6.19587
FBgn0024698	Cpsf160	56.93	44.8967	47.6167	47.55	49.2483	5.62493
FBgn0024728	Slip1	78.6233	54.1	93.7067	73.7167	75.0367	6.23145
FBgn0024732	Drep1	128.63	100.307	139.523	101.9	117.59	6.87885
FBgn0024733	RpL10	4511.31	4621.13	6257.59	6251.76	5410.45	12.4016
FBgn0024734	PRL-1	93.53	105.69	84.7833	116.637	100.16	6.6476
FBgn0024754	Flo1	26.86	45.3767	40.3933	63.1633	43.9483	5.46102
FBgn0024804	Dbp80	62.6433	59.68	83.72	76.9667	70.7525	6.14675
FBgn0024806	DIP2	45.3067	36.13	25.88	27.5067	33.7058	5.0792
FBgn0024807	DIP1	41.7967	47.58	72.5133	70.84	58.1825	5.86499
FBgn0024811	Crk	162.38	140.067	195.757	179.297	169.375	7.40493
FBgn0024814	Clc	268.857	319.113	439.28	417.517	361.192	8.49702
FBgn0024833	AP-1mu	130.227	115.207	132.693	108.877	121.751	6.92897
FBgn0024841	Pcd	245.383	199.87	26	53.5133	131.192	7.03663
FBgn0024846	p38b	65.85	55.6267	5.24	11.7933	34.6275	5.11801
FBgn0024887	kin17	64.09	61.73	97.5733	82.65	76.5108	6.25948
FBgn0024889	Kap-alpha1	142.127	139.663	86.0933	110.37	119.563	6.90284
FBgn0024909	Taf7	65.9967	63.41	58.3867	62.8333	62.6567	5.9717
FBgn0024912	agt	43.9967	23.84	45.94	23.67	34.3617	5.10692
FBgn0024920	Ts	137.37	142.567	63.17	83.6167	106.681	6.73851
FBgn0024921	Tnpo	124.93	106.41	125.747	117.297	118.596	6.89113
FBgn0024945	NitFhit	54.26	49.7667	65.44	60.1467	57.4033	5.84557
FBgn0024947	NTPase	92.5733	78.69	138.003	105.803	103.767	6.6986
FBgn0024956	Mat1	102.087	97.9533	13.3333	25.9067	59.82	5.90497
FBgn0024957	Irp-1B	70.74	73.1667	21.3133	28.71	48.4825	5.60236
FBgn0024958	Irp-1A	28.3033	32.9033	31.74	36.8167	32.4408	5.02418
FBgn0024973	CG2701	33.8133	40.5467	20.63	30.1567	31.2867	4.97208
FBgn0024975	CG2712	30.5033	27.1767	5.6	8.40667	17.9217	4.17166
FBgn0024983	CG4293	46.6833	49.3167	45.07	49.11	47.545	5.57425
FBgn0024984	CG3457	109.873	116.717	162.28	140.6	132.368	7.04949
FBgn0024985	CG11448	23.92	24.1233	3.99667	5.60333	14.4108	3.85906
FBgn0024986	CG3719	81.11	78.6167	83.9567	80.8	81.1208	6.34378
FBgn0024987	ssx	83.65	81.7733	130.497	119.117	103.759	6.69848
FBgn0024991	CG2694	79.0133	59.64	4.55667	11.1767	38.5967	5.27414
FBgn0024992	CG2658	52.45	55.1267	11.2267	18.3233	34.2817	5.10357
FBgn0024993	CG2662	49.5433	46.0867	7.12	11.6867	28.6092	4.84344
FBgn0024994	Ugalt	46.6	42.94	8.11667	16.28	28.4842	4.83714
FBgn0024996	eIF2Bbeta	66.4333	74.41	47.4367	58.6467	61.7317	5.95027
FBgn0024998	CG2685	59.8667	69.95	62.47	65.7033	64.4975	6.01341
FBgn0025109	Bem46	41.54	42.91	27.0267	33.81	36.3217	5.18673
FBgn0025185	az2	36.2067	31.2133	6.64667	10.06	21.0317	4.40133
FBgn0025186	ari-2	66.29	70.6733	28.2367	42.34	51.885	5.70002
FBgn0025335	CG4585	134.59	129.087	23.5667	43.92	82.7908	6.37314
FBgn0025336	CG4882	87.06	87.28	25.8233	35.04	58.8008	5.88022
FBgn0025352	Thiolase	239.54	262.307	49.7667	107.66	164.818	7.36561
FBgn0025355	SuUR	28.06	24.32	28.1667	26.8967	26.8608	4.75279
FBgn0025366	Ip259	399.153	479.82	603.507	651.863	533.586	9.05985
FBgn0025373	Fpps	91.1967	91.3967	143.907	128.58	113.77	6.83124
FBgn0025381	rush	62.3233	56.3367	19.0367	28.0633	41.44	5.37643
FBgn0025382	Rab27	13.5467	11.9867	8.03667	7.33667	10.2267	3.3683
FBgn0025388	CG12179	35.6767	28.7667	30.2567	27.9833	30.6708	4.94349
FBgn0025394	inc	69.4933	66.46	74.39	75.2033	71.3867	6.1596
FBgn0025455	CycT	100.893	84.6633	37.0933	39.22	65.4675	6.03491
FBgn0025456	CREG	37.38	36.5833	85.2	74.66	58.4558	5.87174
FBgn0025457	Bub3	204.27	204.543	320.39	290.68	254.971	7.99475
FBgn0025463	Bap60	245.237	250.763	382.79	335.597	303.597	8.24649
FBgn0025469	slv	26.36	28.78	12.7667	21.3867	22.3233	4.48693
FBgn0025519	fidipidine	38.3533	31.8833	39.24	33.9333	35.8525	5.16802
FBgn0025549	unc-119	114.673	97.1233	123.747	109.023	111.142	6.79755
FBgn0025558	CG4101	46.34	52.5333	68.27	66.16	58.3258	5.86853
FBgn0025571	SF1	110.99	119.533	214.627	173.293	154.611	7.27343
FBgn0025574	Pli	113.577	98.5233	76.55	71.8133	90.1158	6.49531
FBgn0025582	eIF3e	306.547	326.303	420.18	416.617	367.412	8.52165
FBgn0025592	Gk1	34.3233	28.41	22.6433	24.6067	27.4958	4.78638
FBgn0025608	Faf2	117.657	127.147	129.583	136.54	127.732	6.9981
FBgn0025615	Torsin	149.79	134.45	172.133	158.967	153.835	7.26618
FBgn0025621	CG16989	32.62	31.5367	6.86667	10.8667	20.4725	4.36265
FBgn0025624	CG4025	14.96	15.9	8.22667	12.33	12.8542	3.69534
FBgn0025626	CG4281	115.4	104.507	130.333	116.32	116.64	6.86716
FBgn0025628	CG4199	124.603	92.6433	9.96	21.1967	62.1008	5.95886
FBgn0025629	CG4045	61.8433	60.16	67.8367	69.8933	64.9333	6.02311
FBgn0025630	Rtca	17.4867	12.1033	3.73333	5.73333	9.76417	3.3022
FBgn0025632	CG4313	5.69667	6.75333	3.42667	4.62333	5.125	2.38543
FBgn0025633	CG13366	170.203	156.96	14.3667	32.0567	93.3967	6.54684
FBgn0025634	CG13367	51.61	53.43	11.11	14.97	32.78	5.03914
FBgn0025635	CG17829	89.75	85.8633	126.807	111.82	103.56	6.69572
FBgn0025637	SkpA	714.73	670.483	1051.42	932.73	842.342	9.71843
FBgn0025638	Roc1a	495.217	529.667	631.677	669.273	581.458	9.18378
FBgn0025639	Hmt4-20	101.427	87.3367	37.8867	47.2967	68.4867	6.09986
FBgn0025640	CG13369	44.69	38.8467	64.6533	45.4733	48.4158	5.60038
FBgn0025641	DAAM	58.3633	62.8733	53.0733	56.04	57.5875	5.85019
FBgn0025674	CycK	136.033	118.037	123.783	122.837	125.172	6.96893
FBgn0025676	CkIIalpha-i3	37.35	35.6333	12.6733	18.9133	26.1425	4.71383
FBgn0025678	CaBP1	201.47	236.063	374.96	363.213	293.927	8.1998
FBgn0025681	CG3558	49.21	43.8833	16.74	19.0333	32.2167	5.01421
FBgn0025682	scf	31.63	45.46	42.0533	71.5467	47.6725	5.57811
FBgn0025683	CG3164	21.5633	26.34	5.41333	13.1367	16.6133	4.06293
FBgn0025684	MFS18	78.2067	62.0667	11.0233	27.8133	44.7775	5.48792
FBgn0025693	ZnT41F	11.8333	9.00667	5.92667	7.06	8.45667	3.09705
FBgn0025700	CG5885	191.783	184.66	42.4033	92.92	127.942	7.00047
FBgn0025702	Srpk79D	4.93	0.856667	5.91	1.17333	3.2175	1.7301
FBgn0025716	Bap55	136.18	131.28	164.877	162.067	148.601	7.21627
FBgn0025720	Ate1	89.62	90.5067	62.3733	76.9133	79.8533	6.32109
FBgn0025724	beta'COP	74.0933	73.2733	38.4633	52.9733	59.7008	5.90209
FBgn0025725	alphaCOP	50.5967	51.8267	14.88	22.6433	34.9867	5.13285
FBgn0025726	unc-13	29.76	12.6667	21.8633	12.68	19.2425	4.2737
FBgn0025739	pon	18.0667	17.8033	12.5333	18.4467	16.7125	4.07146
FBgn0025740	PlexB	28.0167	18.3567	29.4067	24.3933	25.0433	4.6521
FBgn0025741	PlexA	114.147	84.8933	107.323	95.93	100.573	6.65354
FBgn0025742	mtm	39.8467	41.54	5.39667	12.5367	24.83	4.63981
FBgn0025743	mbt	128.28	121.863	146.277	131.09	131.877	7.04415
FBgn0025777	homer	117.583	113.163	107.087	98	108.958	6.76896
FBgn0025781	Cdc16	54.4433	44.6467	74.0833	55.4267	57.15	5.8392
FBgn0025790	TBPH	35.7333	34.2833	45.01	44.48	39.8767	5.32109
FBgn0025800	Smox	42.7933	46.17	8.88333	18.5	29.0867	4.86724
FBgn0025802	Sbf	14.73	13.73	3.13667	4.17667	8.94333	3.17685
FBgn0025807	Rad9	25.6033	25.3433	4.52667	9.08333	16.1392	4.02141
FBgn0025808	Rad17	52.2967	42.41	21.91	31.01	36.9067	5.20971
FBgn0025809	Paf-AHalpha	122.683	120.78	168.88	150.257	140.65	7.13699
FBgn0025814	Mgstl	383.42	250.663	269.67	198.073	275.457	8.10621
FBgn0025815	Mcm6	179.147	169.643	120.353	135.617	151.19	7.24117
FBgn0025820	JTBR	72.0033	56.6033	40.81	44.6467	53.5158	5.74459
FBgn0025825	HDAC3	31.4233	29.8267	36.34	33.67	32.815	5.04067
FBgn0025830	IntS8	28.18	22.1233	10.72	12.8733	18.4742	4.21523
FBgn0025832	Fen1	90.0433	80.7833	13.7433	23.4933	52.0158	5.70365
FBgn0025836	RhoGAP1A	83.2433	65.4067	42.3133	53.43	61.0983	5.93542
FBgn0025839	ND-B14.5A	203.147	172.373	88.25	100.8	141.143	7.14203
FBgn0025864	Crag	55.5033	42.0667	61.4467	45.1067	51.0308	5.67612
FBgn0025865	Cortactin	56.7267	75.3467	108.763	108.227	87.2658	6.449
FBgn0025866	CalpB	54.82	48.5033	46.8833	43.8767	48.5208	5.6035
FBgn0025874	Meics	43.0567	39.5267	20.6	38.5967	35.445	5.15157
FBgn0025885	Inos	66.3133	79.5467	10.93	34.6233	47.8533	5.58356
FBgn0025936	Eph	81.2	70.1333	78.9333	82.28	78.1367	6.28977
FBgn0026015	Top3beta	64.4533	79.4267	45.5133	51.7433	60.2842	5.9161
FBgn0026056	Rlip	33.67	31.82	6.61667	12.87	21.2442	4.41577
FBgn0026059	Mhcl	30.78	37.8133	24.4333	29.38	30.6017	4.94025
FBgn0026060	Mipp2	83.8833	73.8767	45.04	53.5733	64.0933	6.00435
FBgn0026076	UBL3	67.2867	67.0333	19.03	29.1167	45.6167	5.51465
FBgn0026079	Nsun2	41.2633	43.61	60.6233	56.3633	50.465	5.66007
FBgn0026080	Tip60	60.2767	54.0133	52.2133	53.5767	55.02	5.7845
FBgn0026083	tyf	88.34	81.05	21.23	31.5333	55.5383	5.79801
FBgn0026084	cib	736.467	720.753	120.507	187.17	441.224	8.78569
FBgn0026085	dgt4	67.68	53.6133	44.13	45.6833	52.7767	5.72456
FBgn0026086	Adar	52.17	46.11	29.3633	35.1967	40.71	5.35085
FBgn0026088	CG14818	73.91	61.3067	51.6267	59.56	61.6008	5.94722
FBgn0026089	CG14817	122.063	129.15	59.8	87.7833	99.6992	6.64096
FBgn0026090	CG14812	56.02	60.09	70.2433	67.31	63.4158	5.98904
FBgn0026143	CDC45L	173.71	139.133	8.78333	21.7933	85.855	6.42551
FBgn0026144	CBP	176.83	141.813	72.9733	79.0567	117.668	6.87981
FBgn0026147	TTLL4A	71.6667	62.0167	6.97667	16.92	39.395	5.3036
FBgn0026148	CG12253	57.2467	52.4767	43.3433	45.9467	49.7533	5.63962
FBgn0026149	BCL7-like	108.14	101.423	62.4167	81.01	88.2475	6.46512
FBgn0026150	ApepP	102.45	87.94	132.66	112.783	108.958	6.76896
FBgn0026179	siz	33.2	35.8367	55.7433	42.0467	41.7067	5.38566
FBgn0026181	Rok	45.9033	47.0233	33.81	37.0567	40.9483	5.35925
FBgn0026189	prominin-like	40.89	39.5067	47.43	51.18	44.7517	5.48709
FBgn0026192	par-6	84.1633	70.6533	68.9	67.89	72.9017	6.18986
FBgn0026196	nop5	265.137	301.433	294.163	316.127	294.215	8.20122
FBgn0026199	myo	39.8567	22	45.7033	26.99	33.6375	5.07628
FBgn0026206	mei-P26	68.5067	51.8067	8.92667	14.2533	35.8733	5.16886
FBgn0026207	mbo	67.57	63.01	98.5367	85.6733	78.6975	6.30008
FBgn0026238	gus	508.853	401.99	413.337	425.9	437.52	8.77353
FBgn0026239	gukh	25.49	18.93	8.48	11.4467	16.0867	4.01673
FBgn0026250	eIF1A	424.76	386.927	283.023	287.31	345.505	8.43298
FBgn0026252	msk	265.563	273.347	63.67	121.217	180.949	7.50024
FBgn0026257	cav	132.407	110.267	129.847	118.577	122.774	6.94104
FBgn0026259	eIF5B	82.0167	84.07	33.9067	45.0433	61.2592	5.93921
FBgn0026261	bonsai	119.35	134.74	54.0533	76.7267	96.2175	6.58973
FBgn0026262	bip2	71.9733	59.51	70.31	68.8067	67.65	6.08215
FBgn0026263	bip1	84.3033	74.3867	1.24333	5.99	41.4808	5.37785
FBgn0026309	aft	26.75	17.99	0.703333	1.89333	11.8342	3.57703
FBgn0026313	X11L	48.7467	44.6367	14.9	20.8467	32.2825	5.01714
FBgn0026315	Ugt35a	19.8667	10.6733	10.1567	8.79667	12.3733	3.64078
FBgn0026316	Ubc10	203.79	171.987	154.377	154.79	171.236	7.42068
FBgn0026317	Tsc1	68.9533	63.88	70.5233	60.4533	65.9525	6.04554
FBgn0026323	Tak1	49.81	42.29	34.42	34.2533	40.1933	5.33247
FBgn0026324	Taf10b	119.177	147.43	182.9	206.743	164.062	7.35898
FBgn0026326	Mad1	70.9967	76.6467	104.547	95.3033	86.8733	6.4425
FBgn0026361	2023-09-05	68.5733	68.0433	462.617	271	217.558	7.76592
FBgn0026369	Sara	45.09	35.65	7.32667	13.29	25.3392	4.66898
FBgn0026370	SRPK	150.463	144.46	56.5967	85.43	109.237	6.77264
FBgn0026371	SAK	27.3767	24.7667	25.4467	26.86	26.1125	4.71218
FBgn0026372	RpL23A	2819.89	2960.76	3753.53	3308.54	3210.68	11.6487
FBgn0026373	RpII33	98.42	96.05	148.5	127.503	117.618	6.8792
FBgn0026375	RhoGAPp190	67.1533	59.1033	80.6633	72.58	69.875	6.12877
FBgn0026376	Rgl	30.7067	31.05	19.7967	29.8433	27.8492	4.80473
FBgn0026378	Rep	32.29	32.2667	22.9433	30.8133	29.5783	4.89134
FBgn0026379	Pten	57.5567	52.58	47.46	59.1067	54.1758	5.76224
FBgn0026380	Prosbeta3	427.75	472	504.32	516.23	480.075	8.90742
FBgn0026393	Or43b	5.88	8.78333	5.68	8.36667	7.1775	2.86344
FBgn0026400	Noa36	162.497	187.88	186.163	191.713	182.063	7.50909
FBgn0026401	Nipped-B	71.91	61.4467	63.67	68.7333	66.44	6.05615
FBgn0026402	NiPp1	62.3367	52.32	13.6	21.5933	37.4625	5.23122
FBgn0026404	Dronc	98.0367	79.6467	114.827	88.1833	95.1733	6.574
FBgn0026409	Mpcp2	491.637	509.25	518.663	480.557	500.027	8.96615
FBgn0026415	Idgf4	375.9	381.15	463.2	440.887	415.284	8.6983
FBgn0026417	Hus1-like	17.2967	11.5967	24.7333	17.3933	17.755	4.15826
FBgn0026418	Hsc70Cb	263.143	269.123	77.8533	107.373	179.373	7.48763
FBgn0026427	Su(var)2-HP2	48.7933	46.02	21.2533	31.16	36.8067	5.20581
FBgn0026428	HDAC6	63.05	62.5867	13.9167	19.2267	39.695	5.31452
FBgn0026430	Grip84	118.29	108.113	8.25667	16.2367	62.7242	5.97325
FBgn0026431	Grip75	38.06	32.2133	54.8433	46.4567	42.8933	5.42604
FBgn0026432	Grip163	18.0467	16.63	5.93	10.2133	12.705	3.67864
FBgn0026433	Grip128	71.99	55.94	5.45667	9.27	35.6642	5.16044
FBgn0026441	ear	53.6233	51.81	49.7967	48.9267	51.0392	5.67636
FBgn0026479	Drp1	89.7067	75.5267	8.62667	17.68	47.885	5.58451
FBgn0026533	Dek	356.34	377.587	575.677	489.25	449.713	8.81318
FBgn0026566	CG1307	247.943	322.52	352.09	379.347	325.475	8.34685
FBgn0026570	CG5704	32.94	40.3267	25.4967	38.0533	34.2042	5.10031
FBgn0026573	ADD1	74.0267	66.0567	44.06	54.1033	59.5617	5.89873
FBgn0026575	hang	90.61	86.15	102.92	93.9833	93.4158	6.54714
FBgn0026576	Pisd	106.627	96.3967	61.8967	64.4233	82.3358	6.3652
FBgn0026577	CG8677	51.9567	45.96	34.8933	35.0033	41.9533	5.39415
FBgn0026582	Hmg-2	49.3367	47.6533	56.4967	47.3067	50.1983	5.65244
FBgn0026593	CG5707	22.8867	29.59	8.3	14.0633	18.71	4.23343
FBgn0026597	Axn	77.2033	68.3667	77.9567	74.46	74.4967	6.22104
FBgn0026598	Apc2	68.4167	60.29	69.5167	63.7433	65.4917	6.03544
FBgn0026602	Ady43A	29.33	15.6667	6.35333	4.01333	13.8408	3.80124
FBgn0026616	alpha-Man-IIb	51.09	53.3733	45.56	52.24	50.5658	5.66294
FBgn0026619	Taz	51.8833	40.57	23.3767	27.34	35.7925	5.16561
FBgn0026620	tacc	112.35	118.38	24.9733	47.4	75.7758	6.24557
FBgn0026630	nes	94.0833	79.0733	47.1967	50.4667	67.705	6.08332
FBgn0026634	ldlCp	36.99	34.07	8.23	11.3733	22.6658	4.5088
FBgn0026666	MagR	47.91	41.5267	13.1967	14.7167	29.3375	4.87958
FBgn0026679	IntS4	50.0333	44.9933	18.6567	24.0767	34.44	5.1102
FBgn0026702	l(1)G0045	33.4167	29.6767	12.5933	14.0367	22.4308	4.49383
FBgn0026713	l(1)G0007	47.28	56.4667	79.5167	74.78	64.5108	6.0137
FBgn0026718	fu12	68.54	66.85	8.57	24	41.99	5.39541
FBgn0026722	drosha	36.88	34.2067	34.5267	33.39	34.7508	5.12312
FBgn0026737	CG6171	138.253	122.027	92.0167	103.897	114.048	6.83477
FBgn0026738	CG7857	76.0267	82.7067	5.29	15.5933	44.9042	5.49199
FBgn0026741	mRpL18	72.9833	72.94	63.0467	57.15	66.53	6.0581
FBgn0026749	Yippee	56.8333	54.82	50.0967	54.57	54.08	5.75969
FBgn0026751	XRCC1	60.4067	55.2133	46.7567	50.3967	53.1933	5.73588
FBgn0026761	Trap1	61.9867	58.8633	15.1567	24.3167	40.0808	5.32844
FBgn0026777	Rad23	374.46	346.623	346.157	358.217	356.364	8.47761
FBgn0026778	Rad1	16.4933	15.3433	4.96	4.38	10.2942	3.3777
FBgn0026787	Nhe1	32.8067	28.0267	4.31333	8.16667	18.3283	4.20385
FBgn0026869	Thd1	24.3767	22.2167	16.5133	19.3133	20.605	4.37191
FBgn0026873	MED18	87.51	92.4833	48.8667	68.0167	74.2192	6.21566
FBgn0026876	CG11403	56.1667	49.6133	5.07	10.4133	30.3158	4.92675
FBgn0026879	CG13364	837.093	922.57	1273.27	1281.47	1078.6	10.0751
FBgn0027052	STUB1	145.15	121.67	149.377	133.07	137.317	7.10241
FBgn0027053	CSN5	134.667	130.733	169.457	159.637	148.623	7.21649
FBgn0027054	CSN4	120.403	115.92	145.78	139.2	130.326	7.02709
FBgn0027055	CSN3	91.8033	83.8833	110.093	97.68	95.865	6.58444
FBgn0027057	CSN1b	103.077	88.5	140.36	114.96	111.724	6.80509
FBgn0027066	Eb1	228.6	247.043	330.477	346.167	288.072	8.17078
FBgn0027070	CG17322	94.62	7.46667	57.3767	5.56667	41.2575	5.37008
FBgn0027079	ValRS	59.16	60.05	8.30333	23.7367	37.8125	5.2446
FBgn0027080	TyrRS	106.88	114.253	128.6	131.12	120.213	6.91065
FBgn0027081	ThrRS	183.423	178.533	183.09	171.723	179.192	7.48617
FBgn0027082	ProRS-m	14.23	19.51	13.37	17.54	16.1625	4.02348
FBgn0027083	MetRS-m	28.1133	44.64	35.0667	49.3133	39.2833	5.29951
FBgn0027084	LysRS	225.047	233.44	191.657	195.617	211.44	7.72479
FBgn0027085	LeuRS-m	39.6	36.4167	6.32333	12.1767	23.6292	4.56859
FBgn0027086	IleRS	108.743	103.007	115.783	112.917	110.112	6.78414
FBgn0027087	HisRS	117.703	145.367	79.8267	101.287	111.046	6.79631
FBgn0027088	GlyRS	102.313	104.797	20.8467	58.5267	71.6208	6.16432
FBgn0027090	GlnRS	100.463	94.62	35.3433	53.13	70.8892	6.14953
FBgn0027091	CysRS	58.66	54.0533	9.15	23.0967	36.24	5.18349
FBgn0027093	ArgRS	71.31	67.4567	13.0667	22.74	43.6433	5.45099
FBgn0027094	AlaRS	128.91	107.793	14.18	19.8833	67.6917	6.08304
FBgn0027095	Manf	193.383	209.563	150.05	233.237	196.558	7.61955
FBgn0027101	Dyrk3	32.1833	28.39	35.2433	36.3567	33.0433	5.05065
FBgn0027108	Inx2	138.837	158.24	415.53	364.343	269.238	8.07327
FBgn0027259	Kmn1	92.4933	79.4933	94.8833	94.0267	90.2242	6.49704
FBgn0027279	l(1)G0196	34.23	27.9433	33.54	29.3467	31.265	4.97108
FBgn0027280	l(1)G0193	74.3267	70.1533	95.7233	81.9067	80.5275	6.3332
FBgn0027287	Gmap	18.9967	19.3833	5.69	8.85	13.23	3.7366
FBgn0027291	l(1)G0156	173.933	178.783	89.3933	115.36	139.368	7.12379
FBgn0027296	temp	36.4867	39.9167	28.0133	25.3633	32.445	5.02436
FBgn0027329	CCT6	390.997	377.787	70.17	92.8167	232.942	7.86445
FBgn0027330	l(1)G0020	25.65	28.3933	9.53667	14.3533	19.4833	4.29155
FBgn0027334	l(1)G0004	63.03	98.3833	78.35	93.1967	83.24	6.38094
FBgn0027335	Rip11	95.3433	88.4567	9.00667	19.6767	53.1208	5.73392
FBgn0027338	Kap-alpha3	445.223	416.56	645.88	529.443	509.277	8.99259
FBgn0027342	fz4	49.5567	34.64	2.2	5.21667	22.9033	4.52377
FBgn0027343	fz3	16.38	16.9267	2.44333	4.84333	10.1483	3.35732
FBgn0027348	bgm	135.507	177.467	8.1	14.1733	83.8117	6.3908
FBgn0027356	Amph	39.4367	34.2333	6.27667	11.7533	22.925	4.52513
FBgn0027358	Tim9b	18.9967	19.0267	5.58667	8.17333	12.9458	3.70552
FBgn0027359	Tim8	217.123	201.29	27.3633	53.9333	124.927	6.9661
FBgn0027360	Tim10	188.333	182.767	81.7333	107.587	140.105	7.13139
FBgn0027363	Stam	54.8033	52.7	64.35	57.2667	57.28	5.84248
FBgn0027375	RecQ5	58.7367	36.69	17.51	21.42	33.5892	5.07421
FBgn0027378	MRG15	91.6067	90.5267	140.17	119.367	110.418	6.78813
FBgn0027453	Dnz1	57.4067	54.47	58.22	61.91	58.0017	5.86051
FBgn0027490	D12	35.68	33.4533	7.69667	12.0733	22.2258	4.48064
FBgn0027492	wdb	176.513	161.407	53.02	83.9767	118.729	6.89275
FBgn0027493	AdSS	216.297	194.06	340.24	247.18	249.444	7.96315
FBgn0027495	Smyd4-4	77.55	80.64	96.1433	95.9967	87.5825	6.45422
FBgn0027496	epsilonCOP	105.34	106.317	117.243	114.007	110.727	6.79216
FBgn0027497	Madm	35.6533	43.1933	18.1567	22.9967	30	4.91169
FBgn0027498	CG2061	40.8633	38.0433	0.91	3.48333	20.825	4.38716
FBgn0027499	wde	48.6833	48.1733	26.93	30.8667	38.6633	5.27662
FBgn0027500	spd-2	218.837	192.25	33.5433	65.1333	127.441	6.99482
FBgn0027503	CG11970	32.2	28.6367	32.19	32.19	31.3042	4.97288
FBgn0027504	CG8878	73.48	71.58	60.56	68	68.405	6.09814
FBgn0027505	Rab3-GAP	13.6833	13.79	17.71	17.1233	15.5767	3.97055
FBgn0027506	EDTP	101.7	112.093	55.6267	85.9233	88.8358	6.47469
FBgn0027507	CG1344	87.16	65.4267	75.73	65.5667	73.4708	6.20106
FBgn0027508	Tnks	31.0167	25.16	29.6933	25.8	27.9175	4.80826
FBgn0027509	TBCD	32.0267	29.5367	14.4467	13.3633	22.3433	4.48822
FBgn0027512	CG10254	202.44	199.857	4.70333	21.5967	107.149	6.74482
FBgn0027513	ana2	76.61	74.25	12.19	23.0133	46.5158	5.54275
FBgn0027514	CG1024	62.4033	59.0033	73.2167	68.9	65.8808	6.04398
FBgn0027515	CG7115	104.663	94.93	30.84	43.0933	68.3817	6.09765
FBgn0027518	Wdr24	45.33	41.32	4.61667	9.07667	25.0858	4.65454
FBgn0027521	CG3679	147.187	121.327	65.8433	82	104.089	6.70306
FBgn0027524	CG3909	81.74	81.53	103.547	96.7167	90.8833	6.50753
FBgn0027525	LTV1	131.833	134.653	207.653	187.517	165.414	7.37081
FBgn0027526	Ublcp1	145.637	137.963	165.973	156.71	151.571	7.2448
FBgn0027528	goe	24.33	14.29	37.3	24.8733	25.1983	4.66097
FBgn0027529	tapas	91.1233	62.5267	3.43	10.5267	41.9017	5.39237
FBgn0027532	CG7139	68.3333	60.46	80.2433	69.2533	69.5725	6.12252
FBgn0027535	botv	31.6767	29.56	44.09	41.18	36.6267	5.19876
FBgn0027537	Nup93-1	135.547	118.3	125.117	120.903	124.967	6.96655
FBgn0027538	beta4GalNAcTA	27.8233	20.0133	1.39667	1.97667	12.8025	3.68958
FBgn0027539	lili	58.82	66.0667	27.4167	43.8667	49.0425	5.6189
FBgn0027547	CG1927	125.473	124.183	132.86	132.35	128.717	7.00918
FBgn0027548	nito	146.357	149.583	101.61	118.537	129.022	7.01259
FBgn0027549	CG7927	88.07	79.32	112.613	98.7333	94.6842	6.56657
FBgn0027552	CG10863	160.897	148.567	67.8433	89.2933	116.65	6.86728
FBgn0027553	NELF-B	57.2733	51.7433	57.2533	52.7	54.7425	5.77722
FBgn0027554	CG8042	33.1	35.5933	25.07	32.1533	31.4792	4.9809
FBgn0027558	Pgant3	32.3567	27.7267	22.2767	22.4933	26.2133	4.71772
FBgn0027561	CG18659	61.6333	58.39	12.8533	20.6667	38.3858	5.26626
FBgn0027564	CG3149	22.46	23.48	13.1067	18.65	19.4242	4.28719
FBgn0027565	CG5498	91.72	75.4633	13.06	22.7833	50.7567	5.66837
FBgn0027567	CG8108	217.117	273.65	319.25	307.66	279.419	8.1268
FBgn0027568	Cand1	51.3167	49.85	28.7233	36.6867	41.6442	5.3835
FBgn0027569	cert	49.5067	48.9433	23.5633	31.8267	38.46	5.26903
FBgn0027572	CG5009	22.4767	23.1533	7.13667	12.0667	16.2083	4.02754
FBgn0027574	CG5815	38.3433	38.0667	36.7467	39.9267	38.2708	5.26194
FBgn0027579	mino	104.473	92.03	40.5467	50.39	71.86	6.16912
FBgn0027580	PCB	68.5167	67.0067	6.50667	7.91	37.485	5.23209
FBgn0027581	CG6191	30.06	29.2533	4.14667	10.94	18.6	4.22497
FBgn0027582	CG6230	51.85	46.46	23.6867	31.9833	38.495	5.27034
FBgn0027583	CG7601	56.04	77.0133	20.3533	55.33	52.1842	5.7083
FBgn0027587	CG7028	59.2733	59.34	79.2733	72.3233	67.5525	6.08007
FBgn0027588	GCS2alpha	208.277	204.84	271.557	242.323	231.749	7.85704
FBgn0027590	GstE12	90.5367	58.99	61.8333	51.4467	65.7017	6.04005
FBgn0027592	MED15	68.2267	69.02	105.953	88.7367	82.9842	6.3765
FBgn0027594	drpr	32.0833	27.6633	8.51667	15.07	20.8333	4.38773
FBgn0027596	Kank	12.41	2.73667	10.2667	6.67667	8.0225	3.02192
FBgn0027597	CG17712	48.77	42.31	6.50333	12.3933	27.4942	4.78629
FBgn0027598	cindr	63.8233	65.0133	23.3733	31.7833	45.9983	5.52664
FBgn0027599	CG2790	59.9233	62.46	44.08	56.2033	55.6667	5.80133
FBgn0027601	pdgy	70.3867	73.5333	27.9667	37.52	52.3517	5.71292
FBgn0027602	CG8611	30.03	34.0567	27.2033	30.2833	30.3933	4.93042
FBgn0027603	Ulp1	75.5367	63.12	45.9967	43.98	57.1583	5.83941
FBgn0027607	CG8230	39.8033	39.67	6.84	13.6733	24.9967	4.64942
FBgn0027609	morgue	44.97	39.2267	5.94333	10.4933	25.1583	4.65869
FBgn0027610	Dic1	37.67	21.34	26.04	16.3867	25.3592	4.67011
FBgn0027611	LManII	10.7933	22.8967	24.79	46.4267	26.2267	4.71845
FBgn0027615	CG6404	110.613	99.7633	11.3367	22.14	60.9633	5.93223
FBgn0027616	Ythdc1	49.16	71.8167	68.8133	87.6033	69.3483	6.11787
FBgn0027617	CG5808	36.6833	43.0367	46.9067	50.1467	44.1933	5.46902
FBgn0027619	eIF3j	164.087	171.69	39.7	63.72	109.799	6.78004
FBgn0027620	Acf	65.4733	111.07	12.3167	55.0367	60.9742	5.93249
FBgn0027621	Pfrx	17.16	20.3667	21.0133	18.26	19.2	4.27053
FBgn0027655	htt	4.26667	4.26333	1.19333	2.9	3.15583	1.70303
FBgn0027657	glob1	129.44	126.27	148.5	181.25	146.365	7.19441
FBgn0027660	blot	104.31	99.0033	37.3067	42.3967	70.7542	6.14678
FBgn0027779	VhaSFD	129.977	123.763	76.4533	83.72	103.478	6.69458
FBgn0027780	Aasdh	12.5533	11.4267	10.2667	9.92	11.0417	3.47789
FBgn0027783	SMC2	82.61	77.0867	111.11	92.3267	90.7833	6.50594
FBgn0027784	Prp18	50.9933	26.5067	66.86	33.2267	44.3967	5.47563
FBgn0027785	NP15.6	216.497	114.95	276.213	138.773	186.608	7.54464
FBgn0027786	Mtch	142.18	121.6	57.5967	64.7167	96.5233	6.5943
FBgn0027791	O-fut2	39.0733	41.1133	11.42	14.9767	26.6458	4.74124
FBgn0027794	Lrpprc2	12.61	15.8767	9.41667	10.8567	12.19	3.61941
FBgn0027835	Dp1	140.983	135.97	196.14	173.953	161.762	7.33862
FBgn0027836	Dgp-1	41.17	38.7267	30.6167	32.4833	35.7492	5.16387
FBgn0027841	CstF64	49.9433	62.3667	75.5567	82.02	67.4717	6.07835
FBgn0027843	CAH2	60.9933	29.6833	17.54	13.02	30.3092	4.92643
FBgn0027864	Ogg1	28.5367	26.4133	21.5633	25.6333	25.5367	4.68014
FBgn0027865	Tsp96F	65.2667	34.6033	50.8033	36.52	46.7983	5.55146
FBgn0027866	CG9776	92.8033	93.7467	117.023	113.11	104.171	6.70419
FBgn0027868	Nup107	78.6633	81.66	45.9167	56.1167	65.5892	6.03758
FBgn0027872	rdgBbeta	71.2867	68.3633	28.2233	43.1667	52.76	5.7241
FBgn0027873	Cpsf100	46.4867	47.9533	40.9333	49.1667	46.135	5.53091
FBgn0027885	Aac11	56.3867	64.24	122.667	114.437	89.4325	6.48434
FBgn0027889	ball	162.493	163.337	142.14	176.577	161.137	7.33304
FBgn0027903	CG12018	89.05	73.3667	9.16333	18.16	47.435	5.57092
FBgn0027930	MP1	4.47667	3.87	6.43667	7.16	5.48583	2.48177
FBgn0027932	Akap200	417.13	510.053	787.353	737.047	612.896	9.25973
FBgn0027945	ppl	89.0733	89.1167	25.0367	42.9833	61.5525	5.94609
FBgn0027948	msps	88.7667	71.4767	10.9067	20.21	47.84	5.58316
FBgn0027949	msb1l	196.14	195.227	332.613	286.29	252.567	7.9811
FBgn0027950	MBD-like	98.57	96.4533	115.117	109.153	104.823	6.71319
FBgn0027951	MTA1-like	109.51	110.973	106.197	115.027	110.427	6.78825
FBgn0028292	ric8a	56.4167	51.67	37.5433	40.8767	46.6267	5.54617
FBgn0028325	Pdha	271.003	224.893	42.8267	60.0933	149.704	7.22693
FBgn0028327	l(1)G0320	251.13	255.71	133.527	195.163	208.882	7.70724
FBgn0028331	l(1)G0289	200.827	195.687	202.413	205.207	201.033	7.65201
FBgn0028341	Ptpmeg2	184.863	184.853	172.277	184.98	181.743	7.50655
FBgn0028342	ATPsyndelta	516.197	484.397	684.393	589.22	568.552	9.1514
FBgn0028343	Ankle2	137.89	143.197	76.4767	91.7667	112.332	6.81292
FBgn0028360	Cdc7	85.9833	69.2167	7.62	17.0533	44.9683	5.49404
FBgn0028369	kirre	8.72667	0.813333	4.83667	0.946667	3.83083	1.97484
FBgn0028372	isopeptidase-T-3	15.4233	9.46	21.13	16.2833	15.5742	3.97032
FBgn0028375	heix	46.55	38.2933	49.0867	45.08	44.7525	5.48712
FBgn0028380	fal	114.303	92.6067	45.6167	54.6033	76.7825	6.26458
FBgn0028382	cyp33	47.1133	51.71	44.06	46.3867	47.3175	5.56735
FBgn0028387	chm	58.4833	48.6833	23.4267	31.4667	40.515	5.34394
FBgn0028394	CG17834	21.51	22.4733	7.83333	12.3833	16.05	4.01346
FBgn0028397	Tob	26.7	22.7867	17.47	18.7033	21.415	4.42727
FBgn0028398	Taf10	93.9667	106.827	130.06	137.15	117.001	6.87161
FBgn0028399	TMS1	63.8567	65.53	104.357	98.4067	83.0375	6.37743
FBgn0028402	Sin	36.66	37.4233	12.1033	16.7933	25.745	4.69181
FBgn0028406	Drep4	24.4033	30.81	6.16	14.4	18.9433	4.25121
FBgn0028408	Drep2	126.063	161.743	192.737	170.377	162.73	7.34722
FBgn0028411	Nxt1	367.21	333.213	452.4	410.327	390.788	8.61061
FBgn0028421	Kap3	40.8667	39.8333	1.72333	3.25	21.4183	4.42749
FBgn0028425	JhI-21	108.2	81.2833	94.14	85.18	92.2008	6.52827
FBgn0028426	RNaseZ	7.00667	18.1933	6.11333	8.21333	9.88167	3.31928
FBgn0028427	Ilk	90.1567	79.63	47.94	66.7433	71.1175	6.15416
FBgn0028429	I-2	91.5467	84.4367	100.693	89.18	91.4642	6.51671
FBgn0028434	Ercc1	31.3033	35.9633	7.35333	20.3267	23.7367	4.57511
FBgn0028436	ECSIT	31.35	35.6	24.0867	30.5867	30.4058	4.93101
FBgn0028467	CG11070	46.1633	38.8033	2.84333	6.88667	23.6742	4.57132
FBgn0028468	rtet	86.63	95.5567	80.11	93.97	89.0667	6.47843
FBgn0028471	Nab2	79.6433	77.1733	91.5	82.49	82.7017	6.37159
FBgn0028473	Non1	341.343	370.61	555.27	513.287	445.127	8.7984
FBgn0028474	CG4119	64.85	81.82	83.69	87.51	79.4675	6.31411
FBgn0028475	Hrd3	73.9367	75.33	45.3	69.66	66.0567	6.04781
FBgn0028476	Usp1	76.4667	71.84	42.2533	49.9633	60.1308	5.91243
FBgn0028479	Mtpalpha	244.74	273.17	152.443	191.073	215.357	7.75125
FBgn0028480	CG17841	93.7433	91.1833	63.0633	77.49	81.37	6.3482
FBgn0028484	Ack	29.55	33.08	39.1133	37.1533	34.7242	5.12202
FBgn0028487	f-cup	23.8	19.7333	25.09	20.1367	22.19	4.47832
FBgn0028490	CG31705	57.09	38.4767	76.3433	54.0433	56.4883	5.82243
FBgn0028494	CG6424	18.3133	16.4033	4.33667	6.61333	11.4167	3.52565
FBgn0028497	CG3530	33.48	32.59	25	23.62	28.6725	4.84662
FBgn0028499	CG7985	13.4267	5.72333	7.72	3.70333	7.64333	2.95295
FBgn0028500	Rich	31.4033	26.6767	20.5933	13.65	23.0808	4.53486
FBgn0028504	CG12182	4.03	4.59333	6.45667	7.03333	5.52833	2.49271
FBgn0028506	CG4455	52.37	61.6333	109.297	136.043	89.8358	6.49082
FBgn0028507	CG3793	33.5933	39.6933	13.7467	15.1933	25.5567	4.68126
FBgn0028509	CenG1A	28.3533	26.1633	11.4233	13.2167	19.7892	4.31391
FBgn0028515	EndoGI	86.11	76.9333	13.8633	20.4233	49.3325	5.62739
FBgn0028516	ZnT35C	59.4867	38.8233	4.98667	10.1833	28.37	4.83137
FBgn0028523	CG5888	14.9367	23.6333	105.473	112.557	64.15	6.00562
FBgn0028525	c(2)M	7.44	8.57	0.313333	0.83	4.28833	2.13367
FBgn0028530	mTTF	36.5233	34.1033	49.6633	40.4633	40.1883	5.33229
FBgn0028538	Sec71	17.7733	16.0867	5.95	7.27	11.77	3.56925
FBgn0028539	Eato	51.5667	44.1433	55.21	53.5467	51.1167	5.67854
FBgn0028540	CG9008	4.35667	2.38	2.43333	2.42	2.8975	1.58376
FBgn0028541	TM9SF4	57.0067	52.5633	15.45	24.07	37.2725	5.22391
FBgn0028546	ics	122.663	118.33	117.647	122.503	120.286	6.91152
FBgn0028552	gammaSnap1	40.1733	37.5233	16.8033	21.4633	28.9908	4.86249
FBgn0028554	x16	203.903	257.023	504.193	416.58	345.425	8.43265
FBgn0028563	sut1	108.057	105.707	9.97667	13.0167	59.1892	5.8897
FBgn0028577	hfp	97.8933	116.88	170.86	154.16	134.948	7.07733
FBgn0028579	phtf	40.84	37.86	35.0967	37.1367	37.7333	5.24159
FBgn0028581	mei-217	7.36667	4.14	1.00333	1.53	3.51	1.852
FBgn0028582	lqf	66.9733	61.1267	31.16	37.0833	49.0858	5.62017
FBgn0028622	qsm	4.17	5.23	1.82333	3.83333	3.76417	1.95016
FBgn0028646	aralar1	73.22	74.3733	5.00667	12.1967	41.1992	5.36804
FBgn0028647	CG11902	22.75	20.5467	2.52	6.33333	13.0375	3.71562
FBgn0028648	mRpL50	71.07	82.9867	47.44	77.72	69.8042	6.12731
FBgn0028658	Adat1	3.91333	2.62667	0.986667	2.42667	2.48833	1.37202
FBgn0028662	VhaPPA1-1	239.367	219.01	106.797	123.583	172.189	7.42869
FBgn0028663	VhaM9.7-b	239.253	205.07	134.01	158.84	184.293	7.52664
FBgn0028664	VhaM9.7-c	71.23	50.6633	87.21	64.17	68.3183	6.09631
FBgn0028670	Vha100-2	157.973	143.67	18.4867	30.0767	87.5517	6.45371
FBgn0028671	Vha100-1	82.41	72.4967	79.5867	72.0133	76.6267	6.26166
FBgn0028683	spt4	253.603	244.803	321.123	295.163	278.673	8.12295
FBgn0028684	Rpt5	278.217	243.86	49.3433	92.12	165.885	7.37491
FBgn0028685	Rpt4	321.437	330.817	428.033	385.517	366.451	8.51787
FBgn0028686	Rpt3	303.107	317.15	99.5667	177.64	224.366	7.81035
FBgn0028687	Rpt1	342.327	344.373	187.867	244.23	279.699	8.12825
FBgn0028688	Rpn7	260.047	249.333	39.24	68.1967	154.204	7.26963
FBgn0028689	Rpn6	365.38	328.2	347.55	318.383	339.878	8.4093
FBgn0028690	Rpn5	341.513	310.81	109.24	151.463	228.257	7.83515
FBgn0028691	Rpn9	301.35	278.58	77.77	138.207	198.977	7.63718
FBgn0028692	Rpn2	229.87	224.857	61.2533	86.27	150.562	7.23518
FBgn0028693	Rpn12	469.61	495.183	575.1	547.863	521.939	9.02801
FBgn0028694	Rpn11	374.917	330.327	42.3633	69.3967	204.251	7.6749
FBgn0028695	Rpn1	215.31	206.16	32.4233	51.94	126.458	6.98366
FBgn0028697	RpL15	4056.77	4450.96	5965.86	6239.82	5178.35	12.3383
FBgn0028700	RfC38	203.553	158.173	215.503	141.08	179.577	7.48927
FBgn0028703	Nhe3	52.5833	47.0167	8.14333	14.0333	30.4442	4.93282
FBgn0028707	Mt2	1.87667	5.45	4.87667	6.79	4.74833	2.27749
FBgn0028708	Mst85C	96.9033	99.04	122.56	116.827	108.832	6.76729
FBgn0028717	Lnk	49.76	53.87	50.7633	57.37	52.9408	5.72903
FBgn0028734	Fmr1	150.733	165.143	39.4133	67.31	105.65	6.72451
FBgn0028737	eEF1beta	1986.98	2117.11	2711.58	2555.33	2342.75	11.194
FBgn0028741	fab1	9.27667	8.58	11.3667	10.09	9.82833	3.31155
FBgn0028743	Dhit	19.2033	7.2	23.27	8.06	14.4333	3.86129
FBgn0028744	CG5033	76.9733	79.5067	120.963	112.21	97.4133	6.60753
FBgn0028746	CG18508	83.96	78.56	60.8533	67.75	72.7808	6.18747
FBgn0028833	Dak1	110.637	113.467	81.75	87.3967	98.3125	6.62077
FBgn0028836	CSN7	110.2	96.21	149.997	121.203	119.403	6.9009
FBgn0028837	CSN6	127.343	125.433	165.777	146.437	141.248	7.1431
FBgn0028894	GMF	50.0867	43.46	57.82	49.15	50.1292	5.65045
FBgn0028895	CG17328	33.2267	31.33	14.3167	20.49	24.8408	4.64044
FBgn0028897	CG4935	33.2067	32.1133	21.3267	24.67	27.8292	4.8037
FBgn0028916	CG33090	65.4567	65.51	12.65	30.89	43.6267	5.45044
FBgn0028919	CG16865	86.62	70.5067	65.5933	66.9533	72.4183	6.18027
FBgn0028926	NC2beta	32.39	44.9867	40.5967	42.7667	40.185	5.33217
FBgn0028931	CG16863	8.20333	7.43	4.00667	4.48333	6.03083	2.61608
FBgn0028932	CG16890	31.29	31.45	11.6567	18.81	23.3017	4.54854
FBgn0028952	Kebab	16.03	14.89	14.27	14.0633	14.8133	3.89853
FBgn0028953	CG14478	173.827	157.637	133.493	136.873	150.458	7.23417
FBgn0028955	CG8788	29.4833	31.4467	26.94	29.65	29.38	4.88166
FBgn0028962	AlaRS-m	23.9467	19.83	3.45	4.57667	12.9508	3.70607
FBgn0028965	A16	82.93	84.51	24.5467	31.0833	55.7675	5.80394
FBgn0028968	gammaCOP	67.9133	67.61	18.8533	33.22	46.8992	5.55456
FBgn0028969	deltaCOP	77.8633	86.3167	21.2367	41.1167	56.6333	5.82612
FBgn0028970	betaggt-II	18.3233	17.9267	23.4367	15.35	18.7592	4.23719
FBgn0028974	xmas-2	56.4933	46.83	15.57	24.09	35.7458	5.16373
FBgn0028978	trbl	37.9933	49.5067	160.213	117.417	91.2825	6.51385
FBgn0028980	tant	80.11	72.2633	76.9733	76.3267	76.4183	6.25773
FBgn0028982	Spt6	101.327	95.3567	160.91	137.617	123.802	6.95306
FBgn0028983	Spn55B	8.48667	8.91333	16.81	15.8667	12.5192	3.65754
FBgn0028984	Spn88Ea	113.177	113.92	92.0167	115.547	108.665	6.76507
FBgn0028990	Spn27A	67.06	75.23	87.67	87.7933	79.4383	6.31358
FBgn0028991	seq	6.96333	6.21667	8.68	9.36333	7.80583	2.98292
FBgn0028992	sds22	78.67	82.0067	29.87	48.67	59.8042	5.90458
FBgn0028997	nmdyn-D7	50.2567	42.49	9.09333	12.5733	28.6033	4.84315
FBgn0029002	miple2	27.85	30.4733	49.7433	68.0233	44.0225	5.46344
FBgn0029006	Smurf	82.68	75.35	78.87	77.91	78.7025	6.30017
FBgn0029067	Dd	62.77	55.5633	62.5433	65.1767	61.5133	5.94517
FBgn0029079	icln	197.777	197.26	231.053	207.377	208.367	7.70367
FBgn0029088	disp	31.4267	29.6633	23.0767	24.86	27.2567	4.77382
FBgn0029092	ced-6	270.897	230.827	142.46	158.98	200.791	7.65027
FBgn0029093	cathD	398.957	416.33	579.533	549.747	486.142	8.92553
FBgn0029094	asf1	294.363	239.67	114.273	111.48	189.947	7.57021
FBgn0029095	aru	5.73667	11.7733	8.61	11.0733	9.29833	3.2324
FBgn0029113	Uba2	211.46	216.287	266.463	247.173	235.346	7.87925
FBgn0029114	Tollo	16.7233	8.62333	14.31	16.1667	13.9558	3.8131
FBgn0029117	Surf1	50.1133	45.47	12.2067	23.2133	32.7508	5.03786
FBgn0029118	ScsbetaG	53.61	46.2367	78.7433	64.77	60.84	5.92932
FBgn0029121	Sras	33.7067	31.6933	27.8033	30.77	30.9933	4.95853
FBgn0029131	Debcl	105.543	90.17	4.64333	12.0533	53.1025	5.73342
FBgn0029133	REG	281.64	245.957	265.94	249.733	260.817	8.02745
FBgn0029134	Prosbeta5	602.903	634.01	714	713.913	666.207	9.38004
FBgn0029137	Patsas	5.93	2.62667	1.31667	1.49333	2.84167	1.55663
FBgn0029148	NHP2	243.16	274.693	339.617	347.18	301.163	8.23488
FBgn0029152	Mkrn1	168.427	124.45	174.79	134.747	150.603	7.23557
FBgn0029155	Men-b	77.18	66.02	4.18	6.34333	38.4308	5.26794
FBgn0029157	ssh	77.3233	79.2667	14.26	28.5933	49.8608	5.64273
FBgn0029158	Las	55.15	52.0267	21.64	28.9167	39.4333	5.305
FBgn0029161	slmo	197.103	199.737	122.89	125.67	161.35	7.33494
FBgn0029174	Fkbp59	284.03	263.71	28.84	43.7933	155.093	7.27792
FBgn0029175	sotv	34.1033	27.8833	25.1067	23.4	27.6233	4.79303
FBgn0029176	eEF1gamma	1616.35	1741.8	2123.66	2093.07	1893.72	10.8871
FBgn0029502	COQ7	83.3467	79.97	14.5667	27.3967	51.32	5.68426
FBgn0029503	CHORD	53.34	65.7	45.6733	69.33	58.5108	5.8731
FBgn0029504	CHES-1-like	20.0933	11.6967	2.78667	2.72667	9.32583	3.23662
FBgn0029506	Tsp42Ee	133.613	112.133	150.433	135.387	132.892	7.05519
FBgn0029508	Tsp42Ea	10.3267	6.78667	5.15333	9.87667	8.03583	3.02429
FBgn0029512	Aos1	307.823	296.493	339.317	332.57	319.051	8.31809
FBgn0029514	312	75.1333	78.09	43.3233	52.0733	62.155	5.96012
FBgn0029522	CG13373	196.527	148.763	115.253	100.11	140.163	7.13199
FBgn0029524	CG3176	8.02667	8.83667	8.1	11.3167	9.07	3.19692
FBgn0029525	CG18273	26.5	31.0767	25.22	33.0933	28.9725	4.86158
FBgn0029529	CG13365	87.2733	81.09	81.0367	84.8167	83.5542	6.38637
FBgn0029594	CG14806	117.537	103.12	105.123	104.073	107.463	6.74904
FBgn0029603	CG14053	3.27	1.22	1	0.873333	1.59083	0.757734
FBgn0029629	eIF3g1	322.233	392.48	517.317	498.763	432.698	8.75755
FBgn0029648	CG3603	32.31	24.3333	3.74	2.62333	15.7517	3.98656
FBgn0029664	CG10802	65.28	59.66	74.6233	64.9867	66.1375	6.04958
FBgn0029665	CG14270	119.747	118.653	148.963	146	133.341	7.06006
FBgn0029666	CG10803	53.75	48.06	15.36	23.12	35.0725	5.13638
FBgn0029672	CG2875	70.5333	86.49	59.7367	79.92	74.17	6.21471
FBgn0029676	HIP-R	159.087	156	207.91	180.907	175.976	7.46005
FBgn0029685	CG2938	73.72	67.8833	55.3567	56.7367	63.4242	5.98923
FBgn0029686	Glos	30.9367	31.01	11.9033	18.14	22.9975	4.52966
FBgn0029687	Vap33	226	225.177	224.697	242.443	229.579	7.84348
FBgn0029688	lva	28.03	28.7167	5.45333	11.2433	18.3608	4.2064
FBgn0029689	CG6428	28.5267	25.3467	1.25667	2.75333	14.4708	3.86501
FBgn0029693	CG6379	20.8533	19.7433	8.78	11.5733	15.2375	3.93899
FBgn0029706	CG3626	27.8667	25.3633	1.64333	4.37667	14.8125	3.89845
FBgn0029709	CHOp24	111.96	119.113	130.31	144.333	126.429	6.98333
FBgn0029710	CG3568	3.57	2.73	4.69333	4.40333	3.84917	1.98155
FBgn0029711	Usf	25.52	21.9967	4.93667	8.59	15.2608	3.94118
FBgn0029712	CG15912	10.23	6.72333	5.28667	5.62	6.965	2.82069
FBgn0029713	CG11436	42.87	43.3233	15.0567	26.7933	32.0108	5.00499
FBgn0029714	CG3527	103.533	98.0367	103.83	105.93	102.832	6.68555
FBgn0029715	CG11444	299.23	314.207	441.28	376.44	357.789	8.48337
FBgn0029718	mRpL30	203.933	184.313	94.5667	133.437	154.062	7.26831
FBgn0029733	CG6927	217.877	186.293	0.88	11.2333	104.071	6.70281
FBgn0029736	CG4041	28.7167	31.0567	9.72333	15.12	21.1542	4.40967
FBgn0029737	CG6903	51.3933	45.9367	7.13667	10.2733	28.685	4.84725
FBgn0029750	CG3323	7.35333	1.06667	10.55	1.76	5.1825	2.40122
FBgn0029753	CG4198	1.85	1.91	0.84	0.766667	1.34167	0.527738
FBgn0029755	Sas10	63.6367	77.9533	102.303	98.6833	85.6442	6.42197
FBgn0029756	CG3309	47.8933	41.9867	40.0567	36.6567	41.6483	5.38365
FBgn0029763	Usp16-45	122.833	128.907	107.55	121.127	120.104	6.90934
FBgn0029766	CG15784	3.02	1.79667	2.62	6.76333	3.55	1.8679
FBgn0029778	RhoGAP5A	37.5733	43.17	53.2667	45.1667	44.7942	5.48846
FBgn0029783	Sirt4	16.75	17.62	3.36333	4.08667	10.455	3.39985
FBgn0029785	RpL35	3594.13	4022.89	5093.71	5407.94	4529.67	12.1452
FBgn0029789	PGAP1	28.4367	24.4633	3.17667	5.68667	15.4408	3.95799
FBgn0029798	CG4078	26.27	34.12	7.6	17.22	21.3025	4.41971
FBgn0029800	lin-52	139.06	113.32	43.81	60.11	89.075	6.47857
FBgn0029801	CG15771	124.387	113.017	4.26	15.11	64.1933	6.0066
FBgn0029813	AgmNAT	5.97667	4.68667	2.01667	3.17333	3.96333	2.02266
FBgn0029818	GAA1	72.1733	64.3767	10.77	16.01	40.8325	5.35517
FBgn0029819	Usp30	69.7367	66.52	12.3033	23.1667	42.9317	5.42733
FBgn0029820	CG16721	19.29	31.37	26.2567	38.4633	28.845	4.85524
FBgn0029821	CG4020	4.99	3.01667	5.97333	2.74333	4.18083	2.09789
FBgn0029822	CG12236	66.4233	50.2733	5.64	11.2467	33.3958	5.06591
FBgn0029823	Shmt	152.78	135.8	12.8567	21.9333	80.8425	6.33883
FBgn0029824	CG3726	26.5767	26.5267	27.42	23.86	26.0958	4.71127
FBgn0029825	CG12728	25.4467	21.7367	29.5333	25.7733	25.6225	4.68496
FBgn0029830	Grip	2.55	4.46333	1.09	3.53333	2.90917	1.58936
FBgn0029831	CG5966	46.4033	27.3433	10.3533	11.5533	23.9133	4.58576
FBgn0029833	MCTS1	130.547	212.007	132.307	204.073	169.733	7.40798
FBgn0029840	raptor	52.4033	44.9733	20.11	26.3467	35.9583	5.17226
FBgn0029849	Efr	38.71	24.25	4.45333	6.01	18.3558	4.206
FBgn0029853	CG3781	28.6967	23.8033	7.81	9.98	17.5725	4.14343
FBgn0029854	CG3566	136.487	117.63	7	14.0667	68.7958	6.10634
FBgn0029857	wuho	53.8	50.6067	22.6733	29.4067	39.1217	5.29358
FBgn0029858	mldr	22.81	22.3933	9.64333	14.1433	17.2475	4.11666
FBgn0029860	CG15891	40.0267	60.7267	12.5133	26.5133	34.945	5.13114
FBgn0029861	CG3815	57.45	53.6867	11.99	19.13	35.5642	5.1564
FBgn0029866	CG3842	66.8133	46.5633	18.9033	23.89	39.0425	5.29066
FBgn0029867	CG3847	140.747	155.76	211.623	183.587	172.929	7.43487
FBgn0029868	ND-B16.6	243.73	215.11	229.89	186.587	218.829	7.77432
FBgn0029870	Marf	98.37	94.1533	31.5133	40.31	66.0867	6.04847
FBgn0029873	CG3918	81.26	81.13	130.757	94.35	96.8742	6.59953
FBgn0029874	CG3342	37.4333	35.9233	19.36	27.1667	29.9708	4.91029
FBgn0029878	Pat1	8.47	9.87667	6.66	10.5067	8.87833	3.16645
FBgn0029879	APC7	131.987	111.453	4.40667	17.6967	66.3858	6.05498
FBgn0029882	CG3226	408.957	361.73	200.793	175.433	286.728	8.16404
FBgn0029885	CG3224	85.0467	95.2733	78.9167	103.23	90.6167	6.5033
FBgn0029887	CG3198	17.2267	18.5667	20.93	22.0733	19.6992	4.30737
FBgn0029888	ND-ASHI	155.913	152.323	204.673	182.82	173.933	7.44321
FBgn0029891	Pink1	103.02	104.81	104.02	100.933	103.196	6.69064
FBgn0029892	CG3184	10.4167	14.13	5.38333	6.95667	9.22167	3.22059
FBgn0029893	CG14442	93.2367	92.9333	30.2667	46.6733	65.7775	6.04171
FBgn0029894	CG14440	36.8633	42.95	2.23667	8.28333	22.5833	4.50356
FBgn0029895	CG14441	6.14	3.13333	3.60333	3.43667	4.07833	2.06293
FBgn0029897	RpL17	2320.3	2612.78	3141.54	3151.36	2806.49	11.4546
FBgn0029899	CG14438	33.95	30.9367	25.8567	27.0667	29.4525	4.88521
FBgn0029903	pod1	53.4833	48.1333	72.6133	65.5967	59.9567	5.90825
FBgn0029905	Nf-YC	67.9667	60.66	15.5567	26.14	42.5808	5.41552
FBgn0029906	xit	23.1333	18.56	18.98	19.0633	19.9342	4.32439
FBgn0029911	CG14435	48.4167	46.3767	17.1167	24.2533	34.0408	5.09343
FBgn0029912	CG4557	31.9567	32.63	11.77	16.5733	23.2325	4.54427
FBgn0029913	Cht11	27.5833	25.3433	8.71667	19.14	20.1958	4.34311
FBgn0029914	CG4558	61.1967	52.7433	17.2233	28.1967	39.84	5.31976
FBgn0029915	CG14434	170.817	198.84	67.4233	161.95	149.757	7.22745
FBgn0029924	CG4586	86.8	119.457	17.2433	59.75	70.8125	6.14797
FBgn0029925	CG3040	47.9	44.4833	8.73667	14.0967	28.8042	4.85321
FBgn0029928	CG3032	9.56	9.12667	0.706667	1.66333	5.26417	2.42335
FBgn0029929	CG4593	130.027	124.683	15.2067	21.2833	72.8	6.18785
FBgn0029931	CG14427	9.25	12.73	165.713	77.0267	66.18	6.0505
FBgn0029935	CG4615	48.8133	49.4833	45.3567	49.1867	48.21	5.59425
FBgn0029936	CG4617	41.3933	44.78	9.76	21.3467	29.32	4.87873
FBgn0029937	CG8300	58.5133	61.6733	25.3833	39.45	46.255	5.53465
FBgn0029939	CG9650	2.3	4.40333	0.996667	4.40667	3.02667	1.64463
FBgn0029941	CG1677	195.47	236.997	283.66	275.503	247.907	7.95424
FBgn0029942	CG2059	76.23	60.35	22.34	26.7633	46.4208	5.53981
FBgn0029943	Atg5	56.6667	48.8467	55.9733	51.8233	53.3275	5.73951
FBgn0029944	Dok	62.2567	55.4433	39.9833	43.9867	50.4175	5.65871
FBgn0029957	CG12155	45.3267	46.6633	14.4067	23.3833	32.445	5.02436
FBgn0029958	Pdp	52.6367	56.9367	8.9	11.89	32.5908	5.03081
FBgn0029959	Rab39	47.71	41.8467	24.6633	23.1167	34.3342	5.10577
FBgn0029969	CG10932	118.187	143.143	5.10667	8.56333	68.75	6.10538
FBgn0029970	Nek2	60.8267	66.59	52.7333	56.1033	59.0633	5.88663
FBgn0029971	ND-MNLL	216.19	217.103	196.177	219.023	212.123	7.72944
FBgn0029975	spidey	139.51	128.99	75.2467	86.2733	107.505	6.7496
FBgn0029976	snz	27.2133	17.3033	1.43	2.53667	12.1208	3.61127
FBgn0029979	mahe	74.99	62.0633	14.1	22.2	43.3383	5.4409
FBgn0029980	CG10778	66.0267	69.8533	28.07	44.0233	51.9933	5.70303
FBgn0029992	Upf2	15.96	16.7667	14.76	16.8267	16.0783	4.01599
FBgn0029996	UbcE2H	339.827	300.503	404.357	377.757	355.611	8.47456
FBgn0029997	CG2258	25.01	21.31	15.2733	16.78	19.5933	4.29964
FBgn0029999	CG1575	50.29	45.3433	6	8.92	27.6383	4.79381
FBgn0030000	CG2260	50.9967	57.6033	79.05	76.65	66.075	6.04821
FBgn0030003	CG2116	75.54	89.8533	73.0667	84.85	80.8275	6.33856
FBgn0030006	CG17982	21.6467	26.0567	28.63	29.9833	26.5792	4.73764
FBgn0030007	alpha-PheRS	98.2267	103.683	15.06	29.7933	61.6908	5.94932
FBgn0030008	CG2129	36.8367	35.3667	0.233333	2.34667	18.6958	4.23234
FBgn0030010	CG10959	35.1833	32.2033	1.16	2.8	17.8367	4.16484
FBgn0030011	Gbeta5	5.90333	4.07667	1.60667	1.84	3.35667	1.78938
FBgn0030012	CG18262	25.5333	21.71	1.37	2.72333	12.8342	3.69312
FBgn0030013	GIIIspla2	84.0833	67.21	6.35667	17.8567	43.8767	5.45867
FBgn0030018	slpr	58.62	53.42	17.7167	27.64	39.3492	5.30192
FBgn0030025	CG2147	95.3433	83.2867	16.08	31.7333	56.6108	5.82555
FBgn0030026	sni	36.77	42.4033	23.7733	33.03	33.9942	5.09145
FBgn0030028	Corp	76.79	59.3433	72.8533	52.59	65.3942	6.03329
FBgn0030030	CG1636	82.9433	73.38	88.3533	81.72	81.5992	6.35225
FBgn0030034	CG10555	52.97	42.8033	64.3433	50.2967	52.6033	5.71982
FBgn0030035	PIG-T	78.3333	85.5867	119.81	116.267	99.9992	6.64529
FBgn0030037	Miga	68.63	62.63	11.3933	16.36	39.7533	5.31663
FBgn0030038	CG1440	297.157	324.583	401.243	400.367	355.837	8.47548
FBgn0030039	CG12123	41.31	33.11	0.513333	2	19.2333	4.27302
FBgn0030048	CG12112	106.49	53.4	83.7567	53.8967	74.3858	6.21889
FBgn0030049	Trf4-1	122.747	100.457	130.707	102.9	114.203	6.83671
FBgn0030051	spirit	4.06	0.576667	0.666667	0.22	1.38083	0.566409
FBgn0030052	CG12065	14.36	7.99667	1.46333	1.56333	6.34583	2.68837
FBgn0030053	CG12081	54.7567	52.6167	75.1133	65.31	61.9492	5.95534
FBgn0030054	Caf1-180	157.01	180.84	175.793	165.33	169.743	7.40806
FBgn0030055	CG12772	26.1	21.5467	3.43667	4.28	13.8408	3.80124
FBgn0030056	CG11284	164.173	172.82	28.86	58.7733	106.157	6.73141
FBgn0030057	Ppt1	30.9567	24.5567	40.1333	35.1867	32.7083	5.03599
FBgn0030060	CG2004	95.12	89.0067	134.267	112.427	107.705	6.75228
FBgn0030061	CG1785	95.0033	114.183	72.2033	83.4667	91.2142	6.51277
FBgn0030063	CG1789	95.17	94.1567	124.237	112.25	106.453	6.73543
FBgn0030065	CG12075	1.26	3.17333	1.45667	3.21667	2.27667	1.24894
FBgn0030066	CG1885	33.42	29.8367	12.5433	12.4367	22.0592	4.46983
FBgn0030067	Rbm13	96.1333	137.337	132.453	151.167	129.273	7.01539
FBgn0030073	CG10962	7.07333	5.09	5.57	3.25667	5.2475	2.41886
FBgn0030081	CG7246	60.0667	57.4167	48.7967	51.77	54.5125	5.77116
FBgn0030082	HP1b	184.753	172.923	284.677	233.353	218.927	7.77496
FBgn0030086	CCT2	545.633	581.757	46.5567	87.1	315.262	8.30086
FBgn0030087	CG7766	56.2433	52.8633	9.51333	16.6933	33.8283	5.08442
FBgn0030088	Arfrp1	61.1167	58.4433	43.6633	42.81	51.5083	5.68953
FBgn0030089	AP-1gamma	71.0967	72.19	33.2967	41.1333	54.4292	5.76896
FBgn0030090	fend	44.97	43.1667	40.6567	40.6033	42.3492	5.40766
FBgn0030091	CG7065	18.6467	21.1967	28.1033	27.3067	23.8133	4.57974
FBgn0030092	fh	35.8533	36.29	13.37	18.7067	26.055	4.70901
FBgn0030093	Bap111	171.797	207.617	237.11	241.827	214.588	7.74609
FBgn0030096	Zpr1	47.7833	61.1733	44.9333	55.7867	52.4192	5.71477
FBgn0030099	CG12056	14.8733	19.07	11.4333	19.9	16.3192	4.03731
FBgn0030100	CG12106	32.05	27.8567	26.4433	23.6833	27.5083	4.78703
FBgn0030101	CG12118	45.4267	37.2933	6.18	10.84	24.935	4.64587
FBgn0030109	CG12121	75.4367	69.7367	93.7067	86.5567	81.3592	6.34801
FBgn0030114	CG17754	29.72	28.1367	7.72667	13.5467	19.7825	4.31343
FBgn0030121	Cfp1	66.1467	54.2133	28.5133	33.6433	45.6292	5.51504
FBgn0030122	Aladin	112.65	109.16	117.35	116.387	113.887	6.83272
FBgn0030136	RpS28b	3369.55	3547.69	4646.67	4634.87	4049.7	11.9836
FBgn0030137	CG15317	34.4367	34.88	5.36	6.99	20.4167	4.35872
FBgn0030141	Gga	82.17	72.79	73.9633	64.26	73.2958	6.19763
FBgn0030151	CG1354	205.02	218.707	136.597	126.03	171.588	7.42365
FBgn0030170	CG2990	47.2133	34.02	2.33333	4.62	22.0467	4.46902
FBgn0030174	CG15312	58.6933	51.83	31.38	30.89	43.1983	5.43624
FBgn0030177	CG2972	82.8367	89.91	61.97	71.56	76.5692	6.26057
FBgn0030178	CG2974	29.71	23.9	1.68	4.59	14.97	3.91361
FBgn0030183	CG15309	27.95	25.25	7.73	13.2467	18.5442	4.22065
FBgn0030189	CG2909	13.6333	8.52	5.66333	7.4	8.80417	3.15448
FBgn0030196	Psf3	66.3133	58.0633	20.47	26.1133	42.74	5.42089
FBgn0030206	CG2889	14.12	16.47	1.79	4.02333	9.10083	3.20176
FBgn0030208	PPP4R2r	113.907	107.727	200.58	156.4	144.653	7.17745
FBgn0030217	CG2124	6.92667	6.47667	7.70333	7.35333	7.115	2.851
FBgn0030218	CG1628	9.79	7.07333	2.43333	4.60667	5.97583	2.60308
FBgn0030228	BTBD9	80.63	72.7633	50.7833	55.2067	64.8458	6.02117
FBgn0030239	CG17333	95.4533	89.9733	36.76	49.67	67.9642	6.08882
FBgn0030240	CG2202	43.5233	44.2633	5.48	11.09	26.0892	4.7109
FBgn0030241	feo	184.197	186.353	82.64	118.457	142.912	7.15999
FBgn0030242	sofe	62.4733	56.5167	4.92667	9.03	33.2367	5.05904
FBgn0030243	CG2186	48.3833	55.89	62.4167	63.1833	57.4683	5.8472
FBgn0030245	CG1637	121.343	139.753	171.5	184.227	154.206	7.26965
FBgn0030246	CG1582	35.6033	35.49	7.44333	15.5533	23.5225	4.56209
FBgn0030263	CG2076	117.733	111.837	60.4433	77.7133	91.9317	6.52406
FBgn0030266	CG11122	9.3	10.4	0.716667	1.89333	5.5775	2.50526
FBgn0030268	Klp10A	186.317	186.1	49.2	87.33	127.237	6.9925
FBgn0030269	CDK2AP1	79.8767	74.43	122.217	101.377	94.475	6.56339
FBgn0030274	Lint-1	58	58.47	13.4	14.8233	36.1733	5.18084
FBgn0030276	Dlic	152.58	133.867	18.41	43.16	87.0042	6.44467
FBgn0030286	CG1657	37.9967	32.75	8.13667	12.25	22.7833	4.51623
FBgn0030289	GCS1	36.6533	35.5867	8.86	12.3067	23.3517	4.55162
FBgn0030291	CG1738	84.28	71.18	51.0233	56.02	65.6258	6.03839
FBgn0030292	CG11752	161.043	142.097	109.143	115.657	131.985	7.04532
FBgn0030293	CG1737	122.79	123.457	65.3467	88.61	100.051	6.64603
FBgn0030294	Pa1	59.8667	67.9933	12.8033	31.13	42.9483	5.42789
FBgn0030301	HP5	114.013	100.36	138.677	126.193	119.811	6.90582
FBgn0030305	Uba5	118.047	100.243	4.46667	14.7967	59.3883	5.89453
FBgn0030306	Spase25	201.86	202.36	293.313	280.45	244.496	7.93426
FBgn0030311	CG11699	94.2833	91.0567	17.7733	25.92	57.2583	5.84193
FBgn0030314	CG11696	53.4467	56.78	36.72	44.0833	47.7575	5.58067
FBgn0030316	CG11695	20.3467	20.3867	3.09667	5.41667	12.3117	3.63362
FBgn0030318	rho-4	59.5033	53.92	92.3667	73.9533	69.9358	6.13002
FBgn0030320	CG2247	89.5033	73.36	26.9733	31.8833	55.43	5.7952
FBgn0030321	CG1703	118.54	114.19	33.71	47.4733	78.4783	6.29606
[truncated: 4,608 more rows]

## Sheet: Fig 7A Eichorn data
Upf1-Nos S6 Data
Data from Eichorn for analysis in Fig 7A
Data from Eichorn et al. (2011) in columns E-X
FBgnID	submitted	symbol	Gene.name	RNA..RPKM._11	RPF..RPKM._11	TE_11	Poly.A..tags_11	Mean.poly.A..tail.length_11	RNA..RPKM._14	RPF..RPKM._14	TE_14	Poly.A..tags_14	Mean.poly.A..tail.length_14	RNA..RPKM._actvEgg	RPF..RPKM._actvEgg	TE_actvEgg	Poly.A..tags_actvEgg	Mean.poly.A..tail.length_actvEgg	RNA..RPKM._emb01	RPF..RPKM._emb01	TE_emb01	Poly.A..tags_emb01	Mean.poly.A..tail.length_emb01	logFC wt vs. nos- 2-3 hrs	avgTPM	logTPM	logCPM	FDR	sigFDR	logFC_Upf1-Nos vs wt	logCPM_UN	avgTPM_UN	logTPM_UN	FDR_UN	sigFDR_UN	GeneName_UN	status3_fig6
FBgn0000017	NM_001104153	Abl	Abl	43.8054	2.9289	0.0668615	157	35.6606	45.5059	17.4078	0.382539	255	58.0811	37.7543	95.4508	2.52821	131	94.7912	29.3943	58.5475	1.9918	262	74.9766	-0.122889	47.3242	5.56755	8.01178	0.468029	FALSE	0.662884	6.23263	13.994	3.81701	0.0495039	TRUE	Abl	Not Depleted by UN
FBgn0000018	NM_080045	abo	abo	26.9849	1.71313	0.0634846	142	16.399	15.5909	1.41597	0.0908204	263	13.5637	29.1759	8.56719	0.293639	215	21.2149	42.2949	4.50189	0.10644	512	19.6822	0.240215	20.6767	4.37689	4.73281	0.0992852	FALSE	-1.23296	5.18304	25.0787	4.65413	5.10244e-15	TRUE	abo	Depleted by UN only
FBgn0000032	NM_080178	Acph-1	Acph-1	68.9109	188.082	2.72935	328	98.906	73.0559	112.489	1.53977	1238	49.1202	80.7401	104.527	1.29461	937	62.5092	101.252	28.4797	0.281275	1943	58.6038	-0.0350988	71.59	6.1637	6.66856	0.851147	FALSE	-0.557558	7.99276	162.896	7.34869	2.70983e-05	TRUE	Acph-1	Not Depleted by UN
FBgn0000042	NM_001297986	Act5C	Act5C	1533.7	6211.74	4.05017	11434	59.1852	752.855	2131.44	2.83114	13119	61.0972	634.232	3398.39	5.35828	6887	76.5048	529.53	3625.69	6.847	11900	64.9745	-0.302583	2595.08	11.3416	11.9929	0.00690882	TRUE	0.409951	11.46	1733.74	10.7598	0.00297043	TRUE	Act5C	Not Depleted by UN
FBgn0000043	NM_078901	Act42A	Act42A	223.826	1090.03	4.86998	1587	65.6534	155.737	1078.29	6.92377	3025	83.143	113.51	622.012	5.47978	1119	102.005	85.3873	750.19	8.78573	1851	89.2213	-0.174761	394.827	8.62544	8.9639	0.132275	FALSE	0.248476	8.26861	246.292	7.94481	0.0789992	FALSE	Act42A	Not Depleted by UN
FBgn0000052	NM_164675	Pfas	ade2	22.2475	10.5843	0.475751	122	43.5851	21.1347	8.6745	0.410438	149	65.7902	30.0598	8.18187	0.272186	248	45.2626	27.0595	11.4889	0.424578	441	48.7671	1.52244	27.5042	4.78681	6.47597	6.16258e-24	TRUE	-1.93353	5.79503	15.012	3.91762	5.95536e-22	TRUE	Pfas	Depleted by UN & Up in nos-
FBgn0000053	NM_001298769	Gart	ade3	32.001	19.6425	0.613809	175	24.5259	17.4447	12.4982	0.716446	145	28.3031	13.5349	8.05905	0.595429	73	57.0569	13.6915	8.06676	0.58918	168	46.8839	0.13494	26.445	4.73037	5.7536	0.285346	FALSE	0.632043	5.59214	25.7007	4.68934	0.000607084	TRUE	Gart	Not Depleted by UN
FBgn0000057	NM_137452	adp	adp	26.8774	2.92827	0.108949	205	44.8225	28.9197	6.99206	0.241774	350	58.2026	31.7056	10.0677	0.317538	349	71.9886	30.9431	9.11264	0.294497	549	69.4534	0.497207	37.4392	5.23032	5.94402	0.000541858	TRUE	-0.983799	6.03304	35.5587	5.15618	2.41165e-10	TRUE	adp	Not Depleted by UN
FBgn0000063	NM_001275748	Mps1	Mps1	35.9566	56.2783	1.56517	145	38.9086	29.6975	39.3908	1.3264	159	47.0899	34.8288	36.3889	1.04479	177	35.9094	40.1689	29.0948	0.724312	455	43.3334	0.865636	27.475	4.78529	5.35263	4.72023e-09	TRUE	-3.34626	6.15125	40.294	5.33607	2.09415e-69	TRUE	Mps1	Depleted by UN & Up in nos-
FBgn0000064	NM_170262	Ald1	Ald	134.578	81.5192	0.605741	1214	28.8275	119.623	259.644	2.17052	1676	56.6238	93.2478	620.567	6.65503	605	83.6459	126.01	572.719	4.54503	1104	80.0144	-0.119703	294.571	8.20296	8.45981	0.278454	FALSE	0.424386	7.95061	175.153	7.4533	0.0035058	TRUE	Ald	Not Depleted by UN
FBgn0000077	NM_079905	amx	amx	29.7164	37.7548	1.2705	171	37.0693	36.3758	13.1942	0.362719	372	33.1116	39.8206	48.6801	1.22248	271	53.0931	45.7788	24.4918	0.535003	520	47.983	0.466917	41.0433	5.36259	5.10637	0.000138168	TRUE	-1.33275	5.75034	56.9307	5.83367	3.17058e-18	TRUE	amx	Depleted by UN only
FBgn0000083	NM_001275868	AnxB9	AnxB9	136.882	378.872	2.76787	905	58.334	61.8434	233.389	3.77387	947	47.0107	48.9521	172.815	3.53028	421	46.5523	47.7328	226.014	4.73499	862	46.5683	0.369189	137.554	7.1049	7.08613	0.000658684	TRUE	0.403845	7.1266	135.725	7.08561	0.00713336	TRUE	AnxB9	Not Depleted by UN
FBgn0000084	NM_001169333	AnxB10	AnxB10	30.9516	120.974	3.90849	261	67.3924	31.9678	94.92	2.96924	497	59.0238	28.8758	12.0013	0.415617	443	40.3352	29.0349	8.12223	0.27974	789	48.4626	0.897755	43.1058	5.43315	5.11024	0.000333867	TRUE	-3.64083	5.43705	44.12	5.46663	6.00859e-66	TRUE	AnxB10	Depleted by UN & Up in nos-
FBgn0000097	NM_001272979	aop	aop	37.5174	11.2641	0.300236	245	40.668	19.954	12.0688	0.604829	367	42.7246	23.1491	89.9724	3.88664	274	62.5136	31.0613	57.4702	1.85022	641	50.5431	0.14159	49.7508	5.63955	7.57636	0.259069	FALSE	-0.713212	6.49144	22.0053	4.46632	0.00245323	TRUE	aop	Not Depleted by UN
FBgn0000100	NM_001275273	RpLP0	RpLP0	1742.31	594.155	0.341016	11361	63.1645	781.123	41.5323	0.05317	25191	36.0703	1097.9	7.86862	0.00716701	17888	47.4361	1159.89	146.495	0.1263	28986	49.376	-0.490579	2145.66	11.0673	10.8925	1.15196e-05	TRUE	0.367846	10.8563	2054.29	11.0045	0.0335853	TRUE	RpLP0	Not Depleted by UN
FBgn0000109	NM_001299980	Aprt	Aprt	33.0894	43.659	1.31943	234	47.0056	26.5252	33.6604	1.269	217	61.7836	32.4709	80.6054	2.48239	231	68.7184	36.2291	79.7671	2.20174	429	67.8911	-0.127739	65.16	6.02813	5.09488	0.414659	FALSE	-0.282076	5.25665	69.7987	6.12719	0.0685053	FALSE	Aprt	Not Depleted by UN
FBgn0000114	NM_001273474	bru1	aret	433.209	26.4108	0.0609654	3859	31.7101	329.077	43.8457	0.133238	5333	39.8141	449.312	38.4793	0.0856405	5441	51.7236	627.261	71.4961	0.113981	9428	56.8039	1.92906	394.783	8.62528	9.45041	2.40845e-13	TRUE	-4.09479	9.50414	330.164	8.36748	7.55939e-95	TRUE	bru1	Depleted by UN & Up in nos-
FBgn0000115	NM_079374	Arl1	Arl1	69.4349	86.1986	1.24143	324	37.1812	73.7401	128.264	1.7394	428	53.2181	75.8584	256.827	3.38561	278	79.2326	59.2362	205.24	3.46478	484	66.8686	-0.0802169	132.485	7.05077	6.23969	0.493363	FALSE	-0.22016	6.86305	193.763	7.5989	0.153939	FALSE	Arl1	Not Depleted by UN
FBgn0000116	NM_168311	Argk1	Argk	183.645	128.491	0.69967	922	17.3912	199.514	215.962	1.08244	2800	23.7562	142.036	273.103	1.92277	1313	26.2929	118.255	364.735	3.0843	2467	28.7992	0.911774	82.2575	6.36383	6.85032	2.51134e-05	TRUE	-3.72038	6.31994	44.6613	5.48418	4.14842e-75	TRUE	Argk	Depleted by UN & Up in nos-
FBgn0000117	NM_134273	arm	arm	180.138	48.7641	0.270705	1632	39.0006	166.523	129.177	0.775728	2226	67.8601	144.008	348.132	2.41744	975	126.45	128.867	346.669	2.69013	2363	94.1194	-0.377545	430.421	8.74994	10.1494	0.00294805	TRUE	0.532446	8.99542	201.629	7.65627	0.00312568	TRUE	arm	Not Depleted by UN
FBgn0000119	NM_079998	arr	arr	11.1118	0.64719	0.0582435	79	22.3465	7.6533	2.82323	0.36889	158	20.769	11.7668	31.5095	2.67783	74	71.2302	8.92329	22.3035	2.49947	144	55.2754	0.216327	20.63	4.37365	6.68424	0.107301	FALSE	0.230768	5.57578	9.52933	3.26744	0.45096	FALSE	arr	Not Depleted by UN
FBgn0000139	NM_176558	ash2	ash2	28.3222	31.5254	1.1131	90	45.9394	36.3527	60.952	1.67668	176	65.5718	38.5238	60.4771	1.56986	110	76.4914	36.3531	34.423	0.946908	241	66.1072	-0.326818	72.1633	6.17519	6.70334	0.00176614	TRUE	0.145559	6.48388	59.7147	5.90243	0.338512	FALSE	ash2	Not Depleted by UN
FBgn0000140	NM_079764	asp	asp	92.0409	0.555036	0.00603032	1017	44.3836	76.0342	112.821	1.48382	1315	84.4605	76.1819	24.8432	0.326104	996	83.8657	52.1639	24.1175	0.462341	1295	88.0582	-0.0621668	63.2058	5.98427	8.28564	0.645681	FALSE	-0.602165	7.71388	38.912	5.28585	0.0338376	TRUE	asp	Not Depleted by UN
FBgn0000146	NM_057386	aub	aub	40.3827	7.48579	0.185371	216	31.692	48.5807	89.2753	1.83767	262	64.8568	31.5521	98.6083	3.12526	165	69.984	39.863	82.8283	2.07782	377	66.5055	-0.539074	55.5733	5.79891	6.96546	5.18082e-07	TRUE	-0.175658	6.8674	50.282	5.65484	0.421383	FALSE	aub	Not Depleted by UN
FBgn0000147	NM_057401	aurA	aurA	67.0298	146.727	2.18898	177	42.8124	71.4715	241.385	3.37735	432	48.563	64.8385	238.38	3.67652	302	40.3998	66.2488	218.619	3.29997	502	52.8206	0.366065	86.7275	6.44008	6.57688	0.00372233	TRUE	-0.580195	7.64989	161.799	7.33895	5.40428e-06	TRUE	aurA	Not Depleted by UN
FBgn0000150	NM_001300696	awd	awd	1662.53	3418.81	2.05639	6612	63.5994	1079.96	2646.28	2.45035	6223	50.3681	1308.77	1956.95	1.49526	8647	45.1445	1273.1	3763.12	2.95586	12472	51.9244	-0.108126	3560.42	11.7979	10.1388	0.396434	FALSE	-0.904639	10.2758	3468.08	11.76	6.23012e-07	TRUE	awd	Not Depleted by UN
FBgn0000152	NM_057429	Axs	Axs	18.3152	21.4771	1.17263	92	60.0227	16.7317	30.6964	1.83462	144	63.0363	16.3496	17.3719	1.06253	133	52.7121	16.5465	14.1639	0.856005	215	58.1278	0.348026	15.505	3.96394	4.90596	0.00967432	TRUE	-1.38563	5.28489	18.0247	4.17988	3.92006e-16	TRUE	Axs	Depleted by UN only
FBgn0000158	NM_057452	bam	bam	59.259	37.4317	0.631662	488	48.1308	41.5368	48.4746	1.16703	769	61.357	51.9749	37.1108	0.714013	652	65.443	42.9478	9.59807	0.223482	854	69.5823	2.06411	73.6283	6.20415	6.66185	2.51118e-48	TRUE	-0.851669	6.46221	57.6547	5.85187	7.9623e-10	TRUE	bam	Not Depleted by UN
FBgn0000163	NM_001042818	baz	baz	20.096	6.19809	0.308425	142	58.9951	16.1107	5.80165	0.360111	242	51.8356	18.3202	31.466	1.71756	147	93.8103	25.7683	13.6831	0.531004	415	79.9202	0.00605975	25.195	4.66078	7.16581	0.974674	FALSE	0.287635	5.75253	9.606	3.27888	0.381285	FALSE	baz	Not Depleted by UN
FBgn0000166	NM_169159	bcd	bcd	25.7582	0.222835	0.00865101	352	34.2865	14.346	0.613938	0.0427949	296	42.408	20.0274	30.5381	1.52482	306	70.5091	15.4099	13.2526	0.860005	455	59.2687	0.150134	95.5142	6.57915	7.48681	0.385119	FALSE	-5.08419	7.67337	105.701	6.7252	1.02543e-119	TRUE	bcd	Depleted by UN only
FBgn0000173	NM_001258734	ben	ben	214.256	560.446	2.61578	331	61.8286	246.965	485.498	1.96586	965	59.4751	263.182	609.706	2.31667	703	75.4196	270.592	456.293	1.68627	1238	64.7625	-0.224129	496.109	8.9548	8.25274	0.0582482	FALSE	0.104189	8.67632	652.211	9.34942	0.468018	FALSE	ben	Not Depleted by UN
FBgn0000181	NM_057505	bic	bic	761.67	1078.18	1.41555	4445	53.1617	678.555	959.572	1.41414	11122	62.4189	550.444	587.896	1.06804	7542	53.6281	555.122	1551.88	2.79556	12534	60.3044	-0.0413969	1331.24	10.3787	10.1772	0.750297	FALSE	-1.11675	10.5069	1483.3	10.5347	2.08098e-14	TRUE	bic	Depleted by UN only
FBgn0000183	NM_001273601	BicD	BicD	86.3602	18.1335	0.209976	287	48.41	82.0614	35.4557	0.432062	346	75.0059	65.0305	198.976	3.05973	334	74.4012	44.913	126.696	2.82092	319	75.0213	0.139923	76.0375	6.25054	7.93298	0.378036	FALSE	-0.488611	7.81056	64.2407	6.00766	0.0110288	TRUE	BicD	Not Depleted by UN
FBgn0000212	NM_168641	brm	brm	52.7089	15.8603	0.300903	201	28.4577	77.3024	79.8322	1.03273	274	52.2653	49.9732	268.708	5.37704	112	102.992	31.823	203.464	6.39361	231	65.057	-0.110757	121.355	6.92428	9.10379	0.45022	FALSE	1.07063	7.14355	32.9333	5.04585	0.00129009	TRUE	brm	Not Depleted by UN
FBgn0000221	NM_057553	brn	brn	15.0153	16.2304	1.08093	113	45.1934	20.4176	15.438	0.756112	208	53.587	19.1589	22.2985	1.16387	215	54.1872	19.4809	21.2456	1.09058	269	51.683	-0.0611736	22.9308	4.52549	4.60295	0.704795	FALSE	-0.50298	4.51959	20.2987	4.3504	0.00379535	TRUE	brn	Not Depleted by UN
FBgn0000228	NM_001273164	Nin	Bsg25D	46.9822	2.3586	0.0502019	294	28.1141	34.898	5.37785	0.154102	408	27.2566	48.069	38.3263	0.797317	255	59.4765	59.6078	16.3108	0.273635	1096	37.6006	-0.858186	278.602	8.12258	9.47932	2.76679e-10	TRUE	0.339087	7.07939	38.9227	5.28624	0.180498	FALSE	Bsg25D	Not Depleted by UN
FBgn0000229	NM_001169459	bsk	bsk	15.7472	3.52241	0.223685	62	39.4043	14.5867	6.4698	0.443541	54	52.502	17.1235	12.0984	0.706538	78	45.257	16.261	39.3225	2.41821	159	50.8388	0.340157	22.3417	4.48811	4.75376	0.0898183	FALSE	-3.10122	4.73304	21.3227	4.42107	5.99545e-54	TRUE	bsk	Depleted by UN only
FBgn0000239	NM_001299191	bur	bur	88.6713	112.045	1.2636	341	38.0777	81.3748	33.5595	0.412406	490	57.0141	101.889	199.682	1.9598	352	71.4407	129.287	67.2644	0.520271	901	59.189	-0.300349	161.051	7.33227	8.61988	0.00763448	TRUE	0.00846432	8.58269	151.196	7.24123	0.969742	FALSE	bur	Not Depleted by UN
FBgn0000244	NM_001170099	by	by	2.28711	1.90933	0.834823	7	60.5947	3.00334	17.5349	5.83845	19	39.004	1.658	2.63192	1.58741	7	74.1607	5.10055	2.46473	0.483228	21	70.7589	-1.70919	2.60333	1.43474	2.64658	1.4011e-11	TRUE	0.586236	3.31369	4.01667	2.04148	0.00610342	TRUE	by	Not Depleted by UN
FBgn0000247	NM_170430	ca	ca	14.2706	13.2268	0.926863	76	55.011	14.3692	15.5755	1.08395	118	63.7262	16.9284	5.8505	0.345602	158	47.6948	14.2674	8.28645	0.580796	299	55.1514	0.956644	12.0767	3.60605	5.94154	2.90543e-08	TRUE	-2.56764	4.70277	4.29467	2.13575	4.89309e-13	TRUE	ca	Depleted by UN & Up in nos-
FBgn0000250	NM_057595	cact	cact	222.231	112.66	0.506949	1084	44.7656	242.943	245.242	1.00947	1753	69.5578	229.257	1253.93	5.46954	1542	82.3576	189.486	836.264	4.41334	2871	72.108	-0.401963	453.143	8.82414	9.49555	6.51859e-05	TRUE	0.126874	9.16655	360.127	8.49276	0.45265	FALSE	cact	Not Depleted by UN
FBgn0000251	NM_001273712	cad	cad	97.2411	17.7498	0.182534	649	35.8439	74.1875	51.9714	0.700541	1089	35.6136	97.0356	265.19	2.73291	750	49.9907	103.245	134.589	1.30359	1299	54.8934	0.0358892	136.955	7.09861	7.89347	0.835918	FALSE	-0.259381	7.91085	125.312	6.97053	0.0908074	FALSE	cad	Not Depleted by UN
FBgn0000253	NM_001259347	Cam	Cam	1229.91	1560.65	1.26891	1838	47.4795	557.773	1864.29	3.34238	2470	70.8818	527.691	3103.96	5.88215	1300	86.6482	1046.02	4025.95	3.84882	2517	75.0353	-0.131149	1112.22	10.1194	10.3501	0.319979	FALSE	0.468082	10.0211	882.812	9.78613	0.00200227	TRUE	Cam	Not Depleted by UN
FBgn0000256	NM_001144312	capu	capu	14.7479	6.86398	0.465422	107	51.4815	20.553	15.1167	0.735496	218	65.8792	21.3968	1.60222	0.0748815	266	49.5365	22.3102	2.94944	0.132201	536	59.7608	1.66878	13.0233	3.71406	5.16	9.61976e-16	TRUE	-2.71496	4.31618	6.15467	2.64493	4.79835e-26	TRUE	capu	Depleted by UN & Up in nos-
FBgn0000257	NM_001272778	car	car	23.8188	5.03404	0.211348	124	36.8023	23.4644	7.26494	0.309615	231	40.9481	28.0549	13.4173	0.478252	152	46.7318	35.2308	7.16146	0.203273	334	49.1173	0.18102	24.4567	4.61804	5.85979	0.186245	FALSE	-1.27027	5.76457	20.7087	4.37911	1.35078e-17	TRUE	car	Depleted by UN only
FBgn0000259	NM_080762	CkIIŒ≤	CkIIbeta	210.52	211.391	1.00414	259	47.9631	178.89	351.511	1.96495	370	66.8701	217.934	67.9099	0.311608	344	60.7189	283.128	147.431	0.520721	654	66.2724	0.305759	130.564	7.02972	7.22308	0.00645212	TRUE	-2.29204	7.78197	193.43	7.59641	6.6771e-45	TRUE	CkIIbeta	Depleted by UN only
FBgn0000261	NM_080483	Cat	Cat	18.8904	35.2886	1.86807	142	24.5769	25.8847	155.492	6.00712	437	28.89	23.697	110.341	4.65631	199	36.3116	27.8884	84.2117	3.01959	426	28.2657	-0.388482	56.0042	5.81004	6.47663	0.00151369	TRUE	0.234445	6.18049	46.162	5.53176	0.188414	FALSE	Cat	Not Depleted by UN
FBgn0000273	NM_205950	Pka-C1	Pka-C1	52.3698	74.1504	1.4159	270	52.5369	36.5499	126.677	3.46587	414	70.1293	44.8303	101.344	2.26061	278	95.6706	46.5493	42.6401	0.91602	509	83.5145	-0.264089	54.2383	5.7639	7.84295	0.0166687	TRUE	0.450367	7.11063	32.8907	5.04399	0.0445328	TRUE	Pka-C1	Not Depleted by UN
FBgn0000283	NM_169632	Cp190	Cp190	126.595	2.90455	0.0229437	463	34.0411	107.609	10.5175	0.0977376	677	44.404	133.794	124.264	0.928768	375	93.6894	118.05	73.9175	0.626155	834	66.1214	-0.282219	197.12	7.62366	9.41088	0.0253585	TRUE	0.798526	8.60393	116.813	6.8693	0.00125378	TRUE	Cp190	Not Depleted by UN
FBgn0000286	NM_175963	Cf2	Cf2	52.7943	12.3042	0.233058	311	38.1999	49.0551	5.47337	0.111576	475	33.294	59.662	8.13522	0.136355	567	42.142	81.013	8.77479	0.108313	1323	43.025	0.906185	19.2858	4.27693	5.72263	5.37441e-07	TRUE	-5.3269	4.95942	9.33067	3.23736	1.66832e-88	TRUE	Cf2	Depleted by UN & Up in nos-
FBgn0000289	NM_001103835	cg	cg	103.466	75.5897	0.730578	427	33.3774	117.299	75.5322	0.643931	611	41.0709	117.849	212.657	1.80449	358	77.7739	122.288	120.986	0.989352	785	61.2305	-0.10246	126.382	6.98278	8.62271	0.400129	FALSE	-0.308265	7.99349	83.6313	6.3877	0.0860026	FALSE	cg	Not Depleted by UN
FBgn0000308	NM_205913	chic	chic	768.7	1313.93	1.70929	2032	54.5445	580.102	665.652	1.14748	2688	66.0085	668.652	799.824	1.19617	2518	64.957	689.543	1602.63	2.32419	4269	60.9473	-0.171202	876.74	9.77617	9.40621	0.199044	FALSE	-0.0156948	9.44492	924.807	9.85316	0.923081	FALSE	chic	Not Depleted by UN
FBgn0000316	NM_057682	cin	cin	54.8583	18.8395	0.343422	323	29.1161	73.9823	52.1867	0.705395	414	50.8813	61.6477	186.927	3.03218	225	89.206	57.3164	133.25	2.32481	504	60.9869	-0.371264	145.059	7.18149	7.93783	0.00189415	TRUE	0.370974	7.82011	134.68	7.07446	0.0202281	TRUE	cin	Not Depleted by UN
FBgn0000317	NM_001299021	ck	ck	17.896	5.58426	0.31204	174	30.473	12.2207	2.25805	0.184773	341	21.4886	14.0861	41.2001	2.92488	118	79.9732	11.9855	19.2512	1.60621	379	42.2042	-0.0348102	31.3067	4.973	7.5709	0.849225	FALSE	1.01774	6.73211	17.8947	4.1695	0.000647803	TRUE	ck	Not Depleted by UN
FBgn0000318	NM_001273169	cl	cl	177.149	325.029	1.83478	968	62.3466	169.813	158.951	0.936036	1257	69.6579	206.655	265.306	1.28381	1508	62.3035	172.254	433.81	2.51843	2455	64.4451	-0.563206	473.126	8.88639	7.42095	1.64336e-06	TRUE	-0.346407	7.65493	526.336	9.04011	0.040673	TRUE	cl	Not Depleted by UN
FBgn0000319	NM_206728	Chc	Chc	77.0074	255.101	3.31268	256	71.8203	68.1526	171.425	2.51531	493	55.298	45.9608	160.322	3.48824	217	81.9627	48.5901	124.646	2.56525	627	65.8286	-0.0665761	116.461	6.86494	9.09666	0.649161	FALSE	0.657181	8.00504	54.9333	5.78223	0.0075556	TRUE	Chc	Not Depleted by UN
FBgn0000326	NM_080523	clt	clt	17.4456	20.3485	1.1664	44	56.8715	22.2911	26.0722	1.16962	89	63.8335	23.6727	24.4617	1.03333	101	69.6452	23.9692	12.0292	0.501861	189	61.105	-0.583666	31.3225	4.97373	5.49903	2.41717e-07	TRUE	0.312103	5.68089	35.3973	5.14964	0.0458791	TRUE	clt	Not Depleted by UN
FBgn0000330	NM_001272373	cm	cm	33.28	75.8839	2.28016	168	58.2152	40.3345	122.679	3.04155	327	52.8647	29.9012	92.3026	3.08691	195	70.3744	28.8749	54.3403	1.88192	448	57.3014	-0.27681	60.7683	5.92762	6.07342	0.0164244	TRUE	0.284693	6.37033	73.39	6.19948	0.0479759	TRUE	cm	Not Depleted by UN
FBgn0000339	NM_001273566	cni	cni	76.1511	175.349	2.30264	286	83.5891	70.8781	103.294	1.45735	483	66.6034	89.631	127.988	1.42794	609	64.9623	103.395	110.15	1.06533	1097	61.827	-0.0698158	112.237	6.8117	6.03724	0.660926	FALSE	-0.185127	6.97744	210.301	7.717	0.28474	FALSE	cni	Not Depleted by UN
FBgn0000346	NM_080138	comt	comt	4.6383	2.82729	0.609553	23	27.012	1.20159	1.58049	1.31533	14	44.2436	1.72125	6.97492	4.05224	10	51.3875	2.30396	4.08042	1.77104	16	49.6511	-1.31855	5.10833	2.38082	3.62945	2.41633e-12	TRUE	-0.359123	3.6467	4.93933	2.33323	0.121585	FALSE	comt	Not Depleted by UN
FBgn0000351	NM_078770	cort	cort	57.7944	77.1201	1.33439	210	50.3275	70.9357	115.047	1.62185	420	44.3579	60.9712	4.88914	0.0801877	430	28.7648	79.3518	271.171	3.41733	1188	34.8729	1.32742	40.7042	5.35064	5.40333	3.29138e-10	TRUE	-5.19182	4.44112	16.616	4.06316	3.45908e-88	TRUE	cort	Depleted by UN & Up in nos-
FBgn0000352	NM_057744	cos	cos	29.1962	0	0	179	30.7409	22.9194	7.98816	0.348532	168	59.6419	20.96	68.23	3.25525	125	104.149	11.4876	62.3484	5.42743	155	76.0921	-0.435764	52.76	5.7241	7.72135	0.00112465	TRUE	0.6354	6.86623	29.896	4.9067	0.00501936	TRUE	cos	Not Depleted by UN
FBgn0000370	NM_165374	crc	crc	213.581	19.0527	0.0892064	984	70.394	141.285	31.7873	0.224987	1710	76.3775	107.437	8.24546	0.0767467	645	100.061	115.134	4.83114	0.041961	1074	88.4863	-0.750274	203.469	7.66938	8.27709	1.38781e-10	TRUE	0.248586	8.58509	254.794	7.99375	0.103036	FALSE	crc	Not Depleted by UN
FBgn0000376	NM_166951	crm	crm	51.8996	11.6899	0.225241	425	53.9438	42.9054	6.64595	0.154898	850	52.0146	50.7254	90.4741	1.78361	811	75.1091	47.2501	50.6862	1.07272	1503	67.3536	-0.0553525	73.4942	6.20152	7.77917	0.746267	FALSE	-0.0601929	7.08831	42.9787	5.4289	0.798849	FALSE	crm	Not Depleted by UN
FBgn0000377	NM_057770	crn	crn	23.1189	20.1166	0.870137	107	27.4075	37.5136	48.9457	1.30474	168	46.7468	30.4139	83.227	2.73648	90	73.3423	25.665	68.1123	2.6539	202	50.9427	-0.352173	75.3208	6.23689	7.16309	0.00226661	TRUE	0.500636	6.18608	39.2133	5.29695	0.00317244	TRUE	crn	Not Depleted by UN
FBgn0000382	NM_057783	csw	csw	26.0296	5.49885	0.211254	88	74.7232	24.2904	41.1975	1.69604	190	81.847	26.7651	51.2131	1.91342	154	93.9903	24.7527	16.2783	0.657636	251	85.8163	0.0388796	45.3067	5.50483	7.30619	0.847265	FALSE	0.384406	6.38472	22.9413	4.52615	0.16718	FALSE	csw	Not Depleted by UN
FBgn0000384	NM_001273767	cta	cta	42.8881	4.67229	0.108941	959	34.3165	33.9625	2.79843	0.0823975	1192	62.6734	41.8073	49.3296	1.17993	993	83.2925	43.3262	26.9727	0.622549	2228	68.7127	-0.266078	110.391	6.78778	7.57219	0.0343798	TRUE	0.179415	8.51307	209.285	7.71001	0.213252	FALSE	cta	Not Depleted by UN
FBgn0000394	NM_080525	cv	cv	16.1311	2.60045	0.161207	108	33.8624	14.901	12.9645	0.870044	184	28.4876	15.3634	5.89495	0.3837	147	35.7339	20.8884	19.5248	0.934718	404	36.2724	0.522514	16.0583	4.01421	4.18109	0.00477378	TRUE	-2.83226	3.70062	11.6107	3.54975	1.70531e-35	TRUE	cv	Depleted by UN & Up in nos-
FBgn0000404	NM_001259795	CycA	CycA	777.936	312.434	0.401619	3546	57.1886	561.277	152.753	0.272152	5776	65.8883	401.112	4375.64	10.9088	2608	104.854	264.715	3493.07	13.1956	3501	104.987	-0.0891285	886.765	9.79257	10.7884	0.406971	FALSE	-0.346165	10.794	828.007	9.69367	0.0866548	FALSE	CycA	Not Depleted by UN
FBgn0000405	NM_166555	CycB	CycB	1480.81	25.9723	0.0175393	10014	40.0884	1020.5	1838.07	1.80114	11943	62.4679	712.078	8418.96	11.8231	6701	81.1048	460.768	6202.7	13.4617	8383	76.7686	0.367501	1535.03	10.5841	11.5627	0.00294929	TRUE	0.0846332	11.9402	1839.26	10.845	0.673274	FALSE	CycB	Not Depleted by UN
FBgn0000412	NM_169262	D1	D1	218.135	43.0655	0.197426	1521	35.3366	242.141	137.092	0.566166	1496	57.3885	244.167	812.07	3.32588	1002	85.207	202.859	662.873	3.26766	2194	65.0364	-0.338057	548.967	9.10084	9.56762	0.0131121	TRUE	0.361505	8.60903	291.201	8.18637	0.0187541	TRUE	D1	Not Depleted by UN
FBgn0000414	NM_079395	Dab	Dab	22.1999	0.162392	0.00731499	147	37.2768	20.6084	0.857537	0.0416109	198	52.8603	27.4979	18.448	0.670888	208	81.3164	21.9354	16.1714	0.737229	483	70.1207	-0.191873	25.2292	4.66273	7.407	0.182447	FALSE	0.298796	5.60158	7.19133	2.86618	0.466172	FALSE	Dab	Not Depleted by UN
FBgn0000426	NM_078984	SmF	SmF	176.307	380.512	2.15824	679	47.5575	205.965	244.731	1.18822	1004	44.4273	254.679	486.93	1.91194	868	56.0424	201.066	545.14	2.71125	1650	50.1882	-0.116629	440.311	8.78271	6.67947	0.440672	FALSE	0.00688759	6.953	495.879	8.95413	0.979768	FALSE	SmF	Not Depleted by UN
FBgn0000447	NM_134311	Dhod	Dhod	60.6842	85.2018	1.40402	110	67.5324	69.0025	134.078	1.94309	278	55.2691	72.8114	73.3026	1.00675	294	55.1882	66.0792	56.0545	0.848293	555	52.1536	0.0106803	100.872	6.65781	6.65652	0.934899	FALSE	0.185573	6.63553	96.7987	6.5984	0.244733	FALSE	Dhod	Not Depleted by UN
FBgn0000454	NM_169558	Dip-B	Dip-B	138.949	251.662	1.81119	464	65.3286	268.107	1424.68	5.31387	3318	63.3503	139.055	113.045	0.812952	1100	40.2406	125.106	186.629	1.49177	1557	52.8105	1.42626	131.915	7.04456	7.38638	3.57474e-20	TRUE	-3.69027	7.4672	112.485	6.81487	9.21345e-100	TRUE	Dip-B	Depleted by UN & Up in nos-
FBgn0000455	NM_001300377	Dip-C	Dip-C	27.5636	37.5339	1.36172	81	59.2056	30.2617	33.0845	1.09328	167	47.3718	32.245	49.8824	1.54698	123	48.2222	30.2313	27.3912	0.906053	224	43.0699	0.0137973	44.6883	5.48505	5.90925	0.918712	FALSE	-0.082993	5.66862	36.8273	5.20662	0.620054	FALSE	Dip-C	Not Depleted by UN
FBgn0000463	NM_057916	Dl	Dl	49.7654	0.987215	0.0198374	333	27.6254	35.753	12.5922	0.352199	428	52.2896	28.0039	370.378	13.2259	194	90.4755	30.7676	329.215	10.7001	533	71.0843	-0.426819	81.1583	6.34444	8.36189	0.000731777	TRUE	0.306645	6.20995	18.5373	4.22012	0.301366	FALSE	Dl	Not Depleted by UN
FBgn0000479	NM_166968	dnc	dnc	49.8199	0.0926814	0.00186033	238	35.1664	43.1422	6.2135	0.144024	224	72.5089	43.5805	16.8906	0.387573	167	71.1356	40.4325	14.9979	0.370935	207	73.1286	0.371517	37.6933	5.24006	6.78776	0.00910283	TRUE	-0.398164	5.46355	14.146	3.83248	0.113773	FALSE	dnc	Not Depleted by UN
FBgn0000482	NM_057938	dor	dor	10.4798	21.2697	2.0296	14	54.6796	12.5616	12.605	1.00345	44	59.0166	9.5013	23.6022	2.48411	41	58.4165	8.87067	15.0861	1.70067	53	55.5604	-0.0225007	22.46	4.4957	5.83819	0.865545	FALSE	0.690769	5.27738	15.0833	3.92442	0.000352149	TRUE	dor	Not Depleted by UN
FBgn0000499	NM_078563	dsh	dsh	57.557	21.2571	0.369323	272	36.9244	57.8181	25.4871	0.440815	294	53.1563	57.5398	188.532	3.27654	185	77.9554	63.4451	113.519	1.78924	431	63.1097	-0.229009	78.4217	6.29502	7.48316	0.0289992	TRUE	0.053367	6.83134	49.0673	5.61963	0.768587	FALSE	dsh	Not Depleted by UN
FBgn0000520	NM_057990	dwg	dwg	24.6897	2.6445	0.107109	80	35.0671	38.2242	8.00025	0.209298	152	47.4209	39.8153	12.9406	0.325016	151	57.9377	38.4055	6.88487	0.179268	173	57.2892	0.767661	34.685	5.12039	5.69272	4.97097e-10	TRUE	-0.905813	5.54015	28.618	4.84388	2.17321e-08	TRUE	dwg	Not Depleted by UN
FBgn0000524	NM_078509	dx	dx	50.4378	3.10292	0.0615197	84	35.5001	38.6562	2.39371	0.061923	209	49.947	51.4912	16.4126	0.318746	179	63.1852	50.9377	16.4798	0.323529	324	71.0136	0.659212	44.2	5.46923	6.95501	1.24584e-05	TRUE	-2.57395	6.8986	36.1587	5.18025	2.53039e-31	TRUE	dx	Depleted by UN & Up in nos-
FBgn0000533	NM_001275668	ea	ea	33.2684	1.46175	0.043938	209	26.7445	44.7131	4.69852	0.105081	357	32.9058	58.9047	75.7363	1.28574	344	50.6389	41.3318	54.5867	1.32069	567	44.8056	-0.176582	95.1767	6.57405	6.66484	0.109885	FALSE	-0.289267	6.39246	76.3027	6.25555	0.0557173	FALSE	ea	Not Depleted by UN
FBgn0000536	NM_001258777	eas	eas	19.704	56.5627	2.87062	115	54.6452	17.3145	22.7926	1.31639	217	52.6519	26.1247	49.4013	1.89098	155	68.7107	27.6039	34.326	1.24352	276	61.996	0.0141015	42.6658	5.41839	6.1689	0.923522	FALSE	-0.470153	6.96117	69.4107	6.11916	0.00152889	TRUE	eas	Not Depleted by UN
FBgn0000541	NM_001274259	E(bx)	E(bx)	88.0453	7.21715	0.0819708	320	30.1128	56.3805	32.5405	0.577158	242	53.1032	69.6117	128.342	1.84369	308	38.6741	52.8075	100.407	1.90138	601	46.0078	-0.145984	89.0525	6.4782	9.16154	0.291663	FALSE	0.396101	8.1869	44.4213	5.47642	0.215488	FALSE	E(bx)	Not Depleted by UN
FBgn0000543	NM_139450	ecd	ecd	27.598	35.0119	1.26864	155	56.6789	40.2874	75.6423	1.87757	264	64.9255	38.397	21.222	0.552699	283	44.3177	36.0665	20.7799	0.576157	374	51.8177	0.133331	35.175	5.14057	5.86028	0.30702	FALSE	-1.29235	5.70916	28.8067	4.85333	8.07834e-18	TRUE	ecd	Depleted by UN only
FBgn0000546	NM_001169590	EcR	EcR	25.0631	3.84676	0.153483	191	31.7957	16.856	4.77402	0.283224	315	44.5078	15.4042	61.4412	3.98862	130	99.0368	20.0909	44.5765	2.21874	343	66.017	-0.122585	43.1875	5.43588	7.13338	0.354093	FALSE	0.369532	6.31032	24.5907	4.62589	0.129853	FALSE	EcR	Not Depleted by UN
FBgn0000547	NM_001273084	ed	ed	51.4799	41.6144	0.808362	334	44.5141	27.7553	31.0245	1.11779	414	60.2677	23.7755	316.337	13.3051	141	117.069	21.8333	311.616	14.2725	410	79.1254	-0.172094	88.6875	6.47228	8.83551	0.190824	FALSE	0.792466	7.26042	31.2193	4.96898	0.00855802	TRUE	ed	Not Depleted by UN
FBgn0000559	NM_165394	eEF2	EF2	1406.5	957.978	0.68111	2783	72.0754	1472.6	616.873	0.418901	7255	63.352	1256.09	686.993	0.546928	5092	70.7792	1079.28	920.938	0.853286	10393	64.8558	-0.0909848	2904.4	11.5041	12.7573	0.421518	FALSE	0.555933	12.3138	2116.36	11.0474	0.000649787	TRUE	eEF2	Not Depleted by UN
FBgn0000562	NM_166623	egl	egl	46.6696	8.16409	0.174934	240	43.9883	37.9143	43.9032	1.15796	273	78.0838	33.6156	40.3043	1.19898	294	57.4223	34.0038	41.4028	1.21759	457	61.9852	1.28983	33.4958	5.07021	6.68024	1.15364e-07	TRUE	-2.74724	6.38371	22.2127	4.47979	5.23433e-28	TRUE	egl	Depleted by UN & Up in nos-
FBgn0000565	NM_168623	MsrA	Eip71CD	44.1173	40.5469	0.919071	429	20.9937	48.7458	17.3774	0.356491	607	17.1403	28.6077	0	0	366	21.0979	55.0316	20.5627	0.373653	1162	19.9655	-0.611707	49.0483	5.61907	5.11765	0.000899728	TRUE	-5.12839	3.15275	11.486	3.53431	1.97572e-54	TRUE	Eip71CD	Depleted by UN only
FBgn0000566	NM_001299649	Cth	Eip55E	89.2962	214.551	2.40269	143	89.8564	99.7879	135.942	1.36231	491	66.9311	106.539	168.291	1.57961	504	59.0441	107.338	152.151	1.41749	1117	56.9057	0.0864487	160.132	7.32402	7.3588	0.414151	FALSE	-0.0972359	7.55919	179.392	7.48778	0.501071	FALSE	Eip55E	Not Depleted by UN
FBgn0000568	NM_001259893	Eip75B	Eip75B	22.2463	16.8221	0.756175	189	33.8279	3.07315	7.78349	2.53274	91	31.8914	10.3913	2.43905	0.234721	286	27.4457	7.13744	3.55214	0.497677	303	27.9265	1.26841	8.08333	3.03269	5.17921	1.4427e-13	TRUE	-4.61925	2.0536	0.770667	-0.199808	1.13763e-28	TRUE	Eip75B	Depleted by UN & Up in nos-
FBgn0000575	NM_079152	emc	emc	45.5442	118.343	2.59842	216	40.4725	21.5931	65.5693	3.03659	208	44.9265	27.0713	34.3316	1.26819	138	55.0996	48.3563	104.159	2.154	435	48.3459	-0.0491485	81.7875	6.35557	7.11153	0.797431	FALSE	-0.933847	6.17182	43.072	5.43202	1.36448e-09	TRUE	emc	Not Depleted by UN
FBgn0000578	NM_001299673	ena	ena	52.9647	41.485	0.783258	356	36.6164	35.1911	14.3506	0.40779	372	38.5865	46.6512	157.858	3.38378	337	65.9766	55.5005	105.957	1.90912	871	47.8089	-0.222875	54.3483	5.76682	7.44537	0.075247	FALSE	0.382884	5.61682	16.4047	4.0448	0.153218	FALSE	ena	Not Depleted by UN
FBgn0000579	NM_164434	Eno	Eno	559.265	1471.61	2.63132	1570	75.4312	618.321	1279.41	2.06917	5831	58.4604	587.226	440.689	0.750458	5539	47.6076	610.379	532.267	0.872027	8884	53.516	0.748449	617.691	9.27097	9.54731	9.75821e-06	TRUE	-2.74688	10.4747	972.225	9.9253	2.45832e-60	TRUE	Eno	Depleted by UN & Up in nos-
FBgn0000581	NM_001273968	E(Pc)	E(Pc)	52.5009	2.88604	0.0549711	246	46.6948	49.0895	4.35151	0.0886446	380	54.4963	68.0582	13.8777	0.203909	393	79.2939	56.8205	10.9026	0.191878	836	65.4754	0.127847	51.7817	5.69715	8.63004	0.433043	FALSE	-0.284386	6.97183	15.7593	3.98726	0.450884	FALSE	E(Pc)	Not Depleted by UN
FBgn0000611	NM_001272663	exd	exd	87.2503	35.3307	0.404935	842	35.0021	46.9644	68.5498	1.45961	1086	46.8138	31.4361	573.916	18.2566	454	97.5318	37.1459	454.588	12.2379	1061	70.4748	-0.309015	167.227	7.38652	8.369	0.00639987	TRUE	0.553342	7.79837	117.019	6.87183	0.000819526	TRUE	exd	Not Depleted by UN
FBgn0000615	NM_001169747	exu	exu	485.71	1409.4	2.90173	3505	39.5284	499.175	113.856	0.228089	7030	20.1826	516.738	25.883	0.0500893	5428	23.9105	775.109	31.4601	0.040588	15459	24.3966	1.82041	281.118	8.13554	8.5659	2.97584e-25	TRUE	-3.9856	8.13491	165.513	7.37168	4.91782e-108	TRUE	exu	Depleted by UN & Up in nos-
FBgn0000617	NM_078667	Taf9	e(y)1	35.9226	20.8471	0.580333	202	32.0142	37.0926	65.2829	1.76	236	41.1688	47.1861	62.2829	1.31994	205	53.3074	39.316	43.4864	1.10607	447	47.6922	-0.248444	96.9983	6.60137	6.3241	0.0593528	FALSE	-0.271692	5.8621	70.072	6.13282	0.0886508	FALSE	e(y)1	Not Depleted by UN
FBgn0000618	NM_080107	e(y)2	e(y)2	71.7349	134.481	1.87469	159	57.3302	85.346	144.731	1.69582	348	44.482	97.5052	166.211	1.70464	323	51.4449	63.1492	177.28	2.80733	533	46.7652	-0.33971	114.953	6.84615	4.92888	0.0508969	FALSE	-0.194265	5.45356	154.939	7.27648	0.359033	FALSE	e(y)2	Not Depleted by UN
FBgn0000629	NM_079297	E(z)	E(z)	40.4345	28.9076	0.714924	137	35.5096	59.8026	80.9717	1.35398	379	66.7234	52.5188	12.4524	0.237104	437	41.0365	63.678	34.3178	0.538927	586	47.5871	-0.141344	37.88	5.24717	6.11831	0.496836	FALSE	-5.05306	4.92962	14.6047	3.8782	1.2063e-90	TRUE	E(z)	Depleted by UN only
FBgn0000662	NM_079008	fl(2)d	fl(2)d	62.0724	26.5343	0.427474	254	30.3837	57.9026	43.3569	0.74879	354	40.4045	59.0811	180.451	3.0543	152	75.078	73.1622	84.3609	1.15307	417	51.5601	-0.00386401	110.588	6.79035	7.80835	0.979768	FALSE	0.359392	7.31757	77.6073	6.27998	0.0463068	TRUE	fl(2)d	Not Depleted by UN
FBgn0000709	NM_080358	fliI	fliI	36.4734	10.9869	0.30123	117	37.9746	36.2534	4.71313	0.130005	246	37.3104	53.0539	9.00212	0.169679	260	49.0613	67.7848	3.59901	0.0530947	523	45.0076	0.142694	36.4008	5.18986	7.11517	0.267685	FALSE	-0.819911	6.37151	20.21	4.34412	0.00032596	TRUE	fliI	Not Depleted by UN
FBgn0000711	NM_001272478	flw	flw	39.3754	49.9133	1.26763	108	45.9483	40.2818	151.138	3.75203	217	56.3607	34.922	187.757	5.37647	96	82.9579	42.7662	125.84	2.94252	206	66.3209	-0.293896	54.57	5.77268	6.66308	0.00793782	TRUE	0.555396	6.18627	39.6193	5.31177	0.00589868	TRUE	flw	Not Depleted by UN
FBgn0000719	NM_001272855	fog	fog	33.4506	95.7618	2.86279	104	71.5733	21.9982	19.8252	0.901218	257	72.1694	22.56	109.416	4.84999	157	80.77	22.3878	66.1368	2.95415	284	86.0831	0.2546	30.8358	4.95121	6.33376	0.0600758	FALSE	-0.621217	5.80254	18.8067	4.24082	0.00423317	TRUE	fog	Not Depleted by UN
FBgn0000721	NM_058139	for	for	60.7401	18.8114	0.309703	542	55.2462	74.2567	28.7933	0.387753	871	77.8603	56.4924	121.291	2.14703	533	105.452	47.3345	70.7687	1.49508	976	89.8606	-0.429126	217.21	7.76361	9.29785	0.00078852	TRUE	0.720437	8.40538	117.345	6.87584	0.00230746	TRUE	for	Not Depleted by UN
FBgn0000808	NM_001316623	gd	gd	9.53747	4.72476	0.495389	54	65.4297	7.90382	2.0892	0.264328	62	65.9511	10.9408	2.52436	0.230729	83	66.6511	10.6311	0.242029	0.0227661	134	70.278	0.510818	7.07167	2.84231	3.3002	0.0265994	TRUE	-1.48211	4.39151	13.178	3.73097	1.1205e-16	TRUE	gd	Depleted by UN & Up in nos-
FBgn0000810	NM_058143	fs(1)K10	fs(1)K10	22.6869	1.60335	0.0706728	64	45.0945	15.7402	6.8102	0.432664	144	73.1072	14.9453	77.676	5.19734	90	99.5736	10.8806	52.113	4.78955	166	84.1341	-0.176011	36.3617	5.18831	6.50546	0.143778	FALSE	0.725127	5.83905	23.0753	4.53452	0.000342797	TRUE	fs(1)K10	Not Depleted by UN
FBgn0000826	NM_058144	png	png	110.675	75.5436	0.682569	602	62.3026	122.158	71.7698	0.587517	753	73.2239	110.063	19.572	0.177826	1073	42.2143	130.899	68.4549	0.522961	1807	52.0931	0.294622	78.0125	6.28748	5.73896	0.18248	FALSE	-4.02417	5.53594	54.1893	5.7626	3.95979e-90	TRUE	png	Depleted by UN only
FBgn0000927	NM_058145	fs(1)Ya	fs(1)Ya	157.656	108.586	0.688755	600	59.2243	231.109	324.947	1.40603	1883	57.9178	198.683	7.28718	0.0366774	1608	37.8449	246.82	10.5712	0.0428298	3571	44.0775	2.37896	124.734	6.96387	7.5618	6.16258e-24	TRUE	-5.04721	6.59894	51.468	5.6884	2.13643e-137	TRUE	fs(1)Ya	Depleted by UN & Up in nos-
FBgn0000996	NM_080139	dup	dup	156.401	18.243	0.116643	994	28.3108	143.59	566.239	3.94343	1369	60.5428	115.842	847.708	7.31783	688	72.3191	107.15	434.737	4.05727	1631	56.0494	-0.55606	208.434	7.70414	8.83425	5.36082e-08	TRUE	0.246915	8.53978	165.855	7.37465	0.224794	FALSE	dup	Not Depleted by UN
FBgn0001078	NM_001316437	ftz-f1	ftz-f1	52.0076	51.608	0.992317	292	55.7397	39.1576	9.24313	0.236049	564	51.5938	51.3577	140.092	2.72777	398	90.447	71.6218	51.3867	0.717472	904	74.9446	-0.129941	80.6867	6.33605	8.46676	0.373399	FALSE	0.362782	7.10186	31.0167	4.95962	0.213339	FALSE	ftz-f1	Not Depleted by UN
FBgn0001079	NM_058151	fu	fu	19.4218	1.93089	0.0994185	224	29.091	19.8697	13.1432	0.661466	369	34.7131	15.2384	70.892	4.65221	91	103.905	11.9655	50.7413	4.24064	235	72.0544	-0.466497	48.6242	5.60657	7.01035	7.02869e-06	TRUE	0.16161	6.06557	25.2293	4.66274	0.509152	FALSE	fu	Not Depleted by UN
FBgn0001084	NM_058152	fy	fy	10.2609	2.46343	0.24008	66	20.7736	18.7204	5.55305	0.296631	134	32.1082	15.8978	23.1526	1.45634	99	48.9344	19.3948	12.6994	0.65478	229	41.6161	0.110351	24.1458	4.59966	4.75169	0.483318	FALSE	-1.02925	5.00877	26.1827	4.71604	4.29714e-11	TRUE	fy	Depleted by UN only
FBgn0001086	NM_058153	fzy	fzy	114.372	1.58109	0.0138241	971	27.8177	143.537	632.443	4.40614	1498	54.289	78.7738	556.692	7.06697	508	113.191	58.8138	469.918	7.98993	1109	83.0983	-0.277143	284.707	8.15384	8.81878	0.010553	TRUE	0.651572	8.16106	183.154	7.5177	0.000559	TRUE	fzy	Not Depleted by UN
FBgn0001087	NM_001272599	g	g	53.5203	5.19945	0.097149	190	35.8395	40.9624	16.0248	0.391206	192	64.7188	35.4122	70.8103	1.9996	165	70.5388	36.1671	44.4886	1.23009	312	64.4189	-0.0343575	48.7908	5.61149	7.22093	0.828627	FALSE	-0.213675	6.83842	35.2073	5.1419	0.34286	FALSE	g	Not Depleted by UN
FBgn0001091	NM_080369	Gapdh1	Gapdh1	426.741	942.357	2.20826	2896	89.449	524.173	1064.81	2.03142	9613	59.6557	503.629	250.759	0.497904	8703	46.404	482.657	449.612	0.931534	11991	56.3197	0.545788	473.594	8.88781	8.68322	7.33474e-06	TRUE	-3.14892	9.13165	529.637	9.04913	2.6073e-71	TRUE	Gapdh1	Depleted by UN & Up in nos-
FBgn0001092	NM_080714	Gapdh2	Gapdh2	1162.5	2967.36	2.55256	2740	90.7244	1769.02	6190.29	3.49927	15757	44.9592	1384.08	107.935	0.0779835	12442	33.7328	1750.02	461.372	0.263638	26885	41.3639	0.727001	886.469	9.79209	9.60191	0.00122158	TRUE	-5.01337	9.78089	798.275	9.64092	1.09476e-137	TRUE	Gapdh2	Depleted by UN & Up in nos-
FBgn0001098	NM_079746	Gdh	Gdh	103.641	138.173	1.33318	483	80.7997	99.674	56.8163	0.570021	1281	61.0602	80.423	260.557	3.23983	746	85.5448	66.4987	243.081	3.65543	1434	71.4004	-0.646409	237.676	7.89346	8.64964	5.53197e-11	TRUE	0.335489	7.87282	139.195	7.122	0.0438379	TRUE	Gdh	Not Depleted by UN
FBgn0001104	NM_058154	GŒ±i	Galphai	151.357	36.9888	0.244381	572	23.4218	140.44	49.4986	0.352455	719	36.0046	128.106	655.678	5.11824	290	93.221	132.678	374.556	2.82305	657	62.7236	-0.483455	311.512	8.28361	9.01921	1.78535e-05	TRUE	0.202286	8.2194	182.289	7.51088	0.300029	FALSE	Galphai	Not Depleted by UN
FBgn0001105	NM_206737	GŒ≤13F	Gbeta13F	176.155	60.537	0.343658	692	29.4634	225.573	256.908	1.13891	895	50.3416	229.986	502.572	2.18523	698	53.5163	218.315	412.524	1.88958	1274	50.0647	-0.264145	305.718	8.25653	9.26143	0.017379	TRUE	0.0195919	8.59428	219.43	7.77827	0.911223	FALSE	Gbeta13F	Not Depleted by UN
FBgn0001108	NM_079337	DCTN1-p150	DCTN1-p150	37.1132	26.4799	0.713491	134	61.6143	47.4334	46.5282	0.980916	268	67.8825	58.2099	6.5563	0.112632	353	49.4499	55.6089	8.83347	0.15885	486	56.4948	0.499393	38.9117	5.28583	7.04521	3.15498e-05	TRUE	-2.33928	6.67842	26.042	4.7083	2.8504e-28	TRUE	DCTN1-p150	Depleted by UN only
FBgn0001120	NM_140469	gnu	gnu	366.699	97.1138	0.264833	1259	69.3479	446.15	943.988	2.11585	2877	71.5208	564.413	85.7086	0.151854	3485	55.4391	575.731	81.2537	0.141131	5486	67.6127	1.73236	291.645	8.18856	7.33079	3.69722e-19	TRUE	-3.41008	8.98881	745.728	9.5427	1.81103e-83	TRUE	gnu	Depleted by UN & Up in nos-
FBgn0001122	NM_206079	GŒ±o	Galphao	46.1841	2.91485	0.0631138	203	36.2408	18.2209	16.5483	0.908204	180	50.2451	22.4352	208.714	9.30298	96	95.5638	28.2581	126.443	4.47457	318	61.0792	-0.24753	47.0425	5.55896	6.78626	0.0296124	TRUE	0.797568	6.23743	31.9687	5.00309	0.000467253	TRUE	Galphao	Not Depleted by UN
FBgn0001124	NM_137242	Got1	Got1	100.261	93.1623	0.929194	591	32.9711	112.096	108.593	0.968751	887	54.0165	111.139	226.68	2.03962	808	63.1484	106.816	175.932	1.64705	1359	60.5583	0.144106	163.413	7.35326	7.68721	0.216972	FALSE	-0.194511	8.22267	225.275	7.81619	0.15349	FALSE	Got1	Not Depleted by UN
FBgn0001125	NM_164445	Got2	Got2	253.666	584.908	2.30582	1196	64.8227	310.901	693.638	2.23106	3206	44.3596	226.216	69.5751	0.307561	2488	28.4515	316.583	132.401	0.418218	5599	33.4767	0.562329	149.393	7.22393	7.26273	0.00033624	TRUE	-4.57456	6.68653	80.7473	6.33713	8.43925e-125	TRUE	Got2	Depleted by UN & Up in nos-
FBgn0001128	NM_001273183	Gpdh1	Gpdh	125.924	198.141	1.5735	753	54.3733	144.017	91.3427	0.634248	1622	36.2717	182.374	182.041	0.998173	1561	45.1346	208.158	89.3083	0.42904	3975	41.6652	-0.0244515	166.673	7.38174	7.64811	0.861364	FALSE	-1.10531	8.42535	259.451	8.01987	4.26016e-17	TRUE	Gpdh1	Depleted by UN only
FBgn0001133	NM_176242	grau	grau	24.8462	2.10252	0.0846214	100	25.8524	33.9082	25.5474	0.75343	163	50.5881	32.5476	31.6524	0.972496	118	60.7982	24.6686	27.0666	1.09721	177	56.8426	-0.185236	42.6067	5.41639	5.95094	0.0998061	FALSE	-0.110759	6.24069	50.2913	5.6551	0.484458	FALSE	grau	Not Depleted by UN
FBgn0001137	NM_057220	grk	grk	11.8222	0	0	116	36.5025	8.0056	0.294759	0.0368191	175	48.4367	9.40635	3.08667	0.328148	149	74.2252	8.71224	1.33174	0.152858	272	63.8951	-0.214137	11.6467	3.55418	3.87022	0.362248	FALSE	0.00148213	4.54547	17.4	4.12928	1	FALSE	grk	Not Depleted by UN
FBgn0001139	NM_001300610	gro	gro	149.26	23.777	0.159299	378	43.0863	144.777	56.469	0.390041	645	71.1201	139.534	201.189	1.44186	330	96.4492	186.471	123.94	0.664665	760	72.9139	-0.182403	283.502	8.14772	9.52081	0.110701	FALSE	0.509293	8.04453	101.994	6.67375	0.00573537	TRUE	gro	Not Depleted by UN
FBgn0001142	NM_164367	Gs1	Gs1	175.587	320.649	1.82615	817	49.1868	157.272	126.081	0.801678	2132	36.4017	194.055	168.918	0.870467	1666	47.0583	162.796	60.1666	0.369584	2255	45.464	0.514857	245.891	7.94246	8.43289	2.42107e-07	TRUE	-0.346533	8.83855	280.814	8.13398	0.00631081	TRUE	Gs1	Not Depleted by UN
FBgn0001149	NM_001038953	GstD1	GstD1	1047.22	2830.12	2.70252	1798	69.8526	1308.76	3662.96	2.7988	9124	43.5696	969.309	310.842	0.320684	6032	36.1354	1219.51	823.527	0.675295	10070	41.4292	2.45423	528.688	9.04655	7.98465	2.35609e-21	TRUE	-4.99855	8.54038	636.713	9.31473	1.09029e-140	TRUE	GstD1	Depleted by UN & Up in nos-
FBgn0001169	NM_079694	H	H	60.3955	4.38244	0.0725624	385	39.9679	61.0276	18.3875	0.301298	471	66.9959	46.1983	189.741	4.10711	285	113.433	34.044	135.845	3.99027	515	83.4755	0.0282289	67.7275	6.0838	8.00232	0.868798	FALSE	0.707694	6.62173	23.926	4.58652	0.0108582	TRUE	H	Not Depleted by UN
FBgn0001180	NM_169233	hb	hb	87.5247	7.36715	0.0841722	484	30.1957	60.9814	18.7446	0.307383	724	22.9804	77.2797	132.642	1.71639	609	34.8878	93.8229	97.0502	1.0344	1295	36.2185	0.102032	136.078	7.08935	8.47077	0.402624	FALSE	-7.0344	6.60091	35.0693	5.13625	9.84013e-170	TRUE	hb	Depleted by UN only
FBgn0001185	NM_001273577	her	her	18.7975	0	0	54	35.9992	18.8497	0.524062	0.0278022	73	45.5572	20.1925	8.78064	0.434846	35	82.1915	20.6531	4.73548	0.229287	116	69.8624	-0.127498	27.2967	4.77593	5.4654	0.288725	FALSE	-0.156936	5.68757	30.9113	4.95472	0.349877	FALSE	her	Not Depleted by UN
FBgn0001186	NM_001272455	Hex-A	Hex-A	109.359	137.902	1.261	225	50.361	114.633	152.356	1.32908	501	35.3187	137.014	107.195	0.782363	423	46.313	175.304	55.9288	0.319038	931	47.1868	0.286531	86.0967	6.42956	7.43299	0.0576745	FALSE	-1.45139	7.2091	60.8847	5.93037	2.42441e-15	TRUE	Hex-A	Depleted by UN only
FBgn0001189	NM_001272206	hfw	hfw	17.8587	9.33684	0.522818	150	58.558	13.4515	9.68116	0.719709	190	71.9084	15.055	47.7933	3.17459	181	70.5264	13.1394	63.5271	4.83484	293	78.2001	-0.189578	18.1675	4.19121	5.25036	0.111738	FALSE	-0.580179	5.28114	17.6147	4.14687	0.00548984	TRUE	hfw	Not Depleted by UN
FBgn0001197	NM_001276068	His2Av	His2Av	705.406	384.128	0.544549	887	33.5089	678.006	1258.69	1.85646	1215	64.5621	714.878	3240.17	4.53248	686	90.6522	621.812	3851.57	6.1941	1480	70.124	-0.38191	2124.47	11.053	10.4057	0.00126476	TRUE	0.159367	10.4176	2123.68	11.0524	0.255193	FALSE	His2Av	Not Depleted by UN
FBgn0001202	NM_057225	hook	hook	31.0035	14.7321	0.475173	185	32.398	33.5753	12.6607	0.377083	312	30.9115	44.584	63.171	1.4169	296	47.9151	47.432	29.7225	0.626633	656	37.0033	-0.320169	46.1717	5.53206	6.40019	0.00114587	TRUE	0.201359	6.45024	47.1247	5.56147	0.23677	FALSE	hook	Not Depleted by UN
FBgn0001206	NM_132409	Hmr	Hmr	22.1728	1.66818	0.0752353	219	33.8528	31.7476	20.7411	0.653313	287	70.1807	24.8836	83.3312	3.34884	109	116.891	17.7479	60.2545	3.39502	269	82.2425	-0.498996	46.7058	5.54862	7.51633	1.3143e-05	TRUE	0.812587	6.54794	24.4293	4.61644	0.00127566	TRUE	Hmr	Not Depleted by UN
FBgn0001215	NM_170370	Hrb98DE	Hrb98DE	303.14	53.0201	0.174903	2221	26.6785	375.211	216.043	0.575791	3465	42.4462	306.333	1583.66	5.16974	1353	101.598	290.604	1612.94	5.55031	4235	66.8531	-0.0231107	477.471	8.89957	9.72767	0.878547	FALSE	0.814942	8.73277	249.48	7.96336	6.37749e-05	TRUE	Hrb98DE	Not Depleted by UN
FBgn0001218	NM_167308	Hsc70-3	Hsc70-3	457.061	1948.67	4.26349	1886	47.4863	354.043	2418.26	6.83041	2101	55.3788	383.207	1140.55	2.97634	2242	44.5272	320.785	1449.65	4.51908	3984	50.9961	0.68877	384.449	8.58702	9.76533	3.9208e-09	TRUE	-0.892929	9.81524	356.873	8.47967	7.06942e-07	TRUE	Hsc70-3	Not Depleted by UN
FBgn0001220	NM_079017	Hsc70-5	Hsc70-5	112.145	47.0783	0.419797	592	28.2231	125.731	105.755	0.841123	1049	34.327	122.295	45.7902	0.374425	820	42.5052	151.442	66.7784	0.44095	1636	46.9047	0.800917	106.004	6.72934	7.73654	2.68826e-09	TRUE	-3.80815	7.85204	97.1153	6.60311	1.40564e-95	TRUE	Hsc70-5	Depleted by UN & Up in nos-
FBgn0001222	NM_001043090	Hsf	Hsf	89.9388	2.37466	0.0264031	726	37.9182	84.381	54.9799	0.651567	1348	60.5557	99.7932	64.9663	0.651009	1227	53.5184	114.298	50.8213	0.444638	1937	56.1476	0.153868	97.3708	6.6069	7.66601	0.160317	FALSE	-2.4839	7.58066	81.4113	6.34893	1.40442e-45	TRUE	Hsf	Depleted by UN only
FBgn0001224	NM_001259765	Hsp23	Hsp23	88.1102	27.3698	0.310632	157	89.7814	8.51582	51.7218	6.07361	75	44.0656	11.655	32.3962	2.7796	17	77.2921	6.46334	34.9431	5.40634	38	38.7013	-0.888503	73.8925	6.20931	5.49612	1.63887e-08	TRUE	0.646983	6.80337	182.719	7.51427	0.000157253	TRUE	Hsp23	Not Depleted by UN
FBgn0001225	NM_001300071	Hsp26	Hsp26	2139.1	5363.84	2.50752	6965	55.8792	2466.15	9897.86	4.01349	22086	36.4798	2139.95	538.62	0.251697	18828	27.9021	1894.05	1833.56	0.96806	25346	37.6633	1.93822	1449.91	10.5018	9.68422	1.37035e-21	TRUE	-4.67565	10.0442	1472.15	10.5238	7.5042e-119	TRUE	Hsp26	Depleted by UN & Up in nos-
FBgn0001226	NM_001300072	Hsp27	Hsp27	1289.53	1117.19	0.866355	14	8.91818	1323.42	4716.93	3.56419	118	35.8622	1338.61	304.322	0.227342	114	29.5529	1160.43	742.111	0.639513	106	36.9296	2.57733	963.406	9.91215	9.58763	6.52407e-35	TRUE	-3.47326	9.90191	1001.43	9.96799	2.1179e-82	TRUE	Hsp27	Depleted by UN & Up in nos-
FBgn0001233	NM_001274433	Hsp83	Hsp83	1277.8	2660.85	2.08237	8567	33.9677	1498.74	4091.95	2.73025	18101	34.3879	1255.73	1832.03	1.45894	13088	36.1849	1392.79	2782.56	1.99783	21003	41.6879	0.957306	1117.57	10.1263	11.054	2.03894e-09	TRUE	-4.41757	11.4933	1246.54	10.2838	6.80764e-84	TRUE	Hsp83	Depleted by UN & Up in nos-
FBgn0001247	NM_079458	Ide	Ide	24.1385	44.2595	1.83356	79	60.6981	27.6037	53.6606	1.94396	149	75.0078	30.0235	15.1322	0.504011	243	45.5658	28.5455	30.2893	1.06109	306	54.2534	-0.165391	18.9625	4.25267	5.60587	0.297711	FALSE	-4.00018	5.47605	14.9473	3.91144	1.21709e-71	TRUE	Ide	Depleted by UN only
FBgn0001248	NM_168265	Idh	Idh	277.238	403.752	1.45633	1061	70.174	278.862	805.098	2.88708	2063	68.6668	243.661	359.012	1.47341	2103	50.3045	210.917	416.821	1.97623	2743	61.7864	0.793779	245.315	7.93908	8.08882	3.94459e-07	TRUE	-3.11665	8.98828	376.601	8.55727	3.59492e-76	TRUE	Idh	Depleted by UN & Up in nos-
FBgn0001276	NM_136833	ix	ix	37.8574	118.613	3.13316	153	43.2515	44.7153	111.321	2.48955	226	40.3163	39.9801	223.391	5.58755	96	77.5303	39.3387	153.26	3.89592	167	59.1835	-0.482261	91.2008	6.51256	5.38305	1.19344e-05	TRUE	-0.0522934	5.89363	124.564	6.9619	0.755177	FALSE	ix	Not Depleted by UN
FBgn0001291	NM_165739	Jra	Jra	52.9432	59.6963	1.12755	334	24.4598	51.8519	111.756	2.15529	528	26.6953	45.7144	24.92	0.545124	386	26.4072	60.6285	66.2338	1.09245	858	32.1927	-0.0301375	40.3842	5.33929	5.38858	0.874665	FALSE	-5.71	4.40308	17.156	4.10903	1.85858e-93	TRUE	Jra	Depleted by UN only
FBgn0001297	NM_001032405	kay	kay	4.9387	5.82062	1.17857	37	60.8374	4.21	10.357	2.46009	63	55.958	4.89647	2.27409	0.464435	45	65.0053	6.58328	2.68348	0.407621	102	61.8132	0.207486	5.24583	2.41841	3.91646	0.223282	FALSE	-0.881349	2.85103	2.358	1.29748	0.00181691	TRUE	kay	Not Depleted by UN
FBgn0001301	NM_057241	kel	kel	13.2648	4.9694	0.37463	108	68.6304	10.9187	7.49362	0.686313	180	69.4162	9.36969	24.8987	2.65737	99	123.955	9.67484	18.4132	1.90321	225	85.1774	-0.592722	35.6233	5.15879	7.39769	3.80601e-06	TRUE	1.05297	6.18951	16.32	4.03738	1.75544e-05	TRUE	kel	Not Depleted by UN
FBgn0001308	NM_057242	Khc	Khc	93.4741	62.8012	0.671857	512	48.8799	128.269	222.204	1.73232	1100	65.6769	110.316	123.804	1.12226	780	74.3773	89.5121	67.6008	0.755213	1132	80.2567	0.453182	95.1192	6.57318	8.0813	0.00506353	TRUE	-0.693581	7.78969	71.0207	6.1522	0.00110263	TRUE	Khc	Not Depleted by UN
FBgn0001324	NM_080047	kto	kto	13.1181	7.16422	0.546133	51	76.503	19.8953	16.8905	0.848973	83	87.2322	15.344	2.60514	0.169783	97	64.2577	13.8447	7.98618	0.576842	167	67.495	0.329948	18.4367	4.21231	5.82308	0.150948	FALSE	-2.78858	2.83717	1.99	1.0635	5.29203e-11	TRUE	kto	Depleted by UN only
FBgn0001330	NM_057243	kz	kz	16.1363	8.53603	0.528997	62	32.4754	21.9901	16.5885	0.754361	136	44.9248	21.7904	32.2138	1.47835	82	49.8191	21.2793	17.3929	0.817366	128	49.4361	0.487042	24.5225	4.62191	6.23528	7.64705e-06	TRUE	0.475787	5.66982	15.6767	3.97972	0.0235813	TRUE	kz	Not Depleted by UN
FBgn0001341	NM_057245	Mybbp1A	l(1)1Bi	22.0344	0.320956	0.0145662	113	19.168	23.1513	7.95849	0.343759	251	20.7962	19.4137	77.6684	4.00071	76	68.1164	17.0615	58.0415	3.4019	222	40.9525	-0.497302	54.4067	5.76836	7.39076	4.76162e-07	TRUE	0.566354	6.99424	42.4247	5.41023	0.0150297	TRUE	Mybbp1A	Not Depleted by UN
FBgn0001404	NM_080313	egh	egh	69.5334	38.394	0.552166	210	53.6812	56.0107	5.41029	0.0965938	386	41.3895	82.3577	104.227	1.26554	339	69.7062	102.276	46.3593	0.453276	586	60.9327	-0.0968225	72.945	6.19071	7.65658	0.469598	FALSE	-0.00494072	7.0467	46.352	5.53767	0.987687	FALSE	egh	Not Depleted by UN
FBgn0001491	NM_078562	l(1)10Bb	l(1)10Bb	73.8498	33.5328	0.454068	379	24.9171	95.132	96.2368	1.01161	486	38.9863	79.8489	273.108	3.42031	168	93.3812	60.0503	356.538	5.93733	339	63.5038	-0.312033	109.51	6.77624	6.15862	0.0380127	TRUE	0.260812	6.80374	170.734	7.41645	0.0880511	FALSE	l(1)10Bb	Not Depleted by UN
FBgn0001565	NM_078710	Ddx56	Hlc	97.2649	17.4586	0.179495	196	52.7821	154.169	25.8655	0.167774	849	79.8813	137.946	59.2407	0.42945	502	91.7407	144.77	48.0659	0.332016	995	83.8707	-0.186481	179.719	7.4904	8.14032	0.0634464	FALSE	0.318602	8.13646	176.074	7.46086	0.0210972	TRUE	Hlc	Not Depleted by UN
FBgn0001612	NM_080180	Grip91	Grip91	22.3106	84.5477	3.78958	35	102.883	30.4764	90.5269	2.9704	237	75.5138	35.8885	34.2461	0.954234	270	66.6181	41.336	21.3239	0.515866	468	69.4516	0.263187	39.9958	5.32538	6.75692	0.111064	FALSE	-1.0141	6.96257	41.3913	5.37474	3.06685e-08	TRUE	Grip91	Depleted by UN only
FBgn0001624	NM_001103486	dlg1	dlg1	21.2399	16.1897	0.76223	124	26.6984	17.5729	8.93866	0.508661	198	54.155	15.4079	166.125	10.7818	68	134.997	10.152	142.215	14.0085	140	80.5743	-0.322774	54.16	5.76182	7.83842	0.00660996	TRUE	1.03278	6.32913	24.8207	4.63927	6.09255e-05	TRUE	dlg1	Not Depleted by UN
FBgn0001941	NM_057246	ifc	ifc	83.4461	35.5287	0.425768	587	43.8232	60.4716	106.515	1.76141	1364	49.334	66.0702	220.4	3.33585	789	69.4071	85.0173	117.366	1.3805	1772	61.3193	-0.120825	123.521	6.94978	7.36716	0.290765	FALSE	0.0223058	8.28434	221.29	7.79045	0.899049	FALSE	ifc	Not Depleted by UN
FBgn0001942	NM_001258978	eIF4A	eIF-4a	937.629	1067.28	1.13828	2978	72.6684	836.675	624.109	0.74594	5990	60.6016	773.102	723.567	0.935926	4404	66.753	824.421	608.579	0.738189	8143	63.6389	-0.302003	1906.79	10.897	11.2414	0.00667159	TRUE	0.0165069	10.9901	1600	10.6439	0.919557	FALSE	eIF4A	Not Depleted by UN
FBgn0001961	NM_057248	Arpc1	Arpc1	58.0306	65.5035	1.12877	171	53.5757	64.6482	32.3571	0.500511	362	40.7696	69.5659	37.4632	0.538528	404	39.2577	69.4358	38.7784	0.558479	719	39.3296	-0.193251	92.3775	6.53103	6.88611	0.0785132	FALSE	-0.46677	6.61684	72.9707	6.19122	0.00198444	TRUE	Arpc1	Not Depleted by UN
FBgn0001965	NM_057249	Sos	Sos	27.8108	1.02116	0.0367179	216	36.4723	27.7271	3.69913	0.133412	679	40.1483	24.5515	13.2032	0.537777	622	48.8552	27.1323	15.7713	0.581273	1158	55.425	-0.201618	18.9675	4.25304	6.37655	0.327862	FALSE	-3.69679	3.98455	3.22133	1.73176	2.10829e-24	TRUE	Sos	Depleted by UN only
FBgn0001970	NM_143812	Pgant35A	Pgant35A	23.7408	10.3279	0.435027	52	39.9346	29.9088	17.3667	0.580655	119	47.2518	34.3419	9.44281	0.274965	94	50.2704	35.9129	11.4678	0.319321	191	48.5512	0.0243435	28.95	4.86047	5.52928	0.884725	FALSE	-2.37259	5.30141	21.9713	4.4641	1.1665e-40	TRUE	Pgant35A	Depleted by UN only
FBgn0001977	NM_080199	CIAPIN1	CIAPIN1	51.4236	49.0073	0.953011	263	31.2227	70.8875	198.457	2.7996	556	44.4796	69.4889	143.619	2.0668	347	49.6543	72.0758	100.338	1.39212	707	49.966	0.00090125	48.4233	5.60061	6.50004	0.998823	FALSE	-0.244769	6.80558	57.88	5.85748	0.128936	FALSE	CIAPIN1	Not Depleted by UN
FBgn0001978	NM_057251	stc	stc	56.9795	5.75582	0.101016	358	59.3211	104.239	64.7159	0.620843	866	93.3169	120.33	21.3905	0.177765	885	84.3965	101.503	12.1687	0.119885	1214	85.5182	-0.047477	101.538	6.6673	8.39946	0.739368	FALSE	0.137275	7.6899	60.5253	5.92185	0.521834	FALSE	stc	Not Depleted by UN
FBgn0001986	NM_080190	Mtr4	l(2)35Df	26.3487	1.5527	0.0589287	159	26.0738	34.6582	24.7166	0.713153	311	40.6601	25.1122	101.748	4.05174	92	90.6345	23.1364	76.1176	3.28995	249	68.3247	-0.0493605	62.7908	5.97478	7.54386	0.704056	FALSE	0.57762	6.54861	31.96	5.0027	0.0072024	TRUE	Mtr4	Not Depleted by UN
FBgn0001989	NM_165126	ND-B17	ND-B17	92.4309	215.051	2.32661	225	68.7183	106.433	221.981	2.08563	734	67.6828	112.084	166.65	1.48683	779	55.9107	84.6177	246.633	2.91468	931	62.3146	-0.129188	190.173	7.57193	6.39553	0.357183	FALSE	-0.646041	5.77712	114.777	6.84395	0.000146388	TRUE	ND-B17	Not Depleted by UN
FBgn0001990	NM_001273543	wek	wek	32.7969	2.56529	0.0782176	88	35.5271	32.9907	24.8276	0.752564	101	67.6963	28.7233	55.604	1.93585	55	70.3238	25.1244	34.9345	1.39046	131	65.356	-0.194005	67.1633	6.07175	6.47373	0.0715489	FALSE	0.0714547	6.52882	69.1533	6.11381	0.669499	FALSE	wek	Not Depleted by UN
FBgn0001994	NM_001299047	crp	crp	58.4231	33.6566	0.576084	177	48.5696	78.1348	51.1143	0.654181	331	69.3453	79.2807	103.689	1.30788	297	83.4857	79.1934	57.432	0.725212	674	74.6231	-0.352086	101.086	6.66086	8.31894	0.00629345	TRUE	0.279785	6.85982	39.9727	5.32455	0.187984	FALSE	crp	Not Depleted by UN
FBgn0001995	NM_080200	mRpL4	mRpL4	54.6859	118.01	2.15797	164	48.9211	62.3072	118.364	1.89969	464	52.1948	73.212	88.1177	1.2036	413	58.749	74.2033	55.291	0.745129	513	57.8923	-0.202807	102.319	6.67834	6.1637	0.0658484	FALSE	-0.294636	6.50868	124.021	6.95561	0.0913052	FALSE	mRpL4	Not Depleted by UN
FBgn0002021	NM_080530	l(2)37Bb	l(2)37Bb	42.5305	28.548	0.671236	122	46.2882	39.2771	9.56372	0.243494	186	34.5888	48.5861	7.68392	0.158151	200	39.8097	48.1572	6.20825	0.128916	340	41.3204	-0.340944	36.3875	5.18933	5.48829	0.00795385	TRUE	-1.30807	6.16829	52.2347	5.7097	2.27173e-18	TRUE	l(2)37Bb	Depleted by UN only
FBgn0002022	NM_080192	Catsup	Catsup	36.6787	128.481	3.50287	117	83.0382	31.7303	311.23	9.8086	370	69.6216	21.6938	171.812	7.91987	175	83.6819	24.0688	177.414	7.37115	293	73.6504	-0.389311	92.795	6.53753	6.93863	0.000157977	TRUE	0.198001	6.87142	88.6967	6.47243	0.185685	FALSE	Catsup	Not Depleted by UN
FBgn0002031	NM_001169541	Phb1	l(2)37Cc	187.49	328.195	1.75046	1120	56.429	210.8	439.617	2.08547	1893	51.4509	243.238	256.179	1.0532	2139	47.4053	240.379	186.237	0.774763	4409	50.8909	0.0256897	291.484	8.18777	8.04996	0.865545	FALSE	-1.36492	8.19761	283.423	8.14732	4.49304e-22	TRUE	l(2)37Cc	Depleted by UN only
FBgn0002036	NM_057260	CG10561	CG10561	9.12654	0.183591	0.0201162	65	27.16	13.4285	1.01164	0.0753349	74	38.8579	15.9623	3.88436	0.243345	77	52.8807	14.8319	1.77747	0.119841	175	45.9813	0.771727	9.8325	3.31216	3.84623	0.00066564	TRUE	-2.54672	4.81906	16.5253	4.05531	2.04934e-48	TRUE	CG10561	Depleted by UN & Up in nos-
FBgn0002044	NM_001273657	swm	swm	83.3386	76.9561	0.923415	458	43.6538	80.992	36.3201	0.44844	969	42.5599	107.263	144.026	1.34274	831	66.3421	138.312	53.5147	0.386914	1639	57.2379	-0.00048426	106.583	6.73719	8.44048	0.999673	FALSE	-0.74557	7.77808	63.7167	5.99586	0.000340254	TRUE	swm	Not Depleted by UN
FBgn0002069	NM_001274002	AspRS	Aats-asp	98.5705	76.8958	0.780109	412	43.7833	134.99	225.119	1.66767	666	65.4358	116.873	24.5947	0.210441	584	46.6863	126.044	73.1484	0.580342	1049	54.0152	0.802934	81.9942	6.35921	6.80766	1.08401e-08	TRUE	-3.47591	7.24429	92.6427	6.53516	5.73051e-85	TRUE	AspRS	Depleted by UN & Up in nos-
FBgn0002174	NM_206209	CG5504	l(2)tid	68.3589	33.9395	0.496489	529	48.9957	63.9034	35.3586	0.553314	767	49.1052	72.5506	14.6529	0.201968	862	48.6956	86.3253	21.4517	0.248499	1450	51.9345	0.857686	46.9733	5.55684	5.94746	9.38881e-09	TRUE	-2.57599	5.14379	23.776	4.57749	2.04934e-48	TRUE	l(2)tid	Depleted by UN & Up in nos-
FBgn0002183	NM_057262	dre4	dre4	93.5519	108.995	1.16507	262	76.872	141.764	180.251	1.27149	763	64.472	145.612	34.3299	0.235763	972	47.7593	133.397	50.2125	0.376413	1370	57.0056	0.524037	89.4508	6.48463	7.88638	9.08807e-05	TRUE	-2.81023	8.00349	83.652	6.38805	3.11068e-45	TRUE	dre4	Depleted by UN & Up in nos-
FBgn0002283	NM_080194	l(3)73Ah	l(3)73Ah	101.624	21.7255	0.213783	423	53.3289	88.754	13.1684	0.14837	707	46.1905	93.3848	71.0383	0.760706	900	46.664	96.0417	63.7024	0.663278	1611	53.8903	0.360928	77.395	6.27603	6.09363	0.00779056	TRUE	-3.44411	6.89454	113.47	6.82744	6.68999e-64	TRUE	l(3)73Ah	Depleted by UN only
FBgn0002284	NM_079391	ProsŒ≤6	Prosbeta6	329.767	760.286	2.30552	1809	71.4261	383.988	743.276	1.93568	4784	50.7301	381.614	694.813	1.82072	4205	55.3505	303.014	627.535	2.07098	6268	51.5441	-0.228648	567.352	9.14836	8.52104	0.0535148	FALSE	0.0625862	8.86657	699.088	9.44954	0.686727	FALSE	Prosbeta6	Not Depleted by UN
FBgn0002413	NM_001276203	dco	dco	247.518	12.043	0.0486553	1983	28.045	244.271	36.8668	0.150926	3273	38.5007	230.827	743.479	3.22093	1920	87.7698	204.691	487.718	2.38271	3895	62.8785	-0.188107	273.038	8.09349	9.49848	0.153419	FALSE	0.188523	8.95555	180.534	7.49693	0.334773	FALSE	dco	Not Depleted by UN
FBgn0002431	NM_001300333	hyd	hyd	44.536	1.40507	0.031549	258	28.4529	45.2658	47.5147	1.04968	263	67.1139	36.8473	91.2257	2.47578	153	84.8315	22.2585	66.3758	2.98205	339	65.9872	-0.0525411	61.7308	5.95025	8.87108	0.735286	FALSE	0.887503	7.74825	28.876	4.85679	0.0123011	TRUE	hyd	Not Depleted by UN
FBgn0002441	NM_170330	l(3)mbt	l(3)mbt	34.3012	13.1904	0.384546	215	45.6995	46.425	43.6658	0.940568	442	56.7273	46.8884	87.7059	1.87052	385	65.7137	38.8976	39.5418	1.01656	712	65.4104	-0.0382181	43.5617	5.4483	7.56342	0.765481	FALSE	-0.284455	6.16426	15.77	3.98823	0.245223	FALSE	l(3)mbt	Not Depleted by UN
FBgn0002466	NM_001274839	sti	sti	40.5127	0.243316	0.00600592	138	31.3939	42.3027	6.07799	0.143679	302	35.811	35.6863	59.0849	1.65567	98	110.732	23.7141	35.5374	1.49858	187	61.8261	-0.271404	77.44	6.27687	8.65633	0.0248327	TRUE	1.16862	7.39513	34.1467	5.09789	4.63102e-05	TRUE	sti	Not Depleted by UN
FBgn0002521	NM_079891	pho	pho	105.032	4.62194	0.0440049	713	36.3717	72.083	32.4881	0.450705	772	62.5647	51.404	244.815	4.76257	299	113.092	53.7689	153.913	2.86249	695	86.7799	-0.418353	107.214	6.7457	7.59352	0.00427118	TRUE	0.12556	8.34008	180.653	7.49787	0.439414	FALSE	pho	Not Depleted by UN
FBgn0002524	NM_057266	lace	lace	57.3602	41.177	0.717867	314	39.2318	52.5546	28.6098	0.544383	533	40.7203	50.8226	196.148	3.85946	398	54.3357	51.83	163.602	3.15652	676	52.7441	0.360752	75.3158	6.2368	7.19315	0.013127	TRUE	-0.681335	7.69844	96.03	6.58691	7.69055e-05	TRUE	lace	Not Depleted by UN
FBgn0002525	NM_001258964	Lam	Lam	101.046	17.5956	0.174135	583	35.0042	66.4858	126.288	1.89947	506	57.1416	57.6347	271.888	4.71743	292	76.7251	50.6486	268.722	5.30561	758	68.0027	-0.354875	216.722	7.76037	9.14438	0.00393495	TRUE	0.298425	8.07364	105.621	6.72411	0.0719914	FALSE	Lam	Not Depleted by UN
FBgn0002542	NM_080111	lds	lds	68.2676	130.878	1.91714	141	61.4063	84.4137	139.572	1.65343	495	53.9721	88.198	27.6727	0.313756	551	36.755	88.9105	49.5839	0.557684	878	49.6821	0.190028	65.6892	6.03978	7.40394	0.27011	FALSE	-4.52737	7.10345	44.9813	5.49446	1.06999e-90	TRUE	lds	Depleted by UN only
FBgn0002552	NM_080076	lin	lin	48.9578	7.76976	0.158703	266	37.6791	59.8049	4.30089	0.0719154	569	43.7896	74.6558	18.8342	0.252281	582	55.5436	82.822	15.8986	0.191961	954	54.5408	0.196197	45.5767	5.51339	6.96493	0.122184	FALSE	-2.07407	6.39838	27.0973	4.76539	4.09869e-17	TRUE	lin	Depleted by UN only
FBgn0002566	NM_001042950	lt	lt	32.7578	9.45058	0.288499	141	43.5739	36.2485	32.7216	0.9027	173	73.563	34.2765	59.3901	1.73268	121	93.5774	35.8752	36.058	1.00509	260	80.758	-0.620618	41.6533	5.38382	6.60507	6.70344e-06	TRUE	0.10522	7.2418	65.916	6.04474	0.528451	FALSE	lt	Not Depleted by UN
FBgn0002567	NM_080370	Rab32	Rab32	23.5105	31.8313	1.35392	235	73.4855	27.1839	18.3014	0.673246	635	58.814	32.49	35.6932	1.09859	553	65.8476	35.0945	10.174	0.289903	1002	64.1616	0.207393	124.525	6.96145	7.61976	0.118678	FALSE	-0.0376118	7.76	126.855	6.98817	0.823555	FALSE	Rab32	Not Depleted by UN
FBgn0002579	NM_166854	RpL36	RpL36	2113.89	1675.14	0.792447	8160	52.4534	1918.72	861.212	0.448846	13357	54.7642	1690.25	299.893	0.177426	9693	54.827	1507.89	977.431	0.648212	17530	56.2417	-0.243215	4637.31	12.1791	10.3929	0.094958	FALSE	-0.143651	10.9579	6258.62	12.6117	0.457183	FALSE	RpL36	Not Depleted by UN
FBgn0002590	NM_001298432	RpS5a	RpS5a	542.316	328.074	0.60495	2493	22.8074	485.881	85.6966	0.176374	3424	23.066	560.013	164.659	0.294028	2771	30.567	593.259	385.43	0.649682	5403	31.3833	-0.140517	1209.17	10.2399	9.47884	0.249123	FALSE	-0.399114	9.50142	1191.65	10.2189	0.0211939	TRUE	RpS5a	Not Depleted by UN
FBgn0002593	NM_001272893	RpLP1	RpLP1	2909.35	1105.63	0.380025	14199	51.1753	3112.8	27.3503	0.00878641	35436	40.601	2898.14	13.4254	0.00463243	24704	43.3481	2663.39	254.864	0.0956916	41823	48.3754	-0.211149	4603.85	12.1687	10.6775	0.110331	FALSE	0.0821284	10.5231	3992.77	11.9632	0.699135	FALSE	RpLP1	Not Depleted by UN
FBgn0002622	NM_001300552	RpS3	RpS3	1524.98	1223.37	0.802216	1506	56.4247	1444.1	934.054	0.646808	3272	71.4808	1382.71	364.973	0.263956	2988	61.6969	1297.81	930.264	0.716794	4120	65.5547	-0.225303	2946.96	11.5251	10.7716	0.0477079	TRUE	-0.00937285	11.0328	3311.29	11.6932	0.96339	FALSE	RpS3	Not Depleted by UN
FBgn0002626	NM_001144655	RpL32	RpL32	2320.81	1210.7	0.521672	13335	51.9023	2224.31	301.28	0.135449	22061	51.8776	2068.95	198.551	0.0959673	17305	53.7902	1873.45	841.449	0.449145	27795	56.1163	-0.126829	4361.47	12.0906	10.2776	0.366655	FALSE	-0.00363873	10.4564	4658.98	12.1858	0.989343	FALSE	RpL32	Not Depleted by UN
FBgn0002638	NM_079219	Rcc1	Rcc1	244.412	20.248	0.0828437	538	32.3842	285.567	20.6098	0.0721716	996	33.6761	323.136	296.635	0.917987	604	57.4874	284.736	247.843	0.87043	1860	42.4814	-0.422108	606.665	9.24499	10.0549	0.000177474	TRUE	0.220518	9.33021	368.733	8.52683	0.129657	FALSE	Rcc1	Not Depleted by UN
FBgn0002641	NM_001298564	mal	mal	23.3635	21.203	0.907525	147	52.3771	26.5735	11.4037	0.429136	201	52.3803	28.9529	33.2905	1.14981	212	70.5736	31.1168	12.6376	0.406134	328	64.456	0.335596	35.2333	5.14296	6.20061	0.0176941	TRUE	-0.426796	6.59756	42.318	5.4066	0.00706571	TRUE	mal	Not Depleted by UN
FBgn0002645	NM_001276225	Map205	Map205	48.5722	329.888	6.79169	226	61.1481	44.7486	221.705	4.95445	444	74.5718	44.6196	375.18	8.40841	274	78.4242	36.8859	256.996	6.96734	545	74.1282	-0.694582	49.0758	5.61988	7.56859	1.14253e-11	TRUE	0.174035	7.84235	58.092	5.86275	0.491818	FALSE	Map205	Not Depleted by UN
FBgn0002673	NM_057285	twe	twe	92.191	37.7988	0.410005	714	49.2533	80.8631	100.729	1.24568	1174	80.0304	83.5281	154.862	1.85401	766	101.099	98.2824	66.18	0.673366	1526	89.7703	-0.152751	160.985	7.33168	7.85524	0.220044	FALSE	0.343123	8.23735	205.748	7.68544	0.0136944	TRUE	twe	Not Depleted by UN
FBgn0002707	NM_080329	mei-9	mei-9	13.5187	23.0457	1.70472	43	51.6887	19.8514	53.0422	2.67196	83	75.4072	15.009	27.3165	1.82	71	52.2204	16.059	28.8574	1.79696	104	60.231	0.342603	17.5375	4.14057	5.56217	0.00535474	TRUE	-1.33983	5.28061	13.0907	3.72145	1.62325e-12	TRUE	mei-9	Depleted by UN only
FBgn0002715	NM_001299776	mei-S332	mei-S332	33.1654	5.35131	0.161352	195	35.4161	40.2314	28.205	0.70107	240	49.7131	44.3979	47.4365	1.06844	157	62.1691	36.6907	27.3528	0.745496	379	55.1193	-0.302157	55.9583	5.80886	6.06847	0.00330743	TRUE	0.149641	6.5725	77.1407	6.27129	0.305639	FALSE	mei-S332	Not Depleted by UN
FBgn0002719	NM_080141	Men	Men	59.2767	110.128	1.85786	306	62.8549	98.1387	714.472	7.28023	1871	55.2844	81.1379	13.7292	0.169208	775	42.0845	84.6665	19.5788	0.231247	966	48.9857	0.425874	74.7175	6.2253	7.14016	0.000374621	TRUE	-2.90565	6.73222	46.8127	5.55191	1.4676e-54	TRUE	Men	Depleted by UN only
FBgn0002723	NM_001298203	Met	Met	10.9258	1.92024	0.175752	23	49.9223	9.44983	3.8797	0.410558	46	42.5734	14.4653	3.07786	0.212776	40	44.4739	22.8353	2.65586	0.116305	72	52.8766	0.260485	10.955	3.46663	5.08539	0.0813617	FALSE	-2.42139	4.69724	7.19133	2.86618	9.35368e-35	TRUE	Met	Depleted by UN only
FBgn0002736	NM_057288	mago	mago	140.237	199.332	1.42139	984	40.2227	147.952	195.6	1.32205	1396	42.6528	164.497	258.335	1.57045	1195	53.7085	168.536	231.319	1.37252	2089	52.817	-0.287451	247.187	7.95004	7.63183	0.0230165	TRUE	-0.118155	7.96583	309.743	8.27539	0.441608	FALSE	mago	Not Depleted by UN
FBgn0002774	NM_057293	mle	mle	15.3858	7.08901	0.460749	90	50.4245	16.0402	6.9616	0.434009	102	52.0149	17.8047	17.4152	0.978124	79	67.2735	16.2399	14.2703	0.87872	145	55.6702	-0.194792	25.755	4.69237	6.45977	0.116237	FALSE	0.169701	5.26978	11.532	3.54003	0.511682	FALSE	mle	Not Depleted by UN
FBgn0002775	NM_079227	msl-3	msl-3	51.226	37.7521	0.736971	127	57.0853	62.042	35.3342	0.569521	121	61.9371	83.4074	92.7643	1.11218	133	61.8216	85.3389	33.7272	0.395214	253	63.9397	-0.293659	79.5883	6.3163	6.88715	0.0027535	TRUE	-0.415384	7.12017	87.8693	6.45893	0.00255934	TRUE	msl-3	Not Depleted by UN
FBgn0002778	NM_079350	mnd	mnd	45.5493	88.479	1.94249	152	43.0548	45.5791	5.11051	0.112124	308	37.8001	56.4159	40.8509	0.724103	295	45.2821	66.2951	24.1157	0.363763	483	51.3963	-0.511902	82.1983	6.36279	7.2121	9.41615e-08	TRUE	-1.23835	6.95311	64.7287	6.01856	1.29098e-15	TRUE	mnd	Depleted by UN only
FBgn0002780	NM_079875	mod	mod	399.815	64.3872	0.161043	3491	40.0623	382.785	212.436	0.554976	3981	66.9262	313.005	1196.99	3.8242	2077	90.1192	268.836	1053.09	3.91722	4349	77.035	-0.0509181	823.111	9.68512	10.3097	0.698214	FALSE	0.304589	10.2506	791.553	9.62872	0.0670411	FALSE	mod	Not Depleted by UN
FBgn0002783	NM_079649	mor	mor	89.4313	29.751	0.332669	348	35.3961	107.169	128.472	1.19878	326	57.2023	85.7243	262.637	3.06374	211	81.551	73.4164	169.997	2.31552	509	61.0098	-0.494249	210.762	7.72015	9.45753	0.000146897	TRUE	0.61252	8.31809	98.696	6.62638	0.0054623	TRUE	mor	Not Depleted by UN
FBgn0002787	NM_001274239	Rpn8	Rpn8	166.253	385.78	2.32044	348	61.2352	193.316	514.195	2.65987	513	62.5298	203.788	182.696	0.896499	989	35.345	175.987	324.681	1.84491	1306	44.1322	0.747446	167.318	7.38731	7.35327	1.02613e-07	TRUE	-3.46623	7.7135	180.423	7.49604	2.54795e-87	TRUE	Rpn8	Depleted by UN & Up in nos-
FBgn0002791	NM_138018	mr	mr	33.4947	41.7295	1.24585	135	61.2861	47.5003	27.7478	0.58416	300	66.5811	50.3448	38.4321	0.763379	297	65.951	46.3497	33.4309	0.721276	396	70.5453	-0.205011	42.1367	5.40042	6.40677	0.0548285	FALSE	-0.280327	6.86852	55.8387	5.80577	0.0658274	FALSE	mr	Not Depleted by UN
FBgn0002872	NM_079163	mu2	mu2	29.9838	12.2674	0.409134	210	84.4005	37.5013	23.2486	0.61994	396	91.2816	39.5546	24.1751	0.611182	448	74.6549	35.3801	20.89	0.590444	829	75.2943	-0.197103	42.375	5.40854	7.11913	0.126585	FALSE	0.163615	7.10132	40.3593	5.3384	0.463305	FALSE	mu2	Not Depleted by UN
FBgn0002873	NM_001258736	mud	mud	39.8242	1.96634	0.0493756	499	56.552	36.194	27.598	0.762501	673	80.8147	54.9416	35.56	0.647233	756	91.3631	41.1092	39.139	0.952075	1299	86.2867	-0.312174	64.4625	6.01262	8.78512	0.0177257	TRUE	-0.0655495	7.19557	21.928	4.46127	0.879133	FALSE	mud	Not Depleted by UN
FBgn0002878	NM_080170	mus101	mus101	24.9558	18.8934	0.757076	123	32.564	30.3194	48.8407	1.61087	349	30.9225	34.5943	12.7251	0.36784	146	52.0458	35.0702	16.3651	0.466638	272	52.5017	0.966305	25.5258	4.67953	6.488	8.47946e-08	TRUE	-4.44649	5.50324	10.6967	3.43251	9.53196e-57	TRUE	mus101	Depleted by UN & Up in nos-
FBgn0002887	NM_001032060	mus201	mus201	19.4046	9.62413	0.495972	49	43.4504	23.7479	31.0362	1.3069	88	70.5576	30.5263	2.96745	0.0972099	88	48.6265	29.7709	8.63694	0.290113	150	54.5224	0.48085	14.4225	3.86022	5.36026	0.000370054	TRUE	-2.40751	5.11121	10.4147	3.39433	1.22357e-23	TRUE	mus201	Depleted by UN only
FBgn0002891	NM_080142	PolZ1	mus205	10.5903	2.75619	0.260257	67	57.471	12.8491	0.934603	0.0727371	132	37.3562	14.5674	2.10013	0.144167	194	38.0511	14.415	1.8767	0.130191	426	41.0351	0.213841	7.4975	2.92552	5.27094	0.173719	FALSE	-1.32365	4.10535	2.95	1.60881	7.55721e-06	TRUE	mus205	Depleted by UN only
FBgn0002899	NM_139921	mus301	mus301	36.5121	3.46376	0.0948662	276	43.5729	37.419	20.0406	0.535571	318	77.3245	34.9376	11.3675	0.325367	389	46.0953	34.6988	17.1268	0.493583	504	55.4602	2.12782	21.175	4.41109	5.65159	1.5818e-26	TRUE	-4.1865	5.83812	19.6507	4.30383	1.2722e-117	TRUE	mus301	Depleted by UN & Up in nos-
FBgn0002901	NM_079411	mus304	mus304	21.0819	3.77906	0.179256	51	43.4386	28.4603	13.7833	0.484298	117	60.6519	25.1746	15.7316	0.624901	71	71.4707	24.5637	7.91485	0.322218	159	63.046	0.589385	25.6983	4.68921	5.76072	6.24052e-06	TRUE	-0.639827	6.37977	35.632	5.15914	7.84534e-05	TRUE	mus304	Not Depleted by UN
FBgn0002905	NM_079609	PolQ	mus308	10.656	5.83554	0.547627	81	43.2729	9.1989	6.64866	0.722767	71	47.0255	8.84409	0.379766	0.0429401	61	41.4489	10.0668	2.12397	0.210987	152	44.1325	0.16805	5.01917	2.35591	4.74115	0.45022	FALSE	-5.15316	1.81795	0.605333	-0.503623	4.39675e-28	TRUE	mus308	Depleted by UN only
FBgn0002906	NM_079595	Blm	Blm	26.8056	12.1258	0.452361	108	45.7416	28.0148	23.5592	0.840954	122	63.851	34.208	14.6795	0.429123	172	58.8624	31.072	10.1132	0.325477	233	60.2781	1.28406	24.6142	4.62727	6.45438	2.21002e-14	TRUE	-1.3308	6.3598	20.078	4.33471	6.12954e-07	TRUE	Blm	Depleted by UN & Up in nos-
FBgn0002914	NM_206731	Myb	Myb	74.8092	49.3468	0.659636	151	66.8512	76.5221	43.5216	0.568746	349	76.0138	94.9126	83.5546	0.880333	347	67.1512	87.0053	85.8457	0.986672	608	65.5823	-0.204031	109.441	6.77532	7.94694	0.046312	TRUE	0.00191963	7.75458	93.692	6.55139	0.992793	FALSE	Myb	Not Depleted by UN
FBgn0002921	NM_001275861	AtpŒ±	Atpalpha	114.297	387.671	3.39178	203	63.3672	152.302	701.205	4.60405	648	68.7355	112.299	280.517	2.49795	660	54.6513	91.5265	408.833	4.46683	568	73.0887	0.715458	117.622	6.87924	8.61374	2.47177e-09	TRUE	-1.82211	8.38296	85.8273	6.42505	6.71251e-17	TRUE	Atpalpha	Depleted by UN & Up in nos-
FBgn0002924	NM_001300663	ncd	ncd	73.1295	35.6344	0.487279	310	49.7249	96.9727	109.848	1.13277	373	70.8969	96.4998	122.339	1.26776	369	72.3084	84.5865	68.855	0.814018	692	65.8038	-0.527321	135.897	7.08743	7.97636	1.77272e-07	TRUE	-0.030344	7.46294	93.7093	6.55166	0.879931	FALSE	ncd	Not Depleted by UN
FBgn0002932	NM_057304	neur	neur	26.436	0.728563	0.0275595	264	32.4422	21.365	10.371	0.485419	267	68.1851	17.2004	66.2715	3.8529	122	111.693	12.3996	86.3237	6.96181	297	75.1546	-0.410791	84.8367	6.40832	8.17342	0.00351998	TRUE	0.937432	6.11902	22.484	4.49723	5.14431e-06	TRUE	neur	Not Depleted by UN
FBgn0002948	NM_078570	nod	nod	77.6959	14.3373	0.18453	806	25.9237	95.63	216.749	2.26654	1747	33.5721	94.6765	9.87719	0.104326	1199	44.6583	110.125	17.7324	0.16102	2000	56.3681	0.737697	70.0642	6.13266	6.87362	1.42951e-05	TRUE	-4.92658	6.68872	49.924	5.64455	2.1531e-108	TRUE	nod	Depleted by UN & Up in nos-
FBgn0002962	NM_057310	nos	nos	403.837	44.6718	0.110618	2632	39.6177	230.88	2.99144	0.0129567	4788	29.2342	334.272	15.5511	0.0465223	4048	28.5315	476.679	9.01033	0.0189023	9232	28.9756	-5.12586	107.778	6.75325	7.39102	8.15786e-237	TRUE	-2.73822	8.19685	152.179	7.25058	3.80089e-78	TRUE	nos	Depleted by UN only
FBgn0002973	NM_001273362	numb	numb	50.98	9.62354	0.188771	435	30.7843	34.3393	5.48568	0.159749	871	21.6122	42.5221	119.279	2.8051	497	50.3489	36.782	88.5819	2.40829	1230	36.9107	0.245738	65.905	6.0445	7.32607	0.0298329	TRUE	-1.69995	6.23557	30.206	4.92153	4.34003e-24	TRUE	numb	Depleted by UN only
FBgn0002989	NM_057313	okr	okr	20.7913	2.33372	0.112245	151	41.3849	24.8572	4.82228	0.193999	212	84.2951	20.8225	23.7903	1.14253	178	81.0978	17.3453	23.2398	1.33983	281	78.7437	0.182264	24.3717	4.61304	5.78423	0.100039	FALSE	-0.845419	5.48816	18.7087	4.23333	1.38283e-05	TRUE	okr	Not Depleted by UN
FBgn0003008	NM_080532	or	or	46.7035	99.71	2.13496	278	57.0994	53.602	77.0138	1.43677	439	42.5698	49.9526	104.252	2.08702	326	55.7128	48.9103	65.7715	1.34474	724	50.464	-0.123279	67.33	6.07532	5.18415	0.502343	FALSE	0.115276	5.95971	110.838	6.79361	0.508657	FALSE	or	Not Depleted by UN
FBgn0003015	NM_206464	osk	osk	315.293	3.96406	0.0125726	1236	58.1741	213.05	120.865	0.567307	2357	51.3342	309.221	29.9264	0.0967799	3625	34.7225	324.474	43.0388	0.132642	5972	39.4716	2.45083	287.118	8.166	9.15946	2.24745e-21	TRUE	-4.56547	9.31063	258.354	8.01376	2.69419e-108	TRUE	osk	Depleted by UN & Up in nos-
FBgn0003016	NM_001169504	osp	osp	14.0273	3.00709	0.214374	150	41.0439	15.2039	6.10748	0.401706	486	29.6138	13.6902	22.9688	1.67775	220	74.186	18.4257	9.9978	0.542599	431	70.6584	0.2036	14.5842	3.87619	6.14723	0.296595	FALSE	-0.358458	5.66467	9.61267	3.27987	0.213441	FALSE	osp	Not Depleted by UN
FBgn0003023	NM_206656	otu	otu	311.372	57.0686	0.183281	1830	41.7018	144.649	24.1895	0.167229	1184	65.0404	168.473	11.3268	0.0672322	1150	59.9227	211.959	10.8105	0.0510026	2502	68.5041	1.42377	105.209	6.71849	7.8522	8.24125e-09	TRUE	-3.46555	8.18741	110.908	6.79452	8.66988e-69	TRUE	otu	Depleted by UN & Up in nos-
FBgn0003028	NM_001169202	ovo	ovo	84.5656	9.93666	0.117502	673	38.2335	69.2947	11.6536	0.168175	1059	45.492	94.5798	1.67879	0.01775	1028	59.1022	104.662	6.50022	0.0621065	2068	62.5423	1.26324	50.5892	5.66361	7.78156	6.7399e-12	TRUE	-3.36111	7.67705	39.2007	5.29648	5.78724e-38	TRUE	ovo	Depleted by UN & Up in nos-
FBgn0003041	NM_079241	pbl	pbl	47.5473	0.415277	0.00873398	392	41.9329	41.6429	6.8013	0.163324	774	44.7124	44.9863	45.6288	1.01428	723	47.0158	46.2533	69.8813	1.51084	1418	50.7626	-0.44712	83.1308	6.37905	7.99228	0.0118437	TRUE	-3.89735	6.6865	34.8547	5.12741	1.12619e-90	TRUE	pbl	Depleted by UN only
FBgn0003042	NM_079475	Pc	Pc	42.0294	6.94557	0.165255	310	35.5671	25.3487	9.67796	0.381793	390	31.4594	41.4911	3.33982	0.0804948	366	43.3475	51.3905	11.2626	0.219158	961	43.8222	-0.281693	31.5342	4.98341	5.84148	0.103083	FALSE	-4.6597	5.93844	29.4607	4.88561	1.03262e-96	TRUE	Pc	Depleted by UN only
FBgn0003044	NM_001274138	Pcl	Pcl	81.4068	59.6916	0.73325	288	54.3963	77.0387	26.1274	0.339146	393	72.8142	95.6543	10.4489	0.109236	522	49.4124	112.747	30.1751	0.267635	1082	62.2621	0.0264761	58.4583	5.8718	7.5991	0.874665	FALSE	-3.03547	6.68889	27.276	4.77484	5.02419e-30	TRUE	Pcl	Depleted by UN only
FBgn0003048	NM_001272254	pcx	pcx	15.8579	0.289943	0.0182838	85	36.5496	13.8688	7.23788	0.521883	162	54.1454	17.7502	8.66942	0.488413	177	69.8644	13.8839	6.74438	0.485769	313	75.404	0.327481	12.3075	3.63314	6.90146	0.0376779	TRUE	-1.46358	4.81611	2.686	1.4782	0.00038814	TRUE	pcx	Depleted by UN only
FBgn0003062	NM_079093	Fib	Fib	82.3434	32.4938	0.394613	247	25.1281	153.336	29.5908	0.19298	761	27.0781	166.898	103.334	0.619145	561	47.9684	203.302	144.645	0.71148	1283	41.0301	0.0451418	268.108	8.06721	8.07434	0.778192	FALSE	-0.075441	6.84518	115.321	6.85076	0.639397	FALSE	Fib	Not Depleted by UN
FBgn0003071	NM_165746	Pfk	Pfk	51.4136	59.4338	1.156	201	41.1355	77.1199	128.248	1.66297	468	56.1962	61.8793	43.5385	0.703603	383	46.3288	67.8214	57.3169	0.845115	695	58.1304	0.074988	42.7683	5.42184	6.69811	0.641758	FALSE	-1.46496	6.47019	31.6873	4.99038	3.05964e-15	TRUE	Pfk	Depleted by UN only
FBgn0003074	NM_078939	Pgi	Pgi	141.93	284.501	2.00451	660	86.608	191.401	191.442	1.00021	2969	61.863	156.918	21.1446	0.134749	2650	32.8992	236.439	64.4766	0.272699	4885	43.0949	-0.698079	87.1117	6.44645	7.14125	0.000445146	TRUE	-5.77319	5.87693	30.424	4.93187	1.41014e-135	TRUE	Pgi	Depleted by UN only
FBgn0003076	NM_079936	Pgm1	Pgm	95.7359	136.704	1.42793	370	69.5232	127.243	54.1511	0.425572	933	51.2777	122.392	35.085	0.286662	846	45.7634	123.161	43.7377	0.355127	1716	48.4874	-0.0540875	89.275	6.4818	6.88117	0.682943	FALSE	-1.05187	7.51776	122.496	6.93777	1.77057e-15	TRUE	Pgm	Depleted by UN only
FBgn0003082	NM_078929	phr	phr	38.0819	18.1191	0.475794	0	NA	38.8854	5.64851	0.14526	0	NA	33.7776	1.11906	0.0331303	0	NA	42.1145	5.05807	0.120103	0	NA	-0.34779	48.2225	5.59462	5.89702	0.0859516	FALSE	-5.15857	5.02298	22.0487	4.46915	1.26401e-107	TRUE	phr	Depleted by UN only
FBgn0003087	NM_001273405	pim	pim	193.746	157.954	0.815262	1250	30.9375	202.909	255.092	1.25717	1951	42.154	191.888	1358.69	7.08063	1077	87.9246	160.556	854.919	5.32475	1612	71.586	-0.0137811	257.868	8.01105	7.36148	0.936288	FALSE	0.162323	8.54856	542.61	9.08404	0.263011	FALSE	pim	Not Depleted by UN
FBgn0003093	NM_079821	Pkc98E	Pkc98E	19.1896	0.867617	0.0452128	74	40.4583	9.60891	0.682971	0.0710768	97	41.8257	14.6107	1.0132	0.0693461	96	44.8244	20.8276	3.25713	0.156385	217	48.4683	0.34153	9.00583	3.18679	4.75285	0.046312	TRUE	-2.11279	4.61689	6.87733	2.80268	1.04969e-27	TRUE	Pkc98E	Depleted by UN only
FBgn0003114	NM_057335	plu	plu	109.71	219.699	2.00254	400	66.9	131.311	639.62	4.87104	763	64.6508	116.901	287.797	2.46188	761	56.5346	118.204	288.201	2.43816	1208	58.0406	-0.214475	145.901	7.18983	5.67516	0.120427	FALSE	-0.270255	7.10451	358.521	8.48631	0.165268	FALSE	plu	Not Depleted by UN
FBgn0003116	NM_057336	pn	pn	24.2737	9.211	0.379465	189	34.8954	24.9154	18.3987	0.738446	394	61.2872	26.1701	47.835	1.82785	312	68.4769	24.5565	29.6197	1.20619	471	70.2184	-0.11023	32.7192	5.03647	5.30617	0.392129	FALSE	-0.527364	6.05415	51.186	5.68049	0.000144525	TRUE	pn	Not Depleted by UN
FBgn0003118	NM_079737	pnt	pnt	5.73406	5.48901	0.957263	22	40.6018	4.08757	5.8616	1.43401	35	44.3716	3.2423	2.7008	0.83299	19	61.4961	5.44508	8.65112	1.5888	61	44.8717	0.146264	8.28667	3.0681	4.74292	0.521757	FALSE	-3.59175	2.32269	1.39867	0.58368	6.49981e-36	TRUE	pnt	Depleted by UN only
FBgn0003124	NM_079455	polo	polo	238.998	290.721	1.21642	775	75.737	253.907	146.941	0.57872	1699	68.4785	283.8	490.398	1.72797	1596	76.5577	265.036	343.894	1.29753	2727	68.7903	-0.290717	437.567	8.77369	9.6732	0.003959	TRUE	-0.263698	9.72359	434.097	8.76221	0.103804	FALSE	polo	Not Depleted by UN
FBgn0003134	NM_001275990	Pp1Œ±-96A	Pp1alpha-96A	86.7534	45.2108	0.521142	276	35.7765	64.7418	43.9007	0.678089	361	50.7671	66.4848	226.815	3.41153	224	64.8804	87.8455	113.113	1.28763	522	52.9245	-0.222964	117.002	6.87163	7.68584	0.0267851	TRUE	0.494785	7.54462	105.837	6.72706	0.00249946	TRUE	Pp1alpha-96A	Not Depleted by UN
FBgn0003139	NM_078506	PpV	PpV	57.9322	70.2045	1.21184	251	54.9853	50.2721	13.7545	0.273601	556	57.8044	67.7706	52.3628	0.772647	602	61.3675	73.2022	40.1344	0.548267	1085	62.2422	0.0966808	98.5283	6.62393	6.91166	0.37212	FALSE	-0.581051	7.49725	137.223	7.10143	1.90811e-05	TRUE	PpV	Not Depleted by UN
FBgn0003141	NM_165319	pr	pr	75.257	41.7861	0.555245	486	40.5917	80.3424	37.2944	0.464193	608	49.4339	96.9744	177.725	1.8327	471	69.4079	90.9089	148.148	1.62963	969	58.3532	-0.234722	93.89	6.55444	6.17907	0.0534922	FALSE	0.514115	6.59814	125.006	6.96701	0.000346594	TRUE	pr	Not Depleted by UN
FBgn0003159	NM_166938	CG2841	CG2841	67.1681	250.049	3.72274	368	42.1942	36.9329	28.3839	0.768527	423	30.5692	52.023	16.9493	0.325805	375	48.7599	59.7823	7.73512	0.129388	692	48.5205	1.36572	23.4258	4.55617	6.26027	2.28178e-11	TRUE	-2.4337	5.90567	15.506	3.96403	1.35253e-13	TRUE	CG2841	Depleted by UN & Up in nos-
FBgn0003165	NM_001275474	pum	pum	80.2259	88.4523	1.10254	245	83.2279	66.46	76.1318	1.14553	1198	61.1878	70.7865	163.682	2.31233	429	95.3907	108.606	65.1324	0.599715	1110	83.8052	-0.173557	98.2917	6.62046	9.09592	0.266237	FALSE	0.480589	6.99298	22.646	4.50754	0.181068	FALSE	pum	Not Depleted by UN
FBgn0003169	NM_001275645	put	put	75.8223	7.88428	0.103984	563	26.1185	44.9364	9.54461	0.212403	672	23.2885	60.9176	273.225	4.48515	247	69.3637	86.3938	137.052	1.58636	627	45.4321	0.0323896	106.309	6.73348	7.831	0.809155	FALSE	0.350862	8.00863	117.487	6.87759	0.0473371	TRUE	put	Not Depleted by UN
FBgn0003175	NM_001274207	px	px	18.861	6.51055	0.345185	0	NA	23.6465	9.22867	0.390277	0	NA	28.8822	6.64693	0.23014	0	NA	25.6126	10.1792	0.397431	1	5.08732	0.292057	23.7308	4.57476	6.66235	0.0792306	FALSE	-2.4709	4.70365	4.988	2.3471	3.43431e-14	TRUE	px	Depleted by UN only
FBgn0003187	NM_001259137	qua	qua	61.4576	42.5591	0.692495	228	30.9315	86.4854	11.4625	0.132537	438	34.4442	103.608	32.2714	0.311476	376	41.2399	112.008	14.2913	0.127592	592	40.6567	1.02772	53.355	5.74025	6.97177	7.22924e-07	TRUE	-2.80398	7.2979	56.234	5.81593	1.4606e-60	TRUE	qua	Depleted by UN & Up in nos-
FBgn0003189	NM_078653	r	r	6.48003	4.83115	0.745545	21	52.2315	9.5379	9.06006	0.949901	54	56.2128	9.45242	7.04735	0.74556	24	59.2566	9.10475	9.09641	0.999083	105	61.3109	-0.0138758	13.5225	3.76792	6.26541	0.945103	FALSE	0.513679	4.77908	4.7	2.26303	0.11469	FALSE	r	Not Depleted by UN
FBgn0003204	NM_001272498	ras	ras	98.6721	80.9979	0.82088	578	53.0733	119.873	35.3771	0.295122	1508	48.6601	136.079	10.9981	0.0808215	1344	43.0219	181.499	12.6061	0.0694554	2187	51.5544	1.52842	72.4183	6.18027	6.91845	5.78566e-18	TRUE	-4.83319	6.80826	54.7667	5.77786	2.32107e-145	TRUE	ras	Depleted by UN & Up in nos-
FBgn0003205	NM_057351	Ras85D	Ras85D	110.439	35.6891	0.323157	510	41.933	87.5198	49.4016	0.564461	802	50.9532	128.849	263.389	2.04417	573	71.9087	120.01	158.099	1.31739	1246	64.0303	-0.368985	198.597	7.63443	8.27887	0.00180345	TRUE	0.372715	8.27774	201.154	7.65287	0.00781973	TRUE	Ras85D	Not Depleted by UN
FBgn0003206	NM_079193	Ras64B	Ras64B	42.7845	7.11807	0.16637	266	26.841	36.3317	11.6733	0.321299	484	32.3149	42.7156	122.486	2.86748	305	60.3153	50.276	84.3852	1.67844	876	47.6805	0.256733	51.3208	5.68428	5.90617	0.0326327	TRUE	-0.45683	6.60314	76.168	6.25301	0.00111326	TRUE	Ras64B	Not Depleted by UN
FBgn0003209	NM_001298831	raw	raw	28.163	5.15816	0.183154	151	33.3286	18.8146	3.80663	0.202323	129	43.6407	20.2462	7.97249	0.393777	140	46.8963	20.1214	7.13421	0.354558	315	47.4692	0.777643	16.9558	4.09219	5.54307	7.59421e-08	TRUE	-3.62054	4.92904	9.86733	3.31721	9.01653e-67	TRUE	raw	Depleted by UN & Up in nos-
FBgn0003210	NM_080332	rb	rb	51.8975	17.0794	0.329098	145	53.374	53.2909	33.4572	0.627822	286	82.1442	36.5336	92.1106	2.52126	180	81.8057	39.7485	66.5327	1.67384	320	74.8931	-0.491512	60.7292	5.92669	7.89738	4.03289e-06	TRUE	0.426722	6.90444	30.116	4.91724	0.0589751	FALSE	rb	Not Depleted by UN
FBgn0003218	NM_001272605	rdgB	rdgB	29.2676	12.2255	0.417715	1	70.92	38.4769	9.46515	0.245995	1	53.3412	46.0832	5.50274	0.119409	3	78.7022	50.3482	4.03063	0.0800552	8	34.9662	0.984221	21.1708	4.4108	6.1502	3.01252e-08	TRUE	-3.71221	5.48239	10.8967	3.45899	2.43761e-71	TRUE	rdgB	Depleted by UN & Up in nos-
FBgn0003227	NM_169674	rec	rec	7.65913	0.515647	0.0673244	54	27.4313	7.78658	1.79952	0.231105	87	23.3221	8.66433	0.247952	0.0286175	52	35.3342	12.1974	1.85428	0.152023	148	33.1209	0.577618	4.8325	2.30232	3.52173	0.0103619	TRUE	-4.13054	2.00109	1.436	0.619178	2.38663e-31	TRUE	rec	Depleted by UN & Up in nos-
FBgn0003231	NM_001014491	ref(2)P	ref(2)P	142.587	32.2754	0.226356	501	50.5587	193.335	119.975	0.620557	1215	58.3592	112.607	243.291	2.16052	568	79.3724	120.191	113.087	0.940898	1066	65.7464	-0.40823	243.949	7.93103	8.852	4.42955e-05	TRUE	0.40158	8.68587	214.84	7.74779	0.0306183	TRUE	ref(2)P	Not Depleted by UN
FBgn0003256	NM_001110878	rl	rl	59.5235	21.8464	0.367021	0	NA	45.3894	94.7247	2.08694	0	NA	49.9145	244.886	4.90611	0	NA	52.5425	127.302	2.42283	0	NA	-1.5273	201.136	7.65274	8.11843	8.82847e-29	TRUE	-0.277446	9.20971	427.781	8.74107	0.0507441	FALSE	rl	Not Depleted by UN
FBgn0003257	NM_079703	r-l	r-l	35.885	29.6759	0.826972	219	26.6396	48.4944	104.185	2.14839	422	37.9222	32.8439	260.74	7.93879	118	74.8807	28.2838	199.767	7.06296	374	55.1956	-0.423279	104.845	6.71349	7.41676	4.55392e-05	TRUE	0.348573	6.64257	62.044	5.95754	0.046073	TRUE	r-l	Not Depleted by UN
FBgn0003261	NM_001260009	Rm62	Rm62	278.051	36.6858	0.131939	2075	20.9104	397.542	112.615	0.283277	3770	35.9045	264.335	956.098	3.617	1201	90.208	222.167	1059.93	4.77086	3197	60.2866	0.0584431	593.974	9.2145	10.4145	0.694498	FALSE	0.392354	8.92459	216.617	7.75967	0.0444357	TRUE	Rm62	Not Depleted by UN
FBgn0003268	NM_057357	rod	rod	17.4815	27.1988	1.55586	88	94.5119	33.1295	25.1773	0.759966	347	63.0629	33.3015	7.21512	0.216661	409	53.4799	32.3067	10.526	0.325815	620	55.6287	0.881687	17.0917	4.10364	6.38807	2.37729e-13	TRUE	-2.28516	5.63218	8.79733	3.15337	8.73123e-15	TRUE	rod	Depleted by UN & Up in nos-
FBgn0003270	NM_058098	amos	amos	0	0	NA	0	NA	0	0	NA	0	NA	0	0	NA	0	NA	3.17788	8.16084	2.56801	28	39.6326	-0.184974	30.9775	4.9578	4.06521	0.58869	FALSE	-0.797273	2.96948	14.292	3.8472	0.00415475	TRUE	amos	Not Depleted by UN
FBgn0003274	NM_079040	RpLP2	RpLP2	3495.13	1534.55	0.439054	6773	65.4147	3409.61	79.5162	0.0233212	14489	52.2443	3039.33	31.4471	0.0103467	9769	53.7029	2917.6	452.258	0.15501	19404	54.2652	-0.2317	3970.97	11.9553	10.4613	0.106756	FALSE	-0.340485	10.3265	3423.56	11.7413	0.0690924	FALSE	RpLP2	Not Depleted by UN
FBgn0003275	NM_080171	Polr2F	RpII18	81.4756	55.9688	0.68694	173	64.3997	95.1123	78.5285	0.82564	357	53.0553	90.3681	81.1126	0.89758	243	78.2947	100.982	136.543	1.35215	619	61.3199	-0.358543	249.014	7.96066	6.23421	0.0154005	TRUE	0.155201	6.33348	257.249	8.00758	0.438891	FALSE	RpII18	Not Depleted by UN
FBgn0003277	NM_078569	Polr2A	RpII215	49.5691	6.32399	0.127579	320	21.4007	50.9971	23.2312	0.45554	838	36.1752	43.1834	87.634	2.02935	310	67.9136	34.2768	45.1911	1.31842	891	51.1099	-0.0497572	85.4	6.41785	8.89504	0.763616	FALSE	0.839779	7.56599	34.5167	5.11339	0.00817715	TRUE	RpII215	Not Depleted by UN
FBgn0003278	NM_057360	Polr1B	RpI135	8.99493	6.2006	0.689344	35	31.3162	14.2773	14.0513	0.984175	36	64.2524	7.91924	14.5595	1.8385	27	49.6807	10.9294	14.0335	1.28401	57	65.7136	0.44499	15.3533	3.94985	5.43108	3.61019e-05	TRUE	-1.3381	4.85304	9.522	3.26634	6.65765e-11	TRUE	RpI135	Depleted by UN only
FBgn0003279	NM_079814	RpL4	RpL4	1351.63	957.186	0.708173	5721	61.7292	1566.44	345.725	0.220708	14110	56.594	1418.46	259.558	0.182986	10591	62.7404	1322.52	435.07	0.328971	17062	61.5275	-0.213694	2547.23	11.3148	11.3913	0.0512176	FALSE	0.00689769	10.5057	1359.1	10.4085	0.976364	FALSE	RpL4	Not Depleted by UN
FBgn0003292	NM_079301	rt	rt	18.2004	0	0	171	15.2982	28.8536	2.17586	0.0754104	319	24.5488	23.5479	58.7961	2.49687	160	48.3796	21.038	49.2958	2.34318	341	43.6752	-0.191457	19.1917	4.26991	5.52494	0.202671	FALSE	-1.7858	5.25024	13.664	3.78283	3.02909e-20	TRUE	rt	Depleted by UN only
FBgn0003302	NM_078498	rux	rux	31.0239	4.21129	0.135744	168	20.9232	13.6271	1.54702	0.113525	121	18.0269	24.2272	10.8001	0.445785	176	28.8138	25.4031	9.70767	0.382145	386	25.5961	0.577545	17.6833	4.15245	4.07481	0.00479566	TRUE	-1.84601	4.66887	23.348	4.55139	2.35023e-24	TRUE	rux	Depleted by UN & Up in nos-
FBgn0003310	NM_078726	S	S	44.1055	4.00974	0.0909126	224	49.7686	36.9598	1.98286	0.0536492	279	48.4278	59.3098	27.1418	0.457628	327	58.902	67.1797	25.3829	0.377836	993	58.7593	0.15236	47.1042	5.56084	7.20331	0.21064	FALSE	-1.2975	6.76508	29.2113	4.87339	3.15159e-12	TRUE	S	Depleted by UN only
FBgn0003317	NM_165559	sax	sax	52.0075	5.8695	0.112859	232	29.5534	40.2084	37.5744	0.934491	270	47.3929	37.7768	205.536	5.4408	153	72.9946	45.7447	131.322	2.87075	331	66.5106	-0.00427134	75.8067	6.24615	7.1463	0.978739	FALSE	-0.228262	7.24027	76.728	6.26356	0.24693	FALSE	sax	Not Depleted by UN
FBgn0003330	NM_058161	Sce	Sce	38.1594	19.0283	0.498653	256	26.9058	45.0407	32.7904	0.728016	443	29.9659	58.5515	108.976	1.86119	361	62.2853	57.0682	60.0283	1.05187	790	49.8307	-0.442178	90.8608	6.50717	6.75026	4.97661e-05	TRUE	0.0760895	6.32822	67.3087	6.07486	0.649964	FALSE	Sce	Not Depleted by UN
FBgn0003334	NM_169299	Scm	Scm	59.6914	1.14496	0.0191813	405	32.93	44.3466	9.36794	0.211244	461	48.0946	62.9422	10.6108	0.16858	527	51.8045	75.3442	9.64546	0.128019	1033	60.2502	0.654375	45.315	5.5051	7.08318	3.76587e-08	TRUE	-2.9227	6.91104	34.3773	5.10758	8.82446e-40	TRUE	Scm	Depleted by UN & Up in nos-
FBgn0003346	NM_057364	RanGAP	RanGAP	87.3451	141.664	1.62189	284	53.3475	107.373	186.284	1.73492	553	58.282	96.6388	232.292	2.40371	442	70.8932	95.7512	183.756	1.91909	948	62.5147	-0.388127	246.85	7.94808	8.63521	0.000630835	TRUE	0.165895	8.09676	171.664	7.42428	0.35145	FALSE	RanGAP	Not Depleted by UN
FBgn0003353	NM_001299885	sei	sei	7.29314	0.854524	0.117168	50	54.9781	8.1369	6.47439	0.795683	66	76.0851	8.52184	1.12998	0.132598	83	41.4062	9.11261	4.28433	0.470154	114	57.9994	-0.0264615	4.10917	2.07353	3.15609	0.939928	FALSE	-5.73713	2.71813	2.542	1.40163	2.48319e-57	TRUE	sei	Depleted by UN only
FBgn0003360	NM_167247	sesB	sesB	972.603	1941.73	1.99642	2862	47.7532	742.396	2235.57	3.01129	5437	46.9791	723.131	2724.84	3.76811	3269	59.9868	660.515	3713.29	5.62181	6020	54.2854	-0.327825	1624.11	10.6655	10.9992	0.00694857	TRUE	0.155786	11.3837	2097.44	11.0345	0.253578	FALSE	sesB	Not Depleted by UN
FBgn0003371	NM_001042794	sgg	sgg	69.6451	63.2306	0.907897	3	62.8492	70.2807	68.692	0.977394	5	58.0971	86.1774	196.889	2.2847	1	15.7032	98.8757	99.6119	1.00744	6	74.7885	-0.292871	122.546	6.93835	8.29771	0.00819222	TRUE	0.155927	7.66662	81.2727	6.34647	0.360841	FALSE	sgg	Not Depleted by UN
FBgn0003391	NM_057374	shg	shg	41.2624	37.5728	0.910583	281	36.6342	24.1944	45.3823	1.87574	362	42.786	23.8046	160.841	6.75671	167	104.587	25.5267	89.2163	3.49503	521	64.6961	-0.40294	73.4425	6.20051	8.67971	0.00276745	TRUE	0.864565	6.93469	23.522	4.56206	0.0112147	TRUE	shg	Not Depleted by UN
FBgn0003392	NM_001272660	shi	shi	39.6981	62.7759	1.58133	109	66.7127	50.1481	99.5074	1.98427	362	55.4402	53.7988	71.9094	1.33664	269	61.1616	59.6191	41.8214	0.701476	605	56.7703	-0.260254	67.67	6.08257	7.68649	0.0178924	TRUE	0.0875524	7.16886	46.3467	5.5375	0.671068	FALSE	shi	Not Depleted by UN
FBgn0003396	NM_001273954	shn	shn	11.0887	3.661	0.330156	83	34.0679	9.01409	6.30808	0.699802	129	42.9569	12.7163	3.43699	0.270282	112	58.2379	11.3573	4.91882	0.433098	332	53.2039	-0.210426	8.575	3.11686	6.02311	0.197085	FALSE	-1.74528	4.26004	2.426	1.33685	0.000205526	TRUE	shn	Depleted by UN only
FBgn0003401	NM_137993	shu	shu	49.3167	30.4061	0.616548	333	33.6505	65.0014	14.9929	0.230655	535	32.3283	62.797	10.9902	0.175012	405	35.8313	64.8895	11.0075	0.169635	901	37.0469	0.922002	24.5217	4.62186	4.7861	0.000166192	TRUE	-4.26517	5.09516	24.6053	4.62675	5.05258e-104	TRUE	shu	Depleted by UN & Up in nos-
FBgn0003410	NM_057377	sina	sina	93.3235	40.8701	0.43794	347	47.1614	69.0824	8.83156	0.127841	477	57.0688	86.8986	127.598	1.46835	475	65.6237	121.778	47.7986	0.392506	929	64.5833	0.0633787	91.8742	6.52316	7.84371	0.594246	FALSE	-0.150755	7.61269	74.266	6.21657	0.341045	FALSE	sina	Not Depleted by UN
FBgn0003411	NM_078561	sisA	sisA	2.1685	27.4134	12.6416	8	56.2542	0	0	NA	0	NA	0	0	NA	0	NA	5.34861	30.046	5.61753	36	51.1129	-0.753732	58.7175	5.87817	5.03718	1.34035e-05	TRUE	-0.307857	2.27966	8.98533	3.18354	0.259679	FALSE	sisA	Not Depleted by UN
FBgn0003415	NM_168879	skd	skd	48.2936	8.23386	0.170496	173	56.7837	47.2625	17.8762	0.378232	284	70.0262	73.0892	24.551	0.335904	397	74.1662	73.2326	14.4854	0.1978	700	77.7892	0.582029	37.3175	5.22564	8.34778	3.18071e-05	TRUE	-0.946229	6.83775	11.88	3.58256	0.016054	TRUE	skd	Not Depleted by UN
FBgn0003416	NM_057378	sl	sl	17.2925	5.2896	0.305889	101	68.2834	16.2199	2.0241	0.124791	255	68.2509	18.1818	15.2259	0.837424	179	99.3919	17.1883	11.8885	0.691661	352	84.1757	-0.266311	28.3033	4.82799	7.06343	0.0491904	TRUE	0.6563	6.30935	17.0073	4.09654	0.0237388	TRUE	sl	Not Depleted by UN
FBgn0003423	NM_206803	slgA	slgA	69.7778	69.0243	0.989201	362	47.877	57.0775	55.3247	0.969291	550	45.6432	69.3966	12.4713	0.17971	542	45.4078	91.0833	11.7673	0.129193	986	48.0897	0.648139	50.6092	5.66417	6.90992	1.31918e-06	TRUE	-2.21646	7.05038	48.3787	5.59928	7.43444e-43	TRUE	slgA	Depleted by UN & Up in nos-
FBgn0003435	NM_001259500	sm	sm	3.81753	15.2615	3.99774	21	70.3944	1.39195	32.3188	23.2184	29	54.3349	0.993939	3.97146	3.99568	9	83.0425	2.43687	15.3964	6.31813	21	49.7374	0.294275	3.85667	1.98429	3.58032	0.25022	FALSE	-0.184755	1.17982	1.04533	0.195768	0.627026	FALSE	sm	Not Depleted by UN
FBgn0003444	NM_078719	smo	smo	27.8919	12.7407	0.45679	233	46.7392	17.4149	3.55059	0.203883	397	44.1602	26.7529	19.7314	0.737542	250	72.3782	35.4929	19.5661	0.551267	782	60.1459	-0.343132	56.935	5.83378	7.60702	0.0131055	TRUE	0.27636	7.08087	40.932	5.35868	0.150219	FALSE	smo	Not Depleted by UN
FBgn0003447	NM_167143	sn	sn	66.9671	126.262	1.88543	246	59.2075	76.8979	81.4512	1.05921	540	57.0327	77.29	170.763	2.20938	395	73.3522	90.1254	95.4354	1.05892	839	66.8265	-0.340171	143.132	7.16221	8.42609	0.00148421	TRUE	0.118652	7.6353	75.1167	6.23298	0.535394	FALSE	sn	Not Depleted by UN
FBgn0003448	NM_057384	sna	sna	0	0	NA	0	NA	0	0	NA	0	NA	0	0	NA	0	NA	3.56019	44.0568	12.3748	30	43.7437	-0.665896	46.6075	5.54558	6.05659	0.00142012	TRUE	-1.78062	0.976614	1.39267	0.577892	4.15687e-07	TRUE	sna	Depleted by UN only
FBgn0003449	NM_078490	snf	snf	123.564	378.604	3.06404	199	52.3142	137.42	649.372	4.72545	738	56.0687	171.087	364.754	2.13198	434	68.9459	150.98	323.719	2.14411	530	64.656	-0.286685	254.342	7.99119	7.1447	0.0147446	TRUE	-0.0564909	7.76965	379.456	8.56817	0.757195	FALSE	snf	Not Depleted by UN
FBgn0003450	NM_001104296	snk	snk	12.1649	5.55882	0.456956	21	82.3926	9.36847	8.05033	0.859301	71	50.2247	10.5128	6.88809	0.655209	46	55.4402	7.32352	6.50553	0.888307	91	50.1969	0.612403	14.1817	3.83609	3.83618	0.000378973	TRUE	-0.0552978	4.9341	27.7533	4.79978	0.765173	FALSE	snk	Not Depleted by UN
FBgn0003459	NM_001274910	stwl	stwl	20.1887	0.175562	0.00869607	115	30.0907	19.4394	6.04621	0.311029	244	42.8929	21.6101	46.1778	2.13687	138	74.0349	22.6365	29.8667	1.31941	251	62.7792	-0.0313851	39.825	5.31922	6.89434	0.802628	FALSE	-0.34169	6.08244	22.334	4.48761	0.1357	FALSE	stwl	Not Depleted by UN
FBgn0003464	NM_057390	sol	sol	45.3158	3.91939	0.0864907	216	57.5464	43.6537	7.19896	0.164911	231	81.7857	49.8126	2.97722	0.0597684	548	40.9595	46.4036	8.32773	0.179463	786	50.5379	0.364961	27.7942	4.80189	6.71159	0.0138506	TRUE	-2.70424	5.09765	7.646	2.95345	2.65828e-19	TRUE	sol	Depleted by UN only
FBgn0003475	NM_001299171	spir	spir	41.096	1.10037	0.0267755	360	37.9909	32.48	46.9185	1.44453	488	58.0405	27.5906	124.343	4.5067	370	68.4618	28.8531	64.5724	2.23797	573	73.0722	0.712437	37.1042	5.21739	7.02421	9.2891e-05	TRUE	-1.58628	6.29147	19.206	4.27098	1.70685e-11	TRUE	spir	Depleted by UN & Up in nos-
FBgn0003479	NM_170463	spn-A	spn-A	32.9315	14.6397	0.44455	293	37.8377	43.6076	105.369	2.4163	684	32.3409	54.2131	135.716	2.50338	610	60.3823	42.6874	96.0603	2.25032	1077	56.4785	0.247162	60.1325	5.91247	5.73248	0.0401907	TRUE	-1.00582	5.8963	60.838	5.92927	6.32969e-13	TRUE	spn-A	Depleted by UN only
FBgn0003480	NM_057392	spn-B	spn-B	16.5875	0.826725	0.0498402	56	63.6468	18.4846	0	0	183	34.1135	20.0114	1.98768	0.0993272	138	50.2305	24.7565	0.381146	0.0153958	216	47.3486	1.38411	23.5442	4.56341	4.47429	3.60949e-16	TRUE	-1.27266	5.49103	41.3213	5.3723	3.15927e-15	TRUE	spn-B	Depleted by UN & Up in nos-
FBgn0003482	NM_170321	spn-D	spn-D	12.1397	14.8052	1.21957	47	61.629	16.7533	25.2511	1.50723	79	50.5413	14.5781	33.3923	2.29057	69	78.5021	18.2259	9.26339	0.508253	90	64.2019	-0.213759	12.6183	3.66884	3.15404	0.273493	FALSE	-0.0735792	4.7387	35.728	5.16302	0.712722	FALSE	spn-D	Not Depleted by UN
FBgn0003483	NM_057393	spn-E	spn-E	62.8076	6.88996	0.109699	413	30.7907	51.4332	23.1044	0.449211	417	60.9604	49.2774	94.8634	1.92509	350	56.1818	42.1195	69.8535	1.65846	622	56.3603	1.10936	58.9158	5.88303	7.74664	2.70411e-21	TRUE	-1.23595	7.27481	38.8553	5.28375	4.26694e-08	TRUE	spn-E	Depleted by UN & Up in nos-
FBgn0003495	NM_079802	spz	spz	82.1017	6.64459	0.0809312	333	36.5612	62.6134	27.0621	0.432209	317	56.1136	68.1101	149.474	2.1946	406	39.6772	62.1755	180.605	2.90476	581	50.923	0.387217	54.8125	5.77906	6.31255	0.0442716	TRUE	-2.52455	6.86712	69.8887	6.12905	7.96546e-48	TRUE	spz	Depleted by UN only
FBgn0003502	NM_001103650	Btk	Btk29A	97.6407	39.2299	0.401778	506	34.5772	87.3136	26.6353	0.305054	720	44.2311	92.5543	141.956	1.53376	427	76.9858	113.157	68.826	0.608233	950	60.9876	-0.307455	144.345	7.17438	8.68472	0.0049731	TRUE	0.377048	7.75298	76.614	6.26142	0.0613006	FALSE	Btk29A	Not Depleted by UN
FBgn0003512	NM_079842	Sry-Œ¥	Sry-delta	31.7803	2.36308	0.0743567	166	23.6694	47.1393	7.10246	0.15067	335	38.7919	45.4707	33.2626	0.731517	217	51.8461	45.9566	36.8433	0.801696	417	41.7621	-0.198635	85.71	6.42307	6.67871	0.112884	FALSE	-0.136756	6.2743	64.4887	6.01321	0.374008	FALSE	Sry-delta	Not Depleted by UN
FBgn0003514	NM_001298000	sqh	sqh	179.911	492.624	2.73816	564	57.3946	140.281	195.006	1.39011	652	58.3109	127.964	274.183	2.14265	406	67.3042	111.251	408.806	3.67463	897	58.5513	-0.280519	188.506	7.55923	7.26244	0.0258691	TRUE	0.108416	7.3973	205.21	7.68166	0.498187	FALSE	sqh	Not Depleted by UN
FBgn0003517	NM_057402	sta	sta	2064.07	556.605	0.269664	4563	55.3986	1551.4	44.9988	0.0290052	9458	27.3584	1699.44	42.376	0.0249352	7974	40.0733	1951.32	232.56	0.119181	13107	42.3435	-0.264232	3013.67	11.5574	11.1888	0.0166687	TRUE	0.0271208	10.6764	2056.73	11.0062	0.908735	FALSE	sta	Not Depleted by UN
FBgn0003520	NM_057403	stau	stau	73.1304	5.85663	0.0800847	215	68.3198	55.2143	10.2682	0.18597	304	105.638	70.1882	93.0197	1.32529	334	88.7289	66.9856	65.1702	0.972899	583	85.5343	-0.178764	75.4758	6.23985	8.24158	0.140901	FALSE	0.487853	7.14424	35.6887	5.16143	0.0534296	FALSE	stau	Not Depleted by UN
FBgn0003525	NM_001276137	stg	stg	206.866	0.773989	0.0037415	948	37.0034	157.249	25.2339	0.160471	1398	65.477	141.835	181.529	1.27986	1104	59.935	233.357	149.87	0.642233	1634	66.2334	0.264724	244.292	7.93306	8.89936	0.034299	TRUE	-1.64645	8.49977	165.136	7.36838	3.8452e-24	TRUE	stg	Depleted by UN only
FBgn0003527	NM_057404	stil	stil	28.4016	13.8004	0.485903	177	35.5625	35.7287	57.1677	1.60005	342	51.9036	27.5372	10.5894	0.384548	266	35.5261	36.436	22.7422	0.62417	514	41.1665	1.18326	23.0125	4.5306	4.08467	1.53533e-05	TRUE	-3.8463	4.40384	23.2733	4.54679	2.73041e-62	TRUE	stil	Depleted by UN & Up in nos-
FBgn0003545	NM_137416	sub	sub	65.7685	42.0206	0.638918	329	51.6892	84.3904	96.5442	1.14402	746	67.7998	76.9038	140.807	1.83095	570	68.366	63.684	97.6065	1.53267	923	67.9189	-0.381356	111.294	6.79953	7.53884	0.000329997	TRUE	0.130677	7.43846	102.166	6.67618	0.394642	FALSE	sub	Not Depleted by UN
FBgn0003557	NM_164448	Su(dx)	Su(dx)	60.696	17.5785	0.289616	563	39.6687	58.7982	13.5854	0.231052	590	43.8753	60.245	149.055	2.47414	678	47.7269	54.5702	106.949	1.95985	1368	50.1197	-0.0909446	57.2183	5.84092	7.46162	0.49674	FALSE	-1.42921	6.82104	31.702	4.99105	3.02153e-11	TRUE	Su(dx)	Depleted by UN only
FBgn0003559	NM_001015241	su(f)	su(f)	10.1755	14.8359	1.458	19	52.6841	10.0821	39.5564	3.92344	63	72.133	8.53239	20.7115	2.42739	27	75.8479	8.89255	17.3754	1.95392	80	70.3911	-0.209893	34.5033	5.11284	6.22214	0.0854394	FALSE	0.379074	5.4364	20.5973	4.37137	0.0619026	FALSE	su(f)	Not Depleted by UN
FBgn0003567	NM_001260169	su(Hw)	su(Hw)	68.5324	8.52615	0.124411	415	27.3925	58.686	35.7699	0.609512	403	39.1581	61.8386	200.054	3.2351	125	73.1579	56.7327	111.09	1.95813	311	53.6588	-0.670793	120.097	6.90926	8.34159	3.37389e-12	TRUE	0.294901	8.06827	100.743	6.65596	0.0930794	FALSE	su(Hw)	Not Depleted by UN
FBgn0003575	NM_057406	su(sable)	su(sable)	27.477	5.68325	0.206837	289	33.1655	35.4046	47.0371	1.32856	575	51.789	19.1756	72.6996	3.79125	262	105.812	16.197	54.6443	3.37373	453	86.2493	-0.51318	40.7125	5.35094	7.35041	4.90015e-05	TRUE	0.56229	6.26909	19.4053	4.2858	0.0190255	TRUE	su(sable)	Not Depleted by UN
FBgn0003598	NM_079618	Su(var)3-7	Su(var)3-7	95.5962	3.84957	0.040269	544	27.667	88.3077	71.174	0.805977	559	53.4541	64.9249	495.602	7.63347	334	63.5579	49.6657	376.117	7.57297	754	52.506	-0.381308	94.33	6.56117	8.54323	0.00196291	TRUE	-0.0868095	8.27367	73.406	6.19979	0.719571	FALSE	Su(var)3-7	Not Depleted by UN
FBgn0003607	NM_164799	Su(var)205	Su(var)205	307.367	519.552	1.69033	1264	63.4067	251.334	532.949	2.12048	1700	67.572	257.996	814.721	3.15788	1052	83.6698	206.1	1024.79	4.97229	2071	71.4652	-0.211325	627.747	9.29427	8.83715	0.141519	FALSE	0.252118	8.58431	532.149	9.05596	0.049246	TRUE	Su(var)205	Not Depleted by UN
FBgn0003612	NM_165647	Su(var)2-10	Su(var)2-10	142.408	64.972	0.456237	696	42.7163	137.735	130.646	0.948537	1298	59.9729	137.812	340.547	2.47109	944	73.8097	148.593	211.77	1.42517	1709	68.6639	0.0457284	221.532	7.79202	8.71277	0.69434	FALSE	-0.0916723	8.6149	191.079	7.57878	0.58797	FALSE	Su(var)2-10	Not Depleted by UN
FBgn0003638	NM_206600	su(w[a])	su(w[a])	20.0942	4.47337	0.222619	57	57.7495	23.5598	2.56765	0.108984	92	79.7908	28.5876	14.2507	0.498492	134	62.51	23.4905	23.2015	0.987698	237	69.0898	-0.351103	57.05	5.83668	7.18289	0.0079259	TRUE	-0.355292	6.70458	38.8067	5.28195	0.0897494	FALSE	su(w[a])	Not Depleted by UN
FBgn0003654	NM_057730	sw	sw	8.87318	20.0397	2.25846	0	NA	6.85122	12.8828	1.88037	0	NA	6.66549	24.8476	3.7278	0	NA	6.66086	21.7774	3.26946	0	NA	-0.0743041	56.58	5.82477	6.9645	0.541345	FALSE	-0.548484	6.53516	39.148	5.29455	0.00123337	TRUE	sw	Not Depleted by UN
FBgn0003655	NM_078505	swa	swa	157.054	73.4296	0.467544	536	57.4082	181.713	96.2047	0.529431	1700	45.9794	226.061	42.5976	0.188434	1566	48.4479	268.854	21.8959	0.0814417	3174	52.0221	0.979734	207.978	7.70098	8.19901	3.81069e-07	TRUE	-1.59512	9.23745	363.559	8.50644	3.81138e-36	TRUE	swa	Depleted by UN & Up in nos-
FBgn0003656	NM_078520	sws	sws	58.7128	7.63372	0.130018	239	53.1877	46.2081	11.6844	0.252864	464	67.6691	61.5654	31.2317	0.507293	469	74.5623	49.2546	14.9573	0.303674	625	76.7735	0.114597	97.2825	6.60559	8.19192	0.43948	FALSE	-0.463195	7.14185	46.1033	5.52993	0.0553714	FALSE	sws	Not Depleted by UN
FBgn0003660	NM_165756	Syb	Syb	116.547	200.372	1.71924	584	49.7327	108.842	112.534	1.03392	773	47.2742	139.782	296.462	2.12088	715	57.7402	125.018	281.397	2.25085	1702	49.6501	-0.14895	268.805	8.07095	7.38503	0.206908	FALSE	-0.0154045	7.56834	297.979	8.21955	0.925859	FALSE	Syb	Not Depleted by UN
FBgn0003676	NM_079726	CCT1	T-cp1	198.881	347.464	1.74709	1149	64.6257	260.865	349.37	1.33928	3163	60.5058	255.201	187.786	0.735836	2762	49.7143	269.201	238.454	0.885786	4108	57.0101	0.463135	245.915	7.9426	8.43163	1.53533e-05	TRUE	-1.81403	8.75305	267.259	8.06263	3.4492e-40	TRUE	CCT1	Depleted by UN only
FBgn0003687	NM_079081	Tbp	Tbp	55.1554	87.439	1.58532	382	45.0193	67.0081	110.812	1.65371	486	59.3023	73.044	326.013	4.46323	565	58.8395	58.7449	360.235	6.1322	807	60.8378	0.636035	61.9025	5.95425	5.88842	2.16473e-07	TRUE	-2.47602	6.52126	83.5607	6.38648	2.21889e-49	TRUE	Tbp	Depleted by UN & Up in nos-
FBgn0003701	NM_001299623	thr	thr	50.8671	17.9527	0.352933	189	34.1647	61.7095	33.2162	0.538267	362	55.4663	63.814	108.114	1.6942	231	78.2073	58.4817	55.9361	0.956473	456	67.8583	-0.100986	63.6283	5.99386	7.88039	0.416374	FALSE	0.503273	7.83105	60.322	5.917	0.0116061	TRUE	thr	Not Depleted by UN
FBgn0003714	NM_001258561	tko	tko	43.4746	91.382	2.10196	95	63.4032	49.1519	55.3536	1.12617	204	56.4039	68.8006	87.2598	1.2683	268	54.2386	68.2754	90.5345	1.32602	337	59.2551	-0.344016	154.197	7.26957	5.93486	0.00953163	TRUE	-0.764546	6.54394	216.425	7.75839	2.70579e-05	TRUE	tko	Not Depleted by UN
FBgn0003716	NM_175978	tkv	tkv	43.4831	9.08653	0.208967	289	40.5414	28.6675	37.7188	1.31573	527	33.4077	30.7726	272.208	8.84579	256	93.4721	35.8231	144.526	4.03445	591	62.7935	0.0113642	67.7008	6.08323	7.30739	0.926704	FALSE	0.477874	7.16436	62.23	5.96185	0.0230744	TRUE	tkv	Not Depleted by UN
FBgn0003721	NM_169639	Tm1	Tm1	53.8719	36.9534	0.685949	280	31.6373	37.7323	14.7931	0.392054	422	34.877	43.1527	106.225	2.46161	191	55.5212	58.0016	81.0645	1.39762	606	41.0651	-0.393648	384.358	8.58668	9.29558	0.000371401	TRUE	0.465773	8.81982	272.113	8.08859	0.00765116	TRUE	Tm1	Not Depleted by UN
FBgn0003733	NM_057414	tor	tor	52.6113	5.8298	0.110809	218	26.2476	53.0559	24.2289	0.456668	331	40.376	46.205	276.338	5.98069	209	54.4031	33.0162	164.543	4.9837	385	48.8509	-0.0439774	64.2525	6.00792	7.28001	0.799687	FALSE	-0.20496	7.46339	68.3633	6.09726	0.311587	FALSE	tor	Not Depleted by UN
FBgn0003741	NM_001014588	tra	tra	11.8836	0	0	44	23.8525	2.97239	20.2465	6.81153	34	48.5597	4.30739	0	0	39	47.5834	17.098	18.295	1.07001	90	37.5252	0.177343	36.6242	5.19866	4.07346	0.275951	FALSE	0.0355997	4.10858	37.15	5.21917	0.888006	FALSE	tra	Not Depleted by UN
FBgn0003742	NM_057417	tra2	tra2	62.8017	7.67243	0.122169	410	27.012	30.6025	1.56582	0.0511664	793	19.239	84.53	29.5146	0.349162	557	35.8319	103.306	22.4024	0.216855	1280	29.9312	0.189309	63.0083	5.97976	5.98473	0.110554	FALSE	-1.8958	6.53639	83.65	6.38802	2.12197e-40	TRUE	tra2	Depleted by UN only
FBgn0003744	NM_001275142	trc	trc	61.4586	45.8958	0.746775	145	62.841	56.8132	28.5292	0.502158	346	52.9656	60.434	28.6226	0.473617	313	46.399	69.4284	47.1235	0.678735	613	56.2358	1.31454	50.0175	5.64724	6.36191	1.77184e-20	TRUE	-4.78597	6.78839	55.8847	5.80696	3.76797e-104	TRUE	trc	Depleted by UN & Up in nos-
FBgn0003748	NM_166422	Treh	Treh	98.9912	452.441	4.57052	282	74.3002	29.9232	176.067	5.88395	216	55.4794	25.7441	32.7091	1.27055	156	46.3909	28.5281	31.2087	1.09396	267	52.2771	0.397831	28.2217	4.82383	5.90816	0.000677839	TRUE	-2.18177	5.77991	22.632	4.50665	2.35596e-41	TRUE	Treh	Depleted by UN only
FBgn0003751	NM_057419	trk	trk	11.7512	21.2553	1.80878	28	65.3278	11.8489	21.0219	1.77417	47	61.1357	11.1809	1.76897	0.158214	57	38.5716	11.6239	9.61089	0.826823	111	48.7843	0.748797	7.115	2.851	1.95224	0.0965076	FALSE	-3.37979	2.70892	10.0427	3.34237	5.58927e-37	TRUE	trk	Depleted by UN only
FBgn0003862	NM_134282	trx	trx	14.5734	1.37731	0.0945082	113	77.6113	15.7436	11.2064	0.71181	222	77.0506	19.4901	1.60343	0.0822687	268	61.3635	17.0535	3.8433	0.225368	524	66.0126	0.176339	13.1492	3.72783	7.04397	0.293532	FALSE	-1.82981	4.87814	2.70533	1.48817	3.40856e-06	TRUE	trx	Depleted by UN only
FBgn0003865	NM_078580	tsg	tsg	0	0	NA	0	NA	0	0	NA	0	NA	0.125119	0	0	0	NA	2.23496	18.0685	8.08449	26	34.1045	-0.066944	44.3933	5.47552	4.85254	0.835628	FALSE	-1.36267	1.90056	5.65733	2.5254	0.000142468	TRUE	tsg	Depleted by UN only
FBgn0003870	NM_170568	ttk	ttk	48.1041	44.5887	0.926921	490	35.1978	31.9856	9.84356	0.30775	547	49.7591	45.1414	7.90283	0.175068	547	59.1264	65.6711	17.3942	0.264868	1225	61.4351	1.29405	43.5208	5.44695	7.04626	3.03922e-27	TRUE	-2.86885	6.63166	28.142	4.81977	9.25307e-47	TRUE	ttk	Depleted by UN & Up in nos-
FBgn0003882	NM_001202235	tub	tub	61.5963	1.00434	0.0163051	426	34.283	49.6283	8.30123	0.167268	528	57.6724	43.8899	92.4349	2.10606	306	83.7294	32.8446	106.404	3.23962	540	71.9865	0.52188	64.6933	6.01777	6.56254	0.00034272	TRUE	-0.727734	7.31473	98.0513	6.61694	1.10999e-06	TRUE	tub	Not Depleted by UN
FBgn0003884	NM_057424	Œ±Tub84B	alphaTub84B	971.478	1104.54	1.13697	8136	67.4469	1293.98	1550.67	1.19837	17144	63.5442	1018.34	2471.39	2.42689	9442	83.9283	829.127	2158.33	2.60314	14866	78.8691	-0.130151	2771.38	11.4364	11.9056	0.322325	FALSE	0.634904	10.9232	1433.87	10.4858	8.02412e-06	TRUE	alphaTub84B	Not Depleted by UN
FBgn0003885	NM_079540	Œ±Tub84D	alphaTub84D	59.0329	81.7411	1.38467	230	81.1433	65.0539	76.3961	1.17435	554	49.8632	65.1332	88.8348	1.3639	518	63.2852	63.3685	77.3687	1.22093	976	58.3939	-0.408216	193.005	7.59324	8.27631	0.00110764	TRUE	0.166015	7.52834	117.421	6.87678	0.279108	FALSE	alphaTub84D	Not Depleted by UN
FBgn0003891	NM_057425	tud	tud	43.5056	13.8104	0.317439	199	55.2057	37.0225	68.2582	1.8437	237	104.303	29.6462	21.8887	0.738332	171	71.9927	22.233	29.222	1.31436	308	72.3683	0.696346	22.2767	4.48392	7.22607	2.67908e-08	TRUE	-2.46197	6.03177	8.50333	3.1049	1.12681e-10	TRUE	tud	Depleted by UN & Up in nos-
FBgn0003941	NM_001273089	RpL40	RpL40	2344.87	1781.37	0.759688	10043	60.6539	2483.01	991.696	0.399393	16954	64.1636	2019.36	448.631	0.222165	13099	58.5891	1816.19	1374.3	0.756693	22814	62.4092	-0.164899	3543.41	11.791	10.2199	0.207248	FALSE	-0.0706469	10.4085	3811.61	11.8962	0.711089	FALSE	RpL40	Not Depleted by UN
FBgn0003943	NM_079185	Ubi-p63E	Ubi-p63E	19.4356	20.2741	1.04314	654	47.3704	15.4062	30.8484	2.00234	675	68.2638	7.22701	36.5151	5.05259	378	63.1868	5.03967	44.1354	8.75759	603	60.6688	1.04225	315.465	8.30179	9.22296	4.22182e-10	TRUE	-1.84253	9.87132	420.381	8.7159	4.01583e-22	TRUE	Ubi-p63E	Depleted by UN & Up in nos-
FBgn0003963	NM_001272902	ush	ush	4.973	1.3649	0.274462	25	44.9202	6.41532	19.5684	3.05026	57	67.2743	4.14831	1.38557	0.334007	20	46.7689	5.29282	10.3828	1.96168	75	60.0179	-0.201974	8.24583	3.06106	4.99372	0.378703	FALSE	-1.54881	1.61958	0.762667	-0.213125	2.7489e-05	TRUE	ush	Depleted by UN only
FBgn0003969	NM_001298385	vap	vap	43.3195	41.6579	0.961645	235	49.0771	37.7124	13.6008	0.360645	488	35.0017	45.5497	38.9143	0.854327	334	54.0671	49.3393	22.5974	0.458	803	47.0117	0.074015	53.3092	5.73902	7.26389	0.507154	FALSE	0.513544	7.2613	51.286	5.6833	0.0018964	TRUE	vap	Not Depleted by UN
FBgn0003977	NM_080161	vir	vir	8.32463	1.90199	0.228478	62	31.9203	14.5316	10.3013	0.708892	79	45.9271	8.73454	19.4642	2.22842	33	115.934	7.15492	17.9422	2.50768	95	66.0782	-0.346353	25.7192	4.69037	7.02862	0.0115984	TRUE	0.76311	5.00419	6.678	2.76086	0.00756375	TRUE	vir	Not Depleted by UN
FBgn0003978	NM_136175	vls	vls	31.9427	25.263	0.790885	165	39.5425	33.8892	21.5605	0.636204	135	55.7853	33.1555	49.573	1.49517	124	60.4778	31.3356	43.7645	1.39664	228	53.5817	-0.0462195	53.3208	5.73933	5.66699	0.788405	FALSE	-0.603405	5.76975	54.096	5.76011	2.65166e-05	TRUE	vls	Not Depleted by UN
FBgn0003984	NM_079218	vn	vn	2.29874	1.18095	0.513737	11	26.2501	0.796118	0	0	19	51.8318	0.57684	0	0	6	73.7823	1.24028	3.06255	2.46924	14	53.5376	-0.167761	1.61583	0.778909	2.87148	0.517499	FALSE	-1.46432	1.28517	0.536	-0.652901	3.30735e-05	TRUE	vn	Depleted by UN only
FBgn0003997	NM_079412	hid	hid	4.15318	2.27355	0.547425	27	41.2047	2.37565	2.71437	1.14258	39	44.3236	1.2586	5.2476	4.1694	15	65.4184	6.90618	8.80469	1.2749	70	51.7355	0.174552	8.99833	3.1856	4.70738	0.433325	FALSE	0.100676	2.13932	1.322	0.507921	0.74639	FALSE	hid	Not Depleted by UN
FBgn0004049	NM_001144574	yrt	yrt	55.4003	22.2315	0.401288	353	42.3775	41.5488	10.6642	0.256666	412	53.0227	56.1375	72.2539	1.28709	454	63.9467	61.7064	27.591	0.447133	1054	59.6521	-0.129814	51.8708	5.69963	7.45865	0.243128	FALSE	-0.0724401	6.63248	28.5613	4.84103	0.765085	FALSE	yrt	Not Depleted by UN
FBgn0004050	NM_080312	z	z	40.5602	3.04545	0.0750847	144	40.8394	40.9528	1.76644	0.0431337	266	43.4509	53.9177	13.3339	0.247302	263	58.7414	54.0758	11.7496	0.217281	415	52.8269	-0.289839	65.5675	6.03711	6.97568	0.00728579	TRUE	-0.675255	6.4829	45.042	5.4964	1.34522e-06	TRUE	z	Not Depleted by UN
FBgn0004055	NM_001299946	uzip	uzip	8.86728	15.3746	1.73386	42	53.1311	8.31725	17.9547	2.15873	153	52.8843	7.60253	35.5958	4.68211	77	72.8762	11.7768	43.0541	3.65585	147	69.9344	-0.138915	15.2825	3.94322	4.92651	0.369016	FALSE	0.384377	4.73532	13.4193	3.75695	0.102586	FALSE	uzip	Not Depleted by UN
FBgn0004057	NM_078687	Zw	Zw	12.6758	29.4535	2.32359	72	61.2631	9.98724	3.72536	0.373012	89	43.7283	7.63844	5.34288	0.699472	96	44.3577	12.4246	8.78159	0.706793	190	43.2221	-1.00982	7.32083	2.89158	3.47611	5.26447e-05	TRUE	-3.02741	2.81932	4.03667	2.04847	4.10964e-38	TRUE	Zw	Depleted by UN only
FBgn0004066	NM_080353	ProsŒ±4	Prosalpha4	329.657	786.52	2.38587	2035	69.5756	307.46	667.98	2.17257	4607	53.2143	330.941	891.279	2.69317	3575	63.6144	258.013	611.14	2.36864	5286	63.1133	-0.0870045	606.005	9.24342	9.00324	0.470865	FALSE	-0.160328	9.32354	728.879	9.50973	0.301992	FALSE	Prosalpha4	Not Depleted by UN
FBgn0004087	NM_001043255	Dhfr	Dhfr	116.378	162.778	1.3987	246	59.0297	84.2992	246.513	2.92426	252	53.1602	78.8077	16.0693	0.203905	261	38.7219	69.323	31.3105	0.451661	444	46.187	1.52457	36.0858	5.17735	3.58476	5.07361e-05	TRUE	-5.03453	4.50259	53.958	5.75644	1.60045e-67	TRUE	Dhfr	Depleted by UN & Up in nos-
FBgn0004101	NM_001144279	bs	bs	17.1691	38.0456	2.21594	1	30.1505	14.6941	37.6092	2.55948	3	56.0015	22.111	25.409	1.14915	0	NA	22.5398	11.6935	0.518791	5	78.4948	0.998896	22.1783	4.47757	5.15148	2.73092e-08	TRUE	-2.35806	5.62962	26.6173	4.7397	4.84317e-38	TRUE	bs	Depleted by UN & Up in nos-
FBgn0004103	NM_080198	Pp1-87B	Pp1-87B	108.862	370.722	3.40544	679	47.1158	66.9117	429.316	6.41616	686	68.2823	76.8778	641.84	8.34883	588	67.8072	73.4578	740.099	10.0752	1171	63.7961	-0.0693665	277.253	8.11558	8.92649	0.593067	FALSE	-0.00417698	8.75295	243.749	7.92985	0.983403	FALSE	Pp1-87B	Not Depleted by UN
FBgn0004106	NM_057449	Cdk1	Cdk1	181.893	306.884	1.68717	827	39.9446	220.2	616.056	2.79771	2423	64.3844	249.779	841.268	3.36805	1640	79.688	209.873	469.405	2.23662	1838	74.1872	-0.287835	412.095	8.68718	8.32462	0.0283181	TRUE	0.142145	8.95668	628.928	9.29698	0.331846	FALSE	Cdk1	Not Depleted by UN
FBgn0004107	NM_001170195	Cdk2	Cdk2	130.311	139.439	1.07005	537	52.1376	148.598	132.197	0.889631	693	59.8548	168.806	117.482	0.695958	882	50.8074	176.355	120.536	0.683484	1450	55.5633	0.964433	115.228	6.8496	6.56122	9.19984e-16	TRUE	-2.61276	7.5742	212.811	7.7341	4.8408e-63	TRUE	Cdk2	Depleted by UN & Up in nos-
FBgn0004108	NM_057450	Nrt	Nrt	14.0977	1.40365	0.099566	75	19.9781	14.0846	22.2119	1.57704	116	34.4896	10.9348	176.682	16.1578	32	87.8154	21.6328	406.196	18.7769	347	51.1963	-0.807369	337.899	8.40088	9.96624	0.000317382	TRUE	0.420054	5.81384	19.376	4.28363	0.0592012	FALSE	Nrt	Not Depleted by UN
FBgn0004132	NM_165541	boca	boca	55.8746	146.756	2.62652	182	39.5355	59.7644	72.1483	1.20721	348	46.3663	55.4282	157.664	2.84447	202	62.6062	56.4154	237.686	4.21315	236	56.6969	-0.27351	162.287	7.34329	6.16158	0.0383288	TRUE	-0.0764129	6.56421	205.683	7.68498	0.699112	FALSE	boca	Not Depleted by UN
FBgn0004167	NM_206265	kst	kst	10.5437	3.01603	0.286051	21	71.0346	13.0068	10.9812	0.844267	63	66.8401	13.1856	6.89137	0.522644	47	79.7096	7.90764	5.97611	0.755738	78	61.5964	0.665627	7.03	2.8339	6.24238	0.000416642	TRUE	-0.872642	3.72584	1.13867	0.308788	0.071421	FALSE	kst	Not Depleted by UN
FBgn0004170	NM_057455	sc	sc	0	0	NA	0	NA	0	0	NA	0	NA	0	0	NA	0	NA	1.23159	15.0607	12.2286	28	39.1831	-0.185406	11.605	3.54905	3.72062	0.644455	FALSE	-1.32315	1.87945	3.15733	1.70369	0.000406981	TRUE	sc	Depleted by UN only
FBgn0004177	NM_001298795	mts	mts	286.756	568.181	1.98141	712	42.9696	314.933	1413	4.48665	1387	56.4399	268.623	1619.58	6.02921	843	60.0089	268.054	1450.37	5.41074	1664	54.1106	-0.169595	562.601	9.13622	9.84657	0.123284	FALSE	0.235281	9.62138	517.255	9.01501	0.0804764	FALSE	mts	Not Depleted by UN
FBgn0004179	NM_001275278	Csp	Csp	105.942	27.8777	0.263141	585	51.2817	92.6432	31.3718	0.33863	919	49.3614	130.416	358.163	2.74631	772	75.8038	147.692	227.543	1.54066	2141	60.86	-0.258318	208.871	7.70716	8.33894	0.0178323	TRUE	0.316918	8.03202	171.522	7.42309	0.0287427	TRUE	Csp	Not Depleted by UN
FBgn0004227	NM_001298395	nonA	nonA	38.8795	14.018	0.360549	255	32.6005	41.5534	48.0059	1.15528	312	46.0944	29.8629	145.837	4.88354	126	80.5313	33.2758	115.785	3.47956	417	58.7112	-0.545091	105.058	6.71641	8.1108	4.34363e-05	TRUE	0.320324	6.53496	36.338	5.18737	0.212865	FALSE	nonA	Not Depleted by UN
FBgn0004237	NM_057458	Hrb87F	Hrb87F	301.751	164.096	0.543811	1093	40.5811	306.503	227.836	0.74334	1206	62.8396	324.249	645.724	1.99144	1409	68.496	349.699	644.282	1.84239	3196	63.6495	-0.274786	402.538	8.65334	9.26323	0.0398164	TRUE	0.34305	8.34896	194.097	7.60137	0.0845104	FALSE	Hrb87F	Not Depleted by UN
FBgn0004359	NM_001276070	T48	T48	16.8411	2.22282	0.131988	125	41.095	22.702	6.94072	0.305732	210	58.9988	24.6827	3.95477	0.160225	190	53.6667	25.859	5.22642	0.202112	310	60.9986	0.196705	18.8933	4.24742	5.1011	0.305526	FALSE	-3.00661	4.98886	15.286	3.94355	2.88268e-49	TRUE	T48	Depleted by UN only
FBgn0004362	NM_001299767	HmgD	HmgD	855.889	3490.91	4.0787	1298	56.7991	727.46	2966.66	4.07811	4621	61.8199	806.133	3609.2	4.47718	3967	66.7189	741.634	5180.94	6.98584	5973	70.2423	-0.316904	2040.52	10.9948	10.7234	0.0129423	TRUE	-0.420996	10.7584	2036.22	10.9918	0.000686735	TRUE	HmgD	Not Depleted by UN
FBgn0004363	NM_001038810	porin	porin	686.997	1258.29	1.83159	1860	56.0862	741.035	971.956	1.31162	2478	71.9323	719.523	1584.35	2.20195	3050	55.4454	583.494	2008.04	3.44141	3229	65.1207	-0.0622661	1076.93	10.0728	10.0826	0.584915	FALSE	-0.83781	10.773	1640.7	10.6802	4.19669e-11	TRUE	porin	Not Depleted by UN
FBgn0004367	NM_078645	mei-41	mei-41	8.28629	4.19356	0.506084	75	60.8071	8.38441	0.855837	0.102075	190	44.4668	11.9634	0.396405	0.0331349	205	48.6436	14.2465	0.545306	0.0382766	411	50.3234	-0.0669497	6.15917	2.64597	5.20852	0.735562	FALSE	-4.25593	3.1827	1.29733	0.482676	8.31754e-30	TRUE	mei-41	Depleted by UN only
FBgn0004368	NM_001169198	Ptp4E	Ptp4E	25.4173	12.9515	0.509554	211	34.0711	17.928	11.8473	0.66083	304	36.4023	22.6711	51.8655	2.28774	187	63.2434	24.9794	51.1904	2.04931	523	55.5357	-0.209687	25.3675	4.67059	7.06996	0.130978	FALSE	-1.13053	5.95992	10.9953	3.47188	2.70668e-05	TRUE	Ptp4E	Depleted by UN only
FBgn0004369	NM_143434	Ptp99A	Ptp99A	7.54132	4.21875	0.559417	76	43.2488	4.61603	3.69558	0.800597	84	53.275	4.81879	8.3329	1.72925	85	63.786	5.579	10.2335	1.8343	143	64.4216	0.0920194	8.39583	3.08676	5.22927	0.59822	FALSE	-1.28158	4.77509	5.38533	2.45558	2.11834e-06	TRUE	Ptp99A	Depleted by UN only
FBgn0004370	NM_206691	Ptp10D	Ptp10D	18.4805	8.4916	0.45949	221	41.8078	8.73978	25.2304	2.88685	423	33.9919	17.6409	69.2403	3.92498	306	62.9638	15.8774	28.8278	1.81565	760	42.0195	0.00488017	19.875	4.32012	6.88115	0.983889	FALSE	0.280572	6.37568	13.5253	3.76822	0.353548	FALSE	Ptp10D	Not Depleted by UN
FBgn0004373	NM_080083	fwd	fwd	42.7088	17.7866	0.416462	179	61.8633	34.4774	15.1432	0.439221	241	69.5786	41.1775	104.765	2.54423	204	92.5098	37.7359	45.6118	1.20871	388	81.1476	-0.010747	58.51	5.87307	8.24142	0.943998	FALSE	0.597475	7.30824	30.32	4.92695	0.0361733	TRUE	fwd	Not Depleted by UN
FBgn0004374	NM_057469	neb	neb	20.0875	8.43546	0.419935	182	24.3336	31.7412	21.3041	0.671179	291	33.1823	31.0082	8.65851	0.279233	263	35.3621	36.066	10.5452	0.292385	607	35.6732	-0.297338	31.4342	4.97884	6.48357	0.0477786	TRUE	-2.2581	5.51047	14.8327	3.9004	2.8902e-36	TRUE	neb	Depleted by UN only
FBgn0004378	NM_057470	Klp61F	Klp61F	42.0232	45.1541	1.0745	377	50.8667	54.0323	53.5406	0.9909	645	61.3239	41.8044	150.593	3.60231	434	72.7701	37.5685	87.8345	2.33799	908	58.0255	-0.0655092	68.6625	6.10355	7.76528	0.555199	FALSE	0.739781	7.37392	52.6427	5.7209	0.000521737	TRUE	Klp61F	Not Depleted by UN
FBgn0004379	NM_001300070	Klp67A	Klp67A	60.299	7.07497	0.117331	480	33.8787	70.2174	36.9223	0.525828	566	48.7136	72.1513	45.5225	0.630931	541	51.356	75.3384	33.705	0.447382	1076	51.8809	0.188182	82.7658	6.37271	7.5412	0.0686354	FALSE	-0.881929	7.49805	74.538	6.22184	2.82151e-09	TRUE	Klp67A	Not Depleted by UN
FBgn0004380	NM_079210	Klp64D	Klp64D	25.8197	2.57574	0.0997587	131	26.8305	26.5028	14.691	0.554318	271	26.014	42.335	3.25936	0.0769898	288	35.2931	45.8231	5.99997	0.130938	713	35.2065	0.16012	24.2358	4.60501	5.45437	0.336711	FALSE	-4.84032	5.9049	27.908	4.80777	3.58035e-132	TRUE	Klp64D	Depleted by UN only
FBgn0004381	NM_079305	Klp68D	Klp68D	37.3195	19.9533	0.534662	54	39.9709	34.8473	18.1103	0.519706	344	49.0025	42.9749	2.07604	0.0483082	315	44.8111	53.0917	2.5822	0.0486366	551	53.9254	0.374562	26.7275	4.74564	5.81155	0.0404451	TRUE	-4.79368	5.94547	23.976	4.58952	4.78229e-120	TRUE	Klp68D	Depleted by UN only
FBgn0004387	NM_079808	Klp98A	Klp98A	22.7364	2.29636	0.100999	152	45.7756	18.8185	10.0833	0.535817	205	67.6816	15.0257	33.8167	2.25059	128	76.3497	10.389	26.7982	2.57948	210	83.6137	0.455475	18.4008	4.20952	6.26839	0.00124406	TRUE	-1.22355	5.64617	10.614	3.42143	1.17182e-05	TRUE	Klp98A	Depleted by UN only
FBgn0004389	NM_079865	bnk	bnk	0	0	NA	0	NA	0	0	NA	0	NA	0	0	NA	0	NA	14.7211	61.712	4.19208	10	32.297	-0.670366	313.93	8.29476	7.98146	0.000150145	TRUE	-0.57359	2.40022	6.85867	2.79881	0.13542	FALSE	bnk	Not Depleted by UN
FBgn0004390	NM_168382	RasGAP1	RasGAP1	29.742	7.65782	0.257475	310	45.653	23.2308	8.61154	0.370695	439	58.1952	29.3642	61.6974	2.10111	280	86.7234	30.4531	20.9668	0.688495	703	75.6241	-0.210095	39.2533	5.29841	7.4324	0.103424	FALSE	0.502841	7.00823	28.6827	4.84713	0.0377748	TRUE	RasGAP1	Not Depleted by UN
FBgn0004395	NM_001275931	unk	unk	43.3277	12.7346	0.293914	223	36.6688	25.5994	30.8584	1.20543	407	37.8146	26.4799	198.018	7.47805	89	86.4683	33.1199	119.684	3.61367	368	55.6648	-0.539763	72.75	6.18686	7.42008	5.94497e-07	TRUE	0.456562	6.98677	56.628	5.82599	0.0208324	TRUE	unk	Not Depleted by UN
FBgn0004396	NM_206374	CrebA	CrebA	2.79035	14.5142	5.20159	9	52.1247	0.905976	2.79756	3.08789	2	30.3478	0.1167	0.689309	5.90666	0	NA	2.66362	18.8353	7.07134	43	48.6573	0.31486	5.50667	2.48714	4.34805	0.119668	FALSE	-0.699023	1.36813	0.723333	-0.280451	0.0669279	FALSE	CrebA	Not Depleted by UN
FBgn0004397	NM_001297885	Vinc	Vinc	30.9284	77.1035	2.49297	123	57.1764	44.3061	107.391	2.42384	241	51.8683	35.3917	64.1185	1.81168	190	57.6547	39.1669	38.3016	0.977908	306	61.8383	0.597893	29.9792	4.91069	6.40756	0.00151523	TRUE	-0.985255	5.84425	17.97	4.17552	7.45725e-08	TRUE	Vinc	Not Depleted by UN
FBgn0004401	NM_080119	Pep	Pep	238.95	15.7459	0.0658965	662	28.2664	252.039	217.969	0.864823	714	72.4496	166.413	497.628	2.99032	318	88.3846	121.044	553.305	4.57111	537	82.2583	-0.203547	431.02	8.75195	9.90882	0.187787	FALSE	0.617924	8.4826	165.743	7.37367	0.0018809	TRUE	Pep	Not Depleted by UN
FBgn0004403	NM_167137	RpS14a	RpS14a	329.121	134.481	0.408605	6324	58.0105	399.922	45.6295	0.114096	10798	64.1308	383.124	27.7139	0.0723366	9705	64.4616	388.334	57.7238	0.148645	13500	65.2783	-0.224038	3317.73	11.696	10.3422	0.110487	FALSE	-0.212033	9.88795	2315.49	11.1772	0.219243	FALSE	RpS14a	Not Depleted by UN
FBgn0004404	NM_080427	RpS14b	RpS14b	145.813	60.9469	0.417979	1163	70.4927	151.394	23.7274	0.156725	3267	76.3078	138.494	11.4678	0.0828036	1938	72.3098	151.994	47.6451	0.313466	2974	74.5909	-0.394479	1333.54	10.3812	8.85221	0.00456112	TRUE	-0.312492	8.69782	1142.33	10.1579	0.096901	FALSE	RpS14b	Not Depleted by UN
FBgn0004406	NM_057473	PolG1	tam	14.3116	1.42896	0.0998459	58	29.6832	18.5437	1.53104	0.082564	93	41.3421	22.4129	8.32181	0.371295	90	58.2326	21.4466	5.70953	0.266222	153	56.099	0.0854152	27.7667	4.80047	6.32353	0.55862	FALSE	-0.108021	5.90176	19.6087	4.30076	0.673612	FALSE	tam	Not Depleted by UN
FBgn0004419	NM_078809	me31B	me31B	1353.15	3306.61	2.44364	4578	92.0098	1717.46	4869.58	2.83534	14063	77.3659	2300.16	1352.54	0.588019	14317	65.8781	2399.25	537.299	0.223945	23595	74.3088	0.277899	2257.74	11.1407	11.4567	0.014143	TRUE	-0.997509	12.4113	4011.34	11.9699	1.84374e-14	TRUE	me31B	Not Depleted by UN
FBgn0004432	NM_078642	Cyp1	Cyp1	2141.8	6573.86	3.06932	6012	64.1416	2075.55	7115.69	3.42834	11430	56.7518	1874.48	1831.86	0.97726	10922	44.7599	1873.47	4679.9	2.49799	18566	54.164	1.02885	1326.94	10.374	10.0863	2.41943e-16	TRUE	-0.933798	10.3893	1414.72	10.4664	1.38667e-08	TRUE	Cyp1	Not Depleted by UN
FBgn0004436	NM_079506	Ubc6	Ubc6	158.113	337.858	2.13681	449	47.4577	125.492	300.546	2.39494	754	45.6762	165.028	296.889	1.79902	690	53.5025	169.12	239.142	1.41403	1350	50.3728	-0.27926	161.546	7.33669	7.11524	0.0131597	TRUE	0.0072456	7.68288	238.494	7.89841	0.969362	FALSE	Ubc6	Not Depleted by UN
FBgn0004449	NM_001104191	Ten-m	Ten-m	4.81107	0.163934	0.0340744	51	40.4628	5.24019	2.73505	0.521938	83	48.4694	3.00724	21.875	7.2741	24	114.208	2.59579	22.4091	8.63284	124	58.7568	-0.351721	13.1775	3.73091	7.03097	0.0569869	FALSE	0.901851	4.11426	1.85133	0.96446	0.0417516	TRUE	Ten-m	Not Depleted by UN
FBgn0004463	NM_078982	Polr3B	RpIII128	12.1391	6.15637	0.507151	72	37.8287	14.4449	22.3952	1.55039	97	47.8588	12.9917	13.2253	1.01798	113	38.8666	10.9031	16.4767	1.51119	169	42.0792	0.527577	14.21	3.83895	5.29104	6.02306e-05	TRUE	-1.87643	4.4828	7.368	2.90072	7.75828e-21	TRUE	RpIII128	Depleted by UN & Up in nos-
FBgn0004465	NM_079392	Su(P)	Su(P)	65.827	68.3573	1.03844	359	50.2177	71.0807	41.8518	0.588793	574	47.6476	80.6002	30.5068	0.378495	611	45.0932	75.7979	34.9134	0.460612	1217	47.7976	0.194553	63.0375	5.98043	5.97571	0.105403	FALSE	-1.44666	6.84485	103.273	6.69171	1.47521e-23	TRUE	Su(P)	Depleted by UN only
FBgn0004507	NM_164453	GlyP	GlyP	152.37	237.141	1.55635	317	90.8416	225.459	285.873	1.26796	1301	80.4919	204.456	163.161	0.798025	1452	53.9082	195.375	180.685	0.92481	1569	58.2574	1.81891	147.274	7.20334	8.3958	1.48904e-48	TRUE	-1.47357	8.22056	112.43	6.81417	1.58148e-16	TRUE	GlyP	Depleted by UN & Up in nos-
FBgn0004510	NM_001276071	Ets97D	Ets97D	38.4091	16.4631	0.428625	224	41.8029	41.3607	20.3935	0.493065	236	58.0228	50.0567	4.23434	0.084591	316	51.3494	53.2006	17.2099	0.32349	522	57.9739	0.990886	30.685	4.94416	5.27868	3.90431e-07	TRUE	-5.011	6.03124	42.4273	5.41032	9.14883e-135	TRUE	Ets97D	Depleted by UN & Up in nos-
FBgn0004556	NM_057485	Dbp73D	Dbp73D	23.6754	22.3022	0.941996	75	33.578	36.9564	51.3884	1.39051	134	56.2488	32.833	57.4093	1.74853	85	63.0027	32.3665	32.693	1.01009	163	55.4988	-0.29699	47.8	5.58195	6.38565	0.00324475	TRUE	0.148132	6.60342	54.948	5.78262	0.377328	FALSE	Dbp73D	Not Depleted by UN
FBgn0004569	NM_079383	aos	aos	4.07423	9.20957	2.26044	6	59.851	0.846612	0.192224	0.227051	3	90.1537	1.6358	2.41553	1.47666	7	70.0943	3.92301	12.4482	3.17312	27	66.0365	-0.165349	6.395	2.69933	3.95301	0.565918	FALSE	-1.68362	2.15169	1.82867	0.947604	3.72152e-10	TRUE	aos	Depleted by UN only
FBgn0004574	NM_001274475	Rop	Rop	34.1298	49.8134	1.45953	119	39.5241	43.3536	49.005	1.13035	313	29.5824	46.7548	39.897	0.853325	166	40.96	51.3317	22.3967	0.436313	465	38.7586	-0.16084	52.5967	5.71964	6.49141	0.171101	FALSE	-2.00472	6.67851	54.604	5.77357	5.92238e-43	TRUE	Rop	Depleted by UN only
FBgn0004584	NM_001144304	Rrp1	Rrp1	61.2153	52.7273	0.861342	277	79.2199	65.6625	31.4872	0.479532	366	69.6917	87.4567	5.74529	0.065693	527	51.2552	98.8757	19.7585	0.199831	1071	59.6657	0.572508	68.8242	6.10694	6.99312	1.11463e-05	TRUE	-3.16507	6.89286	56.8867	5.83255	1.64356e-69	TRUE	Rrp1	Depleted by UN & Up in nos-
FBgn0004587	NM_001170133	B52	B52	118.977	24.5751	0.206554	986	28.9782	144.04	146.073	1.01411	1965	57.8613	124.262	364.689	2.93484	1193	79.8413	114.71	454.14	3.95902	2514	63.5891	-0.267632	610.211	9.2534	9.58423	0.0341683	TRUE	0.0426864	8.33035	264.446	8.04737	0.796668	FALSE	B52	Not Depleted by UN
FBgn0004597	NM_057500	CycC	CycC	44.5451	45.6592	1.02501	95	48.9823	53.7455	177.557	3.30367	205	52.7746	48.7866	138.079	2.83027	82	71.406	42.8811	104.1	2.42765	226	51.1192	-0.123197	93.8967	6.55454	6.27578	0.316803	FALSE	0.204702	6.49117	107.174	6.74516	0.15372	FALSE	CycC	Not Depleted by UN
FBgn0004598	NM_206763	Fur2	Fur2	82.4168	69.046	0.837766	347	73.7473	93.7102	57.2722	0.611162	914	66.765	102.327	63.5772	0.621313	715	70.1057	95.7284	34.8142	0.363677	1424	65.5021	0.484877	87.1133	6.44648	8.57404	0.015941	TRUE	-0.0193979	8.1653	60.2393	5.91503	0.94803	FALSE	Fur2	Not Depleted by UN
FBgn0004606	NM_057502	zfh1	zfh1	16.2123	6.90751	0.426066	102	43.4727	11.0594	1.58592	0.143401	106	67.3689	15.0987	1.37013	0.0907447	157	59.5028	18.0805	15.6442	0.865252	279	68.7072	0.514894	16.2	4.0268	5.77618	0.000245248	TRUE	-2.18143	4.98974	9.19533	3.21651	1.11312e-15	TRUE	zfh1	Depleted by UN & Up in nos-
FBgn0004629	NM_057508	Cys	Cys	37.2305	81.2572	2.18254	82	56.937	19.9941	121.638	6.08372	70	58.1998	7.40889	25.3974	3.42797	11	54.5272	191.686	1509.35	7.87407	561	54.3027	-0.000850499	935.431	9.86964	7.97473	0.999556	FALSE	-0.744596	2.61465	22.522	4.49965	0.00811825	TRUE	Cys	Not Depleted by UN
FBgn0004636	NM_001202094	Rap1	Rap1	207.821	92.6718	0.445922	720	42.4076	171.622	147.716	0.860704	996	57.672	211.068	543.961	2.57719	550	98.9159	273.653	499.435	1.82507	1161	72.0923	-0.0819623	169.746	7.40808	8.58065	0.546721	FALSE	0.461742	7.63999	91.0033	6.50943	0.00542368	TRUE	Rap1	Not Depleted by UN
FBgn0004638	NM_165996	drk	drk	96.7633	41.308	0.426898	477	32.505	90.8127	132.356	1.45746	536	69.7177	69.4989	424.631	6.1099	359	85.7683	62.5906	380.251	6.0752	613	73.3953	-0.196576	158.391	7.30826	7.73687	0.126346	FALSE	0.23441	7.45593	141.163	7.14224	0.134643	FALSE	drk	Not Depleted by UN
FBgn0004643	NM_080162	Zw10	Zw10	75.2154	104.356	1.38743	163	65.2515	100.683	14.2415	0.141448	480	43.7552	104.306	1.95586	0.0187513	540	34.9381	131.687	7.55951	0.0574052	1069	39.0357	0.432938	63.3925	5.98851	6.84428	0.0138519	TRUE	-5.29468	6.25145	35.0027	5.13351	5.05005e-128	TRUE	Zw10	Depleted by UN only
FBgn0004646	NM_001272371	ogre	ogre	4.10862	17.344	4.22137	24	53.0362	2.00687	15.6906	7.81845	30	68.3268	0.674368	8.58891	12.7362	1	45.6478	6.6922	55.8534	8.34604	167	53.3958	0.200143	40.7833	5.35344	6.19849	0.393872	FALSE	0.849512	1.94294	2.36	1.29866	0.000808166	TRUE	ogre	Not Depleted by UN
FBgn0004647	NM_057511	N	N	28.9928	1.7348	0.0598357	156	22.8413	26.5609	4.74897	0.178795	413	23.1628	45.0846	135.267	3.0003	497	71.8581	48.4274	90.5771	1.87037	1351	48.2548	0.296744	30.5642	4.93848	8.01431	0.101562	FALSE	-0.564927	5.99128	7.36933	2.90098	0.159603	FALSE	N	Not Depleted by UN
FBgn0004648	NM_206599	svr	svr	34.2096	31.255	0.913633	202	43.7787	29.4285	47.0886	1.6001	275	68.1807	26.9375	119.581	4.43921	187	81.1689	23.0799	100.122	4.33807	387	75.2394	-0.133581	58.9183	5.88309	7.95482	0.278314	FALSE	0.358569	7.41566	41.5427	5.37999	0.127621	FALSE	svr	Not Depleted by UN
FBgn0004649	NM_078596	yl	yl	273.507	492.427	1.80042	896	75.5657	504.281	981.86	1.94705	4407	60.8965	341.43	463.879	1.35864	4181	42.6994	226.274	713.663	3.15397	4634	50.4104	3.26251	218.169	7.76996	9.9422	2.2723e-22	TRUE	-3.03153	7.60118	35.3467	5.14758	1.60326e-20	TRUE	yl	Depleted by UN & Up in nos-
FBgn0004650	NM_130545	fs(1)N	fs(1)N	29.7939	17.8256	0.598296	140	55.6126	49.7922	14.4515	0.290237	749	24.2364	76.7381	7.87432	0.102613	803	37.4496	79.873	5.48531	0.0686753	1565	35.2296	2.35218	29.1908	4.87238	7.11224	3.84451e-15	TRUE	-3.92395	5.64696	8.694	3.13652	9.80451e-25	TRUE	fs(1)N	Depleted by UN & Up in nos-
FBgn0004654	NM_057512	Pgd	Pgd	137.606	281.292	2.04418	293	56.0911	113.647	59.8056	0.526239	627	34.508	124.474	8.70857	0.0699629	513	33.7251	161.378	11.7249	0.0726547	1461	37.8852	-0.944815	56.3025	5.81769	6.00038	3.38611e-06	TRUE	-4.16961	5.89505	43.4207	5.44363	5.03966e-105	TRUE	Pgd	Depleted by UN only
FBgn0004655	NM_001297875	wapl	wapl	89.2587	16.8361	0.188621	485	48.7739	96.1927	35.4573	0.368606	879	49.9246	119.886	150.92	1.25886	771	79.6794	114.756	70.2168	0.611879	1336	72.6827	0.0755544	106.897	6.74143	8.84268	0.706314	FALSE	0.0136553	7.36051	36.586	5.19716	0.974356	FALSE	wapl	Not Depleted by UN
FBgn0004656	NM_001272392	fs(1)h	fs(1)h	81.5759	3.88583	0.0476346	180	35.437	84.7788	20.2359	0.238691	309	63.9604	77.8201	160.523	2.06275	199	87.2734	93.1222	92.8926	0.997535	351	78.739	-0.0031251	61.1675	5.93705	8.80416	0.988153	FALSE	-0.324028	6.45926	12.7527	3.684	0.418332	FALSE	fs(1)h	Not Depleted by UN
FBgn0004657	NM_001298070	mys	mys	41.4201	113.912	2.75016	298	44.9826	22.3824	55.4305	2.47652	412	47.8524	15.154	194.179	12.8137	97	100.536	14.8638	184.282	12.398	325	77.7696	-0.126613	62.7758	5.97443	7.72442	0.306043	FALSE	0.929341	6.61019	29.8053	4.90233	0.000191974	TRUE	mys	Not Depleted by UN
FBgn0004687	NM_078494	Mlc-c	Mlc-c	134.104	526.318	3.92469	1015	48.5543	77.5425	296.535	3.82416	984	56.5451	64.9097	244.548	3.76752	527	77.413	72.3556	346.506	4.78893	1324	65.1519	-0.336543	163.845	7.35707	7.32482	0.0116521	TRUE	0.188739	7.78141	223.81	7.80678	0.18313	FALSE	Mlc-c	Not Depleted by UN
FBgn0004698	NM_166087	Xpc	Xpc	78.4022	32.612	0.415958	147	79.6157	91.7927	127.916	1.39353	479	72.4345	74.2462	62.4231	0.840758	274	91.7061	65.0446	60.5285	0.930569	453	77.3059	-0.323789	119.415	6.90105	8.80071	0.00144684	TRUE	0.758142	8.15006	78.4487	6.29551	0.000767556	TRUE	Xpc	Not Depleted by UN
FBgn0004795	NM_176254	retn	retn	120.847	8.81184	0.0729175	402	47.7534	84.9201	4.78198	0.0563115	1107	41.5953	122.865	234.347	1.90736	917	80.2072	143.931	97.0851	0.674527	2517	62.9756	-0.551301	231.494	7.85546	9.53136	2.10911e-05	TRUE	0.195676	8.09753	80.3927	6.33079	0.374121	FALSE	retn	Not Depleted by UN
FBgn0004797	NM_165195	mdy	mdy	23.5084	8.81305	0.374889	151	25.2953	9.46188	1.49883	0.158408	119	16.3551	16.9534	11.1439	0.657324	170	27.0943	17.2986	8.80335	0.508905	332	22.0748	1.28002	16.1908	4.02599	4.68042	7.70999e-18	TRUE	-1.12141	5.39419	24.654	4.62959	2.61694e-13	TRUE	mdy	Depleted by UN & Up in nos-
FBgn0004811	NM_176062	fs(2)ltoPP43	fs(2)ltoPP43	76.6125	38.1957	0.498557	457	36.1614	73.492	80.0218	1.08885	611	48.974	76.83	398.326	5.18451	412	78.8712	53.229	369.797	6.94728	711	63.8414	-0.438509	132.344	7.04924	7.31578	2.17904e-05	TRUE	0.090044	6.94989	107.471	6.74915	0.570292	FALSE	fs(2)ltoPP43	Not Depleted by UN
FBgn0004828	NM_001272445	His3.3B	His3.3B	550.201	1441.66	2.62025	1829	45.3141	515.821	3224.1	6.25042	5046	38.0864	551.947	3295.27	5.97027	2396	69.2032	577.828	3864.25	6.68754	5996	54.1509	-0.250619	1146.71	10.1634	10.314	0.0465739	TRUE	0.180645	10.4159	1258.84	10.298	0.213252	FALSE	His3.3B	Not Depleted by UN
FBgn0004832	NM_057518	Xpac	Xpac	30.6471	85.0698	2.77579	103	62.2129	31.5848	47.5806	1.50644	224	47.569	28.2225	2.15296	0.0762852	157	35.3583	36.1715	6.63492	0.18343	401	47.3055	0.485683	19.4675	4.29039	3.87747	0.102198	FALSE	-4.47699	2.27983	5.24667	2.41864	2.31234e-40	TRUE	Xpac	Depleted by UN only
FBgn0004837	NM_057520	Su(H)	Su(H)	24.0008	0.155021	0.00645898	137	16.2964	19.1766	3.98629	0.207872	200	29.6404	17.3653	169.659	9.77002	65	106.608	16.6316	109.348	6.57473	164	69.5873	-0.439613	59.93	5.90761	7.05755	6.28528e-05	TRUE	0.762199	6.05219	29.926	4.90814	0.000869494	TRUE	Su(H)	Not Depleted by UN
FBgn0004838	NM_001258990	Hrb27C	Hrb27C	413.784	269.625	0.651608	2100	44.6612	274.136	220.398	0.803972	3293	56.4513	292.858	599.541	2.04721	2391	74.4508	344.944	623.77	1.80832	4447	72.9039	-0.0302538	740.539	9.53263	10.8933	0.807574	FALSE	0.109575	10.2483	503.971	8.97748	0.52755	FALSE	Hrb27C	Not Depleted by UN
FBgn0004855	NM_001300397	Polr2I	RpII15	56.3811	56.9565	1.01021	364	39.8553	85.5918	65.3844	0.76391	489	60.2955	75.7341	155.198	2.04925	344	69.3458	80.2685	142.235	1.77198	661	56.768	0.32411	218.952	7.77513	6.6319	0.00345844	TRUE	0.0149874	6.52752	198.371	7.63278	0.941555	FALSE	RpII15	Not Depleted by UN
FBgn0004856	NM_001272441	Bx42	Bx42	76.8558	29.3596	0.38201	381	34.8666	93.5586	122.729	1.31179	642	68.962	72.3636	331.524	4.58136	478	84.9581	59.6518	337.225	5.65323	757	68.4472	-0.406436	177.067	7.46897	8.22401	0.00108841	TRUE	0.414288	7.7332	123.78	6.9528	0.0079097	TRUE	Bx42	Not Depleted by UN
FBgn0004860	NM_001103395	ph-d	ph-d	4.79669	1.86871	0.389584	111	39.2771	5.08405	9.56159	1.88071	146	61.6188	6.47641	23.3952	3.61238	95	72.1434	4.48593	22.246	4.95907	166	72.0552	0.169362	14.7533	3.89271	6.13945	0.267733	FALSE	-0.965929	4.8312	5.72733	2.54284	0.00399765	TRUE	ph-d	Not Depleted by UN
FBgn0004861	NM_001297874	ph-p	ph-p	0.343086	0.33696	0.982144	3	63.9348	0.477028	0.557021	1.16769	0	NA	0.504741	0.61571	1.21985	4	105.557	1.13244	5.40614	4.77387	31	56.6625	-0.209538	9.16917	3.21244	5.58928	0.262739	FALSE	-0.581954	0.888271	0.358667	-1.12448	0.175754	FALSE	ph-p	Not Depleted by UN
FBgn0004864	NM_078564	hop	hop	36.1109	6.33032	0.175302	196	32.3571	23.6533	5.60092	0.236792	220	63.5373	17.5217	105.574	6.0253	117	108.193	9.67939	78.0513	8.06365	204	85.7767	-0.144959	46.495	5.5421	7.56627	0.338853	FALSE	0.461626	6.60978	23.4767	4.55929	0.114574	FALSE	hop	Not Depleted by UN
FBgn0004867	NM_001273374	RpS2	RpS2	2549.01	911.044	0.357411	17614	17.821	2247.93	72.3988	0.0322068	18728	24.0444	2531.1	35.6777	0.0140957	19239	25.567	2458.98	271.351	0.110351	26805	22.722	-0.220732	4364.59	12.0917	11.4282	0.0604141	FALSE	0.0426763	11.0204	3210.8	11.6488	0.84066	FALSE	RpS2	Not Depleted by UN
FBgn0004868	NM_001298852	Gdi	Gdi	263.748	463.864	1.75874	1049	51.3815	320.132	519.834	1.62381	2446	45.115	295.543	90.8953	0.307553	2085	38.9166	348.338	160.464	0.460656	3461	46.7178	1.11754	222.553	7.79866	8.11155	4.51291e-21	TRUE	-3.64569	8.36315	205.017	7.68031	3.11581e-85	TRUE	Gdi	Depleted by UN & Up in nos-
FBgn0004872	NM_057527	piwi	piwi	71.7825	56.0246	0.780476	259	39.8716	65.4549	39.9074	0.609693	720	43.2196	94.3941	20.1136	0.213081	590	52.6578	123.054	17.236	0.140069	1170	51.4897	0.565957	69.5258	6.12155	7.24003	3.72451e-06	TRUE	-1.74911	7.95616	97.7287	6.61219	5.80405e-32	TRUE	piwi	Depleted by UN & Up in nos-
FBgn0004876	NM_001260262	cdi	cdi	43.185	31.6482	0.732851	135	74.5548	40.6803	15.288	0.375809	266	70.0815	41.9481	44.4446	1.05951	243	71.4566	49.9785	21.5515	0.431216	457	70.5268	-0.271667	26.24	4.71918	6.83192	0.11118	FALSE	-0.817025	6.7225	21.5527	4.43647	0.00092636	TRUE	cdi	Not Depleted by UN
FBgn0004882	NM_001275941	orb	orb	86.0076	4.48601	0.0521583	312	41.2763	55.8464	1.83104	0.0327871	440	54.0362	86.415	4.84154	0.0560267	510	49.0711	121.964	14.2016	0.11644	1146	56.2857	1.50833	50.5258	5.6618	7.26425	6.63421e-11	TRUE	-4.35132	6.61497	27.726	4.79836	1.1151e-65	TRUE	orb	Depleted by UN & Up in nos-
FBgn0004888	NM_079181	ScsŒ±1	Scsalpha	176.648	281.017	1.59084	1137	48.9532	206.665	65.1131	0.315065	1987	40.5317	213.865	144.929	0.677665	1652	49.4161	238.39	86.1511	0.361387	2815	46.8452	-0.227349	322.397	8.33314	8.44292	0.0271882	TRUE	-0.249537	8.62977	345.821	8.4343	0.0849932	FALSE	Scsalpha1	Not Depleted by UN
FBgn0004889	NM_001300340	tws	tws	112.096	248.557	2.21737	292	70.1903	107.727	197.266	1.83117	535	72.1808	143.033	85.7156	0.599271	874	48.6166	130.792	93.8974	0.717914	1152	59.7616	0.851625	165.896	7.375	8.22611	4.74848e-07	TRUE	-1.90999	9.00842	246.969	7.94877	5.83961e-29	TRUE	tws	Depleted by UN & Up in nos-
FBgn0004901	NM_001260043	Prat	Prat	55.8394	23.8363	0.426872	351	32.7268	70.7144	11.644	0.164662	529	47.8342	82.7393	2.68255	0.0324218	697	35.1215	110.679	12.626	0.114078	1533	41.5337	0.520193	47.8908	5.58469	6.15127	0.00346806	TRUE	-5.30847	5.65325	28.654	4.84569	2.3122e-125	TRUE	Prat	Depleted by UN & Up in nos-
FBgn0004903	NM_079796	Rb97D	Rb97D	38.3264	7.28519	0.190083	371	31.3198	31.2591	70.3412	2.25026	418	64.6305	25.9673	87.5781	3.37263	306	64.5301	22.0151	99.1269	4.50268	464	72.8369	0.353223	34.0433	5.09353	6.07253	0.000872725	TRUE	-1.05663	6.55811	43.6293	5.45053	5.8083e-12	TRUE	Rb97D	Depleted by UN only
FBgn0004907	NM_165742	14-3-3Œ∂	14-3-3zeta	352.339	478.882	1.35915	1610	29.759	351.316	1393.45	3.96637	1618	59.8561	342.041	1950.92	5.70376	1356	54.465	297.282	2187.16	7.35719	2486	57.3765	0.0437817	572.826	9.1622	9.31606	0.743638	FALSE	-0.372611	9.46703	631.799	9.30355	0.00565659	TRUE	14-3-3zeta	Not Depleted by UN
FBgn0004908	NM_057538	Arl2	Arl2	42.9039	91.6066	2.13516	120	50.1116	42.3669	138.911	3.27877	158	45.0889	37.1146	53.7814	1.44906	201	44.9657	43.3714	67.0333	1.54556	332	51.3465	0.448862	40.185	5.33217	3.94427	0.0147561	TRUE	-1.74646	4.87557	68.0367	6.09036	1.31272e-19	TRUE	Arl2	Depleted by UN only
FBgn0004913	NM_001014605	Gnf1	Gnf1	87.3895	69.7474	0.798122	575	62.7461	120.837	127.528	1.05538	1023	76.142	133.155	18.4635	0.138662	1248	43.7851	114.388	44.9847	0.393264	2193	52.5634	1.09302	78.31	6.29297	7.49293	3.46547e-18	TRUE	-3.75983	7.26191	55.8333	5.80564	1.95414e-66	TRUE	Gnf1	Depleted by UN & Up in nos-
FBgn0004914	NM_164834	Hnf4	Hnf4	45.2843	9.11733	0.201335	291	37.9867	38.4583	11.0047	0.286146	505	32.4685	66.2921	4.82253	0.0727467	622	46.4572	80.0544	3.06245	0.0382547	990	46.2132	1.40624	26.3933	4.72756	5.80936	1.74226e-09	TRUE	-4.41485	6.14598	26.8853	4.7541	5.69124e-88	TRUE	Hnf4	Depleted by UN & Up in nos-
FBgn0004915	NM_001273420	TfIIB	TfIIB	77.9433	64.994	0.833862	511	33.4409	75.0099	172.74	2.3029	812	45.7292	71.1983	280.266	3.93642	405	69.7058	74.139	214.997	2.89991	1003	56.2358	-0.316147	141.148	7.14208	7.26446	0.00694886	TRUE	0.319901	7.44402	160.632	7.32851	0.0218819	TRUE	TfIIB	Not Depleted by UN
FBgn0004921	NM_165631	GŒ≥1	Ggamma1	102.286	178.207	1.74224	644	52.6142	63.9612	253.069	3.95661	1053	72.6127	81.1357	377.68	4.65491	619	87.6074	108.777	568.267	5.22415	1442	76.6965	-0.309738	211.513	7.72529	7.40237	0.0149474	TRUE	-0.0416964	7.57756	246.941	7.94861	0.796348	FALSE	Ggamma1	Not Depleted by UN
FBgn0004924	NM_001014742	Top1	Top1	294.667	34.8013	0.118104	996	33.8401	176.239	10.3099	0.0584994	1784	26.8251	297.114	235.406	0.792308	1363	56.6086	423.601	104.159	0.245891	3966	40.6484	-0.41248	366.334	8.51741	10.0867	0.000215515	TRUE	0.443442	9.28653	231.133	7.85321	0.0382999	TRUE	Top1	Not Depleted by UN
FBgn0004926	NM_079319	eIF2Œ≤	eIF-2beta	286.118	165.491	0.578402	577	26.3185	335.608	193.939	0.577873	930	46.7485	271.322	175.158	0.645571	889	35.5287	317.548	361.118	1.13721	1577	41.102	0.490871	264.632	8.04839	7.6197	0.00457389	TRUE	-3.46145	6.9412	142.147	7.15225	1.14886e-105	TRUE	eIF2beta	Depleted by UN only
FBgn0004957	NM_057542	por	por	17.5005	0.352044	0.0201162	136	51.3706	15.3668	2.74812	0.178836	170	78.1535	21.4373	7.10985	0.331657	219	60.9035	19.5672	9.73817	0.497677	358	64.1943	-0.352444	26.8475	4.75208	5.27379	0.0033541	TRUE	-1.42226	4.89921	18.2673	4.19907	1.2927e-16	TRUE	por	Depleted by UN only
FBgn0005198	NM_079453	gig	gig	15.2175	2.10508	0.138333	125	25.0338	16.2207	13.308	0.820432	88	69.057	10.6809	32.2034	3.01504	69	103.7	6.45455	25.9329	4.01777	104	72.7655	-0.419059	25.8092	4.69539	6.96547	0.00180323	TRUE	0.682171	5.68337	10.8227	3.44925	0.0160274	TRUE	gig	Not Depleted by UN
FBgn0005278	NM_164360	Sam-S	Sam-S	245.192	77.0093	0.314078	1491	35.8059	170.687	22.2454	0.130329	2662	26.7235	191.166	403.158	2.10895	1365	64.1369	219.614	238.306	1.08512	3546	40.9887	-0.177145	354.218	8.4689	9.38412	0.119801	FALSE	0.377445	9.27263	328.177	8.35877	0.0152749	TRUE	Sam-S	Not Depleted by UN
FBgn0005322	NM_001298872	nmd	nmd	96.0454	19.5378	0.203422	405	36.1818	111.697	62.6841	0.561195	537	53.2387	119.229	183.992	1.54318	362	62.7645	118.565	120.724	1.01821	742	61.4754	-0.14613	162.852	7.3483	7.27413	0.19493	FALSE	-0.410567	7.77992	219.261	7.77716	0.00258772	TRUE	nmd	Not Depleted by UN
FBgn0005355	NM_080502	Su(fu)	Su(fu)	42.4387	55.1004	1.29835	83	52.3496	55.3835	35.8589	0.647465	137	47.6359	55.8289	93.0196	1.66615	121	72.6729	51.6238	60.0351	1.16293	270	62.7183	-0.426463	97.3733	6.60694	6.90284	2.74148e-05	TRUE	0.14857	6.93541	99.0727	6.63187	0.322381	FALSE	Su(fu)	Not Depleted by UN
FBgn0005386	NM_001259905	ash1	ash1	34.6422	1.37908	0.0398092	251	38.4569	31.4179	3.27804	0.104337	344	42.6353	54.4178	10.2982	0.189242	382	57.7087	42.966	7.62958	0.177573	828	62.3657	0.280192	29.7575	4.90002	7.45918	0.0244335	TRUE	-1.09648	6.12631	10.822	3.44917	0.00215414	TRUE	ash1	Depleted by UN only
FBgn0005390	NM_132056	fs(1)M3	fs(1)M3	38.1115	16.3514	0.429042	125	70.6878	38.0661	5.29206	0.139023	686	24.0739	41.763	1.06572	0.0255184	508	28.1772	62.6437	0.476833	0.00761183	1748	28.7797	1.49168	15.0117	3.91759	5.94275	3.77712e-10	TRUE	-3.61984	4.95593	6.19067	2.65321	2.24159e-47	TRUE	fs(1)M3	Depleted by UN & Up in nos-
FBgn0005411	NM_057543	U2af50	U2af50	107.773	13.2129	0.1226	443	25.0229	147.423	186.541	1.26535	683	47.6798	126.599	229.157	1.8101	355	67.9505	118.251	208.455	1.76282	719	56.5982	-0.292849	309.362	8.27362	8.4178	0.0172605	TRUE	-0.0313359	8.37638	308.887	8.2714	0.835398	FALSE	U2af50	Not Depleted by UN
FBgn0005427	NM_166836	ewg	ewg	17.853	2.99957	0.168015	9	45.3785	11.2059	2.29561	0.204858	1	56.2842	16.4423	3.84629	0.233927	3	52.6876	18.3362	3.11151	0.169693	22	78.1847	0.683985	18.1508	4.18989	5.67084	3.84244e-06	TRUE	-1.54239	5.56797	15.6287	3.97532	1.4039e-15	TRUE	ewg	Depleted by UN & Up in nos-
FBgn0005533	NM_079278	RpS17	RpS17	2428.44	1993.89	0.821058	8127	62.0685	2848.39	140.637	0.0493743	21574	50.2726	2510.05	62.7968	0.0250181	15551	50.6771	2342.18	471.986	0.201515	24736	53.5451	-0.302773	4161.33	12.0229	10.2541	0.0194822	TRUE	-0.128702	10.3595	4233.61	12.0477	0.507016	FALSE	RpS17	Not Depleted by UN
FBgn0005536	NM_001259856	Mbs	Mbs	38.6779	47.6225	1.23126	170	50.8859	50.5895	48.9595	0.96778	304	72.4775	53.5523	42.1871	0.787772	364	57.2026	52.1301	31.2688	0.599822	609	59.9991	0.479749	33.8367	5.08477	6.95236	0.00132445	TRUE	-1.54303	6.2886	18.9133	4.24894	3.25168e-09	TRUE	Mbs	Depleted by UN only
FBgn0005585	NM_001275501	Calr	Calr	357.326	509.442	1.42571	2534	29.7651	562.761	802.617	1.42621	2833	62.4908	569.63	1029.13	1.80666	3064	54.8492	432.125	1577.89	3.65147	4257	63.3333	0.538315	618.639	9.27319	9.33355	6.01105e-06	TRUE	-1.68503	9.66845	718.195	9.48843	8.80221e-32	TRUE	Calr	Depleted by UN & Up in nos-
FBgn0005590	NM_001299159	scw	scw	0	0	NA	0	NA	0	0	NA	0	NA	0	0	NA	0	NA	2.41221	21.2939	8.82755	55	55.99	-0.373772	48.9433	5.61599	5.79852	0.149386	FALSE	-0.897427	1.93978	3.42467	1.81749	0.0155515	TRUE	scw	Not Depleted by UN
FBgn0005593	NM_001298865	RpL7	RpL7	2128.35	940.796	0.442031	8506	54.2687	2068	642.429	0.310653	16683	61.2726	2042.59	153.775	0.0752844	14057	58.1938	1847.65	618.073	0.334519	22704	59.463	-0.262097	3043.99	11.5718	10.8678	0.0147561	TRUE	-0.183575	11.1049	3481.54	11.7656	0.199364	FALSE	RpL7	Not Depleted by UN
FBgn0005596	NM_001276125	yem	yem	70.7732	7.84746	0.110882	146	46.6634	92.1615	52.4209	0.568794	254	70.7274	85.889	23.8723	0.277944	378	48.628	73.3545	23.5355	0.320846	507	53.7673	1.31969	49.1508	5.62208	7.25838	2.3665e-17	TRUE	-2.63741	7.06674	36.6173	5.19839	6.13359e-35	TRUE	yem	Depleted by UN & Up in nos-
FBgn0005617	NM_057548	msl-1	msl-1	80.6756	11.7397	0.145517	445	56.7785	78.8754	16.0113	0.202994	809	63.0918	116.655	48.5731	0.416384	873	75.4955	104.581	19.3875	0.185383	1853	71.8797	0.0527665	98.9667	6.63033	8.36893	0.715225	FALSE	-0.349045	7.85231	62.324	5.96403	0.159162	FALSE	msl-1	Not Depleted by UN
FBgn0005624	NM_001299440	Psc	Psc	19.1031	7.23866	0.378927	180	43.9724	18.0325	6.85556	0.380178	339	35.2883	20.2753	48.7305	2.40343	322	74.3635	23.611	24.9511	1.05675	646	61.7772	-0.22585	21.9092	4.46003	6.82619	0.0948689	FALSE	0.0113867	4.81046	5.38467	2.4554	0.979768	FALSE	Psc	Not Depleted by UN
FBgn0005632	NM_001260461	faf	faf	42.5117	26.9221	0.633287	291	48.8005	48.0251	84.1773	1.75278	417	84.8326	48.7576	140.854	2.88887	308	81.7997	32.0467	118.093	3.68503	607	67.8322	0.325891	50.7283	5.66756	8.62554	0.0496534	TRUE	0.3741	7.31901	19.902	4.32207	0.312393	FALSE	faf	Not Depleted by UN
FBgn0005640	NM_001202113	Eip63E	Eip63E	30.313	26.5327	0.87529	106	81.3135	25.176	12.3504	0.490563	151	87.1415	24.3814	71.5693	2.93541	112	99.6344	25.0174	37.7025	1.50705	238	83.6604	-0.201265	47.2275	5.56461	6.95461	0.0604141	FALSE	0.582684	6.24663	28.044	4.81476	0.0053729	TRUE	Eip63E	Not Depleted by UN
FBgn0005642	NM_057552	wdn	wdn	51.3785	0.735441	0.0143142	429	22.0304	72.3139	5.98222	0.0827257	913	35.7422	65.6877	128.069	1.94966	477	54.4767	61.1121	74.109	1.21267	1102	50.4635	-0.0489357	91.4483	6.51646	7.82085	0.715553	FALSE	-0.482819	7.36069	62.2787	5.96298	0.00250133	TRUE	wdn	Not Depleted by UN
FBgn0005648	NM_057554	Pabp2	Pabp2	79.2557	93.3834	1.17825	253	45.72	57.1508	10.2755	0.179797	353	51.0348	81.8381	84.4276	1.03164	280	64.9745	112.642	113.683	1.00924	754	57.9502	-0.0520969	137.884	7.10836	7.46636	0.683589	FALSE	-0.0308473	7.17599	113.59	6.82896	0.849224	FALSE	Pabp2	Not Depleted by UN
FBgn0005649	NM_001275969	Rox8	Rox8	191.167	33.9408	0.177545	855	38.8617	175.197	47.2994	0.269979	1355	58.6548	186.155	875.147	4.70116	784	93.4451	184.288	457.697	2.4836	1544	73.6559	-0.275763	283.592	8.14818	9.54222	0.00875548	TRUE	0.12871	8.8207	171.32	7.42139	0.511947	FALSE	Rox8	Not Depleted by UN
FBgn0005655	NM_057557	PCNA	PCNA	354.703	942.649	2.65757	1588	61.995	470.853	1281.88	2.72246	5519	49.9052	420.473	591.961	1.40785	3435	44.2401	421.887	720.144	1.70696	6148	51.0322	0.0744125	627.356	9.29337	8.7489	0.57899	FALSE	-0.575949	8.92636	659.026	9.36441	3.17862e-05	TRUE	PCNA	Not Depleted by UN
FBgn0005671	NM_057560	Vha55	Vha55	239.539	342.108	1.42819	945	65.1813	266.24	308.803	1.15987	2847	46.5144	268.413	112.881	0.42055	2933	43.5378	312.723	128.095	0.409612	5586	47.7593	0.217682	229.683	7.84413	8.66541	0.113518	FALSE	-1.64379	8.76476	207.131	7.69509	2.48714e-24	TRUE	Vha55	Depleted by UN only
FBgn0005672	NM_134291	spi	spi	23.487	1.23188	0.0524496	144	37.7457	18.5468	3.77111	0.203329	109	59.3335	14.3076	19.1529	1.33866	96	63.7398	31.3159	78.9431	2.52086	304	72.0723	-0.205773	78.6492	6.29919	6.61636	0.320601	FALSE	-3.85235	5.39498	31.726	4.99213	1.32327e-79	TRUE	spi	Depleted by UN only
FBgn0005674	NM_079747	GluProRS	Aats-glupro	37.7033	75.0135	1.98957	396	46.28	54.5371	107.384	1.96901	526	69.6169	43.5769	17.4896	0.40135	585	43.4694	44.0801	33.8047	0.766893	1184	50.826	1.09265	43.335	5.44079	7.04925	8.52904e-16	TRUE	-4.38375	5.37461	11.2	3.49825	7.38137e-44	TRUE	GluProRS	Depleted by UN & Up in nos-
FBgn0005683	NM_001273419	pie	pie	49.6825	20.738	0.417411	313	54.462	53.4663	24.8607	0.464979	563	57.5016	68.0461	9.51527	0.139836	662	53.8761	75.2001	6.78749	0.090259	1039	56.8718	0.459612	39.5725	5.31007	5.8253	0.000887065	TRUE	-2.31822	6.47327	53.3667	5.74057	2.36743e-49	TRUE	pie	Depleted by UN only
FBgn0005694	NM_168903	Aef1	Aef1	99.6473	53.0562	0.53244	433	36.5606	52.9269	3.37981	0.0638581	1013	33.338	81.3918	248.783	3.0566	678	64.4304	125.665	57.6873	0.459056	1311	52.5207	0.317844	103.023	6.68823	7.87281	0.0619068	FALSE	-0.351719	8.15558	102.618	6.68255	0.0561796	FALSE	Aef1	Not Depleted by UN
FBgn0005695	NM_001299281	gcl	gcl	144.756	97.2286	0.671671	552	40.5706	134.318	17.8883	0.133179	1125	33.9564	182.673	58.3826	0.319602	996	43.5332	218.625	16.3886	0.074962	2409	43.347	0.702603	130.615	7.03028	7.86381	5.06749e-05	TRUE	-1.89566	8.69757	200.815	7.65044	4.0291e-41	TRUE	gcl	Depleted by UN & Up in nos-
FBgn0005696	NM_170327	PolA2	DNApol-alpha73	50.2271	40.042	0.797218	81	31.0701	64.7848	77.294	1.19309	205	60.1895	67.7051	13.3691	0.197461	274	41.5417	71.2898	29.0493	0.407482	402	51.8198	-0.0753022	58.0342	5.86131	6.41562	0.745988	FALSE	-4.9672	6.30833	45.8953	5.52342	3.86453e-123	TRUE	DNApol-alpha73	Depleted by UN only
FBgn0005777	NM_080207	PpD3	PpD3	82.4609	216.165	2.62142	349	60.8342	84.1867	202.765	2.40852	705	62.2112	105.644	182.928	1.73154	725	64.8055	117.993	64.4174	0.545943	1350	65.9403	0.242036	111.075	6.79669	7.66027	0.0456828	TRUE	-0.719074	8.45008	176.987	7.46831	3.08352e-08	TRUE	PpD3	Not Depleted by UN
FBgn0008635	NM_078676	Œ≤COP	betaCOP	36.0114	74.7798	2.07656	58	55.317	42.477	90.4682	2.12982	103	58.8967	44.3921	43.1408	0.971813	106	49.1625	43.1978	52.0405	1.2047	194	52.9501	0.746476	41.01	5.36142	6.61985	6.79504e-08	TRUE	-2.93056	6.27239	28.0927	4.81725	4.51332e-65	TRUE	betaCOP	Depleted by UN & Up in nos-
FBgn0010051	NM_001300251	Itpr	Itp-r83A	5.32699	5.48315	1.02932	22	65.5639	3.50296	3.95236	1.12829	29	48.4624	5.08664	1.74752	0.34355	48	42.6325	6.55185	3.21866	0.491261	83	48.3286	0.267789	4.86667	2.31228	5.24648	0.122494	FALSE	-2.27504	3.83027	1.58267	0.750749	9.44937e-08	TRUE	Itp-r83A	Depleted by UN only
FBgn0010053	NM_137541	Jheh1	Jheh1	12.067	31.1017	2.57741	19	92.7139	14.6371	15.0899	1.03093	132	64.8746	16.5613	27.0891	1.63569	134	74.9176	15.6763	27.5955	1.76033	218	73.2848	-0.783367	27.9242	4.8086	4.95754	1.0952e-09	TRUE	0.135297	4.66826	22.112	4.47327	0.467377	FALSE	Jheh1	Not Depleted by UN
FBgn0010078	NM_079089	RpL23	RpL23	2247.47	1275.58	0.567564	7394	61.2246	2609.15	325.15	0.124619	22508	60.1217	2382.13	313.447	0.131582	15093	58.7993	2213.19	974.376	0.440259	20339	62.3284	-0.343629	5577	12.4453	10.7086	0.0120818	TRUE	-0.253859	10.7607	5452.67	12.4128	0.166344	FALSE	RpL23	Not Depleted by UN
FBgn0010097	NM_001273636	Œ≥Tub37C	gammaTub37C	94.7188	241.537	2.55004	45	95.1784	102.846	482.262	4.68916	513	38.4945	111.927	45.52	0.406694	267	41.2064	120.394	82.6038	0.686111	623	41.5738	3.90921	100.843	6.6574	6.69635	1.72883e-123	TRUE	-3.67746	6.79334	89.2793	6.48187	8.82523e-76	TRUE	gammaTub37C	Depleted by UN & Up in nos-
FBgn0010100	NM_001299190	mAcon1	Acon	112.672	111.699	0.991368	678	48.0628	155.968	640.363	4.10574	1101	66.8528	97.046	333.054	3.43192	588	74.9274	66.1816	316.054	4.77555	999	71.344	-0.0775341	201.861	7.65793	8.85204	0.514961	FALSE	-0.156381	8.41443	144.029	7.17121	0.418559	FALSE	Acon	Not Depleted by UN
FBgn0010113	NM_001276174	hdc	hdc	43.4678	8.7628	0.201593	96	54.1819	38.9691	16.6143	0.426345	185	59.4722	56.3333	59.5347	1.05683	174	78.8519	53.4369	25.4124	0.475558	238	74.9864	-0.52174	62.645	5.97143	7.70722	3.16562e-06	TRUE	-0.105707	6.66796	30.2733	4.92473	0.673401	FALSE	hdc	Not Depleted by UN
FBgn0010173	NM_079550	RPA1	RpA-70	140.793	460.989	3.27424	429	82.5635	165.006	528.501	3.20293	1217	77.1455	209.117	72.1526	0.345035	1384	53.7795	244.96	123.929	0.505915	2399	63.941	0.791097	167.823	7.39166	7.97412	1.88165e-08	TRUE	-4.51596	8.51925	205.216	7.6817	4.00286e-119	TRUE	RpA-70	Depleted by UN & Up in nos-
FBgn0010194	NM_001298478	Wnt5	Wnt5	13.6369	5.71486	0.419074	56	46.4862	10.0289	8.33079	0.830674	71	60.3898	8.65497	48.9846	5.65971	34	102.217	8.03194	43.4102	5.4047	70	73.7151	-0.29831	17.2975	4.12081	5.85706	0.0154907	TRUE	0.672417	4.5925	7.34933	2.89711	0.0058839	TRUE	Wnt5	Not Depleted by UN
FBgn0010198	NM_079970	RpS15Aa	RpS15Aa	749.791	371.684	0.495717	3647	43.6266	706.498	57.6112	0.0815447	7346	44.0048	669.006	78.8055	0.117795	5027	48.4093	572.169	182.203	0.318443	7974	49.2372	-0.229029	3131.45	11.6127	10.4234	0.126496	FALSE	-0.146869	11.0092	4545	12.1501	0.449789	FALSE	RpS15Aa	Not Depleted by UN
FBgn0010213	NM_001299574	Sod2	Sod2	195.36	479.143	2.45261	522	87.3551	251.411	674.364	2.68232	1408	56.9264	222.294	232.112	1.04416	1177	59.2579	191.673	315.336	1.64517	1738	62.4219	-0.14381	192.242	7.58753	6.81252	0.233284	FALSE	-1.01706	7.66683	314.177	8.29589	1.27015e-10	TRUE	Sod2	Depleted by UN only
FBgn0010215	NM_001300225	Œ±-Cat	alpha-Cat	75.873	35.4757	0.467567	377	31.9367	54.1064	273.811	5.0606	507	62.4802	44.4882	313.953	7.05699	236	91.1488	61.4665	203.92	3.31758	617	69.8779	-0.367574	149.208	7.22214	8.53399	0.0064308	TRUE	0.346849	8.47021	145.907	7.1899	0.0763216	FALSE	alpha-Cat	Not Depleted by UN
FBgn0010217	NM_001297790	ATPsynŒ≤	ATPsynbeta	607.979	1548.18	2.54643	1221	64.9778	768.493	4862.08	6.32677	3264	69.7242	660.755	1500.26	2.27053	3379	45.6936	497.452	1907.88	3.83531	4024	55.5438	0.0674582	872.858	9.76977	10.077	0.616304	FALSE	-1.61833	10.7237	1234.36	10.2697	1.60652e-36	TRUE	ATPsynbeta	Depleted by UN only
FBgn0010220	NM_057579	Dbp45A	Dbp45A	21.6769	12.0642	0.556549	94	39.119	21.8273	11.8942	0.544922	89	61.9037	23.1669	19.9628	0.861694	96	68.4986	25.1113	28.2189	1.12375	165	56.699	-0.158748	32.7758	5.03896	5.41053	0.247307	FALSE	0.40267	5.69437	39.9887	5.32512	0.00555126	TRUE	Dbp45A	Not Depleted by UN
FBgn0010225	NM_164321	Gel	Gel	2.74544	2.97955	1.08527	2	47.1678	3.5537	22.2065	6.24884	15	80.5203	1.19415	11.1863	9.36759	2	120.517	2.37007	26.6279	11.2351	32	93.7981	-0.356073	9.91333	3.32385	4.52069	0.124308	FALSE	0.670889	3.29606	4.22333	2.11214	0.00356285	TRUE	Gel	Not Depleted by UN
FBgn0010226	NM_166216	GstS1	GstS1	108.275	362.329	3.34639	121	92.4636	128.864	81.1597	0.62981	465	57.1144	166.409	340.512	2.04623	422	69.5141	142.044	203.005	1.42917	833	64.9453	0.721772	241.259	7.91504	7.99823	5.20438e-12	TRUE	0.532499	7.48012	165.04	7.36755	6.60933e-05	TRUE	GstS1	Not Depleted by UN
FBgn0010235	NM_001274852	Klc	Klc	62.6214	169.515	2.70698	182	54.3865	78.234	232.931	2.97737	472	46.7693	73.323	159.866	2.18029	288	57.4087	55.4275	137.796	2.48606	535	56.3753	1.38995	81.195	6.34509	6.69521	1.96742e-18	TRUE	-1.59157	7.88584	157.517	7.30028	7.01219e-32	TRUE	Klc	Depleted by UN & Up in nos-
FBgn0010238	NM_078989	Lac	Lac	53.175	106.018	1.99375	69	43.8822	32.6545	153.481	4.70014	194	52.1697	28.2308	188.472	6.67612	110	71.9587	39.3227	333.354	8.47738	235	59.455	-0.640839	254.798	7.99378	8.87447	6.94147e-05	TRUE	-0.229134	6.97706	72.594	6.18376	0.18613	FALSE	Lac	Not Depleted by UN
FBgn0010246	NM_167872	Myo61F	Myo61F	7.44059	18.9897	2.55217	76	42.3365	8.04586	42.8658	5.32768	147	56.0925	4.16102	1.19475	0.287129	55	35.0101	6.02182	5.03198	0.835624	130	47.9752	-2.12413	3.87417	1.99065	3.43942	7.66064e-08	TRUE	-4.0762	1.53314	0.914	0.0200577	1.48236e-23	TRUE	Myo61F	Depleted by UN only
FBgn0010247	NM_001110982	Parp	Parp	64.5453	64.1475	0.993837	207	57.728	87.322	257.528	2.94917	642	51.5517	73.797	179.566	2.43324	255	84.1317	72.0787	92.7777	1.28717	632	59.3164	-0.721921	73.5108	6.20185	7.57566	1.83433e-06	TRUE	0.217883	8.12017	110.107	6.78407	0.228663	FALSE	Parp	Not Depleted by UN
FBgn0010263	NM_001014462	Rbp9	Rbp9	0.76105	0.635342	0.834823	4	36.7487	0.856611	0.194494	0.227051	7	63.3336	0.758598	5.49914	7.24908	4	62.2638	0.821244	8.49444	10.3434	8	62.0931	0.238304	1.76	0.895303	2.32192	0.3749	FALSE	-0.542438	1.4065	0.892	-0.011588	0.132951	FALSE	Rbp9	Not Depleted by UN
FBgn0010265	NM_001298818	RpS13	RpS13	2318.93	1472	0.634777	12328	49.6354	2003.63	174.609	0.0871463	31979	40.8947	1832.14	251.974	0.13753	20607	42.5756	1969.5	756.824	0.384272	29022	44.465	-0.21175	3850.66	11.9109	10.4476	0.0653501	FALSE	-0.0501048	10.7713	4652.48	12.1838	0.753596	FALSE	RpS13	Not Depleted by UN
FBgn0010269	NM_078543	Dsor1	Dsor1	62.9672	86.0393	1.36641	207	68.1961	73.6546	46.9769	0.6378	353	57.7252	96.411	29.5842	0.306855	455	53.6662	101.617	24.4521	0.240631	933	55.4655	0.152357	64.0208	6.00272	6.25341	0.306961	FALSE	-3.45829	6.92019	85.0913	6.41263	4.74692e-88	TRUE	Dsor1	Depleted by UN only
FBgn0010278	NM_079106	Ssrp	Ssrp	121.69	81.6263	0.670775	298	51.2302	175.164	134.795	0.769537	466	70.9415	163.899	118.909	0.725503	697	40.1437	154.907	191.258	1.23467	1073	54.7546	0.459243	117.948	6.88322	7.75097	0.00127701	TRUE	-3.99895	7.42985	81.4773	6.3501	2.35283e-66	TRUE	Ssrp	Depleted by UN only
FBgn0010280	NM_001144486	Taf4	Taf4	58.6119	30.8507	0.526356	432	39.5916	62.4207	18.3509	0.293987	589	51.2734	70.2684	60.8666	0.866203	615	49.8824	61.1134	50.3013	0.823081	1277	52.5825	-0.345592	96.1867	6.58926	8.45997	0.00572275	TRUE	-1.35481	7.49822	47.4893	5.57257	1.1815e-12	TRUE	Taf4	Depleted by UN only
FBgn0010282	NM_079522	TfIIFŒ±	TfIIFalpha	110.246	24.7559	0.224551	276	49.0718	128.988	79.9402	0.619747	252	80.4197	127.787	134.17	1.04995	234	85.2991	130.269	108.021	0.829212	507	72.6346	-0.482713	200.897	7.65103	8.28842	0.00029008	TRUE	0.332293	7.43729	114.077	6.83513	0.03195	TRUE	TfIIFalpha	Not Depleted by UN
FBgn0010287	NM_057591	Trf	Trf	15.2068	14.2012	0.93387	87	25.3933	21.903	18.9702	0.866102	285	28.8001	23.1221	109.673	4.74322	113	55.9749	17.2439	81.542	4.72874	249	44.2802	0.166211	54.8517	5.78009	5.20916	0.197401	FALSE	-0.0293815	4.99432	45.2613	5.50339	0.884288	FALSE	Trf	Not Depleted by UN
FBgn0010288	NM_057592	Uch	Uch	295.118	815.793	2.76429	864	94.1608	362.489	1288.02	3.55328	2274	70.8617	307.095	377.387	1.22889	2268	54.4287	299.404	595.549	1.98911	3606	67.1563	3.26581	262.325	8.03576	7.3954	6.5296e-112	TRUE	-2.12151	8.37662	422.243	8.72227	2.39484e-43	TRUE	Uch	Depleted by UN & Up in nos-
FBgn0010292	NM_078519	bys	bys	57.4222	9.59814	0.16715	346	32.6101	64.4168	8.42295	0.130757	636	27.5121	85.4305	76.2041	0.892001	535	48.0251	83.8133	48.3804	0.57724	1320	37.5531	0.153188	86.1142	6.42985	6.58658	0.143809	FALSE	0.040889	6.75262	92.206	6.52835	0.805734	FALSE	bys	Not Depleted by UN
FBgn0010300	NM_206004	brat	brat	173.47	8.60255	0.0495909	914	38.9169	105.363	37.2447	0.353488	1171	44.5937	105.335	679.328	6.44923	891	65.5774	93.6662	469.854	5.01626	1718	63.0764	0.365474	121.433	6.92521	8.90723	0.00358063	TRUE	-0.45521	7.94174	59.0153	5.88546	0.0743847	FALSE	brat	Not Depleted by UN
FBgn0010303	NM_001272572	hep	hep	30.3803	7.52866	0.247814	82	40.339	28.0412	14.174	0.505471	115	67.8447	35.1805	78.8298	2.24072	136	63.6517	35.7635	46.8577	1.31021	276	64.5655	0.248369	32.7492	5.03778	7.05022	0.0690945	FALSE	-0.847376	5.48171	10.0747	3.34691	0.00183066	TRUE	hep	Not Depleted by UN
FBgn0010309	NM_001201915	pigeon	pigeon	24.4065	2.70665	0.110899	341	31.001	9.9342	1.10477	0.111209	250	18.2917	24.4176	2.69943	0.110552	454	34.585	27.2115	3.18895	0.117191	1016	29.5849	1.23029	25.4025	4.67257	5.93082	2.90132e-19	TRUE	-2.53072	6.5562	32.932	5.04579	4.09307e-49	TRUE	pigeon	Depleted by UN & Up in nos-
FBgn0010313	NM_001259993	corto	corto	81.8006	17.6176	0.215372	294	40.7993	59.7223	26.3496	0.441201	463	54.5529	55.293	210.981	3.81569	383	51.451	67.6668	178.689	2.64072	681	51.7111	-0.00825274	94.335	6.56125	8.04449	0.956219	FALSE	-1.00026	6.88346	39.7507	5.31653	1.81456e-08	TRUE	corto	Depleted by UN only
FBgn0010314	NM_057599	Cks30A	Cks30A	91.5905	264.351	2.88622	509	81.0498	124.849	183.492	1.46971	1404	57.0452	123.618	37.6909	0.304898	1311	43.6276	129.131	99.9081	0.773696	1874	59.851	-0.52537	107.532	6.74997	6.40249	2.68244e-05	TRUE	-1.45109	7.55542	215.358	7.75126	3.82194e-24	TRUE	Cks30A	Depleted by UN only
FBgn0010315	NM_167473	CycD	CycD	109.003	6.80177	0.0624	708	35.3319	112.667	6.42506	0.0570268	1219	53.1062	141.184	189.512	1.3423	1033	72.0699	158.256	76.0661	0.480653	2160	63.5351	0.117658	121.748	6.92893	7.64971	0.379183	FALSE	0.180841	7.91242	139.247	7.12253	0.222513	FALSE	CycD	Not Depleted by UN
FBgn0010316	NM_057600	dap	dap	78.7884	5.86398	0.074427	450	18.9144	52.5764	22.6184	0.430202	918	24.6435	78.9271	45.4916	0.576375	827	43.5039	111.423	80.5635	0.723042	1750	40.2981	1.47169	73.0417	6.19262	7.02774	5.91802e-39	TRUE	-3.89905	8.19863	136.706	7.09599	1.31676e-107	TRUE	dap	Depleted by UN & Up in nos-
FBgn0010317	NM_079179	CycJ	CycJ	53.1405	27.8403	0.5239	319	22.1771	44.5538	8.00385	0.179645	407	21.5039	52.9759	5.00563	0.0944889	388	30.4321	67.7483	3.68315	0.0543652	794	24.1309	1.09953	23.245	4.54504	4.49864	2.6162e-07	TRUE	-3.73923	5.54766	39.2653	5.29885	3.61175e-67	TRUE	CycJ	Depleted by UN & Up in nos-
FBgn0010328	NM_001104476	woc	woc	89.2003	18.8092	0.210865	758	41.11	101.869	43.1849	0.423924	880	79.597	81.2856	444.893	5.47321	834	66.5688	52.7465	520.665	9.87108	1218	71.4805	0.302597	117.329	6.87565	8.80001	0.0464784	TRUE	-1.67432	7.31701	34.8507	5.12725	1.85003e-09	TRUE	woc	Depleted by UN only
FBgn0010333	NM_001274318	Rac1	Rac1	79.7831	70.1638	0.879432	379	65.613	69.0646	159.691	2.3122	557	85.6479	65.8947	277.244	4.20738	439	88.6725	80.1786	224.324	2.7978	890	78.2321	-0.130713	141.334	7.14399	7.62057	0.257072	FALSE	0.36462	7.36073	116.446	6.86476	0.0161687	TRUE	Rac1	Not Depleted by UN
FBgn0010339	NM_080485	128up	128up	86.1071	48.8558	0.567384	760	30.9738	104.381	44.868	0.429848	994	39.5351	108.299	127.374	1.17613	943	37.9614	102.456	184.063	1.79651	1699	42.0965	0.357736	105.448	6.72175	6.55987	0.00155659	TRUE	-1.92462	7.16833	141.677	7.14748	1.80079e-43	TRUE	128up	Depleted by UN only
FBgn0010340	NM_001275632	140up	140up	29.0004	40.198	1.38612	158	38.572	33.3809	101.018	3.02623	184	50.3624	29.5119	40.2404	1.36353	179	45.6747	33.0655	49.0269	1.48272	311	46.8486	0.363664	24.8125	4.6388	3.9406	0.0990759	FALSE	-4.1337	4.64414	34.7513	5.12314	5.87077e-67	TRUE	140up	Depleted by UN only
FBgn0010341	NM_001258833	Cdc42	Cdc42	125.564	261.803	2.08502	712	61.4359	91.6921	51.6556	0.56336	994	58.284	118.388	266.777	2.25342	896	70.7726	174.491	159.125	0.911937	2483	61.8085	-0.24154	241.058	7.91383	8.29861	0.0325988	TRUE	0.267379	8.11399	221.964	7.79483	0.0589945	FALSE	Cdc42	Not Depleted by UN
FBgn0010342	NM_057604	Map60	Map60	134.641	89.3721	0.663778	697	44.3632	143.5	326.174	2.27299	745	59.6382	130.034	672.666	5.17301	487	87.4313	126.993	462.879	3.64492	1182	65.1538	-0.391445	341	8.41405	8.93702	0.00129022	TRUE	0.245883	8.26465	216.737	7.76047	0.119297	FALSE	Map60	Not Depleted by UN
FBgn0010348	NM_057607	Arf1	Arf79F	362.046	1146.99	3.16808	1459	46.5652	221.649	1072.68	4.83954	1161	55.828	254.326	1833.45	7.20906	633	81.0289	212.498	1388.84	6.53581	1670	67.825	-0.203314	674.592	9.39808	9.55434	0.121521	FALSE	0.168192	9.54243	675.255	9.3995	0.273149	FALSE	Arf79F	Not Depleted by UN
FBgn0010350	NM_001300047	Cds	CdsA	50.6671	3.9492	0.0779441	388	35.4732	36.081	14.8892	0.41266	402	39.7094	44.2656	130.831	2.95559	387	80.3278	53.5998	70.4324	1.31404	802	60.3713	0.0116563	49.1017	5.62064	6.44796	0.956144	FALSE	0.11072	7.26428	79.436	6.31354	0.544206	FALSE	Cds	Not Depleted by UN
FBgn0010352	NM_168703	Ogdh	Nc73EF	47.2931	24.2128	0.511974	478	32.5399	54.9673	35.9269	0.653605	769	42.6013	43.983	117.471	2.67084	362	86.4838	44.5523	79.8478	1.79222	1038	54.7993	-0.487909	82.6217	6.37019	8.00601	9.28196e-06	TRUE	0.780361	6.69394	33.878	5.08653	0.000510454	TRUE	Nc73EF	Not Depleted by UN
FBgn0010355	NM_001260023	Taf1	Taf1	28.2758	5.32185	0.188212	186	36.8217	34.0125	57.084	1.67832	299	70.8499	23.1516	61.8768	2.67268	105	114.334	14.2686	56.2396	3.94149	259	81.9727	-0.130114	51.3042	5.68381	8.16593	0.381728	FALSE	1.04055	6.72084	19.6773	4.30578	0.000982231	TRUE	Taf1	Not Depleted by UN
FBgn0010356	NM_057609	Taf5	Taf5	22.3106	29.0452	1.30186	113	59.2224	30.951	90.43	2.92171	253	53.7312	26.0418	63.0061	2.41942	154	76.3099	25.7588	31.165	1.20988	308	64.6638	-0.0230085	57.8167	5.85591	6.73344	0.840779	FALSE	0.192548	6.76529	57.2493	5.8417	0.256105	FALSE	Taf5	Not Depleted by UN
FBgn0010379	NM_001300425	Akt	Akt1	78.613	94.825	1.20622	275	46.0928	84.5475	154	1.82146	494	61.6324	95.4735	26.3189	0.275667	455	52.7228	112.206	33.7523	0.300805	873	58.2014	0.120318	54.3867	5.76783	7.269	0.290695	FALSE	-2.00225	7.66706	65.77	6.04155	1.56266e-38	TRUE	Akt1	Depleted by UN only
FBgn0010380	NM_078691	AP-1-2Œ≤	AP-1-2beta	40.3019	124.974	3.10095	255	68.9495	59.2815	122.594	2.068	680	55.4345	57.7549	90.4273	1.56571	630	57.4306	61.6341	55.334	0.897783	1092	56.109	-0.142978	75.6158	6.24252	7.59665	0.285179	FALSE	-0.493877	7.15084	52.9247	5.72859	0.00358356	TRUE	AP-1-2beta	Not Depleted by UN
FBgn0010382	NM_165124	CycE	CycE	214.914	83.7918	0.389885	1240	26.329	190.861	64.3645	0.337232	1890	39.1284	182.915	501.782	2.74325	1373	52.71	163.718	425.473	2.59882	2152	56.1337	-0.187351	181.928	7.50801	8.99634	0.109532	FALSE	-1.23308	8.74013	140.053	7.13086	2.52762e-12	TRUE	CycE	Depleted by UN only
FBgn0010391	NM_080148	SrpRŒ±	Gtp-bp	66.6791	57.8379	0.867407	202	55.6079	59.5464	59.3094	0.99602	269	59.21	56.4048	4.82742	0.0855852	303	37.0498	66.9173	19.0662	0.284922	528	47.4823	1.37777	44.3892	5.47538	5.98673	5.87554e-20	TRUE	-4.25941	5.62011	28.6613	4.84606	1.24277e-95	TRUE	Gtp-bp	Depleted by UN & Up in nos-
FBgn0010397	NM_001274045	LamC	LamC	9.67565	5.88757	0.608493	60	44.6909	8.08323	33.8927	4.19297	96	57.0065	4.16174	20.1627	4.84479	29	76.0058	5.47569	24.0319	4.38884	71	59.5535	-0.503762	14.3025	3.84825	4.70974	0.015941	TRUE	-0.806369	4.2151	9.48733	3.26113	0.00015323	TRUE	LamC	Not Depleted by UN
FBgn0010398	NM_001273426	Lrr47	Lrr47	24.4173	36.7457	1.50491	148	61.3282	23.1592	20.3677	0.879463	364	44.0837	31.9323	4.80942	0.150613	329	51.904	36.5366	9.02178	0.246924	571	54.188	0.083043	23.54	4.56316	4.74606	0.743018	FALSE	-4.23992	5.76184	40.4473	5.34154	1.27229e-97	TRUE	Lrr47	Depleted by UN only
FBgn0010406	NM_079242	RNaseX25	RNaseX25	56.5894	70.1386	1.23943	469	37.0814	38.3929	112.591	2.9326	570	44.9133	35.0146	211.418	6.038	262	80.9528	48.515	110.236	2.27221	692	60.7212	-0.0359289	85.9825	6.42765	6.77606	0.765481	FALSE	-0.125843	6.9391	94.3213	6.56104	0.428418	FALSE	RNaseX25	Not Depleted by UN
FBgn0010408	NM_168351	RpS9	RpS9	1579.91	939.887	0.594899	4994	53.2181	1705.07	174.398	0.102282	9252	52.4222	1631.12	74.9697	0.045962	7497	54.3442	1500.95	396.525	0.264182	11397	55.3369	-0.213369	4091.12	11.9983	10.9145	0.0898183	FALSE	-0.140274	10.9608	4080.55	11.9946	0.439567	FALSE	RpS9	Not Depleted by UN
FBgn0010409	NM_079050	RpL18A	RpL18A	2470.58	1494.29	0.604833	5929	56.0662	2645.19	412.36	0.155891	17996	56.1979	2250.21	181.973	0.0808692	9892	52.7789	2177.9	782.426	0.359257	14825	58.9392	-0.271003	3650.08	11.8338	10.4288	0.0167215	TRUE	0.0255246	10.4428	3501.12	11.7736	0.901877	FALSE	RpL18A	Not Depleted by UN
FBgn0010411	NM_166383	RpS18	RpS18	2537.44	2477.86	0.976519	8407	65.0174	2838.1	1240.47	0.437078	20907	66.1884	2527.29	530.923	0.210076	16085	66.1468	2351.59	1486.17	0.631986	23502	67.9955	-0.308458	5048.22	12.3016	10.7499	0.0131004	TRUE	-0.0064192	11.0622	6026	12.557	0.979768	FALSE	RpS18	Not Depleted by UN
FBgn0010412	NM_001298409	RpS19a	RpS19a	1753.04	1378.03	0.78608	4787	57.4745	1978.33	1323.63	0.669068	8382	66.277	1603.97	251.29	0.156668	6469	60.3598	1573.14	803.198	0.51057	10893	61.7045	-0.247292	4018.93	11.9726	10.5477	0.0449091	TRUE	-0.119622	10.2592	3131.18	11.6125	0.554171	FALSE	RpS19a	Not Depleted by UN
FBgn0010415	NM_001144257	Sdc	Sdc	54.3324	41.0471	0.75548	271	41.7898	41.4437	44.4098	1.07157	314	55.9483	41.0758	328.691	8.00207	154	96.0352	53.1786	322.226	6.0593	466	66.8513	-0.167358	100.221	6.64848	7.5989	0.193184	FALSE	0.335205	6.15008	38.4693	5.26938	0.137641	FALSE	Sdc	Not Depleted by UN
FBgn0010416	NM_132895	TH1	TH1	49.5107	22.7987	0.460481	244	35.0103	43.7437	76.1376	1.74054	254	54.6274	34.8881	147.041	4.21465	101	102.192	30.191	141.787	4.69634	174	79.9704	-0.436159	100.861	6.65765	7.39658	0.000216249	TRUE	0.733392	6.88119	71.514	6.16217	1.1404e-05	TRUE	TH1	Not Depleted by UN
FBgn0010417	NM_079437	Taf6	Taf6	34.7919	30.6777	0.881747	50	50.0544	44.4844	50.2105	1.12872	134	76.7601	43.7671	39.3618	0.899347	122	68.8714	43.6783	31.0874	0.711734	288	61.6566	-0.299534	71.2192	6.15622	6.87086	0.0033091	TRUE	0.250728	6.51062	55.9493	5.80863	0.102423	FALSE	Taf6	Not Depleted by UN
FBgn0010421	NM_079581	TfIIFŒ≤	TfIIFbeta	86.0921	124.875	1.45048	455	40.4909	86.1482	201.954	2.34426	758	42.1826	81.1042	444.082	5.47545	426	65.2868	76.494	309.366	4.04431	1125	50.725	-0.286046	218.723	7.77362	7.46078	0.0101748	TRUE	0.612148	7.9703	306.535	8.26038	8.6628e-07	TRUE	TfIIFbeta	Not Depleted by UN
FBgn0010422	NM_001273528	TfIIS	TfIIS	84.3369	25.0267	0.296746	354	36.4275	84.7632	122.673	1.44725	475	61.2349	85.1289	260.113	3.05552	478	67.0978	86.7201	217.694	2.51031	877	62.8231	-0.421812	157.772	7.30261	7.40297	4.42955e-05	TRUE	-0.566306	7.532	163.517	7.35418	1.48201e-05	TRUE	TfIIS	Not Depleted by UN
FBgn0010434	NM_079067	cora	cora	1.27671	6.82129	5.34287	2	100.661	2.90997	45.3688	15.5908	45	59.7538	0.312365	2.25504	7.21925	0	NA	1.75655	9.65559	5.49689	48	65.1379	-0.052371	6.67417	2.76004	4.83901	0.898687	FALSE	-0.664988	2.5222	1.30133	0.4868	0.0507195	FALSE	cora	Not Depleted by UN
FBgn0010438	NM_080496	mtSSB	mtSSB	237.719	611.526	2.57247	1282	64.8067	237.658	185.73	0.781498	2059	53.8057	266.783	49.6157	0.185978	1933	48.578	296.089	81.8205	0.276338	4092	51.9007	0.72979	151.313	7.24235	5.44542	0.00207694	TRUE	-3.97745	6.59856	268.668	8.07022	3.00442e-83	TRUE	mtSSB	Depleted by UN & Up in nos-
FBgn0010441	NM_057623	pll	pll	31.7531	3.87925	0.122169	199	29.0426	30.6344	21.715	0.708842	273	39.9468	27.009	109.967	4.07151	162	56.1502	26.8625	89.9336	3.34793	400	51.4753	-0.232552	55.0942	5.78644	6.32509	0.032299	TRUE	-0.770488	6.25222	48.8553	5.61339	1.68197e-06	TRUE	pll	Not Depleted by UN
FBgn0010470	NM_001299751	Fkbp14	Fkbp14	56.6893	374.129	6.59964	306	40.3497	19.0065	10.6859	0.562221	131	45.7119	27.8344	92.103	3.30896	114	62.0915	38.4682	210.448	5.47071	271	49.9007	-0.0733069	48.3333	5.59793	5.54434	0.678168	FALSE	-0.331037	5.05977	34.0493	5.09379	0.0405057	TRUE	Fkbp14	Not Depleted by UN
FBgn0010497	NM_138760	dmGlut	dmGlut	68.4711	116.469	1.70099	249	60.0424	67.1913	13.0275	0.193886	1223	23.7143	72.7533	3.8593	0.0530464	1046	28.06	104.587	13.9402	0.133288	1814	32.5352	-0.169195	52.5608	5.71866	6.4489	0.386201	FALSE	-5.29989	5.79916	27.1507	4.76822	1.34458e-139	TRUE	dmGlut	Depleted by UN only
FBgn0010501	NM_057626	Dcp-1	Dcp-1	35.7296	0.875145	0.0244936	171	17.9556	32.0548	9.10875	0.284162	294	24.3634	38.4722	136.626	3.55129	170	46.6662	46.1913	94.4117	2.04393	519	32.0592	-0.492477	113.543	6.82837	7.31845	6.89581e-05	TRUE	0.111546	6.80293	81.6687	6.35348	0.511947	FALSE	Dcp-1	Not Depleted by UN
FBgn0010516	NM_057627	wal	wal	143.323	290.638	2.02785	786	68.0848	203.812	813.58	3.99181	1605	71.8128	178.418	519.109	2.90951	883	88.6452	128.299	445.372	3.47137	1595	77.5788	-0.282948	324.52	8.34261	8.20746	0.0155446	TRUE	0.228187	8.31891	343.446	8.42436	0.0765268	FALSE	wal	Not Depleted by UN
FBgn0010520	NM_080128	Bka	Bka	42.8211	11.1865	0.261237	296	25.6766	71.8051	19.6534	0.273705	423	36.6925	91.7015	69.4602	0.75746	364	47.5919	91.4729	32.9619	0.360346	881	40.6207	-0.102647	87.0217	6.44496	5.38731	0.43736	FALSE	-0.900467	5.82079	109.861	6.78084	2.11541e-07	TRUE	Bka	Not Depleted by UN
FBgn0010531	NM_143772	Ccs	Ccs	29.027	68.4427	2.3579	151	47.1153	32.6718	48.2464	1.4767	258	36.8656	28.0701	5.15903	0.183791	259	28.8201	33.7139	6.65196	0.197306	583	33.5335	0.687634	19.7517	4.31119	3.42949	0.013914	TRUE	-4.75707	3.77412	20.5	4.36457	3.29884e-70	TRUE	Ccs	Depleted by UN & Up in nos-
FBgn0010548	NM_165528	Aldh-III	Aldh-III	34.617	49.5412	1.43112	204	62.8248	44.3645	82.8865	1.86831	524	61.2242	45.7884	83.81	1.83038	473	63.1316	47.0239	77.1133	1.63987	868	61.7231	-0.561483	67.5167	6.07931	6.87107	6.6275e-09	TRUE	-0.114931	6.42302	47.632	5.57688	0.519895	FALSE	Aldh-III	Not Depleted by UN
FBgn0010549	NM_136638	l(2)03659	l(2)03659	4.09146	0.0660028	0.0161318	22	39.4779	3.87104	5.39477	1.39362	31	71.568	3.05199	8.37878	2.74535	16	90.4321	2.43149	9.58523	3.94213	28	75.3792	-1.75367	8.99667	3.18534	5.06544	2.1311e-35	TRUE	-0.923242	3.76597	3.61133	1.89194	0.000696326	TRUE	l(2)03659	Not Depleted by UN
FBgn0010551	NM_001103903	Phb2	Phb2	197.571	448.691	2.27104	1819	78.0161	209.58	292.632	1.39628	4263	60.9671	216.074	195.671	0.905575	4077	60.1524	235.591	162.366	0.689188	6823	69.4799	1.44962	242.32	7.92136	7.89908	1.39832e-34	TRUE	-3.22191	9.03264	433.279	8.75949	1.46059e-84	TRUE	Phb2	Depleted by UN & Up in nos-
FBgn0010583	NM_057628	dock	dock	36.1531	9.09421	0.251547	199	46.6049	37.0908	20.671	0.557307	306	67.762	37.2397	30.283	0.813193	291	71.6538	40.5554	35.8477	0.883918	617	70.9565	-0.192795	50.9	5.67243	7.21382	0.0689468	FALSE	0.0390522	6.60026	31.5253	4.98301	0.866647	FALSE	dock	Not Depleted by UN
FBgn0010590	NM_143774	ProsŒ≤1	Prosbeta1	346.148	804.302	2.32358	1275	77.3988	373.221	1082.49	2.90039	3551	49.175	360.564	952.501	2.6417	2388	60.7784	279.797	813.039	2.90582	3523	58.1503	-0.230869	558.772	9.12637	8.31339	0.0541687	FALSE	-0.0361796	8.5116	617.095	9.26958	0.847225	FALSE	Prosbeta1	Not Depleted by UN
FBgn0010591	NM_143775	Sply	Sply	56.655	49.6257	0.875929	293	73.006	57.0894	66.885	1.17158	439	69.5748	59.676	26.2247	0.439451	530	51.6537	61.5192	24.5968	0.399824	971	59.8719	0.572245	45.0592	5.49695	6.01926	0.000109337	TRUE	-2.63754	6.68414	59.9173	5.90731	3.97948e-58	TRUE	Sply	Depleted by UN & Up in nos-
FBgn0010602	NM_001272904	lwr	lwr	178.322	364.661	2.04497	978	53.6608	181.948	391.191	2.15001	1430	59.0972	198.591	631.018	3.17748	921	86.3136	169.383	625.476	3.69267	2050	69.7625	-0.522991	538.749	9.07374	8.77418	9.89866e-06	TRUE	-0.0520002	8.08661	335.783	8.39181	0.721391	FALSE	lwr	Not Depleted by UN
FBgn0010607	NM_001273133	l(2)05714	l(2)05714	76.0392	15.4112	0.202674	400	36.7995	76.9294	33.0242	0.42928	511	54.394	84.238	121.039	1.43687	374	44.7952	69.2474	100.993	1.45843	879	44.0062	-0.152427	96.9633	6.60085	6.16107	0.150412	FALSE	-0.26934	6.81438	146.249	7.19327	0.0744398	FALSE	l(2)05714	Not Depleted by UN
FBgn0010611	NM_079972	Hmgs	Hmgs	50.4896	12.3706	0.245013	606	26.1819	51.7853	10.2615	0.198154	729	31.0484	55.2271	22.9304	0.415203	636	36.8217	67.0561	29.2521	0.436233	1832	35.6718	0.53521	47.2467	5.56519	5.95663	3.59182e-05	TRUE	-3.44273	6.4429	55.1527	5.78797	6.455e-85	TRUE	Hmgs	Depleted by UN & Up in nos-
FBgn0010612	NM_001042889	ATPsynG	ATPsynG	459.425	1074.77	2.33938	2586	65.9142	478.312	941.594	1.96858	4362	54.4217	532.158	917.737	1.72456	3765	60.8872	494.372	1751.37	3.54261	6358	59.5906	-0.433409	983.378	9.94175	7.91765	0.000749184	TRUE	-0.195105	8.22256	1128.3	10.1401	0.28289	FALSE	ATPsynG	Not Depleted by UN
FBgn0010620	NM_079973	CG10939	CG10939	34.8611	41.5755	1.1926	75	39.1521	49.2636	410.015	8.32288	305	51.3985	37.6995	96.8833	2.56988	90	62.1978	44.2326	70.7725	1.60001	154	54.154	-0.811376	47.5275	5.57372	5.98379	3.85698e-14	TRUE	-0.257436	6.0805	50.1967	5.65239	0.0806157	FALSE	CG10939	Not Depleted by UN
FBgn0010621	NM_078983	CCT5	Cct5	249.795	415.621	1.66385	435	59.6217	322.442	525.459	1.62962	1261	43.3651	287.379	219.102	0.762416	1127	39.4538	306.156	173.866	0.567899	1883	42.6082	0.74242	315.343	8.30124	8.7667	8.75173e-10	TRUE	-2.2736	9.05783	330.544	8.36913	3.08958e-53	TRUE	CCT5	Depleted by UN & Up in nos-
FBgn0010622	NM_143779	DCTN3-p24	DCTN3-p24	26.9496	54.4024	2.01867	202	41.5851	33.0756	92.4528	2.7952	352	49.0456	29.636	92.6591	3.12657	194	61.4804	22.0163	88.6045	4.0245	390	58.0454	-0.372524	59.7458	5.90318	5.57435	0.00537933	TRUE	-0.333621	5.41048	52.2933	5.71131	0.064969	FALSE	DCTN3-p24	Not Depleted by UN
FBgn0010638	NM_143780	Sec61Œ≤	Sec61beta	306.578	1085.41	3.54041	947	50.1945	191.349	326.089	1.70416	979	78.673	227.787	123.708	0.543089	1380	53.7182	274.83	351.413	1.27866	1733	66.2013	1.04042	251.948	7.97756	6.94032	2.50992e-09	TRUE	-4.42806	6.29285	139.977	7.13007	1.88723e-96	TRUE	Sec61beta	Depleted by UN & Up in nos-
FBgn0010660	NM_143782	Nup214	Nup214	40.7156	74.7761	1.83655	178	45.3746	50.6587	112.285	2.2165	275	59.2886	46.7365	184.665	3.95119	271	56.5976	36.6731	119.586	3.26087	461	49.7329	-0.436	64.0925	6.00433	8.13907	0.000384724	TRUE	0.362344	7.14857	32.342	5.01979	0.204637	FALSE	Nup214	Not Depleted by UN
FBgn0010741	NM_001274767	Pfdn2	l(3)01239	133.889	228.124	1.70383	290	74.2599	142.395	154.542	1.0853	500	78.8282	180.441	176.731	0.979439	533	72.5834	185.206	288.25	1.55637	725	73.7466	-0.323448	316.125	8.30481	7.44363	0.0111704	TRUE	-0.102987	8.00454	447.08	8.80471	0.557826	FALSE	Pfdn2	Not Depleted by UN
FBgn0010747	NM_079207	Srp54k	Srp54k	73.4007	115.087	1.56793	450	52.4044	80.1007	89.6386	1.11907	454	68.7276	72.759	228.103	3.13505	360	82.2412	59.5518	212.318	3.56528	807	70.2273	-0.310051	159.856	7.32153	8.00299	0.00422402	TRUE	0.469256	7.38165	105.545	6.72308	0.00713775	TRUE	Srp54k	Not Depleted by UN
FBgn0010750	NM_001275334	atms	atms	40.6063	43.5968	1.07365	157	56.7319	50.6227	42.5604	0.840737	462	63.7047	53.6568	47.1272	0.878307	372	68.4564	57.3517	32.5231	0.567082	589	61.646	-0.227576	125.978	6.97818	7.45115	0.0556831	FALSE	0.25445	7.38635	120.681	6.91625	0.0669377	FALSE	atms	Not Depleted by UN
FBgn0010768	NM_079679	sqz	sqz	19.7484	8.28636	0.419597	168	26.1113	10.8231	0.634166	0.0585938	190	16.1383	18.7197	1.82625	0.0975574	158	34.9716	23.6534	2.62643	0.111038	418	23.9348	1.12447	8.22667	3.05774	4.2741	2.13667e-06	TRUE	-3.42182	4.34629	7.25667	2.87905	2.12036e-38	TRUE	sqz	Depleted by UN & Up in nos-
FBgn0010770	NM_057631	ppan	ppan	34.1392	0.201771	0.00591025	204	31.3544	45.091	33.1691	0.735604	332	64.1109	47.7669	89.8432	1.88087	242	78.263	37.2958	73.674	1.9754	443	65.7872	-0.22815	93.6	6.54998	6.71789	0.032667	TRUE	0.120852	6.39126	74.3387	6.21798	0.516153	FALSE	ppan	Not Depleted by UN
FBgn0010772	NM_001275367	Xe7	Xe7	24.9166	7.73989	0.310632	75	52.272	25.4364	8.37745	0.329349	159	66.9925	27.2742	21.7989	0.79925	133	70.3358	30.7284	7.26409	0.236397	263	70.5538	0.0364195	48.3583	5.59867	7.00209	0.766785	FALSE	-0.0224693	6.07917	25.344	4.66925	0.930322	FALSE	Xe7	Not Depleted by UN
FBgn0010774	NM_143711	Ref1	Ref1	223.723	49.0648	0.219311	2765	30.3308	239.743	234.509	0.978171	3324	63.5589	216.801	1226.67	5.65803	1902	99.859	198.365	1097.67	5.53357	3752	79.0032	-0.257694	608.074	9.24834	9.2568	0.0449615	TRUE	0.307894	8.40369	337.911	8.40092	0.0371238	TRUE	Ref1	Not Depleted by UN
FBgn0010786	NM_138259	Pbgd	l(3)02640	107.8	31.8414	0.295374	727	43.7022	117.537	11.904	0.101278	1025	49.6127	130.068	4.33589	0.0333356	1333	43.4166	157.986	7.21002	0.0456371	2298	50.5176	0.675307	73.2883	6.19748	7.02005	2.14407e-06	TRUE	-4.25345	7.32143	73.6307	6.20419	2.08436e-132	TRUE	l(3)02640	Depleted by UN & Up in nos-
FBgn0010803	NM_080087	TrpRS	Aats-trp	67.9087	103.214	1.51989	354	57.3601	68.4858	80.6799	1.17805	752	57.5191	72.2935	44.1163	0.610239	648	48.2435	80.4121	55.0665	0.684804	1488	52.5194	0.998975	52.855	5.7267	5.93459	1.37765e-13	TRUE	-2.97448	6.50798	66.308	6.05329	2.37327e-82	TRUE	TrpRS	Depleted by UN & Up in nos-
FBgn0010808	NM_143581	Chchd3	l(3)03670	85.9831	77.402	0.9002	268	51.8251	84.3906	103.251	1.22349	405	67.9765	102.228	88.5776	0.866472	375	68.7083	99.4911	138.752	1.39461	639	62.624	-0.310354	161.959	7.34038	6.71463	0.0112909	TRUE	-0.0466119	7.02706	195.625	7.61269	0.77775	FALSE	Chchd3	Not Depleted by UN
FBgn0010825	NM_001259742	Gug	Gug	60.5342	7.86383	0.129907	449	46.9004	69.1924	68.2538	0.986435	663	82.3709	43.8288	166.577	3.80063	326	116.042	36.2525	142.588	3.93318	590	91.3214	-0.149702	64.6258	6.01627	8.82343	0.356862	FALSE	0.688205	6.92705	17.6207	4.14736	0.0451016	TRUE	Gug	Not Depleted by UN
FBgn0010830	NM_141157	l(3)04053	l(3)04053	49.798	10.5506	0.211868	160	44.3705	58.1209	16.7757	0.288635	274	69.7226	55.1756	3.86177	0.0699906	401	37.6923	73.5826	21.3442	0.290071	681	50.0119	0.525825	30.6783	4.94384	5.74071	0.000575809	TRUE	-5.40177	4.64209	11.9487	3.5908	1.01273e-80	TRUE	l(3)04053	Depleted by UN & Up in nos-
FBgn0010877	NM_143794	l(3)05822	l(3)05822	63.728	82.3915	1.29286	183	73.5193	74.7295	112.725	1.50844	836	86.4323	64.3512	135.676	2.10837	613	106.35	74.3711	43.9268	0.590643	1047	106.436	-0.453803	103.45	6.69418	7.9767	4.06614e-05	TRUE	0.142617	7.738	87.1467	6.44703	0.440731	FALSE	l(3)05822	Not Depleted by UN
FBgn0010894	NM_139714	sinu	sinu	8.70437	17.4399	2.00357	29	34.9535	7.18471	38.4393	5.35015	166	36.015	9.21268	19.0084	2.06328	103	60.2841	11.7723	46.6338	3.9613	256	53.6927	-0.084888	21.275	4.41785	5.14551	0.615171	FALSE	-0.188995	4.94539	18.5907	4.22425	0.353679	FALSE	sinu	Not Depleted by UN
FBgn0010909	NM_079940	msn	msn	39.1628	25.3601	0.647555	233	39.7893	31.3699	15.9877	0.509652	495	51.3026	34.6804	89.5907	2.58333	290	79.6559	44.9661	53.1545	1.1821	714	62.89	-0.318771	85.0908	6.41263	8.49652	0.0120848	TRUE	0.523217	7.35486	40.8553	5.35598	0.013804	TRUE	msn	Not Depleted by UN
FBgn0010926	NM_001316506	l(3)07882	l(3)07882	36.1471	0.857589	0.023725	50	34.3075	37.9759	16.0471	0.422561	61	67.5899	36.1994	83.1454	2.29687	53	94.0511	28.2673	75.6154	2.67501	117	72.3162	-0.410708	70.3883	6.13931	7.45787	0.000102916	TRUE	0.417153	6.86792	49.16	5.62234	0.0571744	FALSE	l(3)07882	Not Depleted by UN
FBgn0011016	NM_079379	SsRŒ≤	SsRbeta	174.487	693.231	3.97296	1328	58.3769	130.18	341.466	2.62303	1323	56.0544	137.99	83.5833	0.605719	1815	40.9457	164.191	246.813	1.50321	2568	49.5829	0.530787	198.206	7.63158	6.90899	2.0921e-06	TRUE	-2.34517	7.77719	312.523	8.28828	7.0163e-50	TRUE	SsRbeta	Depleted by UN & Up in nos-
FBgn0011020	NM_141444	Sas-4	Sas-4	42.6679	5.56961	0.130534	219	31.4348	53.521	35.712	0.667252	325	59.3833	49.7934	7.69367	0.154512	378	40.1601	52.6202	14.9864	0.284803	558	47.8799	0.460253	31.7875	4.99492	6.00684	0.00487513	TRUE	-5.01885	5.04673	13.8367	3.80081	4.66927e-95	TRUE	Sas-4	Depleted by UN only
FBgn0011202	NM_001273711	dia	dia	24.2183	13.0062	0.537041	199	38.4918	24.4771	39.8918	1.62976	279	54.1155	14.7692	53.24	3.6048	219	47.5948	13.1477	44.7412	3.40297	381	51.9085	-0.417483	26.8325	4.75128	6.66016	0.000683493	TRUE	-0.458994	5.32601	9.76533	3.30237	0.0477347	TRUE	dia	Not Depleted by UN
FBgn0011204	NM_138269	cue	cue	104.9	135.979	1.29627	564	46.8685	94.6979	26.3388	0.278135	1320	43.195	119.225	140.652	1.17972	1155	67.0751	148.47	43.2189	0.291095	2045	63.1855	0.143118	160.377	7.32623	8.43955	0.327031	FALSE	-0.0777281	8.65791	176.267	7.46243	0.661901	FALSE	cue	Not Depleted by UN
FBgn0011205	NM_080131	fbl	fbl	34.6195	6.68339	0.193053	173	33.5566	30.9297	4.47899	0.144812	245	68.57	25.2928	115.608	4.57079	157	104.729	19.6128	127.913	6.52194	323	93.0761	-0.429492	71.0767	6.15333	6.74152	1.24917e-05	TRUE	0.267667	6.80186	72.1993	6.17591	0.16068	FALSE	fbl	Not Depleted by UN
FBgn0011207	NM_057634	pelo	pelo	43.2449	14.6534	0.338848	150	59.6899	41.1864	6.94574	0.168641	287	54.7957	57.4142	5.22781	0.0910543	310	56.5009	63.3914	7.19153	0.113446	518	66.2069	1.34641	52.4858	5.7166	6.23416	5.16109e-24	TRUE	-3.31997	7.11156	81.1227	6.34381	1.13345e-91	TRUE	pelo	Depleted by UN & Up in nos-
FBgn0011211	NM_166554	blw	blw	414.085	1046.76	2.52788	2707	84.626	501.69	3332.53	6.64262	7471	90.5204	374.83	920.513	2.45582	7549	57.4576	306.498	1224.2	3.99413	8796	74.454	0.110144	657.746	9.36161	10.1017	0.320013	FALSE	-1.21413	9.60618	421.303	8.71906	2.95309e-14	TRUE	blw	Depleted by UN only
FBgn0011217	NM_169601	eff	eff	610.829	1712.07	2.80286	2451	65.6431	460.193	984.897	2.14018	3920	58.1069	642.428	1484.03	2.31003	4056	59.1729	710.32	1323.71	1.86354	7452	60.6217	-0.399502	731.883	9.51567	9.86511	0.000467066	TRUE	-0.306101	10.2876	970.614	9.9229	0.0232851	TRUE	eff	Not Depleted by UN
FBgn0011224	NM_001170322	heph	heph	68.1493	98.4817	1.44509	273	53.1757	53.6144	91.6084	1.70865	300	73.1704	55.4111	399.052	7.20166	189	103.687	53.7069	242.808	4.52098	379	76.9348	0.377711	98.0258	6.61656	8.02216	0.00167073	TRUE	0.240207	7.84788	85.2647	6.41557	0.213441	FALSE	heph	Not Depleted by UN
FBgn0011225	NM_001275977	jar	jar	33.1117	29.5626	0.892812	143	40.8183	31.0904	8.91677	0.286801	275	35.1924	33.5517	2.68279	0.07996	238	37.9252	44.3472	22.0473	0.497152	552	42.4247	0.0481428	40.1992	5.33268	7.14805	0.827914	FALSE	-4.48418	5.24223	10.0293	3.34047	1.67773e-87	TRUE	jar	Depleted by UN only
FBgn0011227	NM_057637	ox	ox	215.695	234.771	1.08844	1052	52.3248	215.121	198.862	0.924422	1166	48.9479	262.751	168.789	0.642391	1299	51.4012	215.078	406.676	1.89083	2237	49.0056	0.26021	330.424	8.36861	5.26848	0.0859516	FALSE	0.175424	5.48593	338.504	8.40346	0.42674	FALSE	ox	Not Depleted by UN
FBgn0011232	NM_080166	scat	scat	37.3241	6.49852	0.174111	184	37.2323	41.1279	9.79836	0.238241	329	61.9033	46.2396	5.03707	0.108934	376	47.8069	53.1582	10.732	0.201888	487	57.1573	0.179283	31.4892	4.98136	6.38213	0.151415	FALSE	-3.33891	6.21812	24.2667	4.60684	1.35902e-54	TRUE	scat	Depleted by UN only
FBgn0011236	NM_079109	ken	ken	25.044	16.6952	0.666635	190	50.6933	19.7734	8.8619	0.448174	258	55.9517	21.846	0.515559	0.0235997	349	42.0499	36.825	4.02504	0.109302	724	51.6739	-0.136463	19.3408	4.28102	5.42512	0.500819	FALSE	-5.63663	4.98855	12.042	3.60193	1.40122e-119	TRUE	ken	Depleted by UN only
FBgn0011259	NM_001273337	Sema1a	Sema-1a	5.64111	0.668781	0.118555	47	65.2863	5.71074	1.02365	0.179251	78	54.0483	7.73117	24.3334	3.14744	97	75.9125	6.98778	21.1205	3.02249	159	72.1478	-0.305755	6.3525	2.68986	5.31382	0.103678	FALSE	-0.577819	4.08535	2.72133	1.49638	0.0789575	FALSE	Sema1a	Not Depleted by UN
FBgn0011260	NM_058159	Sema2a	Sema-2a	54.9976	10.7585	0.195617	419	30.279	41.5107	254.912	6.14088	326	68.1245	26.0484	363.346	13.9489	117	109.511	17.3421	365.346	21.067	262	75.0228	0.481228	90.2175	6.49693	8.0384	1.19222e-05	TRUE	0.895974	7.48404	63.1567	5.98315	5.02944e-05	TRUE	Sema2a	Not Depleted by UN
FBgn0011272	NM_001273383	RpL13	RpL13	1692.63	633.189	0.374086	6920	57.9404	2150.55	137.136	0.0637679	15520	53.5875	1929.29	141.05	0.0731098	12217	56.6437	1816.48	351.161	0.19332	20731	58.1438	-0.23289	3695.45	11.8516	10.8954	0.0376548	TRUE	-0.227994	9.89345	1803.99	10.8171	0.237482	FALSE	RpL13	Not Depleted by UN
FBgn0011284	NM_001300126	RpS4	RpS4	2351.22	1152.95	0.490364	5878	64.1924	2692.15	223.515	0.0830249	14027	53.8938	2449.96	186.617	0.0761714	11037	58.7275	2449.44	534.242	0.218107	16190	58.6499	-0.24138	3469.25	11.7604	11.2211	0.0353144	TRUE	0.0455761	11.1513	3250.2	11.6664	0.787208	FALSE	RpS4	Not Depleted by UN
FBgn0011289	NM_057647	TfIIA-L	TfIIA-L	97.7875	18.1696	0.185807	418	35.7905	106.098	112.575	1.06105	496	69.8996	104.417	205.872	1.97164	457	73.8914	81.0435	208.829	2.57675	657	63.6466	-0.234853	168.09	7.39395	7.67464	0.0244335	TRUE	0.0107308	7.73815	171.847	7.42582	0.951563	FALSE	TfIIA-L	Not Depleted by UN
FBgn0011290	NM_079596	Taf12	Taf12	75.9291	76.0648	1.00179	414	56.2876	81.7765	61.1812	0.748152	639	70.7364	85.3171	233.084	2.73197	556	91.7666	81.292	157.463	1.93701	1063	73.9007	-0.365294	160.589	7.32813	6.80503	0.000269112	TRUE	0.0242602	6.87576	161.45	7.33584	0.886854	FALSE	Taf12	Not Depleted by UN
FBgn0011291	NM_164871	Taf11	Taf11	38.709	7.95449	0.205495	172	43.2296	52.9536	48.8537	0.922574	281	51.7296	58.6049	49.7245	0.84847	153	62.6242	42.4132	41.2567	0.972733	342	52.0708	-0.302103	100.005	6.64537	5.66047	0.0102715	TRUE	-0.12861	5.96012	119.179	6.89819	0.452874	FALSE	Taf11	Not Depleted by UN
FBgn0011297	NM_079105	Alg3	l(2)not	33.9449	39.5371	1.16474	58	71.1412	32.5831	20.8199	0.63898	90	54.2244	31.4191	15.2616	0.485745	147	42.2781	31.5309	25.5858	0.811454	238	49.9055	0.790494	24.1775	4.60155	4.86831	2.76678e-06	TRUE	-1.90133	4.61152	17.6373	4.14872	1.95219e-23	TRUE	l(2)not	Depleted by UN & Up in nos-
FBgn0011300	NM_057651	babo	babo	39.3645	5.4709	0.138981	178	52.2788	30.9503	3.938	0.127236	351	35.5684	39.5306	10.8073	0.27339	386	54.0261	41.2834	12.0659	0.29227	774	50.1735	0.589126	23.01	4.53045	6.35776	8.4107e-07	TRUE	-3.1023	5.92603	14.6027	3.87801	5.2699e-33	TRUE	babo	Depleted by UN & Up in nos-
FBgn0011305	NM_001273389	Rsf1	Rsf1	45.2971	15.0774	0.332855	394	33.0962	41.3125	74.147	1.79478	635	55.0502	39.7531	153.654	3.86521	324	99.4402	48.7227	238.805	4.90132	800	76.6163	-0.229995	149.814	7.22799	6.74847	0.0779863	FALSE	0.20766	5.65818	64.2753	6.00844	0.189839	FALSE	Rsf1	Not Depleted by UN
FBgn0011327	NM_079279	Uch-L5	Uch-L5	189.824	234.941	1.23768	882	55.671	172.691	374.117	2.16639	1351	61.2946	154.621	382.821	2.47588	703	91.1475	144.702	248.133	1.71479	1016	80.1421	-0.152264	326.478	8.35128	8.24704	0.232231	FALSE	0.0553502	7.99344	267.012	8.0613	0.715035	FALSE	Uch-L5	Not Depleted by UN
FBgn0011335	NM_140288	vers	l(3)j2D3	49.2852	13.3764	0.271408	172	28.3918	63.2835	26.5435	0.419438	327	26.4882	82.9166	128.987	1.55562	237	42.5675	67.4633	93.1647	1.38097	505	32.6653	-0.14863	74.5433	6.22194	6.40315	0.198018	FALSE	0.071668	6.88941	101.957	6.67323	0.641776	FALSE	vers	Not Depleted by UN
FBgn0011336	NM_079770	Stt3B	OstStt3	48.4329	83.7031	1.72823	191	62.722	36.0241	82.1912	2.28156	237	48.7871	27.1028	38.7142	1.42842	192	55.2851	26.8959	65.4063	2.43183	389	61.3838	-0.0799863	68.1292	6.09232	7.22243	0.617053	FALSE	-1.37974	6.26919	33.9173	5.0882	3.51218e-12	TRUE	Stt3B	Depleted by UN only
FBgn0011361	NM_057655	ND-ACP	ND-ACP	240.846	520.825	2.16248	1288	60.9922	237.174	415.505	1.7519	1874	60.033	255.042	264.671	1.03776	2108	46.4737	245.232	456.584	1.86185	3479	53.2426	0.261198	289.997	8.18039	6.81827	0.0301368	TRUE	-1.78289	7.93969	542.824	9.08461	9.21671e-28	TRUE	ND-ACP	Depleted by UN only
FBgn0011455	NM_143785	ND-SGDH	ND-SGDH	174.329	323.175	1.85382	925	77.3972	168.897	473.714	2.80475	1828	73.0682	173.967	310.801	1.78655	1608	65.79	184.716	446.98	2.41983	2651	64.4514	-0.225866	263.743	8.04354	6.90438	0.0854314	FALSE	-0.251325	7.37798	349.613	8.45003	0.108232	FALSE	ND-SGDH	Not Depleted by UN
FBgn0011474	NM_169577	Set8	Set8	79.0337	2.6551	0.0335945	349	32.1917	45.9107	38.0387	0.828537	202	83.0366	40.8089	257.195	6.30241	176	65.4615	30.9736	230.066	7.4278	267	61.3815	0.745583	93.9683	6.55564	8.094	1.92326e-12	TRUE	-0.867014	7.14467	45.188	5.50106	0.000723636	TRUE	PR-Set7	Not Depleted by UN
FBgn0011481	NM_001275769	Ssdp	Ssdp	129.905	31.0759	0.23922	372	61.7078	150.75	76.9396	0.51038	527	82.0596	144.099	170.403	1.18254	385	95.8971	146.581	121.151	0.826511	742	80.9904	-0.620396	160.107	7.3238	8.97611	5.26171e-08	TRUE	0.195265	7.80047	70.256	6.1366	0.307498	FALSE	Ssdp	Not Depleted by UN
FBgn0011509	NM_001274667	SrpRŒ≤	SrpRbeta	65.2586	137.425	2.10586	120	48.3229	69.0854	139.19	2.01475	438	44.3989	69.8112	175.022	2.50708	302	56.0951	68.0094	99.3805	1.46128	712	46.9961	0.11025	75.6967	6.24406	5.81174	0.43237	FALSE	-0.321792	6.96727	159.603	7.31925	0.0464403	TRUE	SrpRbeta	Not Depleted by UN
FBgn0011566	NM_080029	Smyd3	Bzd	26.5316	27.9466	1.05333	121	44.8928	32.6689	24.3913	0.746622	204	52.4379	32.142	0.762456	0.0237215	243	39.2532	42.0164	3.56373	0.0848175	452	43.2423	0.877365	20.6542	4.37533	4.6311	3.97342e-05	TRUE	-5.41716	4.95597	21.388	4.42546	4.55623e-110	TRUE	Smyd3	Depleted by UN & Up in nos-
FBgn0011570	NM_001272948	cpb	cpb	66.2094	199.052	3.0064	175	68.4492	60.1291	186.284	3.09806	331	75.8496	67.2857	109.957	1.63417	312	66.4621	88.3617	111.933	1.26676	570	72.0987	-0.0314077	125.724	6.97527	7.23107	0.779448	FALSE	-1.67109	7.33835	125.893	6.9772	1.3576e-29	TRUE	cpb	Depleted by UN only
FBgn0011584	NM_164885	Trp1	Trp1	82.5629	134.807	1.63278	229	52.3955	46.0252	114.618	2.49033	192	66.9609	47.2966	99.0113	2.09341	171	56.02	52.1349	121.794	2.33613	293	68.459	0.0981633	71.8942	6.16981	6.48606	0.442331	FALSE	-1.0192	6.68608	74.514	6.22137	2.96647e-13	TRUE	Trp1	Depleted by UN only
FBgn0011586	NM_167171	e(r)	e(r)	203.337	12.1794	0.0598976	507	25.3352	184.395	127.698	0.692527	735	35.0587	235.319	479.747	2.03871	654	57.8095	268.944	468.858	1.74333	1913	40.1224	-0.321514	266.609	8.05912	7.52185	0.00790275	TRUE	-0.195298	8.16043	380.389	8.57171	0.178754	FALSE	e(r)	Not Depleted by UN
FBgn0011604	NM_078995	Iswi	Iswi	82.3496	18.5277	0.224988	384	41.085	77.9886	190.588	2.4438	466	75.8444	44.2537	301.802	6.81982	192	122.583	31.1679	241.296	7.74181	530	93.1824	-0.401238	169.795	7.4085	8.991	0.00037533	TRUE	0.690934	7.8097	78.2153	6.29122	0.00405749	TRUE	Iswi	Not Depleted by UN
FBgn0011606	NM_080314	Klp3A	Klp3A	42.5052	29.3767	0.691131	346	54.4041	69.3133	132.072	1.90544	794	67.2625	67.0848	12.18	0.181561	740	48.431	56.571	22.0773	0.390259	1394	55.9504	0.293348	37.8783	5.2471	7.01072	0.0642354	FALSE	-3.31537	6.30237	20.1207	4.33776	1.51678e-43	TRUE	Klp3A	Depleted by UN only
FBgn0011638	NM_057666	La	La	169.194	107.297	0.634168	720	34.0339	193.022	131.312	0.680298	1106	52.2298	166.666	209.027	1.25416	988	39.531	171.663	571.744	3.33062	1393	50.5529	0.639077	141.913	7.14988	7.21119	0.000241557	TRUE	-4.80794	7.04567	105.266	6.71927	4.75994e-129	TRUE	La	Depleted by UN & Up in nos-
FBgn0011640	NM_168205	lark	lark	104.812	55.4449	0.528997	1067	37.0497	123.723	187.031	1.51169	2642	52.1196	88.7988	415.425	4.67827	1770	65.9263	91.1358	454.582	4.98797	2076	60.6814	-0.241499	274.943	8.10352	8.55065	0.0586631	FALSE	-0.00261622	7.32101	116.835	6.86957	0.991108	FALSE	lark	Not Depleted by UN
FBgn0011642	NM_166819	Zyx	Zyx	27.5398	15.4322	0.560361	179	40.3864	20.966	28.6344	1.36575	238	51.3033	28.5108	78.5227	2.75414	217	74.965	58.9271	66.646	1.13099	804	63.2316	-1.21363	54.3275	5.76626	6.41596	2.28679e-12	TRUE	0.387442	7.54795	119.108	6.89734	0.0103181	TRUE	Zyx	Not Depleted by UN
FBgn0011648	NM_001273063	Mad	Mad	72.6903	13.5537	0.186458	672	36.4543	55.5339	53.8309	0.969333	654	64.7798	43.3332	288.372	6.65475	291	101.438	39.5895	216.187	5.46072	586	76.2137	-0.246136	129.436	7.01721	8.12846	0.0177146	TRUE	0.628075	7.56011	87.6613	6.45551	0.000604066	TRUE	Mad	Not Depleted by UN
FBgn0011656	NM_206067	Mef2	Mef2	22.7361	2.03199	0.0893728	196	37.3774	17.5588	3.73226	0.212558	133	61.309	22.9787	11.9028	0.517992	153	64.1863	32.2349	9.70874	0.301187	395	69.1197	0.798769	18.5258	4.21923	5.8339	4.13512e-09	TRUE	-2.26481	5.3218	11.3867	3.52189	2.383e-18	TRUE	Mef2	Depleted by UN & Up in nos-
FBgn0011659	NM_057674	Mlh1	Mlh1	27.1656	11.4775	0.422502	86	65.7014	26.8012	10.1597	0.379076	135	65.388	26.7479	2.3273	0.0870088	205	41.9678	29.9399	11.093	0.370509	325	51.3407	0.162507	20.5467	4.36784	4.94637	0.393993	FALSE	-4.10905	4.8097	16.19	4.02591	2.82118e-98	TRUE	Mlh1	Depleted by UN only
FBgn0011660	NM_057675	Pms2	Pms2	44.2842	12.4839	0.281903	277	38.8673	42.9343	52.9436	1.23313	453	63.8273	43.6266	56.8571	1.30327	402	64.7197	40.1449	32.427	0.807749	517	67.8	-0.0191809	35.8025	5.16601	6.35742	0.90666	FALSE	-0.470963	7.00801	50.9073	5.67263	0.00269397	TRUE	Pms2	Not Depleted by UN
FBgn0011661	NM_001258654	Moe	Moe	214.16	186.182	0.869358	308	29.0467	177.097	250.535	1.41467	658	45.7777	195.778	174.813	0.892915	449	45.1234	222.55	167.409	0.75223	638	54.1248	0.576425	181.308	7.50309	8.49633	8.48284e-06	TRUE	-1.60055	8.21704	128.405	7.00568	3.97949e-24	TRUE	Moe	Depleted by UN & Up in nos-
FBgn0011666	NM_001276031	msi	msi	66.1289	141.368	2.13776	361	33.0152	65.0978	204.93	3.14803	846	38.6498	79.2738	40.7168	0.513622	820	39.303	119.291	53.3431	0.447167	1526	44.4161	-0.0849724	48.6492	5.60731	7.30819	0.521314	FALSE	-1.75524	6.43477	25.1493	4.65817	3.34105e-28	TRUE	msi	Depleted by UN only
FBgn0011672	NM_001170197	Mvl	Mvl	41.0818	72.2998	1.7599	90	91.6843	37.1276	44.4075	1.19608	276	75.2493	44.0182	6.38858	0.145135	394	48.5325	58.4093	23.9309	0.409712	588	65.4572	0.874162	43.4133	5.44339	6.412	1.81567e-12	TRUE	-3.01874	6.46052	38.2693	5.26188	8.05678e-42	TRUE	Mvl	Depleted by UN & Up in nos-
FBgn0011692	NM_057677	pav	pav	65.6003	46.6104	0.710521	387	46.0634	70.8547	20.1273	0.284064	591	55.2049	72.6736	138.881	1.91102	494	72.8268	66.1671	87.236	1.31842	927	68.2807	0.047902	96.0267	6.58686	7.91172	0.681446	FALSE	-0.550002	7.65407	75.2927	6.23635	0.00568915	TRUE	pav	Not Depleted by UN
FBgn0011703	NM_057679	RnrL	RnrL	163.415	291.028	1.78091	379	89.9639	249.015	674.748	2.70966	1417	57.8154	209.115	243.613	1.16497	1146	50.529	206.791	178.291	0.862179	2028	56.3575	0.940289	207.244	7.69588	8.58372	8.96218e-17	TRUE	-1.90401	9.05621	245.907	7.94256	6.57549e-32	TRUE	RnrL	Depleted by UN & Up in nos-
FBgn0011704	NM_080372	RnrS	RnrS	267.248	12.8303	0.048009	1249	18.072	286.069	1285.44	4.49347	2588	36.3181	188.784	1321.08	6.99781	1467	34.897	184.579	1629.96	8.83066	2199	43.2279	0.252294	398.988	8.64056	8.78263	0.163198	FALSE	-5.21674	8.29613	242.848	7.9245	2.9074e-168	TRUE	RnrS	Depleted by UN only
FBgn0011705	NM_001273345	rost	rost	87.9984	136.901	1.55572	225	65.817	86.23	14.6046	0.169368	468	50.5607	111.112	64.0008	0.576004	477	65.358	147.018	22.4729	0.152858	876	66.1155	0.85765	71.375	6.15937	6.09442	6.97902e-07	TRUE	-0.368338	7.36389	154.327	7.27078	0.00996458	TRUE	rost	Not Depleted by UN
FBgn0011708	NM_134305	Syx5	Syx5	76.7968	58.0035	0.755285	317	44.9099	72.0443	74.2483	1.03059	475	61.7692	80.921	93.2257	1.15206	525	47.821	71.2523	89.84	1.26087	834	53.8107	0.279869	70.915	6.15005	6.51397	0.0121936	TRUE	-2.04807	7.0899	92.7487	6.53681	7.86541e-46	TRUE	Syx5	Depleted by UN only
FBgn0011710	NM_078706	Septin1	45170	95.7826	141.231	1.47449	436	50.4528	69.1311	69.62	1.00707	620	59.5234	43.5382	552.53	12.6907	320	104.98	39.9339	436.272	10.9248	673	72.4389	-0.290721	213.303	7.73744	8.44248	0.0130483	TRUE	0.63407	7.57991	120.449	6.91348	0.000626115	TRUE	2023-09-01	Not Depleted by UN
FBgn0011715	NM_169055	Snr1	Snr1	90.3946	52.3753	0.579408	296	46.2901	123.834	82.4908	0.666141	708	59.6708	115.185	252.823	2.19493	513	75.0138	92.3931	224.319	2.42787	840	63.1822	-0.368179	247.336	7.95091	7.95382	0.000736258	TRUE	0.131474	7.9108	238.265	7.89703	0.351935	FALSE	Snr1	Not Depleted by UN
FBgn0011726	NM_057686	tsr	tsr	1456.9	4966.64	3.40904	1328	93.342	1705.6	3126.48	1.83307	4084	60.6432	1926.62	3168.46	1.64457	3312	63.3589	1709.4	2473.74	1.44714	5886	60.3959	-0.258211	2666.78	11.3809	10.2963	0.0714771	FALSE	0.0512492	10.8138	3712.37	11.8582	0.769095	FALSE	tsr	Not Depleted by UN
FBgn0011737	NM_001273238	Wee1	Wee1	44.6614	20.3988	0.456742	210	34.3073	42.4768	17.0685	0.401831	348	36.2924	36.8048	181.427	4.92945	157	78.8866	29.9808	89.8647	2.99741	326	53.7468	0.000936047	65.0933	6.02665	6.92196	0.997142	FALSE	0.204005	7.00908	66.0513	6.0477	0.223189	FALSE	Wee1	Not Depleted by UN
FBgn0011739	NM_170524	wts	wts	38.4484	14.732	0.383162	273	58.039	47.687	15.4947	0.324925	437	73.6155	54.1367	8.4295	0.155708	699	51.5902	56.383	9.3341	0.165548	899	64.1666	0.521968	24.2042	4.60313	6.74841	1.92588e-05	TRUE	-2.18566	5.20847	7.35267	2.89776	9.26684e-15	TRUE	wts	Depleted by UN & Up in nos-
FBgn0011740	NM_001275484	Œ±-Man-IIa	alpha-Man-IIa	20.2834	0.984005	0.0485127	195	26.7788	22.2499	3.99128	0.179384	215	54.514	18.6115	52.3635	2.8135	139	83.7955	16.535	49.2217	2.97681	203	75.7918	1.30197	25.1783	4.65983	6.21763	4.53144e-17	TRUE	-1.87648	6.40197	24.5673	4.62453	2.87551e-16	TRUE	alpha-Man-IIa	Depleted by UN & Up in nos-
FBgn0011741	NM_078610	Arp6	Arp6	35.0407	19.2283	0.548741	82	77.0429	46.9493	17.6588	0.376125	151	80.646	60.3999	21.5365	0.356565	210	75.3796	52.74	21.7296	0.412014	299	73.0964	-0.156199	82.94	6.37573	6.38814	0.155461	FALSE	0.275596	6.37323	81.4647	6.34987	0.0664486	FALSE	Arp6	Not Depleted by UN
FBgn0011742	NM_001103531	Arp2	Arp2	128.587	146.211	1.13705	464	64.8719	124.205	33.95	0.273337	866	36.445	193.07	135.143	0.699969	853	52.7687	198.794	79.3159	0.398985	2560	47.1198	0.107527	132.5	7.05094	7.79711	0.387076	FALSE	-1.17499	8.29572	168.506	7.39751	7.96733e-18	TRUE	Arp2	Depleted by UN only
FBgn0011745	NM_079607	Arp1	Arp1	122.94	238.607	1.94084	204	69.027	123.701	128.417	1.03812	623	47.1669	116.265	37.9261	0.326204	541	39.1923	134.594	46.4567	0.345163	845	46.2065	0.647026	85.6208	6.42157	6.42457	1.32144e-07	TRUE	-1.43182	7.10834	118.358	6.88823	1.08096e-20	TRUE	Arp1	Depleted by UN & Up in nos-
FBgn0011747	NM_001169348	Ank	Ank	87.3382	12.571	0.143935	684	33.4628	51.2415	86.8823	1.69555	508	59.3108	42.7827	285.148	6.66503	225	94.8081	35.8997	196.755	5.48068	498	80.0302	-0.470439	84.4692	6.40206	8.50866	0.000522584	TRUE	0.701484	8.32148	75.1313	6.23326	0.00137917	TRUE	Ank	Not Depleted by UN
FBgn0011754	NM_167297	PhKŒ≥	PhKgamma	59.7795	27.1761	0.454606	241	26.5362	46.4116	4.38654	0.094514	712	20.1799	66.7738	6.65269	0.0996303	728	30.141	95.0583	6.37841	0.0671	1223	26.7835	0.19362	52.235	5.7097	6.66038	0.131322	FALSE	-2.70294	6.35021	36.5793	5.1969	1.95364e-40	TRUE	PhKgamma	Depleted by UN only
FBgn0011760	NM_167015	ctp	ctp	289.228	569.709	1.96976	1518	59.0996	257.963	295.287	1.14469	1652	71.5509	394.922	930.599	2.35641	2095	74.8449	384.006	1043.29	2.71685	3382	69.6419	-0.23867	558.722	9.12625	9.31556	0.0373431	TRUE	0.136376	9.5991	677.421	9.40412	0.320012	FALSE	ctp	Not Depleted by UN
FBgn0011761	NM_001297953	dhd	dhd	5710.42	496.695	0.0869804	30005	49.151	7113.34	31531.4	4.43271	40472	101.216	5296.89	1313.14	0.247908	36351	55.3038	5312.6	8682.22	1.63427	61417	73.7135	2.25481	3152.8	11.6225	10.3805	1.60191e-29	TRUE	-4.92687	10.3679	2442.76	11.2544	3.97903e-104	TRUE	dhd	Depleted by UN & Up in nos-
FBgn0011763	NM_057691	Dp	Dp	159.275	95.0135	0.596536	713	49.7535	152.246	87.6417	0.575658	883	62.8063	124.371	291.9	2.347	564	90.0259	138.605	180.8	1.30443	1320	82.4505	-0.0226618	194.463	7.6041	8.53956	0.851254	FALSE	0.243043	7.99131	131.547	7.04053	0.187988	FALSE	Dp	Not Depleted by UN
FBgn0011766	NM_169962	E2f1	E2f1	97.9594	18.2866	0.186676	318	40.4982	79.9383	9.90952	0.123965	506	52.1724	100.307	14.4187	0.143746	660	42.5825	156.285	11.782	0.0753879	1127	48.5529	0.025897	87.7167	6.45642	8.10566	0.857967	FALSE	-0.461545	7.20023	43.4093	5.44325	0.0171668	TRUE	E2f1	Not Depleted by UN
FBgn0011768	NM_079586	Fdh	Fdh	232.692	518.923	2.23008	296	83.4529	286.529	546.363	1.90683	802	56.1387	282.678	151.401	0.535595	1089	39.6106	289.929	235.485	0.812216	2150	47.7678	0.280637	245.755	7.94166	7.77928	0.0158746	TRUE	-1.57723	7.98191	242.977	7.92527	1.3587e-27	TRUE	Fdh	Depleted by UN only
FBgn0011769	NM_001202146	Fdx1	Fdx1	18.7193	12.043	0.64335	125	41.2191	21.4564	8.95337	0.417283	207	47.046	27.0781	10.2031	0.376804	219	41.6027	34.8401	15.8635	0.455322	401	40.1385	-0.0549274	19.2742	4.27606	3.02407	0.855987	FALSE	-1.08388	3.94727	31.9993	5.00447	4.22022e-08	TRUE	Fdx1	Depleted by UN only
FBgn0011770	NM_078551	Gip	Gip	87.8961	128.163	1.45812	509	74.767	98.6894	176.718	1.79065	868	65.8638	100.751	78.8141	0.78227	939	50.9013	100.098	120.837	1.20719	1843	56.4514	-0.282724	182.404	7.51179	6.93946	0.0126593	TRUE	-0.587505	7.39382	232.463	7.86148	0.000122927	TRUE	Gip	Not Depleted by UN
FBgn0011771	NM_079490	Hem	Hem	23.7208	13.5651	0.571866	285	35.5075	22.889	16.9072	0.738658	406	60.1164	20.7193	26.5963	1.28365	320	47.4161	20.4045	43.4426	2.12907	646	55.137	-0.0739035	24.0208	4.59221	6.14689	0.697686	FALSE	-5.05788	4.18911	5.57067	2.50352	3.56713e-65	TRUE	Hem	Depleted by UN only
FBgn0011774	NM_080512	Irbp	Irbp	53.5799	66.439	1.24	291	51.2501	65.6607	29.839	0.454442	833	31.3419	66.8501	38.4632	0.575364	611	36.7661	70.6243	37.0789	0.525016	1225	40.6078	1.00079	50.9692	5.67438	6.23371	4.09723e-13	TRUE	-3.49155	6.4872	50.55	5.66249	3.91846e-82	TRUE	Irbp	Depleted by UN & Up in nos-
FBgn0011785	NM_170139	BRWD3	BRWD3	37.2619	11.1241	0.298539	251	57.9412	49.9171	26.9335	0.539564	533	45.7374	38.3055	39.2138	1.02371	273	93.8536	30.7189	25.7361	0.837792	617	71.501	-0.172356	66.7833	6.06357	8.67531	0.29607	FALSE	1.04359	6.93657	20.8387	4.3881	0.00223609	TRUE	BRWD3	Not Depleted by UN
FBgn0011787	NM_080003	mRpL12	mRpL12	171.096	456.534	2.66828	691	68.6181	213.292	194.042	0.909751	917	62.499	242.742	211.492	0.871264	1553	46.0767	269.28	237.065	0.880367	2449	53.1843	0.357774	207.309	7.69634	6.47867	0.000561802	TRUE	-2.05741	7.03328	259.134	8.01811	3.37057e-38	TRUE	mRpL12	Depleted by UN only
FBgn0011802	NM_001274749	Gem3	Gem3	36.6256	29.0482	0.793112	241	43.6928	32.0303	41.0731	1.28232	415	52.4275	37.2021	33.6424	0.904314	407	54.9566	32.9687	22.9054	0.694761	735	54.1405	0.0253086	32.025	5.00562	6.48864	0.862512	FALSE	-1.28314	6.80491	35.4873	5.15329	2.17293e-12	TRUE	Gem3	Depleted by UN only
FBgn0011817	NM_001274626	nmo	nmo	88.385	1.0819	0.0122408	312	23.127	66.0789	2.38463	0.0360876	659	27.1874	78.0008	260.016	3.3335	199	68.8943	95.7953	134.374	1.40272	828	41.0452	0.105545	147.952	7.20997	8.55744	0.362223	FALSE	0.683382	6.84224	48.822	5.61241	0.00676007	TRUE	nmo	Not Depleted by UN
FBgn0011818	NM_057692	oaf	oaf	62.806	42.2289	0.672371	698	41.427	37.6388	78.3449	2.08149	805	49.8525	40.3309	75.6365	1.8754	799	55.256	45.9761	48.6067	1.05722	1409	59.5162	-0.150321	76.4225	6.25781	7.09114	0.167802	FALSE	-1.60398	7.31524	67.238	6.07335	1.21792e-26	TRUE	oaf	Depleted by UN only
FBgn0011824	NM_057695	CG4038	CG4038	112.447	50.6328	0.450282	153	29.8977	171.759	27.528	0.160271	156	33.5881	165.538	105.958	0.640084	136	47.9324	200.271	121.572	0.607036	362	41.0622	-0.0352646	153.623	7.26418	6.71274	0.852872	FALSE	0.359507	6.02049	97.3153	6.60608	0.0422376	TRUE	CG4038	Not Depleted by UN
FBgn0011826	NM_001258786	Pp2B-14D	Pp2B-14D	30.5129	66.3104	2.17319	267	89.7007	38.1603	38.9152	1.01978	678	76.7599	48.2947	22.5533	0.466993	776	66.7022	62.7168	13.8688	0.221135	1233	72.2788	2.15288	63.3942	5.98855	7.25446	9.24434e-35	TRUE	-2.8842	6.73857	36.0687	5.17667	7.41958e-45	TRUE	Pp2B-14D	Depleted by UN & Up in nos-
FBgn0011836	NM_168387	Taf2	Taf2	18.2651	3.27276	0.179181	134	31.8476	25.8736	14.6183	0.564987	193	52.0161	26.4495	35.9453	1.35902	144	75.8997	21.921	22.8384	1.04185	346	62.7606	-0.640564	47.8608	5.58378	7.30666	1.44268e-10	TRUE	0.59403	6.73439	32.8373	5.04165	0.00451139	TRUE	Taf2	Not Depleted by UN
FBgn0011837	NM_001272561	Tis11	Tis11	98.429	2.98609	0.0303375	504	29.8603	57.3712	23.7018	0.41313	714	39.2887	58.7595	302.97	5.15611	311	68.534	88.6381	198.832	2.24318	1014	53.0246	0.0660815	116.367	6.86377	8.00153	0.583613	FALSE	-0.551751	6.84529	50.2833	5.65487	0.00601352	TRUE	Tis11	Not Depleted by UN
FBgn0012034	NM_168894	AcCoAS	AcCoAS	37.5847	10.8242	0.287996	178	38.5015	32.1898	9.81488	0.304906	374	45.6617	39.7093	18.1842	0.457932	350	60.3	45.1621	12.6968	0.281139	670	58.9795	-0.139797	26.5692	4.7371	5.74128	0.31811	FALSE	-0.959735	6.48635	38.84	5.28318	1.33046e-07	TRUE	AcCoAS	Not Depleted by UN
FBgn0012036	NM_135441	Aldh	Aldh	209.32	386.465	1.84629	375	78.9341	296.121	620.377	2.09501	2377	58.5594	221.303	83.7706	0.378533	1430	48.6695	240.237	177.025	0.736876	2099	55.3922	0.470031	178.608	7.48146	7.85585	0.0480247	TRUE	-3.81802	7.90803	152.547	7.25405	1.33595e-82	TRUE	Aldh	Depleted by UN only
FBgn0012051	NM_001299684	CalpA	CalpA	5.97106	12.5703	2.10521	51	60.2927	7.48787	9.65341	1.28921	56	73.8588	8.29257	8.12882	0.980254	70	74.1732	10.9257	17.5358	1.60501	167	71.1208	-0.388424	25.2933	4.66638	5.92738	0.00415154	TRUE	0.326344	5.16526	15.5087	3.96428	0.0540531	FALSE	CalpA	Not Depleted by UN
FBgn0012058	NM_001274574	Cdc27	Cdc27	38.8301	11.5573	0.297638	181	40.0376	41.9972	18.8072	0.447821	313	79.5775	45.459	17.3547	0.381766	364	60.332	48.3553	19.4903	0.403064	601	65.0611	0.436106	43.0917	5.43268	6.94136	2.40903e-05	TRUE	-1.58873	6.9104	38.0427	5.25333	6.00638e-16	TRUE	Cdc27	Depleted by UN only
FBgn0013269	NM_079640	Fkbp39	FK506-bp1	346.876	210.914	0.608039	1425	52.8058	526.595	322.027	0.611526	3240	66.3001	564.846	486.004	0.860418	3807	64.855	457.662	466.451	1.0192	6549	60.7185	-0.205019	959.765	9.90669	9.86436	0.109532	FALSE	0.14844	9.63941	818.102	9.67631	0.25307	FALSE	Fkbp39	Not Depleted by UN
FBgn0013305	NM_165959	Nmda1	Nmda1	47.0215	152.839	3.25041	197	59.9963	45.2787	131.865	2.91231	513	38.4542	44.8125	143.542	3.20318	367	52.3102	62.7023	96.6122	1.54081	708	47.5269	0.00380242	78.335	6.29343	6.61205	0.982145	FALSE	-0.346929	7.292	121.331	6.924	0.0181097	TRUE	Nmda1	Not Depleted by UN
FBgn0013325	NM_001299685	RpL11	RpL11	1937.69	1352.26	0.697873	5238	66.684	2006.68	479.342	0.238873	9953	69.4883	1749.42	161.344	0.0922275	7445	60.8648	1561.72	738.84	0.473095	12326	66.5902	-0.344602	3012.79	11.5569	10.4008	0.00456784	TRUE	-0.160638	10.5574	3210.23	11.6485	0.388106	FALSE	RpL11	Not Depleted by UN
FBgn0013334	NM_169690	Sap47	Sap47	19.8551	47.037	2.36901	90	49.9161	19.9026	35.6151	1.78947	106	57.9595	14.5837	64.2447	4.40524	41	78.3832	18.7575	58.8276	3.13622	111	67.0357	-0.537671	23.2475	4.5452	6.62911	9.18104e-06	TRUE	-0.0239219	5.51003	10.6307	3.42367	0.920406	FALSE	Sap47	Not Depleted by UN
FBgn0013347	NM_079743	TfIIA-S	TfIIA-S	92.1357	104.21	1.13105	523	33.7985	131.136	185.939	1.41791	802	53.8728	108.914	324.522	2.97962	451	92.0229	102.63	340.426	3.31702	1062	72.9223	-0.836751	287.476	8.1678	6.73974	1.45594e-11	TRUE	-0.894775	7.25505	394.427	8.62398	1.34892e-07	TRUE	TfIIA-S	Not Depleted by UN
FBgn0013432	NM_057711	bcn92	bcn92	52.7584	78.6917	1.49155	140	44.93	55.4241	40.9882	0.739537	167	57.0407	71.9027	64.9482	0.903279	175	61.9355	68.3174	108.838	1.59312	348	55.979	0.0710632	85.3083	6.4163	5.32871	0.562725	FALSE	0.270524	6.08856	136.438	7.09316	0.068732	FALSE	bcn92	Not Depleted by UN
FBgn0013435	NM_078950	Cdc2rk	Cdc2rk	14.6773	25.3509	1.72722	68	60.3929	18.0665	18.4036	1.01866	134	58.2857	20.3628	25.7734	1.26571	121	52.7903	17.6327	27.3823	1.55293	188	61.643	0.236393	23.3558	4.55187	4.40439	0.158223	FALSE	-0.101132	4.91475	31.9293	5.00132	0.569848	FALSE	Cdc2rk	Not Depleted by UN
FBgn0013531	NM_001273294	MED20	MED20	38.7294	69.2833	1.78891	87	43.1557	37.2452	115.51	3.10133	177	35.0064	45.5851	73.6353	1.61534	131	37.9253	44.089	45.7012	1.03657	240	40.9345	0.252517	40.2592	5.33482	4.77144	0.133162	FALSE	-2.50647	5.65388	64.4267	6.01182	3.86758e-45	TRUE	MED20	Depleted by UN only
FBgn0013548	NM_080132	l(2)dtl	l(2)dtl	62.0834	2.02316	0.0325878	654	24.6908	84.6409	14.6456	0.173032	1155	30.4839	87.1573	96.083	1.10241	1113	51.3387	96.5295	50.8617	0.526903	2290	52.2284	0.567306	84.5525	6.40348	7.33514	7.8389e-05	TRUE	-3.10443	7.04708	58.816	5.88059	4.39935e-68	TRUE	l(2)dtl	Depleted by UN & Up in nos-
FBgn0013717	NM_001300177	not	not	43.2067	1.67984	0.0388792	613	30.992	37.1188	31.5402	0.849709	903	41.1856	39.0814	70.0957	1.79358	743	48.0992	32.9324	57.0518	1.73239	1465	40.08	-0.708224	61.6858	5.9492	6.96049	7.96483e-13	TRUE	0.177584	6.61304	47.9967	5.58787	0.294677	FALSE	not	Not Depleted by UN
FBgn0013720	NM_166887	pck	pck	41.7803	62.6706	1.5	315	34.0126	46.5235	112.027	2.40797	313	68.8541	44.0955	207.002	4.69441	237	84.2748	40.0219	252.814	6.3169	442	70.3705	-0.156015	77.3592	6.27536	6.19534	0.164255	FALSE	0.0116063	6.09584	70.3953	6.13946	0.949819	FALSE	pck	Not Depleted by UN
FBgn0013726	NM_165597	pnut	pnut	125.023	13.8763	0.11099	634	35.9695	109.425	263.685	2.40974	680	68.516	79.6062	654.566	8.22255	270	123.113	57.3528	607.518	10.5926	604	92.2449	-0.517377	281.995	8.14004	9.15196	3.08094e-05	TRUE	0.623008	8.02596	134.071	7.06793	0.000301664	TRUE	pnut	Not Depleted by UN
FBgn0013732	NM_136375	sced	sced	54.4399	2.89086	0.0531019	426	47.4604	43.3239	44.1122	1.01819	370	82.4903	30.6307	113.72	3.71261	231	95.69	25.2948	72.8926	2.88172	535	84.9176	-0.0461141	64.9233	6.02289	7.38919	0.758741	FALSE	0.295126	7.15139	52.9073	5.72812	0.181942	FALSE	sced	Not Depleted by UN
FBgn0013733	NM_166019	shot	shot	5.19287	2.29507	0.441965	48	34.9302	4.8719	2.42624	0.498006	74	33.3765	6.46381	2.12381	0.328569	28	82.046	6.21669	1.04399	0.167933	92	49.4264	-0.125248	8.41583	3.09015	6.81147	0.556567	FALSE	0.539542	3.89659	1.09267	0.254191	0.324329	FALSE	shot	Not Depleted by UN
FBgn0013746	NM_001273347	alien	alien	93.8327	95.4446	1.01718	90	69.9535	120.501	352.731	2.9272	358	53.8679	110.008	166.47	1.51326	167	73.3309	85.6298	143.878	1.68023	358	58.7671	-0.449617	158.269	7.30715	7.54118	0.000113335	TRUE	0.210237	8.03107	223.509	7.80483	0.125364	FALSE	alien	Not Depleted by UN
FBgn0013749	NM_079892	Arf4	Arf102F	311.068	341.521	1.0979	2704	38.076	336.152	1317.71	3.91998	3571	44.1604	328.305	1358.9	4.13913	1977	77.1496	249.286	992.246	3.98036	3495	60.9737	-0.309036	359.66	8.49089	7.46011	0.0458289	TRUE	0.0762967	8.9474	1012.86	9.98436	0.666257	FALSE	Arf102F	Not Depleted by UN
FBgn0013750	NM_166090	Arf6	Arf51F	131.264	50.0786	0.381511	458	44.4897	115.883	10.3351	0.0891853	595	47.9308	176.083	69.2654	0.393367	561	60.533	189.104	45.1378	0.238694	1253	53.9534	0.0321681	196.726	7.62078	7.61182	0.807549	FALSE	-0.151654	8.09718	263.671	8.04314	0.28825	FALSE	Arf51F	Not Depleted by UN
FBgn0013753	NM_001274342	Bgb	Bgb	44.4578	10.5771	0.237914	357	21.0671	65.9562	65.915	0.999375	556	29.6865	71.2232	181.645	2.55037	312	62.4928	64.2097	218.392	3.40124	528	46.6199	-0.39476	128.987	7.0122	6.87818	0.000543042	TRUE	-0.0643184	6.80872	119.953	6.90752	0.699416	FALSE	Bgb	Not Depleted by UN
FBgn0013755	NM_057718	Bro	Bro	0	1.81731	NA	0	NA	0	0	NA	0	NA	0	0	NA	0	NA	5.579	41.4728	7.43372	54	47.8675	-0.411644	162.265	7.3431	6.40532	0.0458289	TRUE	-1.39828	1.88706	7.10467	2.84893	7.6381e-05	TRUE	Bro	Depleted by UN only
FBgn0013756	NM_001273974	Mtor	Mtor	87.6069	3.03933	0.0346928	258	49.9067	80.4912	64.87	0.805927	287	88.3131	51.2147	86.8562	1.69592	137	111.079	27.1772	89.8734	3.30693	262	93.1727	-0.396811	107.392	6.74808	9.48277	0.0112283	TRUE	1.05037	7.92338	38.486	5.27001	0.00163824	TRUE	Mtor	Not Depleted by UN
FBgn0013759	NM_001170210	CASK	CASK	36.9771	6.77133	0.183122	140	58.4803	38.9014	3.01787	0.0775774	313	64.5542	47.0182	5.36288	0.11406	398	48.5571	47.9464	12.8085	0.267142	774	58.7692	0.349287	32.4617	5.0251	6.52999	0.0136999	TRUE	-2.81042	5.9007	17.8607	4.16677	2.83105e-28	TRUE	CASK	Depleted by UN only
FBgn0013762	NM_057732	Cdk5	Cdk5	27.6841	6.7643	0.244338	154	32.6385	27.3603	53.2472	1.94615	188	58.9683	28.74	60.871	2.11799	158	49.4296	32.6842	61.0344	1.8674	299	57.1682	0.500892	28.0467	4.81489	5.00586	0.000575501	TRUE	-1.75521	5.31486	30.8727	4.95292	3.33023e-28	TRUE	Cdk5	Depleted by UN & Up in nos-
FBgn0013763	NM_001299570	Idgf6	CG5210	177.702	41.7106	0.234722	1100	35.3792	267.749	1358.45	5.07359	1554	84.8773	195.173	714.041	3.6585	692	116.854	135.452	649.931	4.79824	1193	99.7248	-0.377404	430.272	8.74944	8.99531	0.000717559	TRUE	0.698928	8.59489	327.116	8.3541	6.55644e-05	TRUE	Idgf6	Not Depleted by UN
FBgn0013764	NM_057734	Chi	Chi	56.6298	38.4915	0.679704	429	30.1003	62.1793	37.6966	0.606256	834	37.8362	62.8272	215.578	3.43129	441	85.0623	62.7605	144.911	2.30896	1031	60.4608	-0.294913	120.994	6.91999	7.69519	0.00347508	TRUE	0.24017	7.2175	86.3473	6.43375	0.147486	FALSE	Chi	Not Depleted by UN
FBgn0013771	NM_079024	Cyp6a9	Cyp6a9	3.40871	3.12105	0.915612	14	31.9866	3.27978	31.1921	9.51044	22	82.1214	1.55438	0.353124	0.227179	9	39.7428	1.54252	0.507847	0.329233	21	51.7558	-0.684659	3.825	1.97269	2.39816	0.1576	FALSE	-6.63746	1.89957	2.23133	1.22116	4.75332e-52	TRUE	Cyp6a9	Depleted by UN only
FBgn0013773	NM_001299503	Cyp6a22	Cyp6a22	54.9924	23.0008	0.418255	283	48.4315	55.4577	6.81401	0.122869	477	47.3198	72.1206	28.3637	0.393282	540	56.4907	90.6313	6.15721	0.0679369	1069	51.8991	0.154419	81.2142	6.34543	6.75714	0.223691	FALSE	-0.93163	7.30268	102.271	6.67767	3.46412e-12	TRUE	Cyp6a22	Not Depleted by UN
FBgn0013799	NM_001275140	Deaf1	Deaf1	52.3706	1.44001	0.0274965	144	33.3267	43.5223	4.70211	0.108039	206	48.1694	39.1808	124.869	3.187	123	74.2007	43.4316	85.4201	1.96677	220	73.8624	0.00441561	57.4083	5.8457	6.84314	0.981524	FALSE	0.0428749	5.95057	29.3267	4.87905	0.860992	FALSE	Deaf1	Not Depleted by UN
FBgn0013954	NM_079068	Fkbp12	FK506-bp2	493.153	2175.96	4.41235	2113	77.9985	455.254	2633.26	5.78417	3250	70.1335	449.933	2315.83	5.14705	2702	76.7656	458.108	3345.3	7.30242	5456	73.13	-0.390883	1725.65	10.753	9.35709	0.00142237	TRUE	-0.089114	9.59082	1944.61	10.9253	0.613951	FALSE	Fkbp12	Not Depleted by UN
FBgn0013981	NM_079628	His4r	His4r	485.111	396.256	0.816835	4460	27.6693	744.641	5667.98	7.61169	11004	68.8628	618.768	2627.6	4.24651	3566	106.579	519.499	3971.29	7.64446	7555	92.052	-0.556038	1661.1	10.698	9.09055	0.000733177	TRUE	-0.0740897	9.38852	1983.31	10.9538	0.706653	FALSE	His4r	Not Depleted by UN
FBgn0013983	NM_001299643	imd	imd	21.3881	9.05828	0.42352	190	22.7753	8.69001	6.71912	0.773201	89	17.076	25.5263	12.062	0.472532	200	22.7425	26.5699	7.7098	0.290171	515	18.165	0.228831	15.1183	3.92774	3.78415	0.254767	FALSE	-5.19263	3.46839	10.5347	3.4107	1.48878e-80	TRUE	imd	Depleted by UN only
FBgn0013987	NM_001201618	MAPk-Ak2	MAPk-Ak2	83.8288	47.7863	0.570047	358	43.4409	68.9177	121.346	1.76073	465	67.2403	54.0808	400.677	7.40886	229	98.7813	34.5972	337.326	9.7501	393	83.6366	-0.158845	119.82	6.90593	7.53703	0.123364	FALSE	0.331591	7.41879	106.639	6.73794	0.0328631	TRUE	MAPk-Ak2	Not Depleted by UN
FBgn0013995	NM_001300506	Calx	Calx	44.8771	61.7884	1.37683	345	82.7447	39.4862	6.5475	0.165818	972	32.5436	56.5379	5.64649	0.099871	1107	49.9624	65.5928	4.06027	0.0619012	2187	51.9174	2.28087	35.9542	5.17209	6.78006	1.11838e-20	TRUE	-4.58382	6.69491	27.696	4.79681	1.17528e-97	TRUE	Calx	Depleted by UN & Up in nos-
FBgn0014006	NM_206518	Ask1	Ask1	33.6644	9.41858	0.279778	79	54.7668	39.6837	21.6943	0.54668	81	97.5242	40.2425	4.93074	0.122526	155	50.3965	39.5671	15.2329	0.38499	195	62.3678	0.433649	23.19	4.54164	6.32155	0.000897401	TRUE	-2.39064	5.59308	12.1067	3.6096	4.54574e-26	TRUE	Ask1	Depleted by UN only
FBgn0014007	NM_079324	Ptp69D	Ptp69D	66.2696	7.56241	0.114116	405	46.9361	32.4062	21.7463	0.671052	373	78.2458	35.6067	343.016	9.63347	319	86.5168	21.9942	273.061	12.4152	388	81.3558	-0.054875	48.76	5.61058	7.66335	0.678438	FALSE	0.0110933	7.30205	36.6667	5.20033	0.972029	FALSE	Ptp69D	Not Depleted by UN
FBgn0014009	NM_057742	Rab2	Rab2	101.361	128.12	1.264	368	33.1487	92.3425	250.346	2.71106	522	51.5673	87.8795	369.862	4.20874	336	71.641	89.264	309.789	3.47048	783	59.8405	-0.379499	210.363	7.71742	7.45545	0.00178105	TRUE	0.195919	7.47308	217.106	7.76292	0.144301	FALSE	Rab2	Not Depleted by UN
FBgn0014010	NM_164477	Rab5	Rab5	186.044	320.549	1.72297	627	46.8627	160.063	271.709	1.69751	854	55.0909	188.951	205.87	1.08954	879	52.4965	219.71	140.262	0.638395	1829	52.8579	-0.611948	154.585	7.27319	7.74605	1.26311e-10	TRUE	-0.652984	8.17234	196.196	7.61689	3.14561e-07	TRUE	Rab5	Not Depleted by UN
FBgn0014011	NM_001274588	Rac2	Rac2	28.32	34.5735	1.22082	117	46.2567	14.567	18.6773	1.28217	98	60.7274	14.4041	63.3211	4.39605	72	87.5949	27.2739	58.3664	2.14001	101	69.8451	-0.491392	29.6933	4.89692	5.4856	0.000908294	TRUE	0.87557	5.44527	28.486	4.83724	5.26648e-07	TRUE	Rac2	Not Depleted by UN
FBgn0014020	NM_134308	Rho1	Rho1	189.866	446.913	2.35384	754	62.079	175.661	641.567	3.65231	1250	60.1964	167.22	644.946	3.85687	1086	72.6455	175.802	587.18	3.34002	1982	67.5503	0.0173761	248.454	7.95742	8.12576	0.906617	FALSE	0.557976	8.27608	308.76	8.27081	3.2632e-06	TRUE	Rho1	Not Depleted by UN
FBgn0014022	NM_057751	Rlb1	Rlb1	27.2483	7.41548	0.272145	103	56.8158	31.683	33.6829	1.06312	173	64.061	33.4149	53.0047	1.58626	148	71.8114	28.3672	41.0251	1.44622	248	70.0467	-0.173913	47.03	5.55857	5.68506	0.243639	FALSE	-0.0675486	5.60499	43.928	5.46035	0.7452	FALSE	Rlb1	Not Depleted by UN
FBgn0014023	NM_176433	mRpL47	mRpL47	56.8858	94.1013	1.65421	141	50.6047	54.5605	151.558	2.7778	153	52.2205	53.8536	12.3253	0.228867	213	38.2006	56.9599	29.1382	0.511557	379	45.247	-0.315376	52.5017	5.71704	4.88896	0.243128	FALSE	-5.03484	5.07716	50.5433	5.6623	1.69761e-72	TRUE	mRpL47	Depleted by UN only
FBgn0014024	NM_078492	Rnp4F	Rnp4F	43.928	1.35643	0.0308785	324	31.1011	51.0441	10.6776	0.209183	539	36.2642	69.3791	11.5075	0.165864	585	42.8377	61.0534	15.8126	0.258996	1188	43.0404	0.498686	29.3842	4.88187	6.05155	0.00171972	TRUE	-4.20626	5.49229	16.8493	4.08316	4.35642e-57	TRUE	Rnp4F	Depleted by UN only
FBgn0014026	NM_001298016	RpL7A	RpL7A	2126.96	1204.01	0.566068	3137	70.512	2473.33	761.984	0.30808	8151	73.9582	2114.36	273.352	0.129284	7328	68.6596	1962.51	723.599	0.368712	10492	72.1191	-0.272012	3671.77	11.8423	11.4068	0.0183074	TRUE	-0.0505035	11.3806	3552.46	11.7946	0.773035	FALSE	RpL7A	Not Depleted by UN
FBgn0014028	NM_057753	SdhB	SdhB	83.1211	110.58	1.33035	242	61.2532	111.067	108.871	0.980228	434	59.1884	110.206	125.041	1.13461	470	59.329	114.72	97.8478	0.852931	917	55.8849	-0.0995118	152.908	7.25747	7.05771	0.355094	FALSE	-0.321966	6.82167	123.072	6.94453	0.0421603	TRUE	SdhB	Not Depleted by UN
FBgn0014029	NM_001275835	Septin2	45171	86.0024	80.9748	0.941541	453	31.144	92.501	74.3654	0.803941	690	43.9823	88.1771	388.12	4.40159	296	87.9481	72.5273	316.54	4.36443	583	63.3572	-0.297219	182.594	7.51329	7.78651	0.00749304	TRUE	0.383526	7.27082	128.918	7.01143	0.00937621	TRUE	2023-09-02	Not Depleted by UN
FBgn0014032	NM_167157	Sptr	Sptr	61.7215	148.733	2.40974	144	81.9607	75.5073	184.249	2.44015	374	70.1794	75.8027	78.0207	1.02926	306	60.4618	68.0204	63.179	0.928824	562	64.0245	0.124085	98.1033	6.6177	6.30544	0.302385	FALSE	-0.069758	6.96376	146.731	7.19801	0.66724	FALSE	Sptr	Not Depleted by UN
FBgn0014075	NM_079427	Uggt	Ugt	39.2648	66.5821	1.69572	182	73.8884	47.449	107.948	2.27504	522	80.9524	42.9821	70.0253	1.62917	435	76.6161	28.6628	97.43	3.39917	523	86.7638	0.677982	45.4408	5.50909	7.58114	1.1036e-08	TRUE	-0.18579	7.22292	33.4567	5.06853	0.516817	FALSE	Uggt	Not Depleted by UN
FBgn0014092	NM_135946	CG4278	CG4278	50.1338	90.1945	1.79908	176	54.451	45.2743	130.804	2.88914	262	54.9428	60.326	57.7234	0.956858	268	55.4916	54.5184	32.3086	0.592619	469	51.9139	-0.279185	66.6017	6.05965	5.64078	0.0284483	TRUE	-0.309522	6.06708	86.1773	6.43091	0.0469131	TRUE	CG4278	Not Depleted by UN
FBgn0014127	NM_001299165	barr	barr	60.9495	19.3184	0.316957	376	28.7742	58.8563	116.636	1.98171	648	38.4588	45.2935	109.434	2.41612	256	61.9637	43.1756	96.3609	2.23184	550	53.7855	0.369494	84.7342	6.40657	7.39518	0.000111598	TRUE	-0.950833	7.41083	79.2767	6.31064	5.32164e-10	TRUE	barr	Not Depleted by UN
FBgn0014133	NM_001272527	bif	bif	171.79	24.0701	0.140113	537	52.1145	167	89.4026	0.535345	2086	60.6826	154.488	480.233	3.10854	1653	68.8214	111.073	321.55	2.89495	2429	69.2693	0.47894	142.256	7.15336	9.06068	0.00990961	TRUE	-1.13581	8.33718	76.1713	6.25307	1.80292e-08	TRUE	bif	Depleted by UN only
FBgn0014163	NM_079382	fax	fax	213.072	27.8543	0.130727	845	29.6337	126.26	95.5697	0.756927	1019	40.1529	118.35	1411.5	11.9265	308	105.615	231.293	1806.67	7.81118	1192	69.366	-0.328991	445.916	8.80095	10.3704	0.0364702	TRUE	0.623024	7.99349	96.056	6.5873	0.00588994	TRUE	fax	Not Depleted by UN
FBgn0014184	NM_165865	Oda	Oda	419.108	293.237	0.69967	1482	52.0479	237.036	750.224	3.16503	2362	65.3795	183.198	611.638	3.33868	548	115.043	196.991	845.789	4.29355	1282	91.4665	0.165584	413.799	8.69314	9.12703	0.170492	FALSE	0.331129	9.3337	473.955	8.88891	0.0302205	TRUE	Oda	Not Depleted by UN
FBgn0014189	NM_001273171	Hel25E	Hel25E	149.861	37.8033	0.252256	1137	22.1715	156.04	202.046	1.29483	3461	41.2969	153.877	690.762	4.48906	1087	87.9223	125.166	653.997	5.22505	2126	65.5969	-0.398279	749.138	9.54928	9.89706	0.000598289	TRUE	0.253444	9.43664	553.977	9.11394	0.0789737	FALSE	Hel25E	Not Depleted by UN
FBgn0014269	NM_166317	prod	prod	53.1544	7.87071	0.148073	338	23.7131	60.3777	63.8083	1.05682	341	61.0759	55.6788	208.549	3.74557	198	94.2503	45.2554	184.31	4.07266	391	71.6521	-0.340666	134.679	7.07445	7.37589	0.00124803	TRUE	0.369417	7.06943	109.45	6.77545	0.00835021	TRUE	prod	Not Depleted by UN
FBgn0014366	NM_057766	noi	noi	37.132	16.3732	0.440945	164	28.106	45.081	39.8727	0.884468	202	59.8783	39.5983	137.293	3.46714	126	81.2828	31.9838	141.726	4.43118	222	65.3549	-0.195065	107.146	6.74478	7.30111	0.0807229	FALSE	0.341907	6.84305	78.6033	6.29835	0.0420174	TRUE	noi	Not Depleted by UN
FBgn0014391	NM_167468	sun	sun	342.963	969.562	2.82701	2066	66.213	320.227	647.399	2.02169	4052	42.9808	316.431	409.898	1.29538	3723	43.9638	361.678	878.995	2.43032	7037	46.9604	-0.163371	719.854	9.49176	6.96509	0.359599	FALSE	-0.117188	7.31691	829.146	9.69566	0.617417	FALSE	sun	Not Depleted by UN
FBgn0014411	NM_130596	Vps26	Vps26	58.5355	31.2205	0.533359	391	47.0659	55.5582	57.1662	1.02894	493	70.2037	54.3056	114.319	2.1051	322	81.5645	55.5203	65.7098	1.18353	733	72.9965	-0.301418	100.359	6.65047	7.6609	0.00370928	TRUE	-0.0518262	7.06236	65.032	6.02529	0.797434	FALSE	Vps26	Not Depleted by UN
FBgn0014417	NM_143788	CG13397	CG13397	94.7727	78.3245	0.826447	262	48.3117	123.52	235.991	1.91055	303	82.1711	128.637	98.6245	0.766687	492	53.8645	107.171	203.973	1.90324	635	67.2994	2.38016	47.0875	5.56033	6.4765	4.7502e-39	TRUE	-3.06745	6.5476	42.0487	5.39742	2.04008e-54	TRUE	CG13397	Depleted by UN & Up in nos-
FBgn0014427	NM_143789	CG11899	CG11899	119.391	212.338	1.77851	208	67.2039	125.62	142.768	1.13651	450	55.9156	114.487	31.9307	0.278901	489	42.1932	114.279	46.2773	0.404951	623	52.0669	1.17822	74.435	6.21985	5.79423	9.39225e-13	TRUE	-2.43474	6.5417	102.352	6.6788	4.33946e-45	TRUE	CG11899	Depleted by UN & Up in nos-
FBgn0014455	NM_001298339	Ahcy	Ahcy13	117.754	120.16	1.02044	451	62.0164	140.161	47.4635	0.338636	1127	59.3886	120.121	44.215	0.368088	923	44.4856	128.32	113.178	0.882	1875	52.2545	0.504938	225.135	7.81529	7.92762	0.000384942	TRUE	-3.59263	8.07643	196.957	7.62247	8.40668e-102	TRUE	Ahcy	Depleted by UN & Up in nos-
FBgn0014469	NM_001299267	Cyp4e2	Cyp4e2	21.4645	20.0272	0.933037	89	62.0916	19.7186	136.653	6.93017	259	62.9919	22.2534	5.23746	0.235355	132	60.0338	21.4591	2.91573	0.135874	126	63.159	0.277101	46.6783	5.54777	5.94489	0.0302614	TRUE	-0.890948	6.54586	65.1793	6.02855	5.71887e-10	TRUE	Cyp4e2	Not Depleted by UN
FBgn0014857	NM_001273153	His3.3A	His3.3A	187.64	592.311	3.15664	305	80.5626	185.334	425.592	2.29635	1425	43.7445	180.262	458.93	2.5459	708	66.1349	206.092	587.365	2.85002	1655	53.3753	-0.260366	527.053	9.04208	8.14447	0.0530857	FALSE	-0.25324	8.04234	492.885	8.9454	0.162474	FALSE	His3.3A	Not Depleted by UN
FBgn0014861	NM_057773	Mcm2	Mcm2	94.9032	216.692	2.28329	267	61.7859	142.854	152.703	1.06894	1066	42.4142	138.077	128.243	0.928783	997	41.9061	131.536	105.594	0.802775	1609	48.1336	0.282089	126.027	6.97873	8.10102	0.0165835	TRUE	-1.63819	7.9558	101.679	6.66929	6.12386e-24	TRUE	Mcm2	Depleted by UN only
FBgn0014868	NM_078541	Ost48	Ost48	90.6435	236.272	2.60661	175	83.7656	97.9106	160.365	1.63787	404	61.9732	101.53	241.751	2.38108	340	70.9136	95.339	285.008	2.98941	575	64.2375	-0.296126	239.386	7.9038	8.12256	0.00848077	TRUE	-0.0453609	7.69291	176.27	7.46246	0.789803	FALSE	Ost48	Not Depleted by UN
FBgn0014869	NM_079822	Pglym78	Pglym78	268.893	568.265	2.11335	595	82.2326	280.939	597.222	2.12581	1831	49.3429	258.725	275.775	1.0659	1557	48.467	287.134	360.6	1.25586	3195	48.7819	0.957328	310.405	8.27847	7.66539	6.5073e-16	TRUE	-0.867166	8.64946	521.575	9.02701	6.73955e-08	TRUE	Pglym78	Not Depleted by UN
FBgn0014870	NM_166200	Psi	Psi	33.4292	118.415	3.54225	140	53.7276	48.069	130.029	2.70505	363	51.9232	44.1878	169.344	3.83236	217	84.0311	49.1456	127.836	2.60116	433	68.7709	-0.218502	62.3633	5.96494	7.57343	0.132491	FALSE	0.429524	5.61183	16.9907	4.09514	0.0886004	FALSE	Psi	Not Depleted by UN
FBgn0014877	NM_137042	Roe1	Roe1	101.225	114.036	1.12656	530	30.7022	92.9551	97.2176	1.04586	1092	34.3084	103.858	257.134	2.47583	794	36.5182	111.286	282.769	2.54091	1248	41.1444	0.69023	105.979	6.729	6.14284	2.28347e-06	TRUE	-3.88734	6.6518	124.307	6.95893	5.54917e-87	TRUE	Roe1	Depleted by UN & Up in nos-
FBgn0014879	NM_142181	Set	Set	232.095	59.8085	0.25769	1294	30.4319	255.87	186.556	0.729104	1382	70.5016	242.584	671.503	2.76813	796	92.1339	181.607	746.933	4.11292	1494	73.0595	-0.40066	616.918	9.26917	9.06118	0.00158314	TRUE	0.215379	8.7378	497.343	8.95839	0.0933836	FALSE	Set	Not Depleted by UN
FBgn0014906	NM_001258923	Hydr2	Hydr2	78.9293	17.5868	0.222817	20	44.1392	69.9497	106.168	1.51778	51	63.0966	76.0534	112.08	1.4737	27	62.2349	82.2926	71.9996	0.874922	78	71.9829	0.658581	63.6542	5.99445	6.72327	3.46493e-08	TRUE	-1.8929	7.65712	105.295	6.71966	6.58981e-33	TRUE	Hydr2	Depleted by UN & Up in nos-
FBgn0014930	NM_141492	CG2846	CG2846	28.9334	37.2107	1.28608	133	45.6232	25.305	14.3888	0.568615	177	47.9182	25.2972	17.2651	0.682492	163	42.429	25.737	39.7279	1.54361	293	49.4544	0.275947	27.3692	4.77974	4.19733	0.11502	FALSE	-2.02595	5.20475	47.384	5.56937	8.6607e-31	TRUE	CG2846	Depleted by UN only
FBgn0014931	NM_001260044	CG2678	CG2678	15.6863	8.14212	0.519061	80	39.3352	23.5107	13.4596	0.572487	161	42.6059	22.0948	20.0979	0.909625	71	72.2666	29.9949	9.00903	0.300352	192	61.5108	-0.238856	25.7917	4.69442	5.17068	0.122292	FALSE	0.182733	5.60955	33.504	5.07056	0.28521	FALSE	CG2678	Not Depleted by UN
FBgn0015000	NM_080361	Œ≤ggt-I	betaggt-I	37.5119	52.9414	1.41132	104	78.3684	43.7357	13.0233	0.297772	254	44.8206	46.7933	6.47794	0.138437	278	50.1851	62.4749	6.21086	0.0994137	451	54.9867	0.501629	40.9375	5.35887	5.62339	0.0198885	TRUE	-4.77739	6.19513	50.9247	5.67312	1.74856e-134	TRUE	betaggt-I	Depleted by UN & Up in nos-
FBgn0015019	NM_169727	CCT3	Cctgamma	155.702	282.028	1.81133	491	73.7662	208.142	249.034	1.19646	991	59.1907	250.87	86.9826	0.346723	1144	51.4289	268.586	109.37	0.407205	2095	59.5056	-0.0252997	270.369	8.07932	8.6249	0.872124	FALSE	-1.99853	8.93138	288.911	8.17498	2.97919e-46	TRUE	CCT3	Depleted by UN only
FBgn0015024	NM_078585	CkIŒ±	CkIalpha	152.149	237.155	1.5587	807	33.7326	84.169	72.0012	0.855437	1719	25.5385	110.025	569.649	5.17747	644	59.9077	143.356	355.019	2.47649	2298	38.3846	-0.28158	316.784	8.30781	9.37601	0.0184175	TRUE	0.617414	8.67651	216.025	7.75572	0.000581563	TRUE	CkIalpha	Not Depleted by UN
FBgn0015025	NM_079372	CkIIŒ±-i1	CkIIalpha-i1	12.2553	1.81884	0.148413	58	21.589	17.9323	4.38475	0.244516	115	30.719	20.7298	12.3537	0.595939	74	38.6723	24.0981	7.86133	0.326221	181	36.8864	0.0280798	9.88167	3.31928	3.51871	0.918034	FALSE	-3.33972	4.25302	14.828	3.89995	2.90164e-65	TRUE	CkIIalpha-i1	Depleted by UN only
FBgn0015031	NM_001258957	cype	cype	439.93	1254.18	2.85086	1692	77.2219	432.104	868.555	2.01006	1976	74.4538	484.566	1085.26	2.23966	2503	70.1107	461.972	1534.49	3.32161	3986	71.321	-0.427121	673.938	9.39669	6.92376	0.00143708	TRUE	-0.262215	6.94738	621.186	9.27911	0.149993	FALSE	cype	Not Depleted by UN
FBgn0015036	NM_080305	Cyp4ae1	Cyp4ae1	2.23579	1.49319	0.667858	1	112.46	2.57944	2.57121	0.996809	11	59.1412	2.24885	0.538508	0.239459	12	71.3283	2.05073	0.258153	0.125883	16	59.9321	0.111446	1.3575	0.543496	0.940512	0.829648	FALSE	-1.94621	1.28952	1.59	0.757023	2.76535e-10	TRUE	Cyp4ae1	Depleted by UN only
FBgn0015075	NM_079488	Ddx1	Ddx1	25.0994	25.7114	1.02438	235	47.1283	32.5417	46.2995	1.42277	415	43.8199	33.5313	13.0301	0.388596	406	39.0232	34.7823	15.8631	0.456068	756	42.0694	0.307877	31.3075	4.97304	5.8443	0.0249408	TRUE	-1.68143	5.72186	25.5407	4.68036	1.80128e-24	TRUE	Ddx1	Depleted by UN only
FBgn0015218	NM_001274698	eIF4E1	eIF-4E	606.731	1153.95	1.90192	2456	76.1311	599.46	779.936	1.30106	5086	64.364	774.335	200.552	0.259	5739	51.5541	830.097	252.245	0.303874	9761	59.2991	0.972997	419.507	8.7129	8.67066	1.24874e-14	TRUE	-2.6147	9.65298	688.207	9.42691	3.09488e-65	TRUE	eIF4E1	Depleted by UN & Up in nos-
FBgn0015221	NM_170483	Fer2LCH	Fer2LCH	235.281	1174.69	4.99271	991	75.3167	259.248	2094.5	8.07916	2283	62.3492	194.231	1298.21	6.68385	1177	80.2442	175.475	1538.45	8.76736	2139	74.6204	-0.126689	536.596	9.06796	8.7196	0.2934	FALSE	0.321145	8.30144	398.392	8.63841	0.016266	TRUE	Fer2LCH	Not Depleted by UN
FBgn0015222	NM_080134	Fer1HCH	Fer1HCH	277.51	626.945	2.25918	834	70.9652	285.541	1752.97	6.13913	1643	69.8273	216.954	1249.83	5.76077	907	79.5326	194.335	1293.48	6.65594	1499	74.7771	-0.248106	636.936	9.31523	9.27627	0.0230206	TRUE	0.257491	9.40311	675.374	9.39976	0.0535553	FALSE	Fer1HCH	Not Depleted by UN
FBgn0015229	NM_079719	glec	glec	91.545	3.80008	0.0415105	270	31.0919	58.209	16.2862	0.279789	439	45.1549	84.2838	87.5069	1.03824	374	44.4492	102.333	75.334	0.736164	652	42.2409	0.878801	60.9258	5.93135	6.46361	1.99228e-07	TRUE	-3.5923	6.79666	65.5607	6.03696	1.4585e-58	TRUE	glec	Depleted by UN & Up in nos-
FBgn0015239	NM_206415	Hr78	Hr78	55.638	12.866	0.231245	173	32.3718	61.8498	10.6905	0.172847	343	37.9721	64.2912	11.2686	0.175275	370	33.3552	77.8077	16.312	0.209645	712	36.8826	1.66943	39.585	5.31052	5.99367	5.81644e-20	TRUE	-3.47294	6.20135	37.7227	5.24118	9.60813e-93	TRUE	Hr78	Depleted by UN & Up in nos-
FBgn0015240	NM_079769	Hr96	Hr96	40.1963	2.40823	0.0599117	158	42.3418	39.5187	2.32807	0.0589105	261	60.3388	47.7541	0.975167	0.0204206	381	34.431	57.6703	4.20733	0.0729549	678	42.9922	0.724426	20.5742	4.36976	5.35567	0.000113335	TRUE	-6.67363	4.70696	10.7787	3.44343	8.43066e-117	TRUE	Hr96	Depleted by UN & Up in nos-
FBgn0015245	NM_078560	Hsp60A	Hsp60	223.617	212.177	0.948842	987	44.7782	277.45	59.536	0.214582	2819	32.9857	305.233	65.1299	0.213378	2097	37.6108	375.523	80.9852	0.21566	4464	41.3077	1.2987	232.433	7.86129	8.57916	1.43852e-17	TRUE	-4.18593	8.22583	149.125	7.22135	3.37603e-116	TRUE	Hsp60A	Depleted by UN & Up in nos-
FBgn0015247	NM_057779	Diap2	Diap2	43.4172	11.5243	0.265431	228	52.9767	45.1097	2.04844	0.0454102	356	50.528	51.388	11.7087	0.227848	322	59.1789	63.4293	13.6254	0.214812	733	55.3285	-0.292164	57.8992	5.85796	6.51872	0.00737132	TRUE	-0.423592	7.13622	84.138	6.3964	0.00126056	TRUE	Diap2	Not Depleted by UN
FBgn0015268	NM_001259556	Nap1	Nap1	760.664	849.644	1.11698	3351	69.5123	828.885	59.4864	0.0717667	7847	43.6276	851.613	27.8616	0.0327163	7703	40.2996	1052.95	80.4888	0.0764409	15911	43.1822	1.00488	634.252	9.30914	9.18836	7.04043e-23	TRUE	-0.905374	9.8835	892.361	9.80164	1.46076e-11	TRUE	Nap1	Not Depleted by UN
FBgn0015269	NM_001276049	Nf1	Nf1	6.57348	4.09963	0.623662	84	53.5439	10.576	24.1612	2.28453	153	78.6522	6.74852	20.21	2.99473	96	78.6875	4.96538	14.4656	2.91329	213	73.9395	-0.201943	9.31667	3.23522	6.17997	0.149183	FALSE	0.143713	5.176	4.442	2.18333	0.743616	FALSE	Nf1	Not Depleted by UN
FBgn0015270	NM_169563	Orc2	Orc2	54.7363	94.2183	1.72131	139	54.1237	69.8373	92.6792	1.32707	234	46.4756	73.4791	5.43951	0.074028	340	39.5283	88.0212	7.82287	0.0888748	687	46.0895	0.203383	47.9075	5.58519	6.06007	0.354013	FALSE	-5.46631	5.99688	38.4113	5.26721	1.72539e-140	TRUE	Orc2	Depleted by UN only
FBgn0015271	NM_057784	Orc5	Orc5	45.6801	81.7174	1.78891	207	62.3525	57.0608	95.8012	1.67893	522	44.294	57.7539	28.6218	0.495581	407	46.0247	64.1593	25.1161	0.391466	820	49.5477	0.137934	45.575	5.51333	5.79157	0.407251	FALSE	-2.49315	6.38792	60.9587	5.93212	8.27502e-52	TRUE	Orc5	Depleted by UN only
FBgn0015278	NM_079304	Pi3K68D	Pi3K68D	23.423	5.10839	0.218093	230	32.7257	23.6188	17.1724	0.727063	314	51.2656	16.7446	25.8849	1.54586	213	52.1499	16.3832	16.4636	1.00491	379	53.1551	-0.271748	36.1842	5.18127	7.2837	0.0301781	TRUE	-0.480854	6.48942	28.8353	4.85476	0.0138838	TRUE	Pi3K68D	Not Depleted by UN
FBgn0015279	NM_001275841	Pi3K92E	Pi3K92E	28.5924	12.6245	0.441535	138	58.0682	21.0511	13.8208	0.656533	235	85.1902	19.9289	45.7505	2.29569	212	72.3411	12.9143	51.4576	3.98454	264	83.2811	0.544592	28.565	4.84122	6.58872	3.76302e-07	TRUE	-2.25974	6.26179	20.242	4.34639	1.38095e-17	TRUE	Pi3K92E	Depleted by UN & Up in nos-
FBgn0015282	NM_001300564	Rpt2	Rpt2	258.757	630.682	2.43736	553	79.311	305.025	876.002	2.87191	1648	62.0933	279.509	347.871	1.24458	1392	58.8782	236.792	353.838	1.4943	1582	67.086	0.695905	270.119	8.07799	8.16634	2.22019e-09	TRUE	-0.892418	8.56997	321.499	8.32912	6.73964e-10	TRUE	Rpt2	Not Depleted by UN
FBgn0015283	NM_079480	Rpn10	Rpn10	190.455	511.05	2.68331	1024	49.707	202.61	982.619	4.84981	2231	50.4231	156.131	284.053	1.81933	1381	45.8572	139.704	449.593	3.21819	1908	54.1512	0.209182	232.841	7.86382	7.74382	0.112411	FALSE	-1.61471	7.7935	209.042	7.70834	1.07777e-22	TRUE	Rpn10	Depleted by UN only
FBgn0015286	NM_080324	Rala	Rala	183.977	119.968	0.652082	1234	42.1899	197.621	164.82	0.834019	1287	61.6894	261.333	38.3808	0.146865	1370	49.1934	286.694	54.194	0.18903	3251	58.7111	0.854589	74.0892	6.21314	7.05553	3.80303e-09	TRUE	-1.68645	7.51887	88.036	6.46166	3.50616e-28	TRUE	Rala	Depleted by UN & Up in nos-
FBgn0015288	NM_057786	RpL22	RpL22	1408.77	1192.61	0.846559	8860	55.0538	1388.35	163.606	0.117843	22951	43.9619	1286.24	115.638	0.0899034	16459	46.7572	1368.96	505.48	0.369243	30790	49.9302	-0.169259	1855.54	10.8577	10.5278	0.163296	FALSE	0.351634	8.80559	567.259	9.14812	0.0100864	TRUE	RpL22	Not Depleted by UN
FBgn0015295	NM_080004	Shark	Shark	39.051	9.6127	0.246158	213	30.731	30.143	4.01276	0.133124	470	21.2473	48.4081	6.5833	0.135996	377	37.7299	57.1066	4.83463	0.0846598	900	34.9425	0.763323	38.5225	5.27137	6.48218	5.4805e-08	TRUE	-3.28405	6.55419	34.4887	5.11223	7.78578e-70	TRUE	Shark	Depleted by UN & Up in nos-
FBgn0015296	NM_079944	Shc	Shc	49.9648	34.19	0.684281	189	56.6921	52.3972	27.2127	0.519354	363	59.436	54.3315	11.5083	0.211817	343	51.5895	70.7105	22.6982	0.321002	557	59.0752	0.226068	46.7492	5.54995	5.72923	0.197802	FALSE	-3.51569	6.05573	51.2073	5.68109	2.61463e-72	TRUE	Shc	Depleted by UN only
FBgn0015298	NM_057787	Srp19	Srp19	93.3795	168.334	1.80269	374	47.4923	91.9142	68.4548	0.744769	509	56.805	92.8427	51.0755	0.55013	532	53.1106	87.9186	47.2515	0.537446	599	55.0513	-0.185403	92.9167	6.53942	5.16389	0.147028	FALSE	-0.177085	5.73624	128.335	7.0049	0.370017	FALSE	Srp19	Not Depleted by UN
FBgn0015299	NM_057788	Ssb-c31a	Ssb-c31a	206.911	570.236	2.75595	778	70.678	274.537	597.008	2.1746	1928	41.8737	173.929	186	1.0694	1387	36.4552	173.216	414.061	2.39044	2546	44.2304	0.634274	145.492	7.18578	5.25814	0.000420588	TRUE	-2.0402	5.83763	176.51	7.46442	1.58894e-24	TRUE	Ssb-c31a	Depleted by UN & Up in nos-
FBgn0015320	NM_001273433	Ubc2	Ubc2	116.535	110.237	0.945955	656	34.9673	116.361	137.015	1.1775	787	59.9866	121.187	596.639	4.92331	565	71.5432	149.724	318.119	2.1247	1287	60.6731	-0.419924	248.947	7.96028	8.2722	0.00015491	TRUE	0.0805629	7.89398	194.541	7.60467	0.568495	FALSE	Ubc2	Not Depleted by UN
FBgn0015321	NM_001300085	Ubc4	Ubc4	161.528	424.47	2.62784	417	65.6185	196.316	604.945	3.08149	1443	49.5886	211.156	394.814	1.86977	1121	54.6487	201.327	254.988	1.26654	2079	53.5803	-0.0501878	433.599	8.76055	8.63684	0.658033	FALSE	-0.432725	8.78534	400.6	8.64638	0.00150324	TRUE	Ubc4	Not Depleted by UN
FBgn0015331	NM_079496	abs	abs	13.4834	4.90371	0.363685	54	29.2219	16.2784	25.5196	1.5677	59	48.7018	16.5006	39.8713	2.41636	34	66.6523	12.5811	28.7733	2.28704	105	61.0462	-0.122536	45.2275	5.50231	6.16844	0.283308	FALSE	0.418063	5.35607	26.0493	4.7087	0.0237388	TRUE	abs	Not Depleted by UN
FBgn0015338	NM_135945	CG5861	CG5861	110.907	170.116	1.53386	234	45.7307	124.404	129.348	1.03974	380	66.2396	124.192	62.4219	0.502624	424	45.5389	132.703	85.0784	0.641119	438	58.8843	0.197519	87.0233	6.44499	6.05079	0.192126	FALSE	-1.6274	7.07764	157.389	7.29911	8.23005e-22	TRUE	CG5861	Depleted by UN only
FBgn0015351	NM_142316	Mettl4	CG14906	16.3435	11.4896	0.703009	93	28.4099	16.0192	13.4296	0.838342	114	39.16	13.9454	2.26016	0.162073	92	40.8184	22.1085	7.22326	0.326719	229	39.6728	0.493663	13.9742	3.81498	3.48522	0.0298354	TRUE	-2.25153	3.71283	14.3327	3.85127	5.53477e-26	TRUE	CG14906	Depleted by UN only
FBgn0015359	NM_001274393	CG2034	CG2034	85.667	167.054	1.95004	455	78.6793	97.6505	172.137	1.76278	858	65.3261	105.006	86.4544	0.823332	1016	56.4714	92.2075	59.3989	0.644187	1609	61.2044	-0.057199	102.733	6.68415	6.33167	0.631152	FALSE	-1.32723	6.91615	138.491	7.11469	1.01488e-18	TRUE	CG2034	Depleted by UN only
FBgn0015360	NM_139448	oxt	oxt	42.4723	1.56312	0.0368034	143	39.8601	40.8154	3.25388	0.0797219	203	50.9477	46.9646	46.7017	0.994401	147	75.4215	36.6383	31.7085	0.865446	307	68.1913	-0.147823	63.3433	5.9874	7.4132	0.246469	FALSE	0.316016	7.17678	52.0593	5.70485	0.0973361	FALSE	oxt	Not Depleted by UN
FBgn0015371	NM_001259403	chn	chn	61.1639	15.103	0.246928	527	38.7013	52.6677	61.7682	1.17279	629	64.597	57.1787	42.2169	0.738332	707	53.1453	63.7209	47.1464	0.739889	1058	57.6177	0.0586409	60.98	5.93263	7.94113	0.681275	FALSE	-2.26055	6.95946	28.0933	4.81728	1.52715e-20	TRUE	chn	Depleted by UN only
FBgn0015372	NM_079974	RabX1	RabX1	30.7513	8.77048	0.285206	99	29.6409	26.9757	21.4789	0.796234	69	52.5359	20.2299	100.689	4.97723	77	65.035	13.9347	94.5158	6.78275	143	64.9051	-0.241376	43.6167	5.45011	5.72905	0.0505791	FALSE	-0.482172	6.06348	51.3147	5.68411	0.000602794	TRUE	RabX1	Not Depleted by UN
FBgn0015376	NM_175955	cutlet	cutlet	21.2349	18.9887	0.894222	123	43.2694	22.9119	27.2113	1.18765	194	61.8474	24.3752	2.07319	0.085053	170	47.2904	27.9242	7.10501	0.254439	412	54.9208	0.367815	15.5575	3.96878	5.20302	0.103117	FALSE	-5.11222	4.76461	9.76533	3.30237	2.5812e-92	TRUE	cutlet	Depleted by UN only
FBgn0015379	NM_078704	dod	dod	102.154	146.706	1.43613	372	60.007	108.548	220.719	2.03337	768	59.905	114.577	143.383	1.25141	868	58.0467	100.983	190.536	1.8868	1209	58.2158	-0.178401	107.951	6.75557	6.24514	0.138334	FALSE	-0.742555	6.38512	111.305	6.79967	9.73206e-07	TRUE	dod	Not Depleted by UN
FBgn0015391	NM_165180	glu	glu	61.7186	31.0142	0.50251	192	54.1217	83.9562	31.4965	0.375153	380	65.4163	97.9344	96.9368	0.989814	382	72.3786	81.9246	65.1442	0.795172	707	62.9498	-0.478661	113.578	6.82881	8.73279	1.16941e-05	TRUE	0.520163	7.79702	60.2873	5.91617	0.0383198	TRUE	glu	Not Depleted by UN
FBgn0015396	NM_079578	jumu	jumu	74.1314	46.654	0.629341	490	47.7043	74.5887	16.7403	0.224435	853	55.0873	109.957	34.6314	0.314955	950	55.3679	122.175	44.9571	0.367972	1681	65.8013	-0.290906	89.2958	6.48214	8.07899	0.040752	TRUE	-2.62469	7.73779	64.138	6.00536	7.94945e-46	TRUE	jumu	Depleted by UN only
FBgn0015402	NM_001300249	ksr	ksr	23.3356	0.849054	0.0363845	237	31.3762	22.4181	1.90606	0.0850233	469	32.2773	35.0519	33.8412	0.965461	413	54.4438	35.1196	13.9613	0.397537	945	46.0196	0.108756	37.0233	5.21425	6.77546	0.352355	FALSE	-0.307368	6.30406	25	4.64962	0.138276	FALSE	ksr	Not Depleted by UN
FBgn0015477	NM_136623	Rme-8	Rme-8	23.242	5.99607	0.257985	146	59.7144	26.4761	18.5161	0.699352	210	76.8501	19.8061	45.0507	2.27459	176	99.1711	14.944	29.0777	1.94578	285	75.0567	-0.167382	35.785	5.16531	7.83754	0.214513	FALSE	0.765476	6.92772	19.0413	4.25862	0.00724572	TRUE	Rme-8	Not Depleted by UN
FBgn0015509	NM_165570	Cul1	Cul1	208.955	99.1906	0.474698	954	41.6562	178.766	215.087	1.20318	1246	59.5852	143.522	661.097	4.60626	696	92.9606	98.4909	491.201	4.98727	1119	78.2982	-0.459701	268.246	8.06795	9.60346	3.30571e-06	TRUE	0.460939	9.24521	210.936	7.72135	0.0192889	TRUE	Cul1	Not Depleted by UN
FBgn0015513	NM_001260338	mbc	mbc	24.4315	9.31487	0.381265	236	46.6289	13.2263	7.10814	0.537423	244	50.0887	23.0059	3.22409	0.140142	208	63.6035	24.139	13.6924	0.567232	697	55.1275	-0.278706	23.5767	4.56539	7.15245	0.106911	FALSE	-3.24391	5.67732	7.864	2.99349	9.06309e-28	TRUE	mbc	Depleted by UN only
FBgn0015520	NM_001275717	nonA-l	nonA-l	35.0934	0.145937	0.00415852	350	23.681	36.5485	29.7535	0.814083	544	41.5195	31.7449	211.716	6.6693	186	82.018	22.9195	209.11	9.12367	354	69.2102	-0.149348	77.3333	6.27488	7.3055	0.157473	FALSE	0.244996	6.78546	52.538	5.71803	0.224714	FALSE	nonA-l	Not Depleted by UN
FBgn0015521	NM_001273041	RpS21	RpS21	1230.1	796.232	0.647292	4253	63.1974	1077.57	114.944	0.10667	6489	53.1333	1183.68	153.021	0.129276	6124	54.4536	1068.8	484.334	0.453159	10399	56.0971	-0.396716	3877.14	11.9208	9.50784	0.00590245	TRUE	-0.341801	9.33432	3272.91	11.6764	0.0789575	FALSE	RpS21	Not Depleted by UN
FBgn0015522	NM_137428	olf186-M	olf186-M	121.549	24.0749	0.198067	507	50.5179	131.993	25.219	0.191063	632	64.3009	153.363	14.1089	0.0919966	917	44.446	165.078	11.4461	0.0693376	1393	58.3558	1.7093	58.1217	5.86348	6.09579	1.09719e-11	TRUE	-3.06931	7.25479	106.457	6.73549	2.11147e-78	TRUE	olf186-M	Depleted by UN & Up in nos-
FBgn0015527	NM_078705	peng	peng	40.7933	15.2875	0.374756	173	34.7398	67.407	103.415	1.53418	271	59.8797	57.4312	98.3733	1.71289	226	66.3431	53.7395	87.3267	1.625	483	59.7288	-0.178214	127.769	6.99852	7.94181	0.143664	FALSE	0.16702	7.31776	83.8073	6.39072	0.299682	FALSE	peng	Not Depleted by UN
FBgn0015544	NM_079925	spag	spag	46.7727	92.0176	1.96733	292	66.005	63.9561	205.866	3.21887	751	68.8338	64.9414	69.6145	1.07196	647	57.514	72.8856	46.8885	0.643316	1224	63.1037	0.368393	45.145	5.49969	5.88294	0.0059163	TRUE	-1.74638	6.93604	82.4527	6.36724	5.04266e-36	TRUE	spag	Depleted by UN only
FBgn0015546	NM_001259102	spel1	spel1	27.702	80.3701	2.90123	70	63.8558	34.7008	63.1222	1.81904	365	37.4845	43.9214	44.3381	1.00949	180	46.0508	50.3361	26.1389	0.519288	415	46.2634	0.252891	47.1975	5.56369	6.84497	0.00992454	TRUE	-1.98509	7.19488	54.2253	5.76355	2.34181e-27	TRUE	spel1	Depleted by UN only
FBgn0015553	NM_057797	tos	tos	86.6162	1.12641	0.0130046	453	37.7243	84.6676	59.9991	0.708643	669	71.8644	80.2069	87.9262	1.09624	736	47.5741	62.0417	116.152	1.87216	1030	60.3622	0.920543	65.8075	6.04237	6.78804	1.89629e-12	TRUE	-3.15081	7.10397	68.484	6.0998	5.96536e-77	TRUE	tos	Depleted by UN & Up in nos-
FBgn0015558	NM_167744	tty	tty	5.51404	0.845495	0.153335	14	33.0387	2.27991	0.603931	0.264893	15	37.0366	5.99594	0.903469	0.15068	35	53.4487	5.46444	2.46873	0.45178	56	59.2243	-0.0653507	4.8225	2.29939	4.51502	0.785202	FALSE	-0.180361	1.04667	0.514	-0.703689	0.608032	FALSE	tty	Not Depleted by UN
FBgn0015568	NM_079545	Œ±-Est1	alpha-Est1	13.7825	2.93768	0.213146	26	53.819	9.79194	0.599534	0.0612272	50	37.2406	13.0206	1.09869	0.0843808	44	37.6781	18.8808	1.12863	0.0597769	149	44.1392	-0.327211	27.8783	4.80624	5.51371	0.0151594	TRUE	-0.742802	5.50778	26.3767	4.72665	1.89591e-05	TRUE	alpha-Est1	Not Depleted by UN
FBgn0015569	NM_079533	Œ±-Est10	alpha-Est10	40.8566	15.7734	0.386068	148	46.6787	28.5019	3.13613	0.110032	294	26.9752	38.1788	0.23458	0.00614423	289	30.6719	41.0928	1.12454	0.0273659	514	33.0672	-0.315216	3.63333	1.90046	2.46603	0.55862	FALSE	-5.98479	3.31061	5.404	2.46048	1.06364e-76	TRUE	alpha-Est10	Depleted by UN only
FBgn0015571	NM_001275415	Œ±-Est3	alpha-Est3	12.2428	24.7444	2.02115	27	57.0943	5.80211	5.92819	1.02173	58	52.478	9.10869	0	0	68	33.7347	11.1251	7.43996	0.668754	94	54.0244	0.658693	9.34	3.23879	3.54064	0.00549745	TRUE	-2.79731	4.21158	12.4907	3.65428	1.10493e-45	TRUE	alpha-Est3	Depleted by UN & Up in nos-
FBgn0015589	NM_057804	Apc	Apc	13.193	4.18152	0.31695	77	44.9643	15.4914	7.98901	0.515706	131	49.8831	18.5161	2.65701	0.143497	137	60.3212	19.5209	4.49248	0.230137	267	61.9228	1.52849	13.4875	3.76421	6.43697	6.63473e-11	TRUE	-1.17181	5.27295	5.37667	2.4533	0.00170585	TRUE	Apc	Depleted by UN & Up in nos-
FBgn0015600	NM_057805	toc	toc	34.8872	6.9757	0.19995	86	72.1594	44.6884	52.4014	1.1726	261	73.8565	48.2057	7.67272	0.159166	307	62.8473	44.4361	6.47054	0.145614	533	69.8711	-0.308488	54.1167	5.76066	7.51741	0.0319574	TRUE	-1.31198	5.63285	9.876	3.31846	0.0002782	TRUE	toc	Depleted by UN only
FBgn0015602	NM_001259399	BEAF-32	BEAF-32	115.121	21.2072	0.184217	750	22.1628	130.484	32.7695	0.251138	1036	31.2023	141.625	205.409	1.45038	538	50.2743	155.99	153.641	0.984943	1523	39.1973	-0.0928631	226.053	7.82115	7.58996	0.403777	FALSE	-1.62652	7.88995	259.379	8.01948	5.6175e-33	TRUE	BEAF-32	Depleted by UN only
FBgn0015614	NM_001259263	CanB2	CanB2	207.537	422.322	2.03492	651	67.5079	239.666	107.766	0.44965	1349	43.3931	312.69	102.516	0.32785	1262	46.024	303.358	71.5072	0.235719	2590	46.4035	1.03459	164.452	7.3624	6.93502	3.23669e-13	TRUE	-1.6392	8.36585	372.773	8.54254	9.70119e-32	TRUE	CanB2	Depleted by UN & Up in nos-
FBgn0015615	NM_078650	SMC3	SMC3	53.4998	10.0681	0.188189	290	39.1367	63.5091	36.1509	0.569224	507	42.1815	58.5698	28.3925	0.484763	522	50.9119	54.0619	27.8501	0.515152	961	50.7341	0.493889	49.0033	5.61775	7.20771	0.00103778	TRUE	-3.4493	6.77972	31.6893	4.99047	2.91691e-43	TRUE	SMC3	Depleted by UN only
FBgn0015618	NM_080487	Cdk8	Cdk8	19.6614	10.2267	0.520139	112	27.1804	27.3008	71.7544	2.62829	216	33.7628	21.1133	13.2774	0.628863	137	33.4426	24.7195	16.6904	0.675191	243	35.3752	-0.38443	22.8483	4.52032	4.65938	0.118505	FALSE	-5.00597	3.89928	12.0347	3.60106	2.68584e-87	TRUE	Cdk8	Depleted by UN only
FBgn0015621	NM_057808	Clp	Clp	37.3512	21.7472	0.582235	268	37.8137	40.3164	39.3568	0.976198	385	58.318	47.0723	40.4449	0.859209	438	47.9081	42.3723	26.982	0.636784	636	54.7058	0.207558	53.0033	5.73073	5.50133	0.182602	FALSE	-2.33983	6.08547	69.7853	6.12692	3.44278e-50	TRUE	Clp	Depleted by UN only
FBgn0015622	NM_057809	Cnx99A	Cnx99A	94.2115	121.55	1.29018	586	45.7533	94.0423	31.5745	0.335748	939	45.8797	111.709	78.4182	0.701988	1032	47.3699	135.878	134.87	0.992581	2055	46.3364	0.578929	114.264	6.83749	7.80943	9.1644e-07	TRUE	-2.12354	7.61861	89.3627	6.48321	2.12594e-29	TRUE	Cnx99A	Depleted by UN & Up in nos-
FBgn0015623	NM_057810	Cpr	Cpr	129.64	32.843	0.25334	690	29.4169	129.928	23.4595	0.180558	1011	46.4572	132.608	349.585	2.63623	748	66.0873	127.271	204.692	1.60831	1424	57.0928	-0.164919	201.224	7.65338	8.70522	0.174658	FALSE	0.341917	8.34147	150.505	7.23462	0.0555458	FALSE	Cpr	Not Depleted by UN
FBgn0015625	NM_001276005	CycB3	CycB3	187.729	1.92344	0.0102458	2437	35.0904	156.788	398.775	2.54341	2676	85.2654	93.3251	1229.34	13.1727	1010	139.023	59.3591	974.999	16.4254	2595	104.802	-0.351039	439.544	8.78019	9.88526	0.0011821	TRUE	0.654601	9.07548	256.303	8.00227	0.00104959	TRUE	CycB3	Not Depleted by UN
FBgn0015663	NM_001298662	Ugt36A1	Dot	4.73791	0.34394	0.0725933	42	32.6697	3.99962	2.68487	0.671281	48	62.9009	3.07999	3.80387	1.23503	23	94.8981	2.33403	3.09206	1.32477	43	85.4098	-1.30318	1.905	1.0036	1.54588	2.56853e-06	TRUE	-1.01702	2.80649	4.11	2.07382	4.2785e-06	TRUE	Dot	Depleted by UN only
FBgn0015664	NM_078805	Dref	Dref	49.9918	5.94818	0.118983	269	21.4731	52.3463	33.3698	0.637482	471	32.4433	42.5707	202.454	4.75571	110	76.107	37.1896	173.301	4.65994	341	47.8521	-0.351991	117.662	6.87973	8.11901	0.000518135	TRUE	0.473822	7.4582	75.762	6.24531	0.0215755	TRUE	Dref	Not Depleted by UN
FBgn0015737	NM_057811	Hmu	Hmu	86.7402	138.141	1.59259	1015	43.999	64.158	21.4853	0.334881	1299	40.1954	69.3932	90.0729	1.29801	1081	54.1979	76.732	81.2232	1.05853	2039	46.3746	-0.0170269	142.862	7.15948	8.02971	0.906237	FALSE	0.0773098	7.86291	122.085	6.93292	0.66557	FALSE	Hmu	Not Depleted by UN
FBgn0015754	NM_206130	Lis-1	Lis-1	120.749	146.5	1.21326	513	44.4339	140.421	232.429	1.65524	1006	54.2704	164.976	129.986	0.787907	769	60.0243	172.218	64.9272	0.377006	1493	61.7813	0.233006	222.898	7.80088	8.37176	0.0201761	TRUE	-0.573157	8.67883	251.667	7.97595	3.93019e-06	TRUE	Lis-1	Not Depleted by UN
FBgn0015756	NM_001298897	RpL9	RpL9	1897.49	995.105	0.524432	4612	66.6912	2246.86	323.047	0.143777	10092	66.6725	2062.49	247.288	0.119898	7261	69.4097	1798.13	601.741	0.334649	12347	69.4759	-0.297071	3384.36	11.7247	10.7165	0.0183161	TRUE	0.0720116	11.0339	4061.66	11.9879	0.674777	FALSE	RpL9	Not Depleted by UN
FBgn0015765	NM_170126	p38a	p38a	32.6469	20.7287	0.634936	106	60.7876	29.8455	7.99074	0.267736	234	39.6382	33.5001	7.01418	0.209378	258	42.1596	43.168	7.78683	0.180384	599	40.2968	0.709493	21.4433	4.42917	4.40021	0.00212907	TRUE	-1.70667	5.81606	48.5333	5.60387	9.12757e-30	TRUE	p38a	Depleted by UN & Up in nos-
FBgn0015772	NM_057818	Nak	Nak	31.6014	7.73332	0.244714	163	29.0228	21.9615	27.8492	1.26809	361	33.7086	33.0942	10.0725	0.304357	277	48.7561	39.4335	8.42196	0.213574	642	45.898	0.0982346	28.215	4.82349	6.83976	0.457385	FALSE	-1.04629	6.5063	20.2813	4.34918	6.74067e-06	TRUE	Nak	Depleted by UN only
FBgn0015776	NM_057819	nrv1	nrv1	211.521	603.94	2.85523	859	65.3776	148.04	243.92	1.64766	1833	42.5547	155.56	184.297	1.18473	1246	54.2678	183.509	111.599	0.608141	2459	50.5483	0.935756	144.671	7.17763	7.65778	1.84116e-09	TRUE	-1.30423	8.62996	244.694	7.93542	3.73475e-23	TRUE	nrv1	Depleted by UN & Up in nos-
FBgn0015778	NM_169533	rin	rin	81.7787	105.032	1.28434	230	69.3998	194.267	340.414	1.7523	1402	68.1529	245.347	96.2794	0.392422	1681	53.3763	254.687	113.457	0.445475	2195	62.1103	0.179614	243.699	7.92955	9.70748	0.124308	FALSE	-1.38242	8.71843	105.139	6.71753	5.9715e-10	TRUE	rin	Depleted by UN only
FBgn0015781	NM_079676	P5cr	P5cr	35.3461	34.9344	0.988353	120	49.913	45.8434	33.3289	0.727016	187	54.4787	42.0799	37.348	0.887549	169	43.7938	42.0875	31.899	0.757921	281	52.1147	-0.664113	27.3742	4.78	4.41989	1.86276e-05	TRUE	-1.87245	5.4541	48.9187	5.61526	3.77861e-31	TRUE	P5cr	Depleted by UN only
FBgn0015789	NM_078695	Rab10	Rab10	129.014	79.4983	0.616201	560	44.1235	107.025	91.8082	0.857824	812	49.6986	140.444	511.146	3.6395	592	82.3285	125.527	345.004	2.74845	1410	66.1556	-0.204028	170.676	7.41596	8.31919	0.0736538	FALSE	0.0246703	8.01509	137.869	7.1082	0.89942	FALSE	Rab10	Not Depleted by UN
FBgn0015790	NM_134310	Rab11	Rab11	239.467	498.143	2.08021	1253	65.8784	196.553	251.159	1.27782	1946	59.0246	256.863	347.348	1.35227	2038	68.4493	255.048	268.839	1.05407	3872	64.5686	-0.325745	333.038	8.37997	8.69821	0.00198464	TRUE	-0.0478569	8.69937	327.113	8.35409	0.738937	FALSE	Rab11	Not Depleted by UN
FBgn0015791	NM_176042	Rab14	Rab14	68.7633	60.2152	0.875688	281	45.5119	56.0185	79.2637	1.41496	451	46.3157	55.9489	156.549	2.79807	265	66.8376	76.7965	72.734	0.9471	695	59.2338	-0.311734	110.661	6.7913	6.58565	0.00172423	TRUE	-0.0949388	6.91602	135.79	7.0863	0.533809	FALSE	Rab14	Not Depleted by UN
FBgn0015793	NM_001274646	Rab19	Rab19	29.0488	15.4322	0.531251	153	31.1469	30.9129	12.9578	0.419171	191	52.3512	28.1416	23.5341	0.836274	203	49.1247	29.0666	43.908	1.5106	366	51.7424	0.304882	31.4758	4.98075	4.39049	0.165372	FALSE	-4.37877	5.24647	48.292	5.5967	4.21642e-85	TRUE	Rab19	Depleted by UN only
FBgn0015794	NM_080005	Rab18	Rab18	53.4495	95.4219	1.78527	193	47.3015	69.9933	200.694	2.86733	355	52.9734	60.2137	64.6658	1.07394	288	40.3248	67.423	93.6833	1.38949	659	47.1725	0.980772	50.8942	5.67226	4.64478	7.35708e-06	TRUE	-3.30337	5.35506	68.29	6.09571	2.54309e-66	TRUE	Rab18	Depleted by UN & Up in nos-
FBgn0015795	NM_079748	Rab7	Rab7	117.73	287.236	2.43979	854	48.2767	101.714	468.626	4.6073	1570	44.5581	106.657	120.094	1.12598	1183	46.3261	134.461	132.208	0.983249	2209	48.0354	0.391976	88.2275	6.46479	6.55515	0.00152294	TRUE	-1.55888	7.13942	117.263	6.87483	1.53689e-30	TRUE	Rab7	Depleted by UN only
FBgn0015797	NM_001298940	Rab6	Rab6	85.9885	144.036	1.67507	330	34.4403	72.9035	87.7584	1.20376	355	49.1804	71.7973	97.503	1.35803	333	44.8073	71.0986	161.178	2.26696	642	52.8791	0.348296	57.9975	5.8604	6.26475	0.0179843	TRUE	-3.70233	6.64228	65.0787	6.02633	4.39013e-88	TRUE	Rab6	Depleted by UN only
FBgn0015799	NM_080297	Rbf	Rbf	108.126	11.2428	0.103978	596	30.3587	100.496	13.2042	0.13139	789	48.1047	120.075	41.2738	0.343732	929	44.8666	126.879	47.8454	0.377095	1634	50.5707	0.806367	68.8733	6.10797	7.51004	1.9343e-09	TRUE	-3.32494	7.37245	53.198	5.73601	5.43132e-55	TRUE	Rbf	Depleted by UN & Up in nos-
FBgn0015801	NM_001259575	Reg-5	Reg-5	37.6089	71.1481	1.89179	183	78.4278	16.1695	109.891	6.79622	208	65.5745	5.09003	9.07135	1.78218	20	56.2867	4.52864	13.4188	2.96309	62	66.394	-0.105645	4.86417	2.31155	2.52743	0.750724	FALSE	-2.05269	2.21903	3.43867	1.82321	5.89836e-19	TRUE	Reg-5	Depleted by UN only
FBgn0015803	NM_001103714	RtGEF	RtGEF	9.27205	0.900463	0.0971159	189	28.9782	9.8993	2.48089	0.250613	214	62.5006	7.7817	38.7362	4.97786	99	110.036	5.954	30.1775	5.06845	208	72.6761	-0.0671164	49.685	5.63764	7.05379	0.574126	FALSE	0.54899	6.28572	29.8433	4.90416	0.00447946	TRUE	RtGEF	Not Depleted by UN
FBgn0015805	NM_139661	HDAC1	HDAC1	132.824	100.417	0.756016	749	24.3618	131.861	316.906	2.40334	843	48.9433	114.621	448.821	3.91569	287	99.0718	83.7044	298.629	3.56766	832	63.0543	-0.0896029	350.147	8.45223	9.23298	0.490511	FALSE	0.760479	8.24934	182.503	7.51256	6.95315e-05	TRUE	HDAC1	Not Depleted by UN
FBgn0015808	NM_079976	ScpX	ScpX	25.7132	53.6226	2.08541	143	76.6745	34.1469	34.9084	1.0223	381	39.0924	28.071	5.38541	0.19185	349	34.6015	35.9724	7.27567	0.202257	617	41.5934	-0.0932527	28.4325	4.83453	5.23219	0.661	FALSE	-3.70137	4.21728	11.8973	3.58464	3.21895e-54	TRUE	ScpX	Depleted by UN only
FBgn0015818	NM_078503	Spx	Spx	47.646	5.95287	0.124939	192	33.1052	51.8958	56.9062	1.09655	289	63.1429	45.9946	102.789	2.2348	260	66.0599	46.6927	90.5669	1.93964	427	60.9731	-0.306044	102.612	6.68247	7.02725	0.00496202	TRUE	0.280795	6.05469	52.572	5.71896	0.0521398	FALSE	Spx	Not Depleted by UN
FBgn0015828	NM_079302	TfIIEŒ±	TfIIEalpha	70.1516	6.94094	0.098942	241	33.2506	92.8513	9.76079	0.105123	444	66.448	100.58	22.1115	0.21984	532	47.5951	98.8307	34.7998	0.352115	626	58.4392	0.228027	81.7633	6.35515	6.54751	0.0756483	FALSE	-2.39226	6.72327	80.5773	6.33409	3.42605e-50	TRUE	TfIIEalpha	Depleted by UN only
FBgn0015829	NM_001169875	TfIIEŒ≤	TfIIEbeta	31.7575	34.1965	1.0768	75	38.5442	39.1124	85.747	2.19232	145	58.0242	31.5301	97.5529	3.09396	97	56.433	28.0611	85.5596	3.04904	151	58.6692	0.0747588	45.8067	5.52063	5.09635	0.671662	FALSE	-0.574966	5.42776	55.4953	5.79689	0.000384187	TRUE	TfIIEbeta	Not Depleted by UN
FBgn0015834	NM_078754	eIF3i	Trip1	239.038	209.449	0.876216	1617	55.4124	271.974	192.353	0.707248	3152	71.0064	293.701	262.97	0.895364	2744	70.8719	276.709	301.274	1.08878	3340	69.9339	-0.328955	609.197	9.251	9.03275	0.00281586	TRUE	0.0216713	9.38625	766.259	9.58188	0.896057	FALSE	eIF3i	Not Depleted by UN
FBgn0015838	NM_001273890	Vang	Vang	19.8528	0.151357	0.00762395	131	42.7077	18.0602	0.834016	0.0461799	169	65.6541	16.7577	10.626	0.634097	113	76.2397	27.0967	14.4445	0.533071	311	72.0874	0.285914	35.06	5.13586	6.6014	0.00679512	TRUE	-0.473378	6.30789	27.1993	4.77079	0.0106288	TRUE	Vang	Not Depleted by UN
FBgn0015903	NM_057832	apt	apt	96.975	16.3065	0.168152	191	38.365	65.116	27.4845	0.422085	296	52.7863	73.1529	303.496	4.14878	225	70.9498	54.8023	232.698	4.24613	392	62.4009	-0.0329538	114.778	6.84395	7.87394	0.794041	FALSE	0.227994	8.00411	121.842	6.93005	0.183413	FALSE	apt	Not Depleted by UN
FBgn0015905	NM_078727	ast	ast	17.2298	7.59294	0.440687	66	34.9601	23.2863	11.491	0.493467	108	43.7811	24.5513	5.24526	0.213645	94	38.031	25.5734	6.50812	0.254488	223	43.0663	0.62718	21.5367	4.43541	5.45109	6.43328e-07	TRUE	-2.56385	5.71538	22.5867	4.50377	7.88027e-45	TRUE	ast	Depleted by UN & Up in nos-
FBgn0015924	NM_175943	crq	crq	109.125	126.936	1.16322	780	52.2442	92.756	70.3262	0.758185	926	59.9546	106.501	87.521	0.821788	1027	48.9998	118.121	113.217	0.958478	1725	58.7301	1.09569	88.965	6.47679	7.12118	2.37996e-12	TRUE	-3.31579	8.09687	138.516	7.11495	1.43636e-88	TRUE	crq	Depleted by UN & Up in nos-
FBgn0015925	NM_057836	csul	csul	43.6376	3.01695	0.0691365	209	29.1256	57.1506	19.949	0.349061	396	54.7814	57.0792	105.612	1.85028	341	55.6009	51.2813	77.6126	1.51347	600	57.9299	-0.337907	80.6508	6.33541	6.96985	0.00106614	TRUE	-0.106109	7.02394	81.562	6.35159	0.542168	FALSE	csul	Not Depleted by UN
FBgn0015926	NM_078607	dah	dah	80.3325	2.54805	0.0317189	720	25.722	107.931	81.1226	0.751617	1374	41.1776	71.2193	414.882	5.82542	592	83.6248	49.7703	293.487	5.89683	1032	67.3634	-0.436829	166.458	7.37988	8.27539	6.42628e-05	TRUE	0.35192	7.6083	103.348	6.69276	0.0409819	TRUE	dah	Not Depleted by UN
FBgn0015929	NM_001299231	dpa	dpa	78.2396	218.248	2.78948	202	59.3453	94.425	202.08	2.14011	553	53.1887	113.814	63.5758	0.558593	666	37.4076	128.516	75.9745	0.59117	1166	42.4067	0.294469	126.562	6.98484	8.05372	0.0326722	TRUE	-2.03195	7.9124	101.867	6.67195	2.34563e-40	TRUE	dpa	Depleted by UN only
FBgn0015949	NM_001274168	hrg	hrg	30.0801	2.76254	0.0918397	123	33.5488	19.4054	4.16077	0.214413	96	69.795	18.6754	24.8674	1.33156	102	49.2144	20.711	40.0425	1.93339	154	50.2752	-0.669444	137.588	7.10526	8.78081	3.10627e-06	TRUE	-0.515852	6.40636	26.4947	4.73307	0.00890328	TRUE	hrg	Not Depleted by UN
FBgn0016031	NM_001274511	lama	lama	44.6401	5.16428	0.115687	110	56.8246	36.649	7.43459	0.202859	199	50.1006	39.0422	15.8393	0.405696	149	50.2179	35.1809	5.79136	0.164616	189	54.6621	0.992601	40.1917	5.33241	6.62473	3.14001e-16	TRUE	-1.53302	6.59345	34.3067	5.10462	1.09833e-15	TRUE	lama	Depleted by UN & Up in nos-
FBgn0016034	NM_001316461	mael	mael	70.0676	81.6995	1.16601	509	48.2472	78.6611	60.5448	0.769691	921	54.2797	93.7737	146.446	1.5617	718	73.8375	90.1824	40.2765	0.446611	1326	64.4565	0.268493	82.1708	6.36231	6.84426	0.00826853	TRUE	0.966816	7.42504	120.625	6.91558	2.45803e-12	TRUE	mael	Not Depleted by UN
FBgn0016036	NM_079232	mei-P22	mei-P22	1.95827	1.70589	0.871119	12	39.2535	3.92915	1.56665	0.398724	22	39.495	1.85166	0.683571	0.369166	27	38.835	3.67505	0.786465	0.214001	65	36.2971	-0.487714	1.19833	0.376661	-0.20663	0.6883	FALSE	-3.84457	1.22921	3.01667	1.64	5.82281e-17	TRUE	mei-P22	Depleted by UN only
FBgn0016038	NM_080295	Vsp37A	mod(r)	53.0166	86.5734	1.63295	103	67.8639	56.2309	64.767	1.1518	258	66.467	61.9262	31.1051	0.502292	250	52.2178	45.2649	42.3795	0.936255	372	59.0309	0.37279	51.7683	5.69678	5.50818	0.00154265	TRUE	-1.61419	6.91942	116.229	6.86206	5.25439e-24	TRUE	Vsp37A	Depleted by UN only
FBgn0016041	NM_001272384	Tom40	Tom40	158.309	54.0653	0.341518	960	34.2627	115.692	174.786	1.51078	1417	46.6204	133.732	463.887	3.46879	1179	55.2306	190.419	355.003	1.86433	2353	53.7095	-0.443692	240.992	7.91344	8.34244	2.05361e-05	TRUE	-0.493103	8.92353	328.799	8.3615	5.97552e-05	TRUE	Tom40	Not Depleted by UN
FBgn0016053	NM_001103942	pgc	pgc	521.598	567.087	1.08721	2628	54.513	618.222	208.32	0.336966	4158	59.6595	743.933	22.5941	0.0303711	5185	44.6127	837.735	47.06	0.0561753	9257	53.8544	0.641797	462.88	8.85481	7.43248	0.000383004	TRUE	-3.70475	8.71173	894.803	9.80559	7.5716e-81	TRUE	pgc	Depleted by UN & Up in nos-
FBgn0016059	NM_137400	Sema1b	Sema-1b	86.7374	32.3277	0.372707	473	53.5376	54.0022	66.3636	1.2289	904	74.2798	46.9073	379.136	8.08266	551	89.1411	30.2647	368.217	12.1666	883	96.0985	0.0641824	70.9142	6.15003	7.89254	0.604807	FALSE	-0.469595	7.622	54.816	5.77915	0.031113	TRUE	Sema1b	Not Depleted by UN
FBgn0016070	NM_001144452	smg	smg	585.543	2.05001	0.00350104	4522	39.3437	331.62	66.8728	0.201655	4873	59.1935	218.532	1298.4	5.94148	2337	93.0763	97.7263	823.84	8.43007	2943	78.7684	0.0414796	487.454	8.92942	10.7544	0.823558	FALSE	0.55339	10.3243	338.709	8.40433	0.0140034	TRUE	smg	Not Depleted by UN
FBgn0016078	NM_165674	wun	wun	23.9416	39.7273	1.65934	91	35.7561	23.3715	43.9629	1.88105	59	78.5617	22.2575	83.6502	3.7583	23	115.836	19.2967	80.884	4.19159	48	95.1104	0.460635	32.465	5.02525	5.26165	3.09289e-05	TRUE	-0.109353	5.65203	39.8873	5.32147	0.54196	FALSE	wun	Not Depleted by UN
FBgn0016081	NM_001259770	fry	fry	7.55677	8.74277	1.15695	42	63.5738	13.377	24.6961	1.84616	191	51.4767	9.15511	24.0352	2.62533	33	121.363	6.72125	18.7198	2.78516	107	82.0003	-0.446424	12.06	3.60407	6.79129	0.00531035	TRUE	0.827374	4.92199	3.38467	1.80102	0.0364974	TRUE	fry	Not Depleted by UN
FBgn0016119	NM_001260335	ATPsynCF6	ATPsynCF6	307.912	945.831	3.07176	1638	69.3339	288.366	1089.2	3.77716	3571	62.271	294.1	758.332	2.57848	2831	68.1257	278.384	1264.24	4.54136	4493	66.6701	-0.387798	702.924	9.45743	7.70185	0.00243945	TRUE	0.033177	8.31419	1003.57	9.97107	0.845002	FALSE	ATPsynCF6	Not Depleted by UN
FBgn0016120	NM_001300472	ATPsynD	ATPsynD	331.605	690.905	2.08352	514	54.9926	286.68	703.998	2.45569	1076	74.3623	320.301	558.489	1.74364	1043	67.481	270.204	975.445	3.61003	1340	67.8381	-0.907563	406.557	8.66767	7.52303	3.80405e-14	TRUE	-0.520638	8.15671	605.198	9.2415	0.000413647	TRUE	ATPsynD	Not Depleted by UN
FBgn0016122	NM_001273329	Acer	Acer	21.9389	6.27528	0.286035	169	27.3821	26.4645	32.8361	1.24076	267	49.4181	29.9866	137.612	4.58913	128	88.0188	20.0899	150.374	7.48502	273	72.7201	-0.286536	70.7017	6.14571	7.19036	0.0126781	TRUE	0.286165	6.31749	38.7333	5.27922	0.137694	FALSE	Acer	Not Depleted by UN
FBgn0016126	NM_079883	CaMKI	CaMKI	91.509	49.7394	0.543547	341	54.1169	102.766	37.8548	0.368358	513	63.6069	127.701	19.2669	0.150875	616	56.0678	140.195	16.5616	0.118132	1264	60.8534	0.251556	43.705	5.45302	6.20867	0.0539761	FALSE	-2.13562	7.6857	105.223	6.71868	1.92839e-43	TRUE	CaMKI	Depleted by UN only
FBgn0016131	NM_057848	Cdk4	Cdk4	20.8489	0.892571	0.0428114	124	39.3009	22.8651	4.64506	0.203151	193	36.4629	25.4806	44.7796	1.7574	101	60.1762	25.5745	20.5751	0.804516	255	48.3364	-0.957914	65.8175	6.04259	6.25256	1.32506e-20	TRUE	-0.385143	6.43462	74.0387	6.21215	0.0093013	TRUE	Cdk4	Not Depleted by UN
FBgn0016641	NM_166465	PTP-ER	PTP-ER	26.1907	0.98786	0.0377179	118	45.0955	21.6212	1.87494	0.0867176	132	68.0369	19.4511	21.6608	1.1136	138	61.845	14.7696	17.5797	1.19027	212	62.9031	0.347268	28.6425	4.84511	6.81593	0.0338271	TRUE	0.158006	6.17498	17.1227	4.10624	0.577753	FALSE	PTP-ER	Not Depleted by UN
FBgn0016672	NM_169562	Ipp	Ipp	63.0608	4.74051	0.0751736	214	74.408	65.6808	1.37481	0.0209317	655	53.5297	79.2965	0.599868	0.00756488	829	41.1966	80.6261	1.38033	0.0171201	1319	46.4892	0.650432	52.11	5.70625	5.61026	5.99324e-05	TRUE	-3.22347	6.08037	60.42	5.91934	1.77279e-73	TRUE	Ipp	Depleted by UN & Up in nos-
FBgn0016685	NM_079833	Nlp	Nlp	649.673	355.765	0.547607	1686	37.8569	748.76	494.016	0.659779	6105	50.2962	837.291	1145.01	1.36752	5718	68.1085	835.999	1175.11	1.40564	7972	62.0891	-0.149315	1170.88	10.1935	9.52541	0.232179	FALSE	0.143409	9.64404	1244.32	10.2813	0.317433	FALSE	Nlp	Not Depleted by UN
FBgn0016687	NM_001259565	Nurf-38	Nurf-38	205.52	466.025	2.26754	850	115.094	251.705	353.854	1.40583	3199	81.4045	248.065	188.576	0.760187	3079	56.4054	257.682	341.714	1.32611	5023	65.4221	0.334796	255.866	7.99981	7.6046	0.00818853	TRUE	-1.44554	8.37528	378.282	8.5637	6.2656e-22	TRUE	Nurf-38	Depleted by UN only
FBgn0016691	NM_079634	ATPsynO	ATPsynO	341.481	818.477	2.39685	868	71.0302	345.594	1354.71	3.91994	1855	53.357	345.049	819.026	2.37365	1524	65.5688	300.606	951.802	3.16628	2512	59.821	-0.291148	568.454	9.15115	8.23076	0.0181864	TRUE	0.123543	8.29598	578.662	9.17683	0.491708	FALSE	ATPsynO	Not Depleted by UN
FBgn0016693	NM_079608	Past1	Past1	45.3224	44.1062	0.973165	296	47.8515	46.5825	17.6321	0.378513	447	59.0367	47.1994	54.9763	1.16477	355	62.0576	49.7455	54.0653	1.08684	649	63.0691	0.127821	62.1558	5.96014	6.98043	0.278314	FALSE	-0.839764	7.08264	60.834	5.92918	2.46199e-09	TRUE	Past1	Not Depleted by UN
FBgn0016694	NM_080093	Pdp1	Pdp1	7.28383	0	0	38	25.937	3.68335	8.41704	2.28516	68	45.1126	5.39506	2.20355	0.408439	55	47.5432	18.2259	17.0641	0.936255	181	43.2491	-0.227172	5.06333	2.3683	3.90658	0.492345	FALSE	-2.43378	3.30082	3.96267	2.02243	5.43609e-28	TRUE	Pdp1	Depleted by UN only
FBgn0016696	NM_001259922	Pitslre	Pitslre	90.8282	28.3427	0.312047	345	36.1822	111.826	33.8056	0.302305	759	43.7779	97.7321	71.4236	0.73081	607	53.5924	115.608	44.7309	0.386919	928	56.5333	0.127516	116.588	6.86652	8.25219	0.266955	FALSE	-0.880517	7.59544	69.2747	6.11634	2.37619e-05	TRUE	Pitslre	Not Depleted by UN
FBgn0016697	NM_166221	ProsŒ±5	Prosalpha5	349.575	734.637	2.10152	1743	79.5628	452.496	875.165	1.93408	4078	56.5756	507.473	744.648	1.46736	4110	60.1937	372.021	610.403	1.64077	5049	57.1415	-0.28087	600.302	9.22978	8.4824	0.012923	TRUE	-0.0581855	9.18048	937.814	9.87331	0.753745	FALSE	Prosalpha5	Not Depleted by UN
FBgn0016698	NM_078742	Ptpa	Ptpa	34.3385	70.8163	2.0623	61	62.317	45.8427	89.8014	1.9589	280	48.5299	46.0444	29.9932	0.651397	231	50.8402	56.2257	15.2432	0.271107	389	57.2553	0.0972294	43.4475	5.44452	5.43103	0.433432	FALSE	-0.722159	6.05006	61.2333	5.9386	3.11704e-07	TRUE	Ptpa	Not Depleted by UN
FBgn0016701	NM_166240	Rab4	Rab4	64.626	109.493	1.69425	297	63.1164	69.9843	183.17	2.6173	481	59.529	72.4932	128.021	1.76597	392	58.8551	79.2805	130.074	1.64068	889	60.7094	0.154463	71.8933	6.16979	5.85687	0.268266	FALSE	-2.09288	7.0158	133.957	7.06671	2.70119e-45	TRUE	Rab4	Depleted by UN only
FBgn0016726	NM_166437	RpL29	RpL29	2043.43	1407.22	0.688656	10132	54.6864	2026.03	773.776	0.381917	18713	65.4338	1903.13	383.707	0.201619	15789	64.9482	1752.71	1064.61	0.607411	19323	67.1964	-0.326156	6287.2	12.6182	9.54969	0.0251239	TRUE	-0.170922	10.0675	8026.51	12.9706	0.353278	FALSE	RpL29	Not Depleted by UN
FBgn0016754	NM_001104422	sba	sba	11.6464	7.3984	0.635252	47	48.8968	6.99576	1.14244	0.163305	71	51.7893	12.3871	0.314829	0.0254159	121	56.2563	18.2801	3.35052	0.183288	176	61.6013	0.145863	6.30667	2.67957	4.79155	0.477886	FALSE	-4.74656	3.11296	1.714	0.859174	1.48489e-34	TRUE	sba	Depleted by UN only
FBgn0016756	NM_206279	Usp47	Usp47	45.6601	14.2519	0.312132	265	55.2972	43.2347	18.7135	0.432835	401	95.8938	45.5657	127.349	2.79485	404	94.2186	32.8857	107.844	3.27937	818	79.8045	-0.269527	69.31	6.11707	8.32972	0.0345751	TRUE	1.13053	7.30515	35.5173	5.15451	1.4553e-05	TRUE	Usp47	Not Depleted by UN
FBgn0016762	NM_057856	angel	angel	9.76056	4.50477	0.461528	41	47.931	10.4502	1.21679	0.116436	54	46.7885	6.81685	0.891942	0.130844	42	34.511	10.6182	4.76451	0.448712	100	42.909	-0.459703	12.1817	3.61843	3.43847	0.0631265	FALSE	-3.28042	1.39672	2.66333	1.46641	7.11406e-18	TRUE	angel	Depleted by UN only
FBgn0016794	NM_167956	dos	dos	50.8593	9.74082	0.191525	658	40.0323	33.9533	58.2	1.71412	606	68.7794	27.5401	128.836	4.6781	404	72.0077	24.071	123.154	5.11627	667	68.7142	-0.115378	56.08	5.81198	7.10517	0.437238	FALSE	-2.25747	6.99346	45.8727	5.5227	3.07866e-30	TRUE	dos	Depleted by UN only
FBgn0016797	NM_001275109	fz2	fz2	3.8788	1.32168	0.340744	13	47.1079	3.11846	1.8207	0.583845	36	59.0836	2.15193	2.6057	1.21086	23	71.1637	5.29605	29.9792	5.66068	81	40.8696	0.222391	14.2208	3.84004	6.07011	0.290666	FALSE	-0.837269	2.18977	1.01467	0.156612	0.0122236	TRUE	fz2	Not Depleted by UN
FBgn0016917	NM_001275831	Stat92E	Stat92E	74.22	22.46	0.302614	652	35.4691	52.4664	38.9958	0.743254	671	51.1727	56.1452	369.027	6.57273	384	93.9629	65.5022	207.559	3.16873	1179	63.7806	-0.174405	126.938	6.98911	8.63977	0.142085	FALSE	0.700629	8.30681	101.031	6.66008	0.00200286	TRUE	Stat92E	Not Depleted by UN
FBgn0016930	NM_205988	Dyrk2	Dyrk2	19.4994	35.54	1.82262	125	41.5329	9.75461	7.57693	0.776753	132	57.8385	10.4571	43.7616	4.18485	72	94.2714	12.9614	31.073	2.39735	220	67.2958	-0.459998	31.0167	4.95962	6.86273	0.000131337	TRUE	0.773104	5.99818	17.222	4.11453	0.00126441	TRUE	Dyrk2	Not Depleted by UN
FBgn0016970	NM_176116	l(2)k10201	l(2)k10201	39.3569	49.3387	1.25362	152	61.9121	49.4498	13.2326	0.267596	319	48.2222	52.8914	5.66875	0.107177	294	41.0862	55.8739	6.64282	0.11889	584	48.247	0.657892	32.975	5.04767	3.99617	0.001669	TRUE	-2.51496	5.44419	74.4173	6.2195	2.18546e-33	TRUE	l(2)k10201	Depleted by UN & Up in nos-
FBgn0016977	NM_001272875	spen	spen	26.3965	3.23381	0.122509	121	48.6289	26.4465	31.1085	1.17628	180	73.7233	28.2727	49.4692	1.74972	114	112.347	23.8874	32.5961	1.36458	296	82.5077	-0.186308	23.9083	4.58546	8.58628	0.330529	FALSE	0.839086	5.92102	3.90067	2.00024	0.0669769	FALSE	spen	Not Depleted by UN
[truncated: 4,832 more rows]

## Sheet: Fig 7A poly(A) tail length
Upf1-Nos S6 Data
Statistical analysis of poly(A) tail length in Fig 7A
[truncated: 64 more rows]

## Sheet: Fig 7A Translational efficiency
Upf1-Nos S6 Data
Statistical analysis of translational efficiency (TE) in Fig 7A
[truncated: 56 more rows]

## Sheet: Fig 7B degraded maternal mRNAs
Upf1-Nos S6 Data
[truncated: 20 more rows]
